# Supplementary material for: Molecular Evidence for the Parallel Evolution of Anosmia in Multiple Odontoceti (Toothed Whales) Clades
Source: Genes (Basel). 2026 May 31;17(6):651. doi: 10.3390/genes17060651 (PMC13299492; doi:10.3390/genes17060651)
Supplement: Supplementary file 1 [file genes-17-00651-s001.zip]

Archive with 28 entries (24 files):
- CDS files/
- CDS files/CNGA2cds.phy
- CDS files/CNGA4cds.phy
- CDS files/OMPcds.phy
- Gene trees (Newick)/
- Gene trees (Newick)/.DS_Store
- Gene trees (Newick)/CNGA2_cdsRAxML.tree
- Gene trees (Newick)/CNGA4_cdsRAxML.tree
- Gene trees (Newick)/OMP_cdsRAxML.tree
- Odontocete_FFAR2_alignment.nex
- PAML files/
- PAML files/.DS_Store
- PAML files/3olfactory.ctl
- PAML files/3olfactory.phy
- PAML files/CNGA2paml.phy
- PAML files/CNGA2_6cats.ctl
- PAML files/CNGA2_6cats_noCpG.ctl
- PAML files/CNGA2_NoCpG.phy
- PAML files/CNGA4paml.phy
- PAML files/CNGA4_6cats.ctl
- PAML files/CNGA4_6cats_noCpG.ctl
- PAML files/CNGA4_NoCpG.phy
- PAML files/OMPpaml.phy
- PAML files/OMP_6cats.ctl
- PAML files/SpeciesTree6.tree
- Supplementary tables/
- Supplementary tables/Table S2 (AIC) .xlsx
- Supplementary tables/Tabls S1 (accession numbers).xlsx
