# Supplementary material for: Molecular Evidence for the Parallel Evolution of Anosmia in Multiple Odontoceti (Toothed Whales) Clades
Source: Genes (Basel). 2026 May 31;17(6):651. doi: 10.3390/genes17060651 (PMC13299492; doi:10.3390/genes17060651)
Supplement: Supplementary file 1 [file genes-17-00651-s001.zip › CDS files/CNGA2cds.phy]

 107 2019
Kogia_breviceps CTGACAGAAGAAGCCAATGAAGTGAAGAGCTCCCCAGCCAGTAACCACAACCAGCATGCACCTCCTGCCATCAAGGTCAATGGCGAAGGTGACCACAGGGCC---AGCAACAGGCCGCAGTCTGCGGCCAACGATGACACCTCCTCAGAACTACAGAGGCTGGCAGAGATGGATGCCCCCCTGCAGAGGAGGGGCGGCTTCCGCAGGATCGCCTGCCTGGTGGGGGGTCATCAGAGTGTGGGTCAACAAGAATTTCCGCGAGGA-GGAGCCCAGACCTGACTCGTTCCTTGAGCGTTTCTGTGGGCCTGAGCTCCAGACCGTGACGACACAGCAAGGAGGTGGCAAAGGCGACAAGGACAGCGAGGGCA-----AGGGCACCAGGAAGAAATGTGAAC---TATTTGTCTTGGACCCAGCTGGGGCCTGCTACTACCGCCTGG----------------------CCTCTACAACCGGTGCCTACT-GGTGGCCAGAGCCTGCTTCAGTGACCTACAGAAAGATTACTACGTAGTGTGGCTGGTGCTGGACTACTTCTCAGACGTGGTCTACATCGCAGACCTCTTCATCCGATTGTGCACAG------------------------------------------------------------------------------------------------------------------------------------------------------------------------------------------------------------------------------------------------------------------------------------------------------------------------------------------------------------------------------------------------------------------------------------------------------------------------------------------------------------------------------------------------------------------------------------------------------------------------------------------------------------------------------------------------------------------------------------------------------------------------------------------------------------------------------------------------------------------------------------------------------------------------------------------------------------------------------------------------------------------------------------------------------------------------------------------------------------------------------------------------------------------------------------------------------------------------------------------------------------------------------------------------------------------------------------------------------------------------------------------------------------------------------------------------------------------------
Kogia_sima AGGACAGAAGAAGCCAATGAAGTGAAGAGCTCCCCAGCCAGTAACCACAACCAGCATGCACCTCCTGCCATCAAGGTCAATGGCGAAGGTGACCACAGGGCC---AGCAACAGGCCACAGTCTGCGGCCAACGATGACGCCTCCTCAGAACTACAGAGGCTGGCAGAGATGGATGCCCCCCTGCAGAGGAGGGGCGGCTTCTGCAGGATCGCCTGCCTGGTGGGGGGTCATCAGAGTGGGGGTCAACAAGAATTTCCGCGAGGA-GGAGCCCAGACCCGACTCGTTCCTTGAGCCTTTCTGTGGGCCTGAGCTCCAGACCGTGACGACACAGCAAGGAGATGGCAAAGGCGACAAGGACAGCGAAGGCA-----AGGGCACCAAGAAGAAATGYGAAC---TATCTGTCTTGGACCCAGCTGGGGACTGGTACTACCGCTGGCT-----------------------TCTACAACCGGTGCCTACT-GGTGGCCAGAGGCTGCTTCAGTGACCTACAGAAAGATTACTACGTAGTGCGCCTGGTGCTGGACTACTTCTCAGGCGTGGTCTACGTCGCAGACCTCTTCATCCGATTGTGCACAG------------------------------------------------------------------------------------------------------------------------------------------------------------------------------------------------------------------------------------------------------------------------------------------------------------------------------------------------------------------------------------------------------------------------------------------------------------------------------------------------------------------------------------------------------------------------------------------------------------------------------------------------------------------------------------------------------------------------------------------------------------------------------------------------------------------------------------------------------------------------------------------------------------------------------------------------------------------------------------------------------------------------------------------------------------------------------------------------------------------------------------------------------------------------------------------------------------------------------------------------------------------------------------------------------------------------------------------------------------------------------------------------------------------------------------------------------------------------
Physeter_macrocephalus ATGACAGAAAAAGCCAATGGAGTGAAGAGCTCCTCAGCCAGTAACCACAAGCATCACGCACCTCCTGCCATCAAGGTCAATGGCGAAGGTGACCACAGGGCC---AGCAACAGGCCACAGTCTGCGGCCAACGATGACACCTCCTCAGAACTACAGAGGCTGGCAGAGATGGACGCCCCCCTGCAGAGGAGGGGCGGCTTCCGCAGGATTGCCTGCCTGGT-GGGGGTCATCAGAGAGTGGCCCAACAAGAGTTCCCGCGAGGAGGGAGCCCAGACCTGACTCGTTCCTTGAGCGTTTCTGTGGGCCTGAGCTCCAGACCGTGACGACACAGCAAGGAGACGGCAAAGGCGACAAGGACAGCGAGGGCA-----AGGGCACCAAGAAGAAATGTGAACCATTATTTGTCTTGGACCCAGCTGGGGACTGGTACTACCGCTGGCTATTTGTCATTGCCATGCCTGTCCTCTACAACTGGTGCCTACT-GGTGGCCAG------CTTCAGTGACCTACAGAAAGATGACTACGTAGTGTGGCTGGCGCTGGACTACTTCTCAGATGTGGTCTACGTCGCGGACCTCTTCATCCGATTGCGCACAGGTTTCCTGGAGCAGGGGCTGCTGGTCAGAGATACCGAGAAGTTGGATGTGGCAGCTTGAACTGCAGGGTG----------TGGATGTGGTTGTC---------------------------------------------------------------------------------------------------------------------------------------------------------------------------------CCACTGGAATGCCTGCATCTACTACGCCATCTCCAAGTCCATTGGTTTTGGGGTCGACACCCGGGTTTACCCCAACATCACTGACCCTGAGTATGGCTACCTGTCTAGGGAATACATCTATTGCCTTTACTGGTCTACACTGACCCTCACCACCATTGGGGAGACACCACCCCCTGTAAAAGATGAGGAGTACCTACTTGTCATCTTTGATTTCCTGATTGGTGTCCTCATCTTTGCCACCATCGTGGGAAACGTGGGCTCCATGGTCTCCAACATGAACGCCACCCGGGCTGAGTTCCAGGCCAAGATCGATGCCGTCAAACACTATATGCAGTTCCGAAAGGTCAGCAAGGAGATGGAAGCCAAGGTCATTAGGTGGTTTGACTACCTCTGGACCAATAAGAAGAGTGTGGATGAGCAGGAAGTTCTCAAGAAACTGCCAGCCAAGCTGAGGGCTGAGATAGCCATCAACGTCCACCTGTCCACGCTCAAGAAAGCGCGCATCTTTCACGACTGTGAGGCTGGCCTGCTGGTGGAGCTGGTATTAAAGCTCCGTCCTCAGGCCTTCAGTCCTGGGGGTTACATCTGCCGCAAGGGGGATATTGGGAAGGAGATGTACATAATCAAGGAAGGAAAATTGGCAGTGGTGGCTGATGATGGCGTCACTCAGTATGCCCTGCTCTCGGCTGGGAGTTGCTTTGGAGAGATCAGTATCCTTAACATTAAAGGCAGCAAAA----------------------------------TGGCTACTCAGATCTCTTCTGCTTGTCCAGGGATGATCTTATGGAAGCTGTGACGGAGTACCCTGACGCCAAGAGGGTCTTGGAGGAGAGAGGCCGGGAGATCCTGATGAAGGAGGGATTGCTGGATGAGAATGAGGTGGCAGCCAGCATCGAGGTGGACGTGCAGGAGAAGCTAGAACAGCTGGAAACCAACATGGAGACCTGGTACACTCGCTTTGCCTGCCTGCTGGCTGAGCACACAGGGGCCCAGCAGAAGCTCAAGCAGCGCATCATGGTTTTGGAAACCAAGATGAAGCAGAACAATGAG---GACGA----CCACCTGTCAGATGGAGTGACTAGCCCCAAGCCAGCCGCTGCTGAGAAGCCATAA
Platanista_gangetica ATGACAGAAAAAGCCAATGGAGTAAAGAGCTCCCCAGCCAATAACTACAGCCATCATGCACCTGCTGCCATCAAGGTCAATGGCGAAGATGACCACAGGACC---AGCAACAGGCAACAGTCTGCGGCCGACGATGACACCTCCTCAGAACTAGAGAGGCTGGCAGAGATGGATGTCCCCCTGCAGAGGAGGGGTGGCTTCCGCAGGATTGCCTGCCTGGT-GGGGGTCATCAGAGAGTGGGCCAAC?????????????????-????????????????????????????????TCTGTGGGC???????????????????????????????????????????????AAGGACAGCGAGGGCA-----RGGSCACSAAGAAGAAATGTGAAC---TATTTGTCTTGGACCCAGCTGGGGACTGGTACTACCGCTGACTATTTGTAATTGCCATGCCTGTCCTCTACTACTGGTGCCTGCT-GGTGGCCAGAGCCTGCTTCAGTGACCTACAGAAAGATTACTACGTAGTGTGGCTGGTGCTGGACTACTTCTCA------------------GACCTCTTCATCCAATTGTGCACAGGTTTCCTGGAGCAGGGGCTGCTGGTCAAAGATACCAAGAAGTTG--CGGGACAACTACATCCACACCCTGCAGTTCAAGCTGGATGTGGCTTCCATCACCCCTACAGACCTGATCTATTTTGCTGTGGGCATCCATAACCCTGRGCTGCGCTTCAACCGCCTGCTATACTTTGCCCGCATGTTTGAGTTCTTTGACCGCACTGAGACACGCACCAGCTACCCCAAC-ATCTTCCGCATCAGCAACCTGGTCCTCTACATCTTGGTCATCATCCACTGGAATGCCTGCATCTACTACGCCATCTCCAAGTCCATTGGTTTTGGGGTCGACACCTGGGTTTACCCCAACATCACTGACCCTGAGTATGGCTACCTGTCTAGGGAATACATCTATTGCCTTTACTGGTCTACACTGACCCTCACCACCATTTGGGAGACACCGCCCCCTGTAAAAGATGAGGAGTACCTATTTGTCATCTTTGATTTCCTGATTGGCGTCCTCATCTTTGCCACCATCGTGGGAAACGTGGGCTCCATGATCTCCAACATGAACGCCACCCGGGCTGAGTACCAGGCCAAGATCGATGCCGTCAGACACTATATGCAGTTCCGAAAGGTCAGCAAGGAGATGGAAGCCAAGGTCATTAGGTGGTTTGACTACCTCTGGACCAATAAGAAGAGTGTGGATGAGCGGGAAGTTCTCAAGAAACTGCCATCCGAGCTGAGGGCTGAGATCGCCATCAACGTCCACCTGTCCACACTCAAGAAAGTGCACATCTTTCAGGATTGTGAGGCTGGCCTGCTGGTGGAGCTGGTATTAAAGCTCCGTCCTCAGGTCTTCAGTCCTGGGGATTACGTTTGCCTCAAGGGGGATATTGGGAAGGAGATGTACATAATCAAGGAAGGAAAATTGGCAGTGGTGGCTGGTGATGGTGTCACTCAGTATGCCCTGCTCTCGGCTGGGAGTTGCTTTGGAGAGATCAGTATCCTTAACATTAAAGGCAGCAAAATGGGCAATCGACGCACAGCCAGTATCCAAAGCCTTGGCTACTCAGATCTCTTCTGCTTGTCCAAGGATGATCTTATGGAAGCTGTGACGGAGTACCCTGATGCCAAGAGGGTCTTGGAGGAGAGAGGCCGGGAGATCCTGATGAAGGAGTGATTGCTGGATGAGAATGAGGTGGCAGCCAGCATCGAGGTGGATGTGCAGGAGAAGCTAGAACAGCTGGAAACCAACATGGAGACCTTGTRCACTCGCTTTGCCTGCCTGCTGGCTGAGTACACAGGGGCCCAGCAGAAGCTCAAGCAGCGCATCATGGTTTTGGAAACCAAGATGAAGCAGAATAATGAG---GACGA----CTACCTGTCAGATGGAATGAATAGCCCCAAGCCAGCTGCTGCTGAGAAGCCATAA
Platanista_minor ATGACAGAAAAAGCCAATGGAGTAAAGAGCTCCCCAGCCAATAACTACAGCCATCATGCACCTGCTGCCATCAAGGTCAATGGCGAAGATGACCACAGGACC---AGCAACAGGCAACAGTCTGCGGCCGACGATGACACCTCCTCAGAACTAGAGAGGCTGGCAGAGATGGATGTCCCCCTGCAGAGGAGGGGTGGCTTCCGCAGGATTGCCTGCCTGGT-GGGGGTCATCAGAGAGTGGGCCAACAAGAATTTCTGCGAGGA-GGAGCCCAGACCTGACTCGTTCCTTGAGCATTTCTGTGGGCCTGAGCTCCAGACCGTGACGACACAGCAAGGAGATGGCAAAGGCGACAAGGACAGCGAGGGCA-----AGGGCACCAAGAAGAAATGTGAAC---TATTTGTCTTGGACCCAGCTGGGGACTGGTACTACCGCTGACTATTTGTAATTGCCATGCCTGTCCTCTACTACTGGTGCCTGCT-GGTGGCCAGAGCCTGCTTCAGTGACCTACAGAAAGATTACTACGTAGTGTGGCTGGTGCTGGACTACTTCTCA------------------GACCTCTTCATCCAATTGTGCACAGGTTTCCTGGAGCAGGGGCTGCTGGTCAAAGATACCAAGAAGTTG--CGGGACAACTACATCCACACCCTGCAGTTCAAGCTGGATGTGGCTTCCATCACCCCTACAGACCTGATCTATTTTGCTGTGGGCATCCATAACCCTGAGCTGCGCTTCAACCGCCTGCTATACTTTGCCTGCATGTTTGAGTTCTTTGACCGCACTGAGACACGCACCAGCTACCCCAAC-ATCTTCCGCATCAGCAACCTGGTCCTCTACATCTTGGTCATCATCCACTGGAATGCCTGCATCTACTACGCCATCTCCAAGTCCATTGGTTTTGGGGTTGACACCTGGGTTTACCCCAACATCACTGACCCTGAGTATGGCTACCTGTCTAGGGAATACATCTATTGCCTTTACTGGTCTACACTGACCCTCACCACCATTTGGGAGACACCGCCCCCTGTAAAAGATGAGGAGTACCTATTTGTCATCTTTGATTTCCTGATTGGCGTCCTCATCTTTACCACCATCGTGGGAAACGTGGGCTCCATGATCTCCAACATGAACGCCACCCGGGCTGAGTACCAGGCCAAGATCGATGCCGTCAGACACTATATGCAGTTCCGAAAGGTCAGCAAGGAGATGGAAGCCAAGGTCATTAGGTGGTTTGACTACCTCTGGACCAATAAGAAGAGTGTGGATGAGCGGGAAGTTCTCAAGAAACTGCCATCTGAGCTGAGGGCTGAGATCGCCATCAACGTCCACCTGTCCACACTCAAGAAAGTGCACATCTTTCAGGATTGTGAGGCTGGCCTGCTGGTGGAGCTGGTATTAAAGCTCCGTCCTCAGGTCTTCAGTCCTGGGGATTACGTTTGCCTCAAGGGGGATATTGGGAAGGAGATGTACATAATCAAGGAAGGAAAATTGGCAGTGGTGGCTGGTGATGGTGTCACTCAGTATGCCCTGCTCTCGGCTGGGAGTTGCTTTGGAGAGATCAGTATCCTTAACATTAAAGGCAGCAAAATGGGCAATCGACGCACAGCCAGTATCCAAAGCCTTGGCTACTCAGATCTCTTCTGCTTGTCCAAGGATGATCTTATGGAAGCTGTGACGGAGTACCCTGATGCCAAGAGGGTCTTGGAGGAGAGAGGCCGGGAGATCCTGATGAAGGAGTGATTGCTGGATGAGAATGAGGTGGCAGCCAGCATCGAGGTGGATGTGCAGGAGAAGCTAGAACAGCTGGAAACCAACATGGAGACCTTGTACACTCGCTTTGCCTGCCTGCTGGCTGAGTACACAGGGGCCCAGCAGAAGCTCAAGCAGCGCATCATGGTTTTGGAAACCAAGATGAAGCAGAATAATGAG---GACGA----CTACCTGTCAGATGGAATGAATAGCCCCAAGCCAGCTGCTGCTGAGAAGCCATAA
Mesoplodon_europaeus ATGACAGAAAAAGCCAATGGAGTGAAGAGCTCCCCAGCCAATAACCACAACCATCGTGCACCTCCTGCCATCAAGGTCAATGGCGAAGATGACCACAGGGCC---AGCAACAGGCCACAGTCTGCGGCCAACGATGACATCTCCTCAGAACTACAGAGGCTGGCAGAGATGGATGCCCCCCTGCAGAGGAGGGGTGCCTTCCGCAGGATTGCCTGCCTGGT-GGGGGTCATCAGAGAGTGGGCCAACAAGAATTTCCGCAAGGA-GGAGCCCAGACCTGACTCGTTCCTTGAGCGTTTCTGTGGGCCTGAGCTCCAGACCGTGACGACACAGCAAGGAGATGGCAAAGGCGACAAGGACAGCGAGGGCA-----AGGGCACCAAGAAGAAATGTGAGC---TATTTGTCTTGGATCCAGCTGGGGACTGGTACTACCGCTGGCTATTTGTCATTGCCATGCCTGTCCTCTACAACTGGTGCCTACT-GGTGGCCAGAGCCTGCTTCAGTGACCTACAGAAAGATTACTACGTAGTGTGGCTGGTGCTGGACTACTTCTCAGATGTGGTCTACATCGCAGACCTCTTCATCCGATTGCGCACAGGTTTCCTGGAGCAGGGGCTGCTGGTCAAAGATACCAAGAAGTTG--CGGGACAACTACATCCACACCCTGCAGTTCAAGCTGGATGTGGCTTCCATCATCCCTACAGACCTGATCTATTTTGCTGTGGGCCTCCACAGCCCTGAGCTGCGCTTCAACCGCCTGCTACACTTTGCCCGCATGTTTGAGTTCTTTGACCGCACTGAGACACGCACCAGCTACCCCAAC-ATCTTCCGCATCAGCAACCTGGTCCTCTACATCTTGGTCATCATCCACTGGAATGCCTGCATCTACTACGCCATCTCCAAGTCCATTGGTTTTGGGGTCGACACCTGGGTTTACCCCAACATCACTGACCCTGAGTATGGCTACCTGTCTAGGGAATACATCTATTGCCTTTACTGGTCTACACTGACCCTCACCACCATTGGGGAGACACCACCCCCTGTAAAAGATGAGTAGTATCTATTTGTCATCTTTGATTTCCTGATTGGTGTCCTCATCTTTGCCACCATCGTGGGAAATGTGGGCTCCATGATCTCCAACATGAACGCCACCCGGGCTGAGTTCCAGGCCAAGACCGATGCTGTCAAACACTATATGCAGTTCCGAAAGGTCAGCAAGGAGATGGAAGCCAAGGTCATTAGGTGGCTTGACTACCTCTGGACCAATAAGAAGAGTGTGGATGAGCGGGAAGTTCTCAAGAAACTGCCATCTAAGCTGAGGGCTGAGATAGCCATCAATGTCCACCTGTCCACACTCAAGAAAGTGCGCATCTTTCAGGATTGTGAGGCTGGCCTGCTGGTGGAGCTGGTATTAAAGCTCCGTCCTCAGGTCTTCAGTCCTGGGGATTACATTTGCCGCAAGGGGGATATTGGGAAAGAGATGTACATAATCAAGGAAGGAAAATTGGCAGTGGTGGCTGATGATGGTGTCACTCAGTATGCCCTACTCTTGGCTGGGAGTTGCTTTGGAGAGATCAGTATCCTTAACATTAAAGGCAGCAAAATGGGCAATCGACGCACAGCCAGTATCCGAAGTCTTGGCTACTCAGATCTCTTCTGCTTGTCCAAGGATGATCTTATGGAAGCTGTGATGGAGTACCCTGATGCCAAGAGGGTCTTGGAGGAGAGAGGCCGGGAGATCCTGATGAAGGAGGGATTGTTGGATGAGAATGAGGAGGCAGCCAGCATCGAGGTGGATGTGCAGGAGAAGCTAGAACAGCTGGAAACCAACATGGAGACCTTGTACACTCGCTTTGCCTGCCTGCTGGCTGAGTACACAGGGGCCCAGCAGAAGCTCAAGCAGCGCATCATGGTTTTGGAAACCAAGATGAAGCAGAATAATGAA---GACGA----CTACCTGTCAGATGGAATGAATAGCCCCAAGCCAGCTGCTGCTGAGAAGCCATAA
Mesoplodon_densirostris ATGACAGAAAAAGCCAATGGAGTGAAGAGCTCCCCAGCCAATAACCACAACCATCGTGCACCTCCTGCCATCAAGGTCAATGGTGAAGATGACCACAGGGCC---AGCAACAGGCCACAGTCTGCGGCCAACGATGACATCTCCTCAGAACTACAGAGGCTGGCAGAGATGGATGCCCCCCTGCAGAGGAGGGGTGCCTTCCGCAGGATTGCCTGCCTGGT-GGGGGTCATCAGAGAGTGGGCCAACAAGAATTTCCGCAAGGA-GGAGCCCAGACCTGACTC-----------------GTGGGCCTGAGCTCCAGACCGTGACGACACAGCAAGGAGGTGGCAAAGGCGACAAGGACAGCAAGGGCA-----AGGGCACCAAGAAGAAATGTGAAC---TGTTTGTCTTGGATCCAGCTGGGGACTGGTACTACCGCTGGCTATTTGTCATTGCCATGCCTGTCCTCTACAACTGCTGCCTACT-GGTGGCCAGATCCTGCTCCAGTGACCTACAGAAAGATTACTACGTAGTGTGGCTGGTGCTGGACTACTTCTCAGATGTGGTCTACATCGCAGACCTCTTCATCCGATTGTGCACAGGTTTCCTGGAGCAGGGGCTGCTGGTCAAAGATACCAAGAAGTTG--TGGGACAACTACATCCACACCCTGCAGTTCAAGCTGGATGTGGCTTCCATCATCCCTACAGACCTGATCTATTTTGCTGTGGGCCTCCACAGCCCTGAGCTGTGCTTCAACCGCCTGCTACACTTTGCCCGCATGTTTGAGTTCTTTGACCACACTGAGACACGCACCAGCTACCCCAAC-ATCTTCCGCATCAGCAACCTGGTCCTCTACATCTTGGTCATCATCCACTGGAATGCCTGCATCTACTACGCCATCTCCAAGTCCATTGGTTTTGGGGTCGACACCTGGGTTTACCCCAACATCACTGACCCTGAGTATGGCTACCTGTCTAGGGAATACATCTATTGCCTTTACTGGTCTACACTGACCCTCACCACCATTGGGGAGACACCACCCCCTGTAAAAGATGAGGAGTATCTATTTGTCATCTTTGATTTCCTGATTGGTGTCCTCATCTTTGCCACCATCGTGGGAAATGTGGGCTCCATGATCTCCAACATGAACGCCACCCGGGCTGAGTTCCAGGCCAAGACCGATGCTGTCAAACACTATATGCAGTTCCGAAAGGTCAGCAAGGAGATGGAAGCCAAGGTCATTAGGTGGCTTGACTACCTCTGGACCAATAAGAAGAGTGTGGATGAGCGGGAAGTTCTCAAGAAACTGCCATCTAAGCTGAGGGCTGAGATAGCCATCAATGTCCACCTGTCCACACTCAAGAAAGTGTGCATCTTTCAGGATTGTGAGGCTGGCCTGCTGGTGGAGCTGGTATTAAAGCTCCGTCCTCAGGTCTTCAGTCCCGGGGATTACATTTGCCGCAAGGGGGATATTGGGAAGGAGATGTACATAATCAAGGAAGGAAAATTGGCAGTGGTGGCTGATGATGGTGTCACTCAGTATGCCCTACTCTTGGCTGGGAGTTGCTTTGGAGAGATCAGTATCCTTAACATTAAAGGCAGCAAAATGGGCAATCGACGCACAGCCAGTATCCGAAGTCTTGGCTACTCAGATCTCTTCTGCTTGTCCAAGGATGATCTTATGGAAGCTGTGACGGAGTACCCTGATGCCAAGAGGGTCTTGGAGGAGAGATGCCGGGAGATCCTGATGAAGGAGGGATTGTTGGATGAGAATGAGGAGGCAGCCAGCATCAAGGTGGATGTGCAGGAGAAGCTAGAACAGCTGGAAACCAACATGGAGACCTTGTACACTCGCTTTGCCTGCCTGCTGGCTGAGTACACAGGGGCCCAGCAGAAGCTCAAGCAGCGCATCATGGTTTTGGAAACCAAGATGAAGCAGAATAATGAG---GACGA----CTACCTGTCAGATGGAATGAATAGCCCCAAGCCAGCTGCTGCTGAGAAGCCATAA
Mesoplodon_peruvianus ATGACAGAAAAAGCCAATGGAGTGAAGAGCTCCCCAGCCAATAACCACAACCATCGTGCACCTCCTGCCATCAAGGTCAAGGGCGAAGATGACCACAGGGCC---AGCAACAGGCCACAGTCTGCGGCCAACGATGACATCTCCTCAGAACTACAGAGGCTGGCAGAGATGGATGCCCCCCTGCAGAGGAGGGGTGCCTTCCGCAGGATTGCCTGCCTGGT-GGGGGTCATCAGAGAGTGGGCCAACAAGAATTTCCGCAAGGA-GGAGCCCAGACCTGACTCGTTCCTTGAGCGTTTCTGTGGGCCGGAGCTCCAGACCGTGACGACACAGCAAGGAGGTGGCAAAGGCGACAAGGACAGCGAGGGCA-----AGGGCACCAAGAAGAAATGTGAAC---TATTTGTCTTGGATCCAGCTGGGGACTGGTACTACCGCTGGCTATTTGTCATTGCCATGCCTGTCCTCTACAACTGGTGCCTACT-GGTGGCCAGAGCCTGCTTCAGTGACCTACAGAAAGATTACTACGTAGTGTGGCTGGTTCTGGACTACTTCTCAGATGTGGTCTACATCGCAGACCTCTTCATCCGATTGCGCACAGGTTTCCTGGAGCAGGGGCTGCTGGTCAAAGATACCAAGAAGTTG--TGGGACAACTACATCCACACCCTGCAGTTCAAGCTGGATGTGGCTTCCATCATCCCTACAGACCTGATCTATTTTGCTGTGGGCCTCCACAGCCCTGAGCTGCGCTTCAGCCACCTGCTACACTTTGCCCGCATGTTTGAGTTCTTTGACCGCACTGAGACACGCACCAGCTACCCCAAC-ATCTTCTGCATCAGCAACCTGGTCCTCTATATCTTGGTCATCATCCACTGGAATGCCTGCATCTACTACGCCATCTCCAAGTCCATTGGTTTTGGGGTCGACACCTGGGTTTACCCCAACATCACTGACCCTGAGTATGGCTACCTGTCTAGGGAATACATCTATTGCCTTTACTGGTCTACACTGACCCTCACCACCATTGGGGAGACACCACCCCCTGTAAAAGATGAGGAGTATCTATTTGTCATCTTTGATTTCCTGATTGGTGTCCTCATCTTTGCCACCATCGTGGGAAATGTGGGCTCCATGATCTCCAACATGAACGCCACCCGGGCTGAGTTCCAGGCCAAGACCGATGCTGTCAAACACTATATGCAGTTCCGAAAGGTCAGCAAGGAGATGGAAGCCAAGGTCATTAGGTGGCTTGACTACCTCTGGACCAATAAGAAGAGTGTGGATGAGCGGGAAGTTCTCAAGAAACTGCCATCTAAGCTGAGGGCTGAGATAGCCATCAATGTCCACCTGTCCACACTCAAGAAAGTGCGCATCTTTCAGGATTGTGAGGCTGGCCTGCTGGTGGAGCTGGTATTAAAGCTCCGTCCTCAGGCCTTCAGTCCCGGGGATTACATTTGCCGCAAGGGGGATATTGGGAAGGAGATGTACATAATCAAGGAAGGAAAATTGGCAGTGGTGGCTGATGATGGTGTCACTCAGTATGCCCTACTCTTGGCTGGGAGTTGCTTTGGAGAGATCAGTATCCTTAACATTAAAGGCAGCAAAATGGGCAATCGACGCACAGCCAGTATCCGAAGTCTTGGCTACTCAGATCTCTTCTGCTTGTCCAAGGATGATCTTATGGAAGCTGTGACGGAGTACCCTGATGCCAAGAGGGTCTTGGAGGAGAGAGGCCGGGAGATCCTGATGAAGGAGGGATTGTTGGATGAGAATGAGGAGGCAGCCAGCATCAAGGTGGATGTGCAGGAGAAGCTAGAACAGCTGGAAACCAACATGGAGACCTTGTACACTCACTTTGCCTGCCTGCTGGCTGAGTACACAGGGGCCCAGCAGAAGCTCAAGCAGCGCATCATTGTTTTGGAAACCAAGATGAAGCAGAATAATGAG---GACGA----CTACCTGTCAGATGGAATGAATAGCCCCAAGCCAGCTGCTGCTGAGAAGCCATAA
Mesoplodon_stejnegeri ATGACAGAAAAAGCCAATGGAGTGAAGAGCTCCCCAGCCAATAACCACAACCACCGTGCACCTCCTGCCATCAAGGTCAATGGCGAAGATGACCACAGGGCC---AGCAACAGGCCACAGTCTGCGGCCAACGATGACATCTCCTCAGAACTACAGAGGCTGGCAGAGATGGATG-CCCCCTGCAGAGGAGGGGTGCCTTCCGCAGGATTGCCTGCCTGGT-GGGGGTCATCAGAGAGTGGGCCAACAAGAATTTCCGCAAGGA-GGAGCCCAGACCTGACTCGTTCCTTGAGCGTTTCTGTGGGCCTGAGCTCCAGACCGTGACGACACAGCAAGGAGGTGGCAAAGGCAACAAGGACAGCGAGGGCA-----AGGGCACCAAGAAGAAATGTGAAC---TATTTGTCTTGGATCCAGCTGGGGACTGGTACTACCGCTGGCTATTTGTCATTGCCATGCCTGTCCTCTACAACTGGTGCCTACT-GGTGGCCAGAGCCTGCTTCAGTGACCTACAGAAAGATTACTACGTAGTGTGGCTGGTTCTGGACTACTTCTCAGATGTGGTCTACATCGCAGACCTCTTCATCCGATTGCGCACAGGTTTCCTGGAGCAGGGGCTGCTGGTCAAAGATACCAAGAAGTTG--TGGGACAACTACATCCACACCCTGCAGTTCAAGCTGGATGTGGCTTCCATCATCCCTACAGACCTGATCTATTTTGCTGTGGGCCTCCACAGCCCTGAGCTGCGCTTCAACCGCCTGCTACACTTTGCCCGCATGTTTGAGTTCTTTGACCGCACTGAGACACGCACCAGCTACCCCAAC-ATCTTCCGCATCAGCAACCTGGTCCTCTATATCTTGGTCATCATCCACTGGAATGCCTGCATCTACTACGCCATCTCCAAGTCCATTGGTTTTGGGGTCGACACCTGGGTTTACCCCAACATCCCTGACCCTGAGTATGGCTACCTGTCTAGGGAATACATCTATTACCTTTACTGGTCTACACTGACCCTCACCACCATTGGGGAGACACCACCCCCTGTAAAAGATGAGGAGTATCTATTTGTCATCTTTGATTTCCTGATTGGTGTCCTCATCTTTGCCACCATCGTGGGAAATGTGGGCTCCATGATCTCCAACATGAACGCCACCCGGGCTGAGTTCCAGGCCAAGACCGATGCTGTCAAACACTATATGCAGTTCCGAAAGGTCAGCAAGGAGCTGGAAGCCAAGGTCATTAGGTGGCTTGACTACCTCTGGACCAATAAGAAGAGTGTGGATGAGCGGGAAGTTCTCAAGAAACTGCCATCTAAGCTGAGGGCTGAGATAGCCATCAATGTCCACCTGTCCACACTCAAGAAAGTGCGCATCTTTCAGGATTGTGAGGCTGGCCTGCTGGTGGAGCTGGTATTAAAGCTCCGTCCTCAGGTCTTCAGTCCCGGGGATTACATTTGCCGCAAGGGGGATATTGGGAAGGAGATGTACATAATCAAGGAAGGAAAATTGGCAGTGGTGGCTGATGATGGTGTCACTCAGTATGCCCTACTCTTGGCTGGGAGTTGCTTTGGAGAGATCAGTATCCTTAACATTAAAGGCAGCAAAATGGGCAATCGACGCACAGCCAGTATCCGAAGTCTTGGCTACTCAGATCTCTTCTGCTTGTCCAAGGATGATCTTATGGAAGCTGTGACGGAGTACCCTGATGCCAAGAGGGTCTTGGAGGAGAGAGGCCGGGAGATCCTGATGAAGGAGGGATTGTTGGATGAGAATGAGGAGGCAGCCAGCATCAAGGTGGATGTGCAGGAGAAGCTAGAACAGCTGGAAACCAACATGGAGACCTTGTACACTCGCTTTGCCTGCCTGCTGGCTGAGTACACAGGGGCCCAGCAGAAGCTCAAGCAGCGCATCATGGTTTTGGAAACCAAGATGAAGCAGAATAATGAG---GACGA----CTACCTGTCAGATGGAATGAATAGCCCCAAGCCAGCTGCTGCTGAGAAGCCATAA
Mesoplodon_ginkgodens ATGACAGAAAAAGCCAATGGAGTGAAGAGCTCCCCAGCCAATAACCACAACCATCGTGCACCTCCTGCCATCAAGGTCAATGGCGAAGATGACCACAGGGCC---AGCAACAGGCCACAGTCTGCGGCCAACGATGACATCTCCTCAGAACTACAGAGGCTGGCAGAGATGGATGCCCCCCTGCAGAGGAGGGGTGCCTTCCGCAGGATTGCCTGCCTGGT-GGGGGTCATCAGAGAGTGGGCCAACAAGAATTTCCGCAAGGA-GGAGCCCAGACCTGACTCGTTCCTTGAGCGTTTCTGTGGGCCTGAGCTCCAGACCGTGACGACACAGCAAGGAGATGGCAAAGGCGACAAGGACAGCGAGGGCA-----AGGGCACCAAGAAGAAATGTGAAC---TATTTGTCTTGGATCCAGCTGGGGACTGGTACTACCGCTGGCTATTTGTCATTGCCATGCCTGTCCTCTACAACTGGTGCCTACT-GGTGGCCAGAGCCTGCTTCCGTGACCTACAGAAAGATTACTACGTAGTGTGGCTGGTGCTGGACTACTTCTCAGATGTGGTCTACATCGCAGACCTCTTCATCCGATTGCGCACAGGTTTCCTGGAGCAGGGGCTGCTGGTCAAAGATACCAGGAAGTTG--CGGGACAACTACATCCACACCCTGCAGTTCAAGCTGGATGTGGCTTCCATCATCCCTACAGACCTGATCTATTTTGCTGTGGGCCTCCACAGCCCTGAGCTGCGCTTCAACCGCCTGCTACACTTTGCCCGCATGTTTGAGTTCTTTGACCGCACTGAGACACGCACCAGCTACCCCAAC-ATCTTCCGCATCAGCAACCTGGTCCTCTACATCTTGGTCATCATCCACTGGAATGCCTGCATCTACTACGCCATCTCCAAGTCCATTGGTTTTGGGGTCGACACCTGGGTTTACCCCAACATCACTGACCCTGAGTATGGCTACCTGTCTAGGGAATACATCTATTGCCTTTACTGGTCTACACTGACCCTCACCACCATTGGGGAGACACCACCCCCTGTAAAAGATGAGGAGTATCTATTTGTCATCTTTGATTTCCTGATTGGTGTCCTCATCTTTGCCACCATCGTGGGAAATGTGGGCTCCATGATCTCCAACATGAACGCCACCCGGGCTGAGTTCCAGGCCAAGACCGATGCTGTCAAACACTATATGCAGTTCCGAAAGGTCAGCAAGGAGATGGAAGCCAAGGTCATTCGGTGGCTTGACTACCTCTGGACCAATAAGAAGAGTGTGGATGAGCGGGAAGTTCTCAAGAAACTGCCAGCTAAGCTGAGGGCTGAGATAGCCATCAATGTCCACCTGTCCACACTCAAGAAAGTGCGCATCTTTCAGGATTGTGAGGCTGGCCTGCTGGTGGAGCTGGTATTAAAGCTCCRTCCTCAGGTCTTCAGTCCTGGGGATTACATTTGCCGCAAGGGGGATATTGGGAAGGAGATGTACATRATCAAGGAAGGAAAATTGGCAGTGGTGGCTGATGATGGTGTCACTCAGTATGCCCTACTCTTGGCTGGGAGTTGCTTTGGAGAGATCAGTATCCTTAACATTAAAGGCAGCAAAATGGGCAATCGACGCACAGCCAGTATCCGAAGTCTTGGCTACTCAGATGTCTTCTGCATGTCCAAGGATGATCTTATGGAAGCTGTGATGGAGTACCCTGATGCCAAGAGGGTCTTGGAGGAGAGAGGCCGGGAGATCCTGATGAAGGAGGGATTGTTGGATGAGAATGAGGAGGCAGCCAGCATCGAGGTGGATGTGCAGGAGAAGCTAGAACAGCTGGAAACCAACATGGAGACCTTGTACACTCGCTTTGCCTGCCTGCTGGCTGAGTACACAGGGGCCCAGCAGAAGCTCAAGCAGCGCATCATGGTTTTGGAAACCAAGATGAAGCAGAATAATGAG---GACGA----CTACCTGTCAGATGGAATGAATAGCCCCAAGCCAGCTGCTGCTGAGAAGCCATAA
Mesoplodon_bowdoini ATGACAGAAAAAGCCAATGGAGTGAAGAGCTCCCCAGCCAATAACCACAACCATCGTGCACCTCCTGCCATCAAGGTCAATGGCGAAGATGACCACAGGGCC---AGCAACAGGCCACAGTCTGCGGCCAACGATGACATCTCCTCAGAACTACAGAGGCTGGCAGAGATGGATGCCCCCCTGCAGAGGAGGGGTGCCTTCCGCAGGATTGCCTGCCTGGT-GGGGGTCATCAGAGAGTGGGCCAACAAGAATTTCCGCAAGGA-GGAGCCCAGACCTGACTCGTTCCTTGAGCGTTTCTGTGGGCCTGAGCTCCAGACCGTGACGACACAGCAAGGAGATGGCAAAGGCGACAAGGACAGCGAGGGCA-----AGGGCACCAAGAAGAAATGTGAAC---TATTTGTCTTGGATCCAGCTGGGGACTGGTACTACCGCTGGCTATTTGTCATTGCCATGCCTGTCCTCKACAACTGGTGCCTACT-GGTGGCCAGAGCCTGCTTCAGTGACCTACAGAAAGATTACTACGTAGTGTGGCTGGTGCTGGACTACTTCTCAGATGTGGTCTACATCGCAGACCTCTTCATCCGATTGCGCACAGGTTTCCTGGAGCAGGGGCTGCTGGTCAAAGATACCAAGAAGTTG--TGGGACAACTACATCCACACCCTGCAGTTCAAGCTGGATGTGGCTTCCATCATCCCTACAGACCTGATCTATTTTGCTGTGGGCCTCCACAGCCCTGAGCTGCGCTTCAACCGCCTGCTACACTTTGCCCGCATGTTTGAGTTCTTTGACCGCACTGAGACACGCACCAGCTACCCCAAC-ATCTTCCGCATCAGCAACCTGGTCCTCTACATCTTGGTCATCATCCACTGGAATGCCTGCATCTACTACGCCATCTCCAAGTCCATTGGTTTTGGGGTCGACACCTGGGTTTACCCCAACATCACTGACCCTGAGTATGGCTACCTGTCTAGGGAATACATCTATTGCCTTTACTGGTCTACACTGACCCTCACCACCATTGGGGAGACACCACCCCCTGTAAAAGATGAGGAGTATCTATTTGTCATCTTTGATTTCCTGATTGGTGTCCTCATCTTTGCCACCATCGTGGGAAATGTGGGCTCCATGATCTCCAACATGAACGCCACCCGGGCTGAGTTCCAGGCCAAGACCGATGCTGTCAAACACTATATGCAGTTCCGAAAGGTCAGCAAGGAGATGGAAGCCAAGGTCATTAGGTGGCTTGACTACCTCTGGACCAATAAGAAGAGTGTGGATGAGCGGGAAGTTCTCAAGAAACGGCCATCTAAGCTGAGGGCTGAGATAGCCATCAATGTCCACCTGTCCACACTCAAGAAAGTGCACATCTTTCAGGATTGTGAGGCTGGCCTGCTGGTGGAGCTGGTATTAAAGCTCCGTCCTCAGGTCTTCAGTCCCGGGGATTACATTTGCCGCAAGGGGGATACTGGGAAGGAGATGTACATAATCAAGGAAGGAAAATTGGCAGTGGTGGCTGATGATGGTGTCACTCAGTATGCCCTACTCTTGGCTGGGAGTTGCTTTGGAGAGATCAGTATCCTTAACATTAAAGGCAGCAAAATGGGCAATCGACGCACAGCCAGTATCCGAAGTCTTGGCTACTCAGATCTCTTCTGCTTGTCCAAGGATGATCTTATGGAAGCTGTGACGGAGTACCCTGATGCCAAGAGGGTCTTGGAGGAGAGAGGCCGGGAGATCCTGATGAAGGAGGGATTGTTGGATGAGAATGAGGAGGCAGCCAGCATCAAGGTGGATGTGCAGGAGAAGCTAGAACAGCTGGAAACCAACATGGAGACCTTGTACACTCGCTTTGCCTGCCTGCTGGCTGAGTACACAGGGGCCCAGCAGAAGCTCAAGCAGCGCATCATGGTTTTGGAAACCAAGATGAAGCAGAATAATGAG---GACGA----CTACCTGTCAGATGGAATGAATAGCCCCAAGCCAGCTGCTGCTGAGAAGCCATAA
Mesoplodon_carlhubbsi ATGACAGAAAAAGCCAATGGAGTGAAGAGCTCCCCAGCCAATAACCACAACCATCGTGCACCTCCTGCCATCAAGGTCAATGGCGAAGATGACCACAGGGCC---AGCAACAGGCCACAGTCTGCGGCCAACGATGACATCTCCTCAGAACTACAGAGGCTGGCAGAGATGGATGCCCCCCTGCAGAGGAGGGGTGCCTTCCGCAGGATTGCCTGCCTGGT-GGGGGTCATCAGAGAGTGGGCCAACAAGAATTTCCGCAAGGA-GGAGCCCAGACCTGACTCGTTCCTTGAGCGTTTCTGTGGGCCTGAGCTCCAGACCGTGACGACACAGCAAGGAGATGGCAAAGGCGACAAGGACAGCGAGGGCA-----AGGGCACCAAGAAGAAATGTGAAC---TATTTGTCTTGGATCCAGCTGGGGACTGGTACTACCGCTGACTATTTGTCATTGCCATGCCTGTCCTCTACAACTGGTGCCTACT-GGTGGCCAGAGCCTGCTTCAGTGACCTACAGAAAGATTACTACGTAGTGTGGCTGGTGCTGGACTACTTCTCAGATGTGGTCTACATCGCAGACCTCTTCATCCGATTGCGCACAGGTTTCCTGGAGCAGGGGCTGCTGGTCAAAGATACCAAGAAGTTG--TGGGACAACTACATCCACACCCTGCAGTTCAAGCTGGATGTGGCTTCCATCATCCCTACAGACCTGATCTATTTTGCTGTGGGCCTCCACAGCCCTGAGCTGCGCTTCAACCGCCTGCTACACTTTGCCCGCATGTTTGAGTTCTTTGACCGCACTGAGACACGCACCAGCTACCCCAAC-ATCTTCCGCATCAGCAACCTGGTCCTCTACATCTTGGTCATCATCCACTGGAATGCCTGCATCTACTACGCCATCTCCAAGTCCATTGGTTTTGGGGTCGACACCTGGGTTTACCCCAACATCACTGACCCTGAGTATGGCTACCTGTCTAGGGAATACATCTATTGCCTCTACTGGTCTACACTGACCCTCACCACCATTGGGGAGACACCACCCCCTGTAAAAGATGAGGAGTATCTATTTGTCATCTTTGATTTCCTGATTGGTGTCCTCATCTTTGCCACCATCGTGGGAAATGTGGGCTCCATGATCTCCAACATGAACGCCACCCGGGCTGAGTTCCAGGCCAAGACCGATGCTGTCAAACACTATATGCAGTTCCGAAAGGTCAGCAAGGAGATGGAAGCCAAGGTCATTAGGTGGCTTGACTACCTCTGGACCAATAAGAAGAGTGTGGATGAGCGGGAAGTTCTCAAGAAACTGCCATCTAAGCTGAGGGCTGAGATAGCCATCAATGTCCACCTGTCCACACTCAAGAAAGTGCGCATCTTTCAGGATTGTGAGGCTGGCCTGCTGGTGGAGCTGGTATTAAAGCTCCGTCCTCAGGTCTTCAGTCCCGGGGATTACATTTGCCGCAAGGGGGATATTGGGAAGGAGATGTACATAATCAAGGAAGGAAAATTGGCAGTGGTGGCTGATGATGGTGTCACTCAGTATGCCCTACTCTTGGCTGGGAGTTGCTTTGGAGAGATCAGTATCCTTAACATTAAAGGCAGCAAAATGGGCAATCGACGCACAGCCAGTATCCGAAGTCTTGGCTACTCAGATCTCTTCTGCTTGTCCAAGGATGATCTTATGGAAGCTGTGACGGAGTACCCTGATGCCAAGAGGGTCTTGGAGGAGAGAGGCCGGGAGATCCTGATGAAGGAGGGATTGTTGGATGAGAATGAGGAGGCAGCCAGTATCAAGGTGGATGTGCAGGAGAAGCTAGAACAGCTGGAAACCAACATGGAGACCTTGTACACTCGCTTTGCCTGCCTGCTGGCTGAGTACACAGGGGCCCAGCAGAAGCTCAAGCAGCGCATCATGGTTTTGGAAACCAAGATGAAGCAGAATAATGAG---GACGA----CTACCTGTCAGATGGAATGAATAGCCCCAAGCCAGCTGCTGCTGAGAAGCCATAA
Mesoplodon_layardii ATGACAGAAAAAGCCAATGGAGTGAAGAGCTCCCCAGCCAATAACCACAACCATCGTGCACCTCCTGCCATCAAGGTCAATGGCGAAGATGACCACAGGGCC---AGCAACAGGCCACAGTCTGCGGCCAACGATGACATCTCCTCAGAACTACAGAGGCTGGCAGAGATGGATGCCCCCCTGCAGAGGAGGGGTGCCTTCCGCAGGATTGCCTGCCTGGT-GGGGGTCATCAGAGAGTGGGCCAACAAGAATTTCCGCAAGGA-GGAGCCCAGACCTGACTCGTTCCTTGAGCGTTTCTGTGGGCCTGAGCTCCAGACCGTGACGACACAGCAAGGAGATGGCAAAGGCGACAAGGACAGCGAGGGCA-----AGGGCACCAAGAAGAAATGTGAAC---TATTTGTCTTGGATCCAGCTGGGGACTGGTACTACCGCTGGCTATTTGTCATTGCCATGCCTGTCCTCTACAACTGGTGCCTACT-GGTGGCCAGAGCCTGCTTCAGTGACCTACAGAAAGATTACTACGTAGTGTGGCTGGTGCTGGACTACTTCTCAGATGTGGTCTACATCGCAGACCTCTTCATCCGATTGCGCACAGGTTTCCTGGAGCAGGGGCTGCTGGTCAAAGATACCAAGAAGTTG--TGGGACAACTACATCCACACCCTGCAGTTCAAGCTGGATGTGGCTTCCATCATCCCTACAGACCTGATCTATTTTGCTGTGGGCCTCCACAGCCCTGAGCTGCGCTTCAACCGCCTGCTACACTTTGCCCGCATGTTTGAGTTCTTTGACCGCACTGAGACATGCACCAGCTACCCCAAC-ATCTTCCGCATCAGCAACCTGGTCCTCTACATCTTGGTCATCATCCACTGGAATGCCTGCATCTACTACGCCATCTCCAAGTCCATTGGTTTTGGGGTCGACACCTGGGTTTACCCCAACATCACTGACCCTGAGTATGGCTACCTGTCTAGGGAATACATCTATTGCCTTTACTGGTCTACACTGACCCTCACCACCATTGGGGAGACACCACCCCCTGTAAAAGATGAGGAGTATCTATTTGTCATCTTTGATTTCCTGATTGGTGTCCTCATCTTTGCCACCATCGTGGGAAATGTGGGCTCCATGATCTCCAACATGAACGCCACCCGGGCTGAGTTCCAGGCCAAGACCGATGCTGTCAAACACTATATGCAGTTCCGAAAGGTCAGCAAGGAGATGGAAGCCAAGGTCATTAGGTGGCTTGACTACCTCTGGACCAATAAGAAGAGTGTGGATGAGCGGGAAGTTCTCAAGAAACTGCCATCTAAGCTGAGGGCTGAGATAGCCATCAATGTCCACCTGTCCACACTCAAGAAAGTGCGCATCTTTCAGGATTGTGAGGCTGGCCTGCTGGTGGAGCTGGTATTAAAGCTCCGTCCTCAGGTCTTCAGTCCCGGGGATTACATTTGCCGCAAGGGGGATATTGGGAAGGAGATGTACATAATCAAGGAAGGAAAATTGGCAGTGGTGGCTGATGATGGTGTCACTCAGTATGCCCTACTCTTGGCTGGGAGTTGCTTTGGAGAGATCAGTATCCTTAACATTAAAGGCAGCAAAATGGGCAATCGACGCACAGCCAGTATCCGAAGTCTTGGCTACTCAGGTCTCTTCTGCTTGTCCAAGGATGATCTTATGGAAGCTGTGACGGAGTACCCTGATGCCAAGAGGGTCTTGGAGGAGAGAGGCCGGGAGATCCTGATGAAGGAGGGATTGTTGGATGAGAATGAGGAGGCAGCCAGCATCAAGGTGGATGTGCAGGAGAAGCTAGAACAGCTGGAAACCAACATGGAGACCTTGTACACTCGCTTTGCCTGCCTGCTGGCTGAGTACACAGGGGCCCAGCAGAAGCTCAAGCAGCGCATCATGGTTTTGGAAACCAAGATGAAGCAGAATAATGAG---GACGA----CTACCTGTCAGATGGAATGAATAGCCCCAAGCCAGCTGCTGCTGAGAAGCCATAA
Mesoplodon_mirus ATGACAGAAAAAGCCAATGGAGTGAAGAGCTCCCCAGCCAATAACCACAACCATCGTGCACCTCCTGCCATCAAGGTCAATGGCGAAGATGACCACAGGGCC---AGCAACAGGCCACAGTCTGCGGCCAACGATGACATCTCCTCAGAACTACAGAGGCTGGCAGAGATGGATGCCCCCCTGCAGAGGAGGGGTGCCTTCCGCAGGATTGCCTGCCTGGT-GGGGGTCATCAGAGAGTGGGCCAACAAGAATTTCCGCAAGGA-GGAGCCCAGACCTGACTCGTTCCTTGAGCGTTTCTGTGGGTCTGAGCTCCAGACCGTGACGACACAGCAAGGAGATGGCAAAGGCGACAAGGACAGCGAGGGCA-----AGGGCACCAAGAAGGAATGTGAAC---TATTTGTCTTGGATCCAGCTGGGGACTGGTACTACCGCTGGCTATTTGTCATTGCCATGCCTGTCCTCTACAACTGGTGCCTACT-GGTGGCCAGAGCCTGCTTCAGTGACCTACAGAAAGATTACTACGTAGTGTGGCTGGTGCTGGACTACTTCTCAGATGTGGTCTACATCGCAGACCTCTTCATCCGATTGCGCACAGGTTTCCTGGAGCAGGGGCTGCTGGTCAAAGATACCAAGAAGTTG--CGGGACAACTACATCCACACCCTGCAGTTCAAGCTGGATGTGGCTTCCATCATCCCTACAGACCTGATCTATTTTGCTGTGGGCCTCCACAGCCCTGAGCTGCGCTTCAACCACCTGCTACGCTTTGCCCGCATGTTTGAGTTCTTTGACCGCACTGAGACACGCACCAGCTACCCCAAC-ATCTTCCGCATCAGCAACCTGGTCCTCTACATCTTGGTCATCATCCACTGGAATGCCTGCATCTACTACACCATCTCCAAGTCCATTGGTTTTGGGGTCGACACCTGGGTTTACCCCAACATCACTGACCCTGAGTATGGCTACCTGTCTAGGGAATACATCTATTGCCTTTACTGGTCTACACTGACCCTCACCACCATTGGGGAGACACCACCCCCTGTAAAAGATGAGGAGTATCTATTTGTCATCTTTGATTTCCTGATTGGTGTCCTCATCTTTGCCACCATCGTGGGAAATGTGGGCTCCATGATCTCCAACATGAACGCCACCCGGGCTGAGTTCCAGGCCAAGACCGATGCTGTCAAACACTATATGCAGTTCCGAAAGGTCAGCAAGGAGATGGAAGCCAAGGTCATTAGGTGGCTTGACTACCTCTGGACCAATAAGAAGAGTGTGGATGAGCGGGAAATTCTCAAGAAACTGCCATCTAAGCTGAGGGCTGAGAGAGCCATCAATGTCCACCTGTCCACACTCAAGAAAGTGCGCATCTTTCAGGATTGTGAGGCTGGCCTGCTGGTGGAGCTGGTATTAAAGCTCCGTCCTCAGGTCTTCAGTCCTGGGGATTACATTTGCCGCAAGGGGGATATTGGGAAGGAGATGTACATAATCAAGGAAGGAAAATTGGCAGTGGTGGCTGATGATGGTGTCACTCAGTATGCCCTACTCTTGGCTGGGAGTTGCTTTGGAGAGATCAGTATCCTTAACATTAAAGGCAGCAAAATGGGCAATCGACGCACAGCCAGTATCCGAAGTCTTGGCTACTCAGATTTCTTCTGCTTGTCCAAGGATGATCTTATGGAAGCTGTGATGGAGTACCCTGATGCCAAGAGGGTCTTGGAGGAGAGAGGCCGGGAGATCCTGATGAAGGAGGGATTGTTGGATGAGAATGAGGAGGCAGCCAGCATCGAGGTGGATGTGCAGGAGAAGCTAGAACAGCTGGAAACCAACATGGAGACCTTGTACACTCGCTTTGCCTGCCTGCTGGCTGAGTACACAGGGGCCCAGCAGAAGCTCAAGCAGCGCATCATGGTTTTGGAAACCAAGATGAAGCAGAATAATGAG---GACGA----CTACCTGTCAGATGGAATGAATAGCCCCAAGCCAGCTGCTGCTGAGAAGCCATAA
Mesoplodon_perrini ATGACAGAAAAAGCCAATGGAGTGAAGAGCTCCCCAGCCAATAACGACAACCATCGTGCACCTCCTGCCATCAAGGTCAATGGCGAAGATGACCACAGGGCC---AGCAACAGGCCACAGTCTGCGGCCAACGATGACATCTCCTCAGAACTACAGAGGCTGGCAGAGATGGATGCCCCCCTGCAGAGGAGGGGTGCCTTCCGCAGGATTGCCTGCCTGGT-GGGGGTCATCAGAGAGTGGGCCAACAAGAATTTCCGCAAGGA-GGAGCCCAGACCTGACTCGTTCCTTGAGCGTTTCCGTGGGCCGGAGCTCCAGACCGTGACGACACAGCAAGGAGGTGGCAAAGGCGACAAGGACAGCGAGGGCA-----AGGGCACCAAGAAGAAATGTGAAC---TA--TGTCTTGGATCCAGCTGGGGACTGGTACTACCGCTGGCTATTTGTCATTGCCATGCCTGTCCTCTACAACTGGTGCCTACT-GGTGGCCAGAGCCTGCTTCAGTGACCTACAGAAAGATTACTACGTAGTGTGGCTGGTTCTGGACTACTTCTCAGATGTGGTCTACATCGCAGACCTCTTCATCCGATTGCGCACAGGTTTCCTGGAGCAGGGGCTGCTGGTCAAAGATACCAAGAAGTTG--TGGGACAACTACATCCACACCCTGCAGTTCAAGCTGGATGTGGCTTCCATCATCCCTACAGACCTGATCTATTTTGCTGTGGGCCTCCACAGCCCTGAGCTGCGCTTCAACCGCCTGCTACACTTTGCCCGCATGTTTGAGTTCTTTGACCGCACTGAGACATGCACCAGCTACCCCAAC-ATCTTCCGCATCAGCAACCTGGTCCTCTATATCTTGGTCATCATCCACTGGAATGCCTGCATCTACTACGCCATCTCCAAGTCCATTGGTTTTGGGGTCGACACCTGGGTTTACCCCAACATCACTGACCCTGAGTATGGCTACCTGTCTAGGGAATACATCTATTGCCTTTACTGGTCTACACTGACCCTCACCACCATTGGGGAGACACCACCCCCTGTAAAAGATGAGGAGTATCTATTTGTCATCTTTGATTTCCTGATTGGTGTCCTCATCTTTGCCACCATCGTGGGAAATGTGGGCTCCATGATCTCCAACATGAACGCCACCCGGGCTGAGTTCCAGGCCAAGACCGATGCTGTCAAACACTATATGCAGTTCCGAAAGGTCAGCAAGGAGATGGAAGCCAAGGTCATTAGGTGGCTTGACTACCTCTGGACCAATAAGAAGAGTGTGGATGAGCGGGAAGTTCTCAAGAAACTGCCATCTAAGCTGAGGGCTGAGATAGCCATCAATGTCCACCTGTCCACACTCAAGAAAGTGCGCATCTTTCAGGATTGTGAGGCTGGCCTGCTGGTGGAGCTGGTATTAAAGCTCCGTCCTCAGGTCTTCAGTCCCGGGGATTACATTTGCCGCAAGGGGGATATTGGGAAGGAGATGTACATAATCAAGGAAGGAAAATTGGCAGTGGTGGCTGATGATGGTGTCACTCAGTATGCCCTACTCTTGGCTGGGAGTTGCTTTGGAGAGATCAGTATCCTTAACATTAAAGGCAGCAAAATGGGCAATCGACGCACAGCCAGTATCCGAAGTCTTGGCTACTCAGATCTCTTCTGCTTGTCCAAGGATGATCTTATGGAAGCTGTGACGGAGTACCCTGATGCCAAGAGGGTCTTGGAGGAGAGAGGCTGGGAGATCCTGATGAAGGAGGGATTGTTGGATGAGAATGAGGAGGCAGCCAGCATCAAGGTGGATGTGCAGGAGAAGCTAGAACAGCTGGAAACCAACATGGAGACCTTGTACACTCACTTTGCCTGCCTGCTGGCTGAGTACACAGGGGCCCAGCAGAAGCTCAAGCAGCGCATCATTGTTTTGGAAACCAAGATGAAGCAGAATAATGAG---GACGA----CTACCTGTCAGATGGAATGAATAGCCCCAAGCCAGCTGCTGCTGAGAAGCCATAA
Mesoplodon_hectori ATGACAGAAAAAGCCAATGGAGTGAAGAGCTCCCCAGCCAATAACCACAACCATCGTGCACCTCCTGCCATCAAGGTCAATGGTGAAGATGACCACAGGGCC---AGCAACAGGCCACAGTCTGCGGCCAACGATGACATCTCCTCAGAACTACAGAGGCTGGCAGAGATGGATGCCCCCCTGCAGAGGAGGGGTGCCTTCCGCAGGATTGCCTGCCTGGT-GGGGGTCATCAGAGAGTGGGCCAACAAGAATTTCCGCAAGGA-GGAGCCCAGACCTGACTCGTTCCTTGAGCGTTTCTGTGGGCCTGAGCTCCAGACCGTGACGACACAGCAAGGAGATGGCAAAGGCGACAAGGACAGCGAGGGCA-----AGGGCACCAAGAAGAAATGTGAAC---TATTTGTCTTGGATCCAGCTGGGGACTGGTACTACCGCTGGCTATTTGTCATTGCCATGCCTGTCCTCTACAACTGGTGCCTACT-GGTGGCCAGAGCCTGCTTCAGTGACCTACAGAGAGATTACTACGTAGTGTGGCTGGTGCTGGACTACTTCTCAGATGTGGTCTACATCGCAGACCTCTTCATCCGATTGCGCACAGGTTTCCTGGAGCAGGGGCTGCTGGTCAAAGATACCAAGAAGTTG--TGGGACAACTACATCCACACCCTGCAGTTCAAGCTGGATGTGGCTTCCATCATCCCTACAGACCTGATCTATTTTGCTGTGGGCCTCCACAGCCCTGAGCTGCGCTTCAACCGCCTGCTACACTTTGCCCGCATGTTTGAGTTCTTTGACCGCACTGAGACACGCACCAGCTACCCCAAC-ATCTTCCGCATCAGCAACCTGGTCCTCTACATCTTGGTCATCATCCACTGGAATGCCTGCATCTACTACGCCATCTCCAAGTCCATTGGTTTTGGGGTCGACACCTGGGTTTACCCCAACATCACTGACCCTGAGTATGGCTACCTGTCTAGGGAATACATCTATTGCCTTTACTGGTCTACACTGACCCTCACCACCATTGGGGAGACACCACCCCCTGTAAAAGATGAGGAGTATCTATTTGTCATCTTTGATTTCCTGATTGGTGTCCTCATCTTTGCCACCATCGTGGGAAATGTGGGCTCCATGATCTCCAACATGAACGCCACCCGGGCTGAGTTCCAGGCCAAGACCGATGCTGTCAAACACTATATGCAGTTCCGAAAGGTCAGCAAGGAGATGGAAGCCAAGGTCATTAGGTGGCTTGACTACCTCTGGACCAATAAGAAGAGTGTGGGTGAGCGGGAAGTTCTCAAGAAACTGCCATCTAAGCTGAGGGCTGAGATAGCCATCAATGTCCACCTGTCCACACTCAAGAAAGTGCGCATCTTTCAGGATTGTGAGGCTGGCCTGCTGGTGGAGCTGGTATTAAAGCTCCGTCCTCAGGTCTTCAGTCCCGGGGATTACATTTGCCGCAAGGGGGATATTGGGAAGGAGATGTACATAATCAAGGAAGGAAAATTGGCAGTGGTGGCTGATGATGGTGTCACTCAGTATGCCCTACTCTTGGCTGGGAGTTGCTTTGGAGAGATCAGTATCCTTAACATTAAAGGCAGCAAAATGGGCAATCGATGCACAGCCAGTATCCGAAGTCTTGGATACTCAGATCTCTTCTGCTTGTCCAAGGATGATCTTATGGAAGCTGTGACGGAGTACCCTAATGCCAAGAGGGTCTTGGAGGAGAGAGGCCGGGAGATCCTGATGAAGGAGGGATTGTTGGATGAGAATGAGGAGGCAGCCAGCATCAAGGTGGATGTGCAGGAGAAGCTAGAACAGCTGGAAACCAACATGGAGACCTTGTACACTCGCTTTGCCTGCCTGCTGGCTGAGTACACAGGGGCCCAGCAGAAGCTCAAGCAGCGCATCATGGTTTTGGAAACGAAGATGAAGCAGAATAATGAG---GACGA----CTACCTGTCAGATGGAATGAATAGCCCCAAGCCAGCTGCTGCTGAGAAGCCATAA
Mesoplodon_bidens ATGACAGAAAAAGCCAATGGAGTGAAGAGCTCCCCAGCCAATAACCACAACCATCGTGCACCTCCTGCCATCAAGGTCAATGGCGAAGATGACCACAGGGCC---AGCAACAGGCCACAGTCTGTGGCCAACGATGACATCTCCTCAGAACTACAGAGGCTGGCAGAGATGGATGCCCCCCTGCAGAGGAGGGGTGCCTTCCGCAGGATTGCCTGCCTGGT-GGGGGTCATCAGAGAGTGGGCCAACAAGAATTTCCGCAAGGA-GGAGCCCAGACCTGACTCGCTCCTTGAGCGTTTCTGTGGGCCTGAGCTCCAGACCGTGACGACACAGCAAGGAGATGGCAAAGGCGACAAGGACAGCGAGGGCA-----AGGGCACCAAGAAGAAATGTGAAC---TATTTGTCTTGGATCCAGCTGGGGACTGGTACTACCGCTGGCTATTTGTCATTGCCATGCCTGTCCTCTACAATTGGTGCCTACT-GGTGGCCAGAGCCTGCTTCAGTGACCTACAGAAAGATTACTACGTAGTGTGGCTGGTGCTGGACTACTTCTCAGATGTGGTCTACATCGCAGACCTCTTCATCTGATTGCGCACAGGTTTCCTGGAGCAGGGGCTGCTGGTCAAAGATACCAAGAAGTTG--CGGGACAACTACATCCACACCCTGCAGTTCAAGCTGGATGTGGCTTCCATCATCCCTACAGACCTGATCTATTTTGCTGTGGGCCTCCACAGCCCTGAGCTGCGCTTCAACCGCCTGCTACACTTTGCCCGCATGTTTGAGTTCTTTGACCGCACTGAGACACGCACCAGCTACCCCAACAATCTTCCGCATCAGCAACCTGGTCCTCTACATCTTGGTCATCATCCACTGGAATGCCTGCATCTACTACGCCATCTCCAAGTCCATTGGTTTTGGGGTCGACACCTGGGTTTACCCCAACATCACTGACCCTGAGTATGGCTACCTGTCTAGGGAATACATCTATTGCCTTTACTGGTCTACACTGACCCTCACCACCATTGGGGAGACACCACCCCCTGTAAAAGAGGAGGAGTATCTATTTGTCATCTTTGATTTCCTGATCGGTGTCCTCATCTTTGCCACCATCGTGGGAAATGTGGGCTCCATGATCTCCAACATGAACGCCACCCGGGCTGAGTTCCAGGCCAAGACCGATGCTGTCAAACACTATATGCAGTTCCGAAAGGTCAGCAAGGAGATGGAAGCCAAGGTCATTAGGTGGCTTGACTACCTCTGGACCAATAAGAAGAGTGTGGATGAGCGGGAAGTTCTCAAGAAACTGCCATCTAAGCTGAGGGCTGAGATAGCCATCAGTGTCCACCTGTCCACACTCAAGAAAGTGCACATCTTTCAGGATTGTGAGGCTGGCCTGCTGGTGGAGCTGGTATTAAAGCTCCGTCCTCAGGTCTTCAGTCCTGGGGATTACATTTGCCGCAAGGGGGATATTGGGAAGGAGATGTACATGATCAAGGAAGGAAAATTGGCAGTGGTGGCTGATGATGGTGTCACTCAGTATGCCCTACTCTTGGCTGGGAGTTGCTTTGGAGAGATCAGTATCCTTAACATTAAAGGCAGCAAAATGGGCAATCGACGCACAGCCAGTATCCGAAGCCTTGGCTACTCTGATCTCTTCTGCTTGTCCAAGGATGATCTTATGGAAGCTGTGACGGAGTACCCTGATGCCAAGAGGGTCTTGGAGGAGAGAGGCCGGGAGATCCTGATGAAGGAGGGATTGTTGGATGAGAATGAGGAGGCAGCCAGCATCGAGGTGGATGTGCAGGAGAAGCTAGAACAGCTGGAAACCAACATGGAGACCTTGTACACTCGCTTTGCCTGCCTGCTGGCTGAGTACACAGGGGCCCAGCAGAAGCTCAAGCAGCGCATCATGGTTTTGGAAACCAAGATGAAGCAGAATAATGAG---GACGA----CTACCTGTCAGATGGAATGAATAGCCCCAAGCCAGCTGCTGCTGAGAAGCCATAA
Mesoplodon_grayi ATGACAGAAAAAGCCAATGGAGTGAAGAGCTCCCCAGCCAATAACCWCAACCATCGTGCACCTCCTGCCATCAAGGTCAATGGCGAAGATGACCACAGGGCC---AGCAACAGGCCACAGTCTGCGGCCAACGATGACATCTCCTCAGAACTACAGAGGCTGGCAGAGATGGATGCCCCCCTGCAGAGGAGGGGTGCCTTCCGCAGGATTGCCTGCCTGGT-GGGGGTCATCAGAGAGTGGGCCAACAAGAATTTCCGCAAGGA-GGAGCCCAGACCTGACTCATTCCTTGAGCGTTTCTGTGGGCCTGAGCTCCAGACCGTGACGACACAGCAAGGAGATGGCAAAGGCGACAAGGACAGCGAGGGCA-----AGGGCACCAAGAAGAAATGTGAAC---TATTTGTCTTGGATCCAGCTGGGGACTGGTACTACCGCTGGCTATTTGTCATTGCCATGCCTGTCCTCTACAACTGGTGCCTACT-GGTGGCCAGAGCCTGCTTCAGTGACCTACAGAAAGATTACTACGTAGTGTGGCTGGTGCTGGACTACTTCTCAGATGTGGTCTACATCGCAGACCTCTTCATCCGATTGCGCACAGGTTTCCTGGAGCAGGGGCTGCTGGTCAAAGATACCAAGAAGTTG--TGGGACAACTACATCCACACCCTGCAGTTCAAGCTGGATGTGGCTTCCATCATCCCTACAGACCTGATCTATTTTGCTGTGGGCCTCCACAGCCCTGAGCTGCGCTTCAACCGCCTGCTACACTTTGCCCGCATGTTTGAGTTCTTTGACCGCACTGAGACACGCACCAGCTACCCCAAC-ATCTTCCGCATCAGCAACCTGGTCCTCTACATCTTGGTCATCATCCACTGGAATGCCTGCATCTACTACGCCATCTCCAAGTCCATTGGTTTTGGGGTCGACACCTGGGTTTACCCCAACATCACTGACCCTGAGTATGGCTACCTGTCTAGGGAATACATCTATTGCCTTTACTGGTCTACACTGACCCTCACCACCATTGGGGAGACACCACCCCCTGTAAAAGATGAGGAGTATCTATTTGTCATCTTTGATTTCCTGATTGGTGTCCTCATCTTTGCCACCATCGTGGGAAATGTGGGCTCCATGATCTCCAACATGAACGCCACCCGGGCTGAGTTCCAGGCCAAGACCGATGCTGTCAAACACTATATGCAGTTCCGAAAGGTCAGCAAGGAGATGGAAGCCAAGGTCATTAGGTGGCTTGACTACCTCTGGACCAATAAGAAGAGTGTGGATGAGCGGGAAGTTCTCAAGAAACTGCCATCTAAGCTGAGGGCTGAGATAGCCATCAATGTCCACCTGTCCACACTCAAGAAAGTGCGCATCTTTCAGGATTGTGAGGCTGGCCTGCTGGTGGAGCTGGTATTAAAGCTCCGTCCTCAGGTCTTCAGTCCCGGGGATTACATTTGCCGCAAGGGGGATATTGGGAAGGAGATGTACATAATCAAGGAAGGAAAATTGGCAGTGGTGGCTGATGATGGTGTCACTCAGTATGCCCTACTCTTGGCTGGGAGTTGCTTTGGAGAGATCAGTATCCTTAACATTAAAGGCAGCAAAATGGGCAATCGACGCACAGCCAGTATCCGAAGTCTTGGCTACTCAGATCTCTTCTGCTTGTCCAAGGATGATCTTATGGAAGCTGTGACGGAGTACCCTGATGCCAAGAGGGTCTTGGAGGAGAGAGGCCGGGAGATCCTGATGAAGGAGGGATTGTTGGATGAGAATGAGGAGGCAGCCAGCATCAAGGTGGATGTGCAGGAGAAGCTAGAACAGCTGGAAACCAACATGGAGACCTTGTACACTCGCTTTGCCTGCCTGCTGGCTGAGTACACAGGGGCCCAGCAGAAGCTCAAGCAGCGCATCATGGTTTTGGAAACGAAGATGAAGCAGAATAATGAG---GACGA----CTACCTGTCAGATGGAATGAATAGCCCCAAGCCAGCTGCTGCTGAGAAGCCATAA
Berardius_minimus ATGACAGAAAAAGCCAATGGAGTGAAGAGCTCCCCAGCCAATAACCACAACCATCGTGCACCTCCTGCCATCAAGGTCAATGGCGAAGATGACCACAGGGCC---AGCAACAAGTCACAGTCTGCGGCCGACGATGACATCTCCTCAGAACTAGAGAGGCTGGCAGAGATGGATGCCCCCCTGCAGAGGAGGGGTGGCTTCCGCAGGATTGTCTGCCTGGT-GGGGGTCATCAGAGAGTGGGCCAACAAGAATTTCCACGAGGA-GGAGCCCAGACCTGACTCGTTCCTTGAGCGTTTCTGTGGGCCTGAGCTCCAGACCGTGACGACACAGCAAGGAGATGGCAAAGGCGACAAGGACAGCGAGGGCA-----AGGGCACCAAGAAGAAATGTGAAC---TACTTGTCTTGGACCCATCTGGGGACTGGTACTACTGCTGGCTATTTGTCATTACCATGCCTGTTCTCTACAACTGGTGCCTACT-GGTGGCCAGAGCCTGCTTCAGTGACTTACAGAAAGATTACTACGTAGTGTGGCTGGTGCTGGACTACTTCTCAGATGTGGTCTACATTGCAGACCTCTTCATCCGATTGCGCACAGGTTTCCTGGAGCAGGGGCTGCTGGTCAAAGATACCAAGAAGTTG--CGGGACAACTATATCCACACCCTGCAGTTCAAGCTGGATGTGGCTTCCATCATCCCTACAGACCTGATCTATTTTGCTGTGGGCCTCCACAGCCCTGAGCTGCGCTTCAACCGCCTGCTACACTTTGCCCGCATGTTTGAGTTCTTTGACCACACTGAGACACGCACCAGCTACCCCAAC-ATCTTCCGCATCAGCAACCTGGTCCTCTACATCTTGGTCTTCATCCACTGGAATGCCTGCATCTACTATGCCATCTCCAAGTCCATTGGTTTTGGGGTTGACACCTGGGTTTACCCCAACATCACTGACSCTGAGTATGGCTACCTTTCTAGGGAATACATCTATTGCCTTTACTGGTCTACACTGACCCTCACCACCATTGGGGAGACACCACCCCCTGTAAAAGATGAGGAGTACCTATTTGTCATCTTTGATTTYCTGATTGGTGTCCTCATCTTTGCCACCATCGTGGGAAACGTGGGCTCCATGATCTCCAACATGAACGCCACCTGGGCTGAGTTCCAGGCCAAGACTGATGCCGTCAAACACTATATGCAGTTCCGAAAGGTCAGCAAGGAGATGGAAGCCAAGGTCATT???????????????????????????????????????????????????????????????CCGCCATCCAAGCTGAGGGCTGAGATAGCCATCAACGTCCACCTGTCCACACTCAAGAAAGTGCGCGTCTTTCAGGATTGTGAGGCTGGTCTGCTGGTGGGGCTGGTATTAAAGCTCCGTCCTCAGGTCTTCAGTCCTGGGGATTACATTTGCCACAAGGGGGATATTGGGAAGGAGATGTACATAATCAAGGAAGGAAAATTGGCAGTGGTGGCTGATGATGGTGTCACTCAGTATGCCCTGCTCTTGGCTGGGAGTTGCTTTGGAGAGATCAGTATCCTTAACATTAAAGGCAGCAAAATGGGCAATCGACGCACCGCCAATATCCGAAGACTTGGCTACTCAGATCTCTTCTGCTTGTCTAAGGATGATCTTATGGAAGCTGTGATGGAGTACCCTGATGCCAAGAGGGTCTTGGAGGAGAGAGGCCGGGAGATCCTGATGAAGGAGGGATTGCTGGATGAGAATGAGGTGGCAGCCAGCATCGAGGTGGATGTGCAGGAGAAGCTAGAACAGCTGGAAACCAACATGGAGACCTTGTACACTCGCTTTGCCTGCCTGCTGGCTGAGTATACAGGGGCCCAGCAGAAGCTCAAGCAGCGCATCATGGTTTTGGAAACCAAGATGAAGCAGAATAATGAG---GATGA----CTACCTGTCAGATGGAATGAACAACCCCAAGCCAGCTGCTGCTGAGAAGCCATAA
Berardius_arnuxii ATGACAGAAAAAGCCAATGGAGTGAAGAGCTCCCCAGCCAATAACCACAACCATCGTGCACCTCCTGCCATCCAGGTCAATGGCGAAGATGACCACAGGGCC---AGCAACAGGTCACAGTCTGCGGCCGACGATGACATCTCCTCAGAACTAGAGAGGCTGGCAGAGATGGATGCCCCCCTGCAGAGGAGGGGTGGCTTCCGCAGGATTGCCTGCCTGGT-GGGGGTCATCAGAGAGTGGGCCAACAAGAATTTCCACGAGGA-GGAGCCCAGACCTGACTCGTTCCTTGAGCGTTTCTGTGGGCCTGAGCTCCAGACCGTGATGACACAGCAAGGAGATGGCAAAGGCAACAAGGACAGCGAGGGCA-----AGGGCACCAAGAAGAAATGTGAAC---TACTTGTCTTGGACCCATCTGGGGACTGGTACTACCGCTGGCTATTTGTCATTACCATGCCTGTTCTCTACAACTGGTGCCTACT-GGTGGCCAGAGCCTGCTTCAGTGACTTACAGAAAGATTACTACGTAGTGTGGCTGGTGCTGGACTACTTCTCAGATGTGGTCTACATTGCAGACCTCTTCATCCGATTGCGCACAGGTTTCCTGGAGCAGGGGCTGCTGGTCAAAGATACCAAGAAGTTG--CGGGACAACTATATCCACACCCTGCAGTTCAAGCTGGATGTGGCTTCCATCATCCCTACAGACTTGATCTATTTTGCTGTGGGCCTCCACAGCCCTGAGCTGCGCTTCAACCGCCTGCTACACTTTGCCCGCATGTTTGAGTTCTTTGACCACACTGAGACACGCACCAGCTACCCCAAC-ATCTTCCGCATCAGCAACCTGGTCCTCTACATCTTGGTCTTCATCCACTGGAATGCCTGCATCTACTATGCCATCTCCAAGTCCATTGGTTTTGGGGTTGACACCTGGGTTTACCCCAACATCACTGACCCTGAGTATGGCTACCTTTCTAGGGAATACATCTATTGCCTTTACTGGTCTACACTGACCCTCACCACCATTGGGGAGACACCACCCCCTGTAAAAGATGAGGAGTACCTATTTGTCATCTTTGATTTCCTGATTGGTGTCCTCATCTTTGCCACCATCGTGGGAAACGTGGGCTCCATGATCTCCAACATGAACGCCACCTGGGCTGAGTTCCAGGCCAAGACTGATGCCGTCAAACACTATATGCAGTTCCGAAAGGTCAGCAAGGAGATGGAAGCCAAGGTCATTAGGTGGTTTGACTACCTCTGGACCAATAAGAAGAGTGTGGATGAGCGGGAAGTTCTCAAGAAACTGCCATCCAAGCTGAGGGCTGAGATAGCCATCAACGTCCACCTGTCCACACTCAAGAAAGTGCGCGTCTTTCAGGATTGTGAGGCTGGTCTGCTGGTGGGGCTGGTATTAAAGCTCCGTCCTCAGGTCTTCAGTCCTGGGGATTACATTTGCCGCAAGGGGGATATTGGGAAGGAGATGTACATAATCAAGGAAGGAAAATTGGCAGTGGTGGCTGATGATGGTGTCACTCAGTATGCCCTGCTCTTGGCTGGGAGTTGCTTTGGAGAGATCAGTATCCTTAACATTAAAGGCAGCAAAATGGGCAATCGACGCACCGCCAATATCCGAAGACTTGGCTACTCAGATCTCTTCTGCTTGTCTAAGGATGATCTTATGGAAGCTGTGATGGAGTACCCTGATGCCAAGAGGGTCTTGGAGGAGAGAGGCCGGGAGATCCTGATGAAGGAGGGATTGCTGGATGAGAATGAGGTGGCAGCCAGCATCGAGGTGGATGTGCAGGAGAAGCTAGAACAGCTGGAAACCAACATGGAGACCTTGTACACTCGCTTTGCCTGCCTGCTGGCTGAGTATACAGGGGCCCAGCAGAAGCTCAAGCAGCGCATCATGGTTTTGGAAACCAAGATGAAGCAGAATAATGAG---GATGA----CTACCTGTCAGATGGAATGAACAACCCCAAGCCAGCTGCTGCTGAGAAGCCATAA
Hyperoodon_ampullatus ATGACAGAAAAAGCCAATGGAGTGAAGAGCTCCCCAGCCAATAACCACAACCATCGTGCACCTCCTGCCATCAAGGTCAATGGCGAAGATGACCACAGGGCC---AGCAACAGGCCACAGTCTGCGGCTGACGATGACATCTCCTCAGAACTACAGAGGCTGGCAGAGATGGATGCCCCCCTGCAGAGGAGGGGTGCCTTCCGCAGGATTGCCTGCCTGGT-GGGGGTCATCAGAGAGTGGGCCAACAAGAATTTCCGCGAGGA-GGAGCCCAGACCTGACTCGTTCCTTGAGCGTTTCTGTGGGCCTGAGCTCCAGACCGTGACGACACAGCAAGGAGATGGCAAAGGCGACAAGGACAGCGAGGGCA-----AGGGCACCAAGAAGAAATGTGAAC---TATTTGTCTTGGATCCAGCTGGGGACTGGTACTACCGCTGGCTATTTGTCATTGCCATGCCTGTCCTCTACAACTGGTGCCTACT-GGTGGCCAGAGCCTGCTTCAGTGACCTACAGAAAGATTACTACGTAGTGTGGCTGGTGCTGGACTACTTCTCAGGTGTGGTCTACATCGTAGACCTCTTCATCCGATTGCGCACAGGTTTCCTGGAGCAGGGGCTGCTGGTCAAAGATACCAAGAAGTTG--CGGGACAACTACATCCACACCCTGCAGTTCAAGCTGGATGTGGCTTCCATCATCCCTACAGACCTGATCTATTTTGCTGTGGGCCTCCACAGCCCTGAGCTGCGCTTCAACCGCCTGCTACACTTTGCCCGCATGTTTGAGTTCTTTGACCGCACTGAGACACGCACCAGCTACCCCAAC-ATCTTCCGCATCAGCAACCTGGTCCTCTACATCTTGGTCATCATCCACTGGAACGCCTGCATCTACTACGCCATCTCCAAGTCCATTGGTTTTGGGGTCGACACCTGGGTTTACCCCAACATCACTGACCCTGAGTATGGCTACCTGTCTAGGGAATACATCTGTTGCCTTTACTGGTCTACACTGACCCTCACCACCATTGGGGAGACACCACCCCCTGTAAAAGATGAGGAGTATCTATTTGTCATCTTTGATTTCCTGATTGGTGTCCTCATCTTTGCCACCATCGTGGGAAATGTGGGCTCCATGATCTCCAACATGAACGCCACCCGGGCTGAGTTCCAGGCCAAGACCGACGCTGTCAAACACTATATGCAGTTCCGAAAGGTCAGCAAGGAGATGGAAGCCAAGGTCATTAGGTGGCTTGACTACCTCTGGACCAATAAGAAGAGTGTGGATGAGCGGGAAGTTCTCAAGAAACTGCCATCTAAGCTGAGGGCTGAGATAGCCATCAATGTCCACCTGTCCACACTCAAGAAAGTGCGCATCTTTCAGGATTGTGAGGCTGGCCTGCTGGTGGAGCTGGTATTAAAGCTCCGTCCTCAGGTCTTCAGTCCTGGGGATTACATTTGCCGCAAGGGGGATATTGGGAAGGAGATGTACATAATCAAGGAAGGAAAATTGGCAGTGGTGGCTGATGATGGTGTCACTCAGTATGCCCTACTCTTGGCTGGGAGTTGCTTTGGAGAGATCAGTATCCTTAACATTAAAGGCAGCAAAATGGGCAATCGACGCACAGCCAGTATCCGAAGTCTTGGCTACTCAGATCTCTTCTGCTTGTCCAAGGATGATCTTATGGAAGCTGTGACGGAGTACCCTGATGCCAAGAGGGTCTTGGAGGAGAGAGGCCGGGAGATCCTGATGAAGGAGGGATTGTTGGATGAGAATGAGGAGGCAGCCAGCATCGAGGTGGATGTGCAGGAGAAGCTAGAACAGCTGGAAACCAGCATGGAGACCTTGTACACTCGCTTTGCCTGCCTGCTGGCTGAGTACACAGGGGCCCAGCAGAAGCTCAAGCAGCGCATCATGGTTTTGGAAACCAAGATGAAGCAGAATAATGAG---GACGA----CTACCTGTCAGATGGAATGAATAGCCCCAAGCCAGCTGCTGCTGAGAAGCCATAA
Hyperoodon_planifrons ATGACAGAAAAAGCCAATGGAGTGAAGAGCTCCCCAGCCAATAACCACAACCATCGTGCACCTCATGCCATCAAGGTCAATGGCGAAGATGACCACAGGGCC---AGCAACAGGCCACAGTCTGCGGCTGACGATGACATCTCCTCAGAACTACAGAGGCTGGCAGAGATGGATGCCCCCCTGCAGAGGAGGGGTGCCTTCCGCAGGATTGCCTGCCTGGT-RGGGGTCATCAGAGAGTGGGCCAACAAGAATTTCCGCGAGGA-GGAGCCCAGACCTGACTCGTTCCTTGAGCGTTTCTGTGGGCCTGAGCTCCAGACCGTGACGACACAGCAAGGAGATGGCAAAGGCGACAAGGACAGCGAGGGCA-----AGGGCACCAAGAAGAAATGTGAAC---TATTTGTCTTGGATCCAGCTGGGGACTGGTACTACCGCTGGCTATTTGTCATTGCCATGCCTGTCCTCTACAACTGGTGCCTACT-GGTGGCCAGAGCCTGCTTCAGTGACCTACAGAAAGATTACTACGTAGTGTGGCTGGTGCTGGACTACTTCTCAGATGTGGTCTACATCGCAGACCTCTTCATCCGATTGCGCACAGGTTTCCTGGAGCAGGGGCTGCTGGTCAAAGATACCAAGAAGTTG--CGGGACAACTACATCCACACCCTGCAGTTCAAGCTGGATGTGGCTTCCATCATCCCTACAGACCTGATCTATTTTGCTGTGGGCCTCCATAGCCCTGAGCTGCGCTTCAACCGCCTGCTACACTTTGCCCGCATGTTTGAGTTCTTTGACCGCACTGAGACACGCACCAGCTACCCCAAC-ATCTTCCGCATCAGCAACCTGGTCCTCTACATCTTGGTCATCATCCACTGGAATGCCTGCATCTACTACGCCATCTCCAAGTCCATTGGTTTTGGGGTCGACACCTGGGTTTACCCTAACGTCACTGACCCTGAGTATGGCTACCTGTCTAGGGAATACATCTATTGCCTTTACTGGTCTACACTGACCCTCACCACCATTGGGGAGACACCACCCCCTGTAAAAGATGAGGAGTATCTATTTGTCATCTTTTATTTCCTGATTGGTGTCCTCATCTTTGCCACCATCGTGGGAAACGTGGGCTCCATGATCTCCAACATGAACGCCACCCGGGCTGAGTTCCAGGCCAAGACCGATGCTGTCAAACACTATATGCAGTTCCGAAAGGTCAGCAAGGAGATGGAAGCCAAGGTCATTAGGTGGCTTGACTACCTCTGGACCAATAAGAAGAGTGTGGATGAGCGGGAAGTTCTCAAGAAACTGCCATCTAAGCTGAGGGCTGAGATAGCCATCAATGTCCACCTGTCCACACTCAAGAAAGTGCGCATCTTTCAGGATTGTGAGGCTGGCCTGCTGGTGGAGCTGGTATTAAAGCTCCGTCCTCAGGTCTTCAGTCCTGGGGATTACATTTGCCGCAAGGGGGATATTGGGAAGGAGATGTACATAATCAAGGAAGGAAAATTGGCAGTGGTGGCTGATGATGGTGTCACTCAGTATGCCCTACTCTTGGCTGGGAGTTGCTTTGGAGAGGTCAGTATCCTTAACATTAAAGGCAGCAAAATGGGCAATCAACGCACAGCCAGTATCCGAAGTCTTGGCTACTCAGATCTCTTCTGCTTGTCCAAGGATGATCTTATGGAAGCTGTGACGGAGTACCCTGATGCCAAGAGGGTCTTGGAGGAGAGAGGCCGGGAGATCCTGATGAAGGAGGGATTGTTGGATGAGAATGAGGAGGCAGCCAGCATCGAGGTGGATGTGCAGGAGAAGCTAGAACAGCTGGAAACCAACATGGAGACCTTGTACACTCGCTTTGCCTGCCTGCTGGCTGAGTACACAGGGGCCCAGCAGAAGCTCAAGCAGCGCATCATGGTTTTGGAAACCAAGATGAAGCAGAATAATGAG---GACAA----CTACCTGTCAGATGGAATGAATAGCCCCAAGCCAGCTGCTGCTGAGAAGCCATAA
Indopaccetus_pacificus ATGACAGAAAAAGCCAATGGAGTGAAGAGCTCCCCAGCCAATAACCACAACCATCGTGCACCTCCTGCCATCAAGGTCAATGGCGAAGATGACCACAGGGCC---AGCAACAGGCCACAGTCTGCGGCTGACGATGACATCTCCTCAGAACTACAGAGGCTGGCAGAGATGGATGCCCCCCTGCAGAGGAGGGGTGCCTTCCGCAGGATTGCCTGCCTGGT-GGGGGTCATCAGAGAGTGGGCCAACAAGAATTTCCGCGAGGA-GGAGCCCAGACCTGACTCGTTCCTTGAGCGTTTCTGTGGGCCTGAGCTCCAGACCGTGACGACACAGCAAGGAGATGGCAAAGGCGACAAGGACAGCGAGGGCA-----AGGGCACCAAGAAGAAATGTGAAC---TATTTGTCTTGGATCCAGCTGGGGACTGGTACTACCGCTGGCTATTTGTCATTGCCACGCCTGTCCTCTACAACTGGTGCCTACT-GGTGGCCAGAGCCTGCTTCAGTGACCTACAGAAAGATTACTACGTAGTGTGGCTGGTGCTGGACTACTTCTCAGATGTGGTCTACATCGCAGACCTCTTCATCCGATTGCGCACAGGTTTCCTGGAGCAGGGGCTGCTGGTCAAAGATACCAAGAAGTTG--CGGGACAACTACATCCACACCCTGCAGTTCAAGCTGGATGTGGCTTCCATCATCCCTACAGACCTGATCTATTTTGCTGTGGGCCTCCACAGCCCTGAGCTGCGCTTCAACCGCCTGCTACACTTTGCCCGCATGTTTGAGTTCTTTGACCGCACTGAGACACGCACCAGCTACCCCAAC-ATCTTCCGCATCAGCAACCTGGTCCTCTACATCTTGGTCATCATCCACTGGAATGCCTGCATCTACTACGCCATCTCCAAGTCCATTGGTTTTGGGGTCGACACCTGGGTTGACCCCAACATCACTGACCCTGAGTATGGCTACCTGTCTAGGGAATACATCTATTGCCTTTACTGGTCTACACTGACCCTCATCACCATTGGGGAGACACCACCCCCTGTAAAAGATGAGGAGTATCTATTTGTCATCTTTGATTTCCTGATTGGTGTCCTCATCTTTGCCACCATCGTGGGAAACGTGGGCTCCATGATCTCCAACATGAACGCCACCCGGGCTGAGTTCCAGGCCAAGACCGATGCTGTCAAACACTATATGCAGTTCCGAAAGGTCAGCAAGGAGATGGAAGCCAAGGTCATTAGGTGGCTTGACTACCTCTGGACCAATAAGAGGAGTGTGGATGAGCGGGAAGTTCTCGAGAAACTGCCATCTAAGCTGAGGGCTGAGATAGCCATCAATGTCCACCTGTCCACACTCAAGAAAGTGCGCATCTTTCAGGATTGTGAGGCTGGCCTGCTGGTGGAGCTGGTATTAAAGCTCCGTCCTCAGGTCTTCAGTCCTGGGGATTACATTTGCCGCAAGGGGGATATTGGGAAAGAGATGTACATAATCAAGGAAGGAAAATTGGCAGTGGTGGCTGATGATGGTGTCACTCAGTATGCCCTACTCTTGGCTGGGGGTTGCTTTGGAGAGATCAGTATCCTTAACATTAAAGGCAGCAAAATGGGCAATCGACGCACAGCCAGTATCCGAAGTCTTGGCTACTCAGATCTCTTCTGCTTGTCCAAGGATGATCTTATGGAAGCTGTGATGGAGTACCCTGATGCCAAGAGGGTCTTGGAGGAGAGAGGCCGGGAGATCCTGATGAAGGAGGGATTGTTGGATGAGAATGAGGAGGCAGCCAGCATCGAGGTGGATGTGCAGGAGAAGCTAGAACAGCTGGAAACCAACATGGAGACCTTGTACACTCGCTTTGCCTGCCTGCTGGCTGAGTACACAGGGGCCCAGCAGAAGCTCAAGCAGCGCATCATGGTTTTGGAAACCAAGATGAAGCAGAATAATGAG---GACGA----CTACCTGTCAGATGGAATGAATAGCCCCAAGCCAGCTGCTGCTGAGAAGCCATAA
Ziphius_cavirostris ATGACAGAAAAAGCCAATGGAGTGAAGAGCTCCCCAGCCAATAACCACAACCATCGTGCACCTCCTGCCATCAAGGTCAATGGCGAAGATGACCACAGGGCC---AGCAACAGGCCACAGTCTGCGGCTGACGATGACATCTCCTCAGAACTACAGAGGCTGGCAGAGATGGATGCCCCCCTGCAGAGGAGGGGTGCCTTCCGCAGGATTGCCTGCCTGGT-GGGGGTCATCAGAGAGTGGGCCAACAAGAATTTCCGCGAGGA-GGAGCCCAGACCTGACTCATTCCTTGAGCGTTTCTGTGGGCCTGAGCTCCAGACCGTGACGACACAGCAAGGAGATGGCAAAGGCGACAGGGACAGCGAGGGCA-----AGGGCACCAAGAAGAAATGTGAAC---TATTTGTCTTGGATCCAGCTGGGGACTGGTACTACCGCTGGCTATTTGTCATTGCCATGCCTGTCCTCTACAACTGGTGCCTACT-GGTGGCCAGAGCCTGCTTCAGTGACCTACAGAAAGATTACTACGTAGTGTGGCTGGTGCTGGACTACTTCTCAGATGTGGTCTACATCGCAGACCTCTTCATCCGATTGCGCACAGGTTTCCTGGAGCAGGGGCTGCTGGTCAAAGATACCAAGAAGTTG--CGGGACAACTACATCCACACCCTGCAGTTCAAGCTGGATGTGGCTTCCATCATCCCTACAGACCTGATCTATTTTGCTGTGGGCCTCCACAGCCCTGAGCTGCGCTTCAACCGCCTGCTACGCTTTGCCCGCATGTTTGAGTTCTTTGACCGCACTGAGACACGCACCAGCTACCCCAAC-ATCTTCTGCATCAGCAACCTGGTCCTCTACATCTTGGTCATCATCCACTGGAATGCCTGCATCTACTACGCCATCTCCAAGTCCATTGGTTTTGGGGTCGACACCTGGGTTTACCCCAACATCACTGACCCTGAGTATGGCTACCTGTCTAGGGAATACATCTATTGCCTTTACTGGTCTACACTGACCCTCACCACCATTGGGGAGACACCACCCCCTGTAAAAGATGAGGAGTATCTATTTGTCATCTTTGATTTCCTGATTGGTGTCCTCATCTTTGCCACCATCGTGGGAAACGTGGGCTCCATGATCTCCAACATGAACGCCACCCGGGCTGAGTTCCAGGCCAAGACCGATGCTGTCAAACACTATATGCAGTTCCGAAAGGTCAGCAAGGAGATGGAAGCCAAGGTCATTAGGTGGCTTGACTACCTTTGGACCAATAAGAAGAGTGTGGATGAGCGGGAAGTTCTCAAGAAACTGCCATCTAAGCTGAGGGCTGAGATAGCCATCAATGTCCACCTGTCCACACTCAAGAAAGTGCACATCTTTCAGGACTGTGAGGCTGGCCTGCTGGTGGAGCTGGTATTAAAGCTCCGTCCTCAGGTCTTCAGTCCTGGGGATTACATTTGCCGCAAGGGGGATATTGGGAAGGAGATGTACATAATCAAGGAAGGAAAATTGGCAGTGGTGGCTGATGATGGTGTCACTCAGTATGCCCTACTCTTAGCTGGGAGTTGCTTTGGAGAGATCAGTATCCTTAACATTAAAGGCAGCAAAATGGGCAATCGACGCACAGCCAGTATCCGAAGTCTTGGCTACTCAGATCTCTTCTGCTTGTCCAAGGATGATCTTATGGAAGCTGTGACGGAGTACCCTGATGCCAAGAGGGTCTTGGAGGAGAGAGGCTGGGAGATCCTGATGAAGGAGGGATTGTTGGATGAGAATGAGGAGGCAGCCAGCATCGAGGTGGATGTGCAGGAGAAGCTAGAACAGCTGGAAACCAACATGGAGACCTTGTACACTCGCTTTGCCTGCCTGCTGGCTGAGTACACAGGGGCCCAGCAGAAGCTCAAGCAGCGCATCATGGTTTTGGAAACCAAGATGAAGCAGAATAATGAG---GACGA----CTACCTGTCAGATGGAATGAATAGCCCCAAGCCAGCTGCTGCTGAGAAGCCATAA
Tasmacetus_shepherdi ATGACAGAAAAAGCCAATGGAGTGAAGAGCTCCCCAGCCAATAACCACAACCATCGTGCACCTCCTGCCATCAAGGTCAATGGCGAAGATGACCACAGGGCC---AGCAACAGGCCACAGTCTGCGGCCGACGATGACATCTCCTCAGAACTACAGAGGCTGGCAGAGATGGATGCCCGCCGGCAGAGGAGGGGTGGCTTCCGCAGGATTGCCTGCCTGGT-GGGGGTCATCAGAGAGTGGGCCAACAAGAATTTCCGCGAGGA-GGAGCCCAGACCTGACTCGTTCCTTGAGCGTTTCTGTGGGCCTGAGCTCCAGACCGTGACGACACAGCAAGGAGATGGCAAAGGCGACAAGGACAGCGAGGGCA-----AGGGCACCAAGAAGAAATGTGAAC---TATTTGTCTTGGATCCAGCTGGGGACTGGTACTACCGCTGGCTATTTGTCATTGCCATGCCTGTCCTCTACAACTGGTGCCTACT-GGTGGCCAGAGCCTGCTTCAGTGACCTACAGAAAGATTACTACGTAGTGTGGCTGGTGCTGGACTACTTCTCAGATGTGGTCTACATCGCAGACCTCTTCGTCCGATTGCGCACAGGTTTCCTGGAGCAGGGGCAGCTGGTCAAAGATACCAAGAAGTTG--CGGGACAACTACATCCACACCCTGCAGTTCAAGCTGGATGTGGCTTCCATCATCCCTACAGACCTGATCTATTTTGCTGTGGGCCTCCACAGCCCTGAGCTGCGCTTCAACCGCCTGCTACACTTTGCCCGCATGTTTGAGTTCTTTGACCGCACTGAGACACGCACCAGCTACCCCAAC-ATCTTCCGCATCAGCAACCTGGTCCTCTACATCTTGGTCATCATCCACTGGAATGCCTGCATCTACTACGCCATCTCCAAGTCCATTGGTTTTGGGGTCGACACCTGGGTTTACCCCAACATCACTGACCCTGAGTATGGCTACCTGTCTAGGGAATACATCTATTGCCTTTACTGGTCTACACTGACCCTCACCACCATTGGGGAGACACCACCCCCTGTAAAAGATGAGGAGTATCTATTTGTCATCTTTGATTTCCTGATTGGTGTCCTCATCTTTGCCACCATCGTGGGAAACATGGGCTCCATGATCTCCAACATGAACGCCACCCGGGCTGAGTTCCAGGCCAAGACCGATGCTGTCAAACACTATATGCAGTTCCGAAAGGTCAGCAAGGAGATGGAAGCCAAGGTCATTAGGTGGCTTGACTACCTCTGGACCAATAAGAAGAGTGTGGATGAGCGGGAAGTTCTCAAGAAACTGCCATCTAAGCTGAGGGCTGAGATAGCCATCAATGTCCACCTGTCCACACTCAAGAAAGTGCGCATCTTTCAGGATTGTGAGGCTGGCCTGCTGGTGGAGCTGGTATTAAAGCTCTGTCCTCAGGTCTTCAGTCCTGGGGATTACATTTGCCGCAAGGGGGATATTGGGAAGGAGATGTACATAATCAAGGAAGGAAAATTGGCAGTGGTGGCTGATGATGGTGTCACTCAGTATGCCCTACTCTTGGCTGGGAGTTGCTTTGGAGAGATCAGTATCCTTAACATTAAAGGCAGCAAAATGGGCAATCGACGCACAGCCAGTATCCGAAGTCTTGGCTACTCAGATCTCTTCTGCTTGTCCAAGGATGATCTTATGGAAGCTGTGACGGAGTACCCTGATGCCAAGAGGGTCTTGGAGGAGAGAGGCCGGGAGATCCTGATGAAGGAGGGATTGTTGGATGAGAATGAGGAGGCAGCCAGCATCGAGGTGGATGTGCAGGAGAAGCTAGAACAGCTGGAAACCAACATGGAGACCTTGTACACTCGCTTTGCCTGCCTGCTGGCTGAGTACACAGGGGCCCAGCAGAAGCTCAAGCAGCGCATCATGGTTTTGGAAACCAAGATGAAGCAGAATAATGAG---GACGA----CTACCTGTCAGATGGAACGAATAGCCCCAAGCCAGCTGCTTCTGAGAAGCCATAA
Tursiops_truncatus ATGACAGAAAAAGCCAATGGAGTGAAGAGCTCCCTAGCCAATAACCACAGCCATCATGCACCTCCTGCCATCAAGGTCAATGGCGAAGATGACCACAGGACC---AGCAACAGGCCACAGTCTGCGGCCGACGATGACACCTCCTCACAACTACAGAGG---------------------CTGCAGAGGAGGGGTGGCTTCTGCAGGATTGCCTGCCTCAT-GGGGGTCATCAGAGAGTGGGCCAACAAGAATTTCCACGAGGA-GGAGCCCAGACCTGACTCGTTCCTTGAGCGTTTCTGTGGGCCTGAGCTCCAGACCGTGACGACACAGCAAGGAGATGGCAAAGGCGACAAGGACAGCGAGGGCA-----AGGGCAGCAAGAAGAAATGTGAAC---TATTTGTCTTGGACCCAGCTGGGGACTGGTACTACCGCTAGCTATTTGTCATCGCCATGCCTGTCCTCTACAGCTGGTGCCTTCT-GGTGGCCAGAGCCT------GTGACCTACAGAAAGATTACTGCATAGTATGGCTGGTGCTGGACTACTTCTCAGATGTGGTCTACATCGCAGACCTCTTCATCCGATTGCGCACAGGTTTCCTGGAGCAGGGGCTGCTGGTCAAAGATACCAAGATGTTG--CGGGACAACTACATCCACACCCTGCAGTTCAAGCTGGATGTGGCTTCCATCATCCCTACAGACCTGATCTATTTTCCTGTGGGCATCCACAGACCTGAGCTGCGCTTCAACCGCCTGCTACACTTTGCCCGGATGTTTGAGTTCTTTGACCGCACTGAGACACGCACCAGCCACCACAAC-ATCTTCCACATCAGCAACCTGGTCCTCTACATCTTGGTCATCATCTGCTGGAATGCCTGCATCTACTACGCCATCTCCAAGTCCATTGGTTTTGGGGTCGACACCTGGGTTTACTCCAACATCATTGACCCTGAGTATGGCTACCTGTCTAGGGAATGCATCTATTGCCTTTACTGGTCTACACTGACCCTCACCACCATTGGGGTGACACCACCCCCCGTAAAAGATGAGGAGTACCTATTTGTCATCTTTGATTTCCCGATTGGTGTCCTCATCTTTGCCACCATCGTGGGTAACGTGGGCTCCATGATCTCCAACATGAACGCCACCCGGGCTGAGTTCCAGGCCAAGATCGATGCCGTCAAACACTATATGCAGTTCCAAAAGGTCAGCAAGGAGATGGAAGCCAAGGTCATTAGGTGGTTTGACTACCTCTGGACCAATAAGAAGAGTGTGGATGAGTGGGAAGTTCTCAAGAAGCTGCCATCCAAGCTGAGGGCTGAGATAGCCATCAACGTCCACCTGTTCACACTCAAGAAAGTGTGCATCTTTCAGGATTGTGAGGCTGGCCTGCTGGTGGAACTGGTATTAAAGCTCCATCCTCAGGTCTTCAGTCCTGGGGATTAC----------AAGGGGGTATTGGGAAGGAGATGTACATAATCAAGGAAGGAAAATTGGCAGTGGTGGCTGATGATGGTGTCACTCAGTATGCCCTGCTCTTGGCTGGGAGTTGCTTTGGAGAGATCAGTACTCTTAACATTAAAGGCAGCAAAACGGGCAATCGACGCACAGCCAATATCCGAAGCCTTGGCTACTCAGATCTCTTCTGCTTGTCCAAGGATGATCTTATGGAAGCTGTGACGGAGTACCCTGATGCCAAGAGGGTCTTGGAGGAGAGAGGCCGGGAGATCTTGATGAAGGAGGGATTGCTGGATGAGAATGAGGTGGCAGCCAGCATCGAGGCGGATGTGCAGAAGAAGCTAGAACAGCTGGAAACCAACATGGAGACCTTGTACACTCGCTTTCCCTGCCTGCTGGCTGAGTACCCAGGGGCCCAGCAGAAGCTCAGGCAGCGCATCATGGTTTTGGAAACCAAGATGAAGCAGAATAATGAG---GATGA----CTACCTGTCAGATGGAATGAATAGCCCCAAGCCAGCTGCTGCTGAGAAGCCATAA
Delphinus_delphis_delphis ATGACAGAAAAAGCCAATGGAGTGAAGAGCTCCCTAGCCAATAACCACAGCCATCATGCACCTCCTGCCATCAAGGTCAATGGCGAAGATGACCACAGGACC---AGCAACAGGCCACAGTCTGCGGCCGACGATGACACCTCCTCACAACTACAGAGG---------------------CTGCAGAGGAGGGGTGGCTTCTGCAGGATTGCCTGCCTCAT-GGGGGTCATCAGAGAGTGGGCCAACAAGAATCTCCACGAGGA-GGAGCCCAGACCTGACTCGTTCCTTGAGCGTTTCTGTGGGCCTGAGCTCCAGACCGTGACGACACAGCAAGGAGATGGCAAAGGCGACAAGGACAGCGAGGGCA-----AGGGCAGCAAGAAGAAATGTGAAC---TATTTGTCTTGGACCCAGCTGGGGACTGGTACTACCACTAGCTATTTGTCATCGCCATGCCTGTCCTCTACAGCTGGTGCCTTCT-GGTGGCCAGAGCCT------GTGACCTACAGAAAGATTACTGCATAGTATGGCTGGTGCTGGACTACTTCTCAGATGTGGTCTACATCGCAGACCTCTTCATCCGATTGCGCACAGGTTTCCTGGAGCAGGGGCTGCTGGTCAAAGATACCAAGATGTTG--CGGGACAACTACATCCACACCCTGCAGTTCAAGCTGGATGTGGCTTCCATCATCCCTACAGACCTGATCTATTTTGCTGTGGGCATCCACAGACCTGAGCTGCGCTTCAACCGCCTGCTACACTTTGCCCGGATGTTTGAGTTCTTTGACCGCACTGAGACACGCACCAGCCACCACAAC-ATCTTCCACATCAGCAACCTGGTCCTCTACATCTTGGTCATCATCTGCTGGAATGCCTGCATCTACTACGCCATCTCCAAGTCCATTGGTTTTGGGGTCGACACCTGGGTTTACTCCAACATCATTGACCCTGAGTATGGCTACCTGTCTAGGGAATGCATCTATTGCCTTTACTGGTCTACACTGACCCTCACCACCATTGGGGTGACACCACCCCCCGTAAAAGATGAGGAATACCTATTTGTCATCTTTGATTTCCCGATTGGTGTCCTCATCTTTGCCACCATCGTGGGTAACGTGGGCTCCATGATCTCCAACATGAACGCCACCCGGGCTGAGTTCCAGGCCAAGATCGATGCCGTCAAACACTATATGCAGTTCCAAAAGGTCAGCAAGGAGATGGAAGCCAAGGTCATTAGGTGGTTTGACTACCTCTGGACCAATAAGAAGAGTGTGGATGAGCGGGAAGTTCTCAAGAAGCTGCCATCCAAGCTGAGGGCTGAGATAGCCATCAACGTCCACCTGTCCACACTCAAGAAAGTGTGCATCTTTCAGGATTGTGAGGCTGGCCTGCTGGTGGAGCTGGTATTAAAGCTCCATCCTCAGGTCTTCAGTCCTGGGGATTAC----------AAGGGGGTATTGGGAAGGAGATGTACATAATCAAGGAAGGAAAATTGGCAGTGGTGGCTGATGATGGTGTCACTCAGTATGCCCTGCTCTTGGCTGGGAGTTGCTTTGGAGAGATCAGTATTCTTAACATTAAAAGCAGCAAAACGGGCAATCGACGCACAGCCAATATCCGAAGCCTTGGCTACTCAGATCTCTTCTGCTTGTCCAAGGATGATCTTATGGAAGCTGTGATGGAGTACCCTGATGCCAAGAGGGTCTTGGAGGAGAGAGGCCGGGAGATCTTGATGAAGGAGGGATTGCTGGATGAGAATGAGGTGGCAGCCAGCATCGAGGCGGATGTGCAGAAGAAGCTAGAACAGCTGGAAACCAACATGGAGACCTTGTACACTCGCTTTCCCTGCCTGCTGGCTGAGTACCCAGGGGCCCAGCAGAAGCTCAGGCAGCGCATCATGGTTTTGGAAACCAAGATGAAGCAGAATAATGAG---GATGA----CTACCTGTCAGATGGAATGAATAGCCCCAAGCCAGCTGCTGCTGAGAAGCCATAA
Delphinus_delphis_bairdii ATGACAGAAAAAGACAATGGAGTGAAGAGCTCCCTAGCCAATAACCACAGCCATCATGCACCTCCTGCCATCAAGGTCAATGGCGAAGATGACCACAGGACC---AGCAACAGGCCACAGTCTGCGGCCGACGATGACACCTCCTCACAACTACAGAGG---------------------CTGCAGAGGAGGGGTGGCTTCTGCAGGATTGCCTGCCTCAT-GGGGGTCATCAGAGAGTGGGCCAACAAGAATTTCCACGAGGA-GGAGCCCAGACCTGACTCGTTCCTTGAGCGTTTCTGTGGGCCTGAGCTCCAGACCGTGACGACACAGCAAGGAGATGGCAAAGGCGACAAGGACAGCGAGGGCA-----AGGGCAGCAAGAAGAAATGTGAAC---TATTTGTCTTGGACCCAGCTGGGGACTGGTACTACCACTAGCTATTTGTCATCGCCATGCCTGTCCTCTACAGCTGGTGCCTTCT-GGTGGCCAGAGCCT------GTGACCTACAGAAAGATTACTGCATAGTATGGCTGGTGCTGGACTACTTCTCAGATGTGGTCTACATCGCAGACCTCTTCATCCGATTGCGCACAGGTTTCCTGGAGCAGGGGCTGCTGGTCAAAGATACCAAGATGTTG--CGGGACAACTACATCCACACCCTGCAGTTCAAGCTGGATGTGGCTTCCATCATCCCTACAGACCTGATCTATTTTGCTGTGGGCATCCACAGACCTGAGCTGCGCTTCAACCGCCTGCTACACTTTGCCCGGATGTTTGAGTTCTTTGACCGCACTGAGACACGCACCAGCCACCACAAC-ATCTTCCACATCAGCAACCTGGTCCTCTACATCTTGGTCATCATCTGCTGGAATGCCTGCATCTACTACGCCATCTCCAAGTCCATTGGTTTTGGGGTCGACACCTGGGTTTACTCCAACATCATTGACCCTGAGTATGGCTACCTGTCTAGGGAATGCATCTATTGCCTTTACTGGTCTACACTGACCCTCACCACCATTGGGGTGACACCACCCCCCGTAAAAGATGAGGAATACCTATTTGTCATCTTTGATTTCCCGATTGGTGTCCTCATCTTTGCCACCATCGTGGGTAACGTGGGCTCCATGATCTCCAACATGAACGCCACCCGGGCTGAGTTCCAGGCCAAGATCGATGCCGTCAAACACTATATGCAGTTCCAAAAGGTCAGCAAGGAGATGGAAGCCAAGGTCATTAGGTGGTTTGACTACCTCTGGACCAATAAGAAGAGTGTGGATGAGCGGGAAGTTCTCAAGAAGCTGCCATCCAAGCTGAGGGCTGAGATAGCCATCAACGTCCACCTGTCCACACTCAAGAAAGTGTGCATCTTTCAGGATTGTGAGGCTGGCCTGCTGGTGGAGCTGGTATTAAAGCTCCATCCTCAGGTCTTCAGTCCTGGGGATTAC----------AAGGGGGTATTGGGAAGGAGATGTACATAATCAAGGAAGGAAAATTGGCAGTGGTGGCTGATGATGGTGTCACTCAGTATGCCCTGCTCTTGGCTGGGAGTTGCTTTGGAGAGATCAGTATTCTTAACATTAAAAGCAGCAAAACGGGCAATCGACGCACAGCCAATATCCGAAGCCTTGGCTACTCAGATCTCTTCTGCTTGTCCAAGGATGATCTTATGGAAGCTGTGATGGAGTACCCTGATGCCAAGAGGGTCTTGGAGGAGAGAGGCCGGGAGATCTTGATGAAGGAGGGATTGCTGGATGAGAATGAGGTGGCAGCCAGCATCGAGGCGGATGTGCAGAAGAAGCTAGAACAGCTGGAAACCAACATGGAGACCTTGTACACTCGCTTTCCCTGCCTGCTGGCTGAGTACCCAGGGGCCCAGCAGAAGCTCAGGCAGCGCATCATGGTTTTGGAAACCAAGATGAAGCAGAATAATGAG---GATGA----CTACCTGTCAGATGGAATGAATAGCCCCAAGCCAGCTGCTGCTGAGAAGCCATAA
Lagenodelphis_hosei ATGACAGAAAAAGCCAATGGAGTGAAGAGCTCCCTAGCCAATAACCACAGCCATCATGCACCTCCTGCCATCAAGGTCAATGGCGAAGATGACCACAGGACC---AGCAACAGGCCACAGTCTGCGGCCGACGATGACACCTCCTCACAACTACAGAGG---------------------CTGCAGAGGAGGGGTGGCTTCTGCAGGATTGCCTGCCTCAT-GGGGGTCATCAGAGAGTGGGCCAACAAGAATTTCCACGAGGA-GGAGCCCAGACCTGACTCGTTCCTTGAGCGTTTCTGTGGGCCTGAGCTCCAGACCGTGACGACACAGCAAGGAGATGGCAAAGGCGACAAGGACAGCGAGGGCA-----AGGGCAGCAAGAAGAAATGTGAAC---TATTTGTCTTGGACCCAGCTGGGGACTGGTACTACCACTAGCTATTTGTCATCGCCATGCCTGTCCTCTACAGCTGGTGCCTTCT-GGTGGCCAGAGCCT------GTGACCTACAGAAAGATTACTGCATAGTATGGCTGGTGCTGGACTACTTCTCAGATGTGGTCTACATCGCAGACCTCTTCATCCGATTGCGCACAGGTTTCCTGGAGCAGGGGCTGCTGGTCAAAGATACCAAGATGTTG--CGGGACAACTACATCCACACCCTGCAGTTCAAGCTGGATGTGGCTTCCATCATCCCTACAGACCTGATCTATTTTGCTGTGGGCATCCACAGACCTGAGCTGCGCTTCAACCACCTGCTACACTTTGCCCGGATGTTTGAGTTCTTTGACCGCACTGAGACACGCACCAGCCACCACAAC-ATCTTCCACATCAGCAACCTGGTCCTCTACATCTTGGTCATCATCTGCTGGAATGCCTGCATCTACTACGCCATCTCCAAGTCCATTGGTTTTGGGGTCGACACCTGGGTTTACTCCAACATCATTGACCCTGAGTATGGCTACCTGTCTAGGGAATGCATCTATTGCCTTTACTGGTCTACACTGACCCTCACCACCATTGGGGTGACACCACCCCCCGTAAAAGATGAGGAGTACCTATTTGTCATCTTTGATTTCCCGATTGGTGTCCTCATCTTTGCCACCATCGTGGGTAACGTGGGCTCCATGATCTCCAACATGAACGCCACCCGGGCTGAGTTCCAGGCCAAGATCGATGCCGTCAAACACTATATGCAGTTCCAAAAGGTCAGCAAGGAGATGGAAGCCAAGGTCATTAGGTGGTTTGACTACCTCTGGACCAATAAGAAGAGTGTGGATGAGCGGGAAGTTCTCAAGAAGCTGCCATCCAAGCTGAGGGCTGAGATAGCCATCAACGTCCACCTGTCCACACTCAAGAAAGTGTGCATCTTTCAGGATTGTGAGGCTGGCCTGCTGGTGGAGCTGGTATTAAAGCTCCATCCTCAGGTCTTCAGTCCTGGGGATTAC----------AAGGGGGTATTGGGAAGGAGATGTACATAATCAAGGAAGGAAAATTGGCAGTGGTGGCTGATGATGGTGTCACTCAGTATGCCCTGCTCTTGGCTGGGAGTTGCTTTGGAGAGATCAGTATTCTTAACATTAAAAGCAGCAAAACGGGCAATCGACGCACAGCCAATATCCGAAGCCTTGGCTACTCAGATCTCTTCTGCTTGTCCAAGGATGATCTTATGGAAGCTGTGATGGAGTACCCTGATGCCAAGAGGGTCTTGGAGGAGAGAGGCCGGGAGATCTTGATGAAGGAGGGATTGCTGGATGAGAATGAGGTGGCAGCCAGCATCGAGGCGGATGTGCAGAAGAAGCTAGAACAGCTGGAAACCAACATGGAGACCTTGTACACTCGCTTTCCCTGCCTGCTGGCTGAGTACCCAGGGGCCCAGCAGAAGCTCAGGCAGCGCATCATGGTTTTGGAAACCAAGATGAAGCAGAATAATGAG---GATGA----CTACCTGTCAGATGGAATGAATAGCCCCAAGCCAGCTGCTGCTGAGAAGCCATAA
Sagmatias_obliquidens ATGACAGAAAAAGCCAATGGAGTGAAGAGCTCCCTAGCCAATAACCACAGCCATCATGCACCTCCTGCCATCAAGGTCAATGGCGAAGATGACCACAGGACC---AGCAACAGGCCACAGTCTGCGGCCGACGATGACACCTCCTCACAACTACAGAGG---------------------CTGCAGAGGAGGGGTGGCTTCTGCAGGATTGCCTGCCTCGT-GGGGGTCATCAGAGAGTGGGCCAACAAGAATTTCCACGAGAA-GGAGCCCAGACCTGACTCGTTCCTTGAGCGTTTCTGTGGGCCTGAGCTCCAGACCGTGACGACACAGCAAGGAGATGGCAAAGGCGACAAGGACAGCGAGGGCA-----AGGGCAGCAAGAAGAAATGTGAAC---TATTTGTCTTGGGCCCAGCTGGGGACTGGTACTACCACTAGCTATTTGTCATCGCCATGCCTGTCCTCTACAGCTGGTGCCTTCT-GGTGGCCAGAGCCT------GTGACCTACAGAAAGATTACTGCATAGTATGGCTGGTGCTGGACTACTTCTCAGATGTGGTCTACATCGCAGACCTCTTCATCTGATTGCGCACAGGTTTCCTGGAGCAGGGGCTGCTGGTCAAAGATACCAAGATGTTG--CGGGACAACTACATCCACACCCTGCAGTTCAAGCTGGATGTGGCTTCCATCATCCCTACAGACCTGATCTATTTTGCTGTGGGCATCCACAGACCTGAGCTGCGCTTCAACCGCCTGCTACACTTTGCCCGGATGTTTGAGTTCTTTGACCGCACTGAGACACACACCAGCCACCACAAC-ATCTTCCACATCAGCAACCTGGTCCTCTACATCTTGGTCATCATCTGCTGGAATGCCTGCATCTACTACGCCATCTCCAAGTCCATTGGTTTTGGGGTCGACACCTGGGTTTACTCCAACATCATTGACCCTGAGTATGGCTACCTGTCTAGGGAATGCATCTATTGCCTTTACTGGTCTACACTGACCCTCACCACCATTGGGGTGACACCACCCCCCGTAAAAGATGAGGAGTACCTATTTGTCATCTTTGATTTCCCGATTGGTGTCCTCATCTTTGCCACCATCGTGGGTAACGTGGGCTCCATGATCTCCAACATGAACGCCACCCGGGCTGAGTTCCAGGCCAAGATCGATGCCGTCAAACACTATATGCAGTTCCAAAAGGTCAGCAAGGAGATGGAAGCCAAGGTCATTAGGTGGTTTGACTACCTCTGGACCAAAAGGAAGAGTGTGGATGAGCGGGAAGTTCTCAAGAAGCTGCCATCCAAGCTGAGGGCTGAGATAGCCATCAACGTCCACCTGTTCACACTCAAGAAAGTGTGCATCTTTCAGGATTGTGAGGCTGGCCTGCTGGTGGAGCTGGTATTAAAGCTCCATCCTCAGGTCTTCAGTCCTGGGGATTAC----------AAGGGGGTATTGGGAAGGAGATGTACATAATCAAGGAAGGAAAATTGGCAGTGGTGGCTGATGATGGTGTCACTCAGTATGCCCTGCTCTTGGCTGGGAGTTGCTTTGGAGAGATCAGTATTCTTAACATTAAAGGCAGCAAAACGGGCAATCGACGCACAGCCAATATCCGAAGCCTTGGCTACTCAGATCTCTTCTGCTTGTCCAAGGATGATCTTATGGAAGCTGTGACGGAGTACCCTGATGCCAAGAGGGTCTTGGAGGAGAGAGGCCGGGAGATCTTGATGAAGGAGGGATTGCTGGATGAGAATGAGGTGGCAGCCAGCATCGAGGCGGATGTGCAGAAGAAGCTAGAACAGCTGGAAACCAACATGGAGACCTTGTACACTCGCTTTCCCTGCCTGCTGGCTGAGTACCCAGGGGCCCAGCAGAAGCTCAGGCAGCGCATCATGGTTTTGGAAACCAAGATGAAGCAGAATAATGAG---GATGA----CTACCTGTCAGATGGAATGAATAGCCCCAAGCCAGCTGCTGCTGAGAAGCCATAA
Sagmatias_obscurus ATGACAGAAAAAGCCAATGGAGTGAAGAGCTCCCTAGCCAATAACCACAGCCATCATGCACCTCCTGCCATCAAGGTCAATGGCGAAGATGACCACAGGACC---AGCAACAGGCCACAGTCTGCGGCCGACGATGACACCTCCTCACAACTACAGAGG---------------------CTGCAGAGGAGGGGTGGCTTCTGCAGGATTGCCTGCCTCGT-GGGGGTCATCAGAGAGTGGGCCAACAAGAATTTCCACGAGGA-GGAGCCCAGACCTGACTCGTTCCTTGAGCGTTTCTGTGGGCCTGAGCTCCAGACCGTGACGACACAGCAAGGAGATGGCAAAGGCGACAAGGACAGCGAGGGCA-----AGGGCAGCAAGAAGAAATGTGAAC---TATTTGTCTTGGGCCCAGCTGGGGACTGGTACTACCACTAGCTATTTGTCATCGCCATGCCTGTCCTCTACAGCTGGTGCCTTCT-GGTGGCCAGAGCCT------GTGACCTACAGAAAGATTACTGCATAGTATGGCTGGTGCTGGACTACTTCTCAGATGTGGTCTACATCGCAGACCTCTTCATCTGATTGCGCACAGGTTTCCTGGAGCAGGGGCTGCTGGTCAAAGATACCAAGATGTTG--CGGGACAACTACATCCACACCCTGCAGTTCAAGCTGGATGTGGCTTCCATCATCCCTACAGACCTGATCTATTTTGCTGTGGGCATCCACAGACCTGAGCTGCGCTTCAACCGCCTGCTACACTTTGCCCGGATGTTTGAGTTCTTTGACCGCACTGAGACACACACCAGCCACCACAAC-ATCTTCCACATCAGCAACCTGGTCCTCTACATCTTGGTCATCATCTGCTGGAATGCCTGCATCTACTACGCCATCTCCAAGTCCATTGGTTTTGGGGTCGACACCTGGGTTTACTCCAACATCATTGACCCTGAGTATGGCTACCTGTCTAGGGAATGCATCTATTGCCTTTACTGGTCTACACTGACCCTCACCACCATTGGGGTGACACCACCCCCCGTAAAAGATGAGGAGTACCTATTTGTCATCTTTGATTTCCCGATTGGTGTCCTCATCTTTGCCACCATCGTGGGTAACGTGGGCTCCATGATCTCCAACATGAACGCCACCCGGGCTGAGTTCCAGGCCAAGATCGATGCCGTCAAACACTATATGCAGTTCCAAAAGGTCAGCAAGGAGATGGAAGCCAAGGTCATTAGGTGGTTTGACTACCTCTGGACCAAAAGGAAGAGTGTGGATGAGCGGGAAGTTCTCAAGAAGCTGCCATCCAAGCTGAGGGCTGAGATAGCCATCAACGTCCACCTGTTCACACTCAAGAAAGTGTGCATCTTTCAGGATTGTGAGGCTGGCCTGCTGGTGGAGCTGGTATTAAAGCTCCATCCTCAGGTCTTCAGTCCTGGGGATTAC----------AAGGGGGTATTGGGAAGGAGATGTACATAATCAAGGAAGGAAAATTGGCAGTGGTGGCTGATGATGGTGTCACTCAGTATGCCCTGCTCTTGGCTGGGAGTTGCTTTGGAGAGATCAGTATTCTTAACATTAAAGGCAGCAAAACGGGCAATCAACGCACAGCCAATATCCGAAGCCTTGGCTACTCAGATCTCTTCTGCTTGTCCAAGGATGATCTTATGGAAGCTGTGACGGAGTACCCTGATGCCAAGAGGGTCTTGGAGGAGAGAGGCCGGGAGATCTTGATGAAGGAGGGATTGCTGGATGAGAATGAGGTGGCAGCCAGCATCGAGGCGGATGTGCAGAAGAAGCTAGAACAGCTGGAAACCAACATGGAGACCTTGTACACTCGCTTTCCCTGCCTGCTGGCTGAGTACCCAGGGGCCCAGCAGAAGCTCAGGCAGCGCATCATGGTTTTGGAAACCAAGATGAAGCAGAATAATGAG---GATGA----CTACCTGTCAGATGGAATGAATAGCCCCAAGCCAGCTGCTGCTGAGAAGCCATAA
Lissodelphis_borealis ATGACAGAAAAAGCCAATGGAGTGAAGAGCTCCCTAGCCAATAACCACAGCCATCATGCACCTCCTGCCATCAAGGTCAATGGCGAAGATGACCACAGGACC---AGCAACAGGCCACAGTCTGCGGCCGACGATGACACCTCCTCACAACTACAGAGG---------------------CTGCAGAGGAGGGGTGGCTTCTGCAGGATTGCCTGCCTCGT-GGGGGTCATCAGAGAGTGGGCCAACAAGAATTTCCACGAGGA-GGAGCCCAGACCTGACTCGTTCCTTGAGCGTTTCTGTGGGCCTGAGCTCCAGACCGTGACGACACAGCAAGGAGATGGCAAAGGCGACAAGGACAGCGAGGGCA-----AGGGCAGCAAGAAGAAATGTGAAC---TATTTGTCTTGGACCCAGCTGGGGACTGGTACTACCACTAGCTATTTGTCATCGCCATGCCTGTCCTCTACAGCTGGTGCCTTCT-GGTGGCCAGAGCCT------GTGACCTACAGAAAGATTACTGCATAGTATGGCTGGTGCTGGACTACTTCTCAGATGTGGTCTACATCGCAGACCTCTTCATCTGATTGCGCACAGAKTTCCTGGAGCAGGGGCTGCTGGTCAAAGATACCAAGATGTTG--CGGGACAACTACATCCACACCCTGCAGTTCAAGCTGGATGTGGCTTCCATCATCCCTACAGACCTGATCTATTTTGCTGTGGGCATCCACAGACCTGAGCTGCGCTTCAACTGCCTGCTACACTTTGCCCGGATGTTTGAGTTCTTTGACCGCACTGAGACACGCACCAGCCACCACAAC-ATCTTCCACATCAGCAACCTGGTCCTCTACATCTTGGTCATCATCTGCTGGAATGCCTGCATCTACTACGCCATCTCCAAGTCCATTGGTTTTGGGGTCGACACCTGGGTTTACTCCAACATCATTGACCCTGAGTATGGCTACCTGTCTAGGGAATGCATCTATTGCCTTTACTGGTCTACACTGACCCTCACCACCATTGGGGTGACACCACCCCCCGTAAAAGATGAGGAGTACCTATTTGTCATCTTTGATTTCCCGATTGGTGTCCTCATCTTTGCCACCATCGTGGGTAACGTGGGCTCCATGATCTCCAACATGAACGCCACCCGGGCTGAGTTCCAGGCCAAGATCGATGCCGTCAAACACTATATGCAGTTCCAAAAGGTCAGCAAGGAGATGGAAGCCAAGGTCATTAGGTGGTTTGACTACCTCTGGACCAAAAGGAAGAGTGTGGATGAGCGGGAAGTTCTCAAGAAGCTGCCATCCAAGCTGAGGGCTGAGATAGCCATCAACGTCCACCTGTCCACACTCAAGAAAGTGTGCATCTTTCAGGATTGTGAGGCTGGCCTGCTGGTGGAGCTGGTATTAAAGCTCCATCCTCAGGTCTTCAGTCCTGGGGATTAC----------AAGGGGGTATTGGGAAGGAGATGTACATAATCAAGGAAGGAAAATTGGCAGTGGTGGCTGATGATGGTGTCACTCAGTATGCCCTGCTCTAGGCTGGGAGTTGCTTTGGAGAGATCAGTATTCTTAACATTAAAGGCAGCAAAACGGGCAATCGACGCACAGCCAATATCCGAAGCCTTGGCTACTCAGATCTCTTCTGCTTGTCCAAGGATGATCTTATGGAAGCTGTGACGGAGTACCCTGATGCCAAGAGGGTCTTGGAGGAGAGAGGCCGGGAGATCTTGATGAAGGAGGGATTGCTGGATGAGAATGAGGTGGCAGCCAGCATCGAGGCGGATGTGCAGAAGAAGCTAGAACAGCTGGAAACCAACATGGAGACCTTGTACACTCGCTTTCCCTGCCTGCTGGCTGAGTACCCAGGGGCCCAGCAGAAGCTCAGGCAGCGCATCATGGTTTTGGAAACCAAGATGAAGCAGAATAATGAG---GATGA----CTACCTGTCAGATGGAATGAATAGCCCCAAGCCAGCTGCTGCTGAGAAGCCATAA
Lissodelphis_peronii ATGACAGAAAAAGCCAATGGAGTGAAGAGCTCCCTAGCCAATAACCACAGCCATCATGCACCTCCTGCCATCAAGGTCAATGGCGAAGATGACCACAGGACC---AGCAACAGGCCACAGTCTGCGGCCGACGATGACACCTCCTCACAACTACAGAGG---------------------CTGCAGAGGAGGGGTGGCTTCTGCAGGATTGCCTGCCTCGT-GGGGGTCATCAGAGAGTGGGCCAACAAGAATTTCCACGAGGA-GGAGCCCAGACCTGACTCGTTCCTTGAGCGTTTCTGTGCGCCTGAGCTCCAGACCGTGACGACACAGCAAGGAGATGGCAAAGGCGACAAGGACAGCGAGGGCA-----AGGGCAGCAAGAAGAAATGTGAAC---TATTTGTCTTGGACCCAGCTGGGGACTGGTACTACCACTAGCTATTTGTCATCGCCATGCCTGTCCTCTACAGCTGGTGCCTTCTGGGAGGCCAGAGCCT------GTGACCTACAGAAAGATTACTGCATAGTATGGCTGGTGCTGGACTACTTCTCAGATGTGGTCTACATCGCAGACCTCTTCATCTGATTGCGCACAGGTTTCCTGGAGCAGGGGCTGCTGGTCAAAGATACCAAGATGTTG--CGGGACAACTACATCCACACCCTGCAGTTCAAGCTGGATGTGGCTTCCATCATCCCTACAGACCTGATCTATTTTGCTGTGGGCATCCACAGACCTGAGCTGCGCTTCAACCGCCTGCTACACTTTGCCCGGATGTTTGAGTTCTTTGACCGCACTGAGACACGCACCAGCCACCACAAC-ATCTTCCACATCAGCAACCTGGTCCTCTACATCTTGGTCATCATCTGCTGGAATGCCTGCATCTACTACGCCATCTCCAAGTCCATTGGTTTTGGGGTCGACACCTGGGTTTACTCCAACATCATTGACCCTGAGTATGGCTACCTGTCTAGGGAATGCATCTATTGCCTTTACTGGTCTACACTGACCCTCACCACCATTGGGGTGACACCACCCCCCGTAAAAGATGAGGAGTACCTATTTGTCATCTTTGATTTCCCGATTGGTGTCCTCATCTTTGCCACCATCGTGGGTAACGTGGGCTCCATGATCTCCAACATGAACGCCACCCGGGCTGAGTTCCAGGCCAAGATCGATGCCGTCAAACACTATATGCAGTTCCAAAAGGTCAGCAAGGAGATGGAAGCCAAGGTCATTAGGTGGTTTGACTACCTCTGGACCAAAAGGAAGAGTGTGGATGAGCGGGAAGTTCTCAAGAAGCTGCCATCCAAGCTGAGGGCTGAGATAGCCATCAACGTCCACCTGTCCACACTCAAGAAAGTGTGCATCTTTCAGGATTGTGAGGCTGGCCTGCTGGTGGAGCTGGTATTAAAGCTCCATCCTCAGGTCTTCAGTCCTGGGGATTAC----------AAGGGGGTATTGGGAAGGAGATGTACATAATCAAGGAAGGAAAATTGGCAGTGGTGGCTGATGATGGTGTCACTCAGTATGCCCTGCTCTAGGCTGGGAGTTGCTTTGGAGAGATCAGTATTCTTAACATTAAAGGCAGCAAAACGGGCAATCGACGCACAGCCAATATCCGAAGCCTTGGCTACTCAGATCTCTTCTGCTTGTCCAAGGATGATCTTATGGAAGCTGTGACGGAGTACCCTGATGCCAAGAGGGTCTTGGAGGAGAGAGGCCGGGAGATCTTGATGAAGGAGGGATTGCTGGATGAGAATGAGGTGGCAGCCAGCATCGAGGCGGATGTGCAGAAGAAGCTAGAACAGCTGGAAACCAACATGGAGACCTTGTACACTCGCTTTCCCTGCCTGCTGGCTGAGTACCCAGGGGCCCAGCAGAAGCTCAGGCAGCGCATCATGGTTTTGGAAACCAAGATGAAGCAGAATAATGAG---GATGA----CTACCTGTCAGATGGAATGAATAGCCCCAAGCCAGCTGCTGCTGAGAAGCCATAA
Cephalorhynchus_commersonii ATGACAGAAAAAGCCAATGGAGTGAAGAGCTCCCTAGCCAATAACCACAGCCATCATGCACCTCCTGCCATCAAGGTCAATGGCGAAGATGACCACAGGACC---AGCAACAGGCCACAGTCTGCGGCCGACGATGACACCTCCTCACAACTACAGAGG---------------------CTGCAGAGGAGGGGTGGCTTCTGCAGGATTGCCTGCCTCGT-GGGGGTCATCAGAGAGTGGGCCAACAAGAATTTCCACGAGGA-GGAGCCCAGACCTGACTCGTTCCTTGAGCGTTTCTGTGGGCCTGAGCTCCAGACCGTGACGACACAGCAAGGAGATGGCAAAGGCGACAAGGACAGCGAGGGCA-----AGGGCAGCAAGAAGAAATGTGAAC---TATTTGTCTTGGACCCAGCTGGGGACTGGTACTACCACTAGCTATTTGTCATCGCCATGCCTGTCCTCTACAGCTGGTGCCTTCT-GGTGGCCAGAGCCT------GTGACCTACAGAAAGATTACTGCATAGTATGGCTGGTGCTGGACTACTTCTCAGATGTGGTCTACATCGCAGACCTCTTCATCTGATTGCGCACAGGTTTCCTGGAGCAGGGGCTGCTGGTCAAAGATACCAAGATGTTG--CGGGACAACTACATCCACACCCTGCAGTTCAAGCTGGATGTGGCTTCCATCATCCCTACAGACCTGATCTATTTTGCTGTGTGCATCCACAGACCTGAGCTGCGCTTCAACCGCCTGCTACACTTTGCCCGGATGTTTGAGTTCTTTGACCGCACTGAGACACGCACCAGCCACCACAAC-ATCTTCCACATCAGCAACCTGGTCCTCTACATCTTGGTCATCATCTGCTGGAATGCCTGCATCTACTACGCCATCTCCAAGTCCATTGGTTTTGGGGTCGACACCTGGGTTTACTCCAACATCATTGACCCTGAGTATGGCTACCTGTCTAGGGAATGCATCTATTGCCTTTACTGGTCTACACTGACCCTCACCACCATTGGGGTGACACCACCCCCCGTAAAAGATGAGGAGTACCTATTTGTCATCTTTGATTTCCCGATTGGTGTCCTCATCTTTGCCACCATCGTGGGTAACGTGGGCTCCATGATCTCCAACATGAACGCCACCCGGGCTGAGTTCCAGGCCAAGATCGATGCCGTCAAACACTATATGCAGTTCCAAAAGGTCAGCAAGGAGATGGAAGCCAAGGTCATTAGGTGGTTTGACTACCTCTGGACCAATAAGAAGAGTGTGGATGAGCGGGAAGTTCTCAAGAAGCTGCCATCCAAGCTGAGGGCTGAGATAGCCATCAACGTCCACCTGTCCACACTCAAGAAAGTGTGCATCTTTCAGGATTGTGAGGCTGGCCTGCTGGTGGAGTTGGTATTAAAGCTCCATCCTCAGGTCTTCAGTCCTGGGGATTAC----------AAGGGGGTATTGGGAAGGAGATGTACATAATCAAGGAAGGAAAATTGGCAGTGGTGGCTGATGATGGTGTCACTCAGTATGCCCTGCTCTTGGCTGGGAGTTGCTTTGGAGAGATCAGTATTCTTAACATTAAAGGCAGCAAAACGGGCAATCGACGCACAGCCAATATCCGAAGCCTTGGCTACTCAGATCTCTTCTGCTTGTCCAAGGATGATCTTATGGAAGCTGTGACGGAGTACCCTGATGCCAAGAGGGTCTTGGAGGAGAGAGGCCGGGAGATCTTGATGAAGGAGGGATTGCTGGATGAGAATGAGGTGGCAGCCAGCATCGAGGCGGATGTGCAGAAGAAGCTAGAACAGCTGGAAACCAACATGGAGACCTTGTACACTCGCTTTCCCTGCCTGCTGGCTGAGTACCCAGGGGCCCAGCAGAAGCTCAGGCAGCGCATCATGGTTTTGGAAACCAAGATGAAGCAGAATAATGAG---GATGA----CTACCTGTCAGATGGAATGAATAGCCCCAAGACAGCTGCTGCTGAGAAGCCATAA
Cephalorhynchus_heavisidii ATGACAGAAAAAGCCAATGGAGTGAAGAGCTCCCTAGCCAATAACCACAGCCATCATGCACCTCCTGCCATCAAGGTCAATGGCGAAGATGACCACAGGACC---AGCAACAGGCCACAGTCTGCGGCCGACGATGACACCTCCTCACAACTACAGAGG---------------------CTGCAGAGGAGGGGTGGCTTCTGCAGGATTGCCTGCCTCGT-GGGGGTCATCAGAGAGTGGGCCAACAAGAATTTCCACGAGGA-GGAGCCCAGACCTGACTCGTTCCTTGAGCGTTTCTGTGGGCCTGAGCTCCAGACCGTGACGACACAGCAAGGAGATGGCAAAGGCGACAAGGACAGCGAGGGCA-----AGGGCAGCAAGAAGAAATGTGAAC---TATTTGTCTTGGACCCAGCTGGGGACTGGTACTACCACTAGCTATTTGTCATCGCCATGCCTGTCCTCTACAGCTGGTGCCTTCT-GGTGGCCAGAGCCT------GTGACCTACAGAAAGATTACTGCATAGTATGGCTGGTGCTGGACTACTTCTCAGATGTGGTCTACATCGCAGACCTCTTCATCTGATTGCGCACAGGTTTCCTGGAGCAGGGGCTGCTGGTCAAAGATACCAAGATGTTG--CGGGACAACTACATCCACACCCTGCAGTTCAAGCTGGATGTGGCTTCCATCATCCCTACAGACCTGATCTATTTTGCTGTGGGCATCCACAGACCTGAGCTGCGCTTCAACCGCCTGCTACACTTTGCCCGGATGTTTGAGTTCTTTGACCGCACTGAGACACGCACCAGCCACCACAAC-ATCTTCCACATCAGCAACCTGGTCCTCTACATCTTGGTCATCATCTGCTGGAATGCCTGCATCTACTACGCCATCTCCAAGTCCATTGGTTTTGGGGTCGACACCTGGGTTTACTCCAACATCATTGACCCTGAGTATGGCTACCTGTCTAGGGAATGCATCTATTGCCTTTACTGGTCTACACTGACCCTCACCACCATTGGGGTGACACCACCCCCCGTAAAAGATGAGGAGTACCTATTTGTCATCTTTGATTTCCCGATTGGTGTCCTCATCTTTGCCACCATCGTGGGTAACGTGGGCTCCATGATCTCCAACATGAACGCCACCCGGGCTGAGTTCCAGGCCAAGATCGATGCCGTCAAACACTATATGCAGTTCCAAAAGGTCAGCAAGGAGATGGAAGCCAAGGTCATTAGGTGGTTTGACTACCTCTGGACCAATAAGAAGAGTGTGGATGAGCGGGAAGTTCTCAAGAAGCTGCCATCCAAGCTGAGGGCTGAGATAGCCATCAACGTCCACCTGTCCACACTCAAGAAAGTGTGCATCTTTCAGGATTGTGAGGCTGGCCTGCTGGTGGAGCTGGTATTAAAGCTCCATCCTCAGGTCTTCAGTCCTGGGGATTAC----------AAGGGGGTATTGGGAAGGAGATGTACATAATCAAGGAAGGAAAATTGGCAGTGGTGGCTGATGATGGTGTCACTCAGTATGCCCTGCTCTTGGCTGGGAGTTGCTTTGGAGAGATCAGTATTCTTAACATTAAAGGCAGCAAAACGGGCAATCGACGCACAGCCAATATCCGAAGCCTTGGCTACTCAGATCTCTTCTGCTTGTCCAAGGATGATCTTATGGAAGCTGTGACGGAGTACCCTGATGCCAAGAGGGTCTTGGAGGAGAGAGGCCGGGAGATCTTGATGAAGGAGGGATTGCTGGATGAGAATGAGGTGGCAGCCAGCATCGAGGCGGATGTGCAGAAGAAGCTAGAACAGCTGGAAACCAACATGGAGACCTTGTACACTCGCTTTCCCTGCCTGCTGGCTGAGTACCCAGGGGCCCAGCAGAAGCTCAGGCAGCGCATCATGGTTTTGGAAACCAAGATGAAGCAGAATAATGAG---GATGA----CTACCTGTCAGATGGAATGAATAGCCCCAAGCCAGCTGCTGCTGAGAAGCCATAA
Cephalorhynchus_hectori ATGACAGAAAAAGCCAATGGAGTGAAGAGCTCCCTAGCCAATAACCACAGCCATCATGCACCTCCTGCCATCAAGGTCAATGGCGAAGATGACCACAGGACC---AGCAACAGGCCACAGTCTGCGGCCGACGATGACACCTCCTCACAACTACAGAGG---------------------CTGCAGAGGAGGGGTGGCTTCTGCAGGATTGCCTGCCTCGT-GGGGGTCATCAGAGAGTGGGCCAACAAGAATTTCCACGAGGA-GGAGCCCAGACCTGACTCGTTCCTTGAGCGTTTCTGTGGGCCTGAGCTCCAGACCGTGACGACACAGCAAGGAGATGGCAAAGGCGACAAGGACAGCGAGGGCA-----AGGGCAGCAAGAAGAAATGTGAAC---TATTTGTCTTGGACCCAGCTGGGGACTGGTACTACCACTAGCTATTTGTCATCGCCATGCCTGTCCTCTACAGCTGGTGCCTTCT-GGTGGCCAGAGCCT------GTGACCTACAGAAAGATTACTGCATAGTATGGCTGGTGCTGGACTACTTCTCAGATGTGGTCTACATCGCAGACCTCTTCATCTGATTGCGCACAGGTTTCCTGGAGCAGGGGCTGCTGGTCAAAGATACCAAGATGTTG--CGGGACAACTACATCCACACCCTGCAGTTCAAGCTGGATGTGGCTTCCATCATCCCTACAGACCTGATCTATTTTGCTGTGGGCATCCACAGACCTGAGCTGCGCTTCAACCGCCTGCTACACTTTGCCCGGATGTTTGAGTTCTTTGACCGCACTGAGACACGCACCAGCCACCACAAC-ATCTTCCACATCAGCAACCTGGTCCTCTACATCTTGGTCATCATCTGCTGGAATGCCTGCATCTACTACGCCATCTCCAAGTCCATTGGTTTTGGGGTCGACACCTGGGTTTACTCCAACATCATTGACCCTGAGTATGGCTACCTGTCTAGGGAATGCATCTATTGCCTTTACTGGTCTACACTGACCCTCACCACCATTGGGGTGACACCACCCCCCGTAAAAGATGAGGAGTACCTATTTGTCATCTTTGATTTCCCGATTGGTGTCCTCATCTTTGCCACCATCGTGGGTAACGTGGGCTCCATGATCTCCAACATGAACGCCACCCGGGCTGAGTTCCAGGCCAAGATCGATGCCGTCAAACACTATATGCAGTTCCAAAAGGTCAGCAAGGAGATGGAAGCCAAGGTCATTAGGTGGTTTGACTACCTCTGGACCAATAAGAAGAGTGTGGATGAGCGGGAAGTTCTCAAGAAGCTGCCATCCAAGCTGAGGGCTGAGATAGCCATCAACGTCCACCTGTCCACACTCAAGAAAGTGTGCATCTTTCAGGATTGTGAGGCTGGCCTGCTGGTGGAGCTGGTATTAAAGCTCCATCCTCAGGTCTTCAGTCCTGGGGATTAC----------AAGGGGGTATTGGGAAGGAGATGTACATAATCAAGGAAGGAAAATTGGCAGTGGTGGCTGATGATGGTGTCACTCAGTATGCCCTGCTCTTGGCTGGGAGTTGCTTTGGAGAGATCAGTATTCTTAACATTAAAGGCAGCAAAACGGGCAATCGACGCACAGCCAATATCCGAAGCCTTGGCTACTCAGATCTCTTCTGCTTGTCCAAGGATGATCTTATGGAAGCTGTGACGGAGTACCCTGATGCCAAGAGGGTCTTGGAGGAGAGAGGCCGGGAGATCTTGATGAAGGAGGGATTGCTGGATGAGAATGAGGTGGCAGCCAGCATCGAGGCGGATGTGCAGAAGAAGCTAGAACAGCTGGAAACCAACATGGAGACCTTGTACACTCGCTTTCCCTGCCTGCCGGCTGAGTACCCAGGGGCCCAGCAGAAGCTCAGGCAGCGCATCATGGTTTTGGAAACCAAGATGAAGCAGAATAGTGAG---GATGA----CTACCTGTCAGATGGAATGAATAGCCCCAAGCCAGCTGCTGCTGAGAAGCCATAA
Cephalorhynchus_eutropia ATGACAGAAAAAGCCAATGGAGTGAAGAGCTCCCTAGCCAATAACCACAGCCATCATGCACCTCCTGCCATCAAGGTCAATGGCGAAGATGACCACAGGACC---AGCAACAGGCCACAGTCTGCGGCCGACGATGACACCTCCTCACAACTACAGAGG---------------------CTGCAGAGGAGGGGTGGCTTCTGCAGGATTGCCTGCCTCGT-GGGGGTCATCAGAGAGTGGGCCAACAAGAATTTCCACGAGGA-GGAGCCCAGACCTGACTCGTTCCTTGAGCGTTTCTGTGGGCCTGAGCTCCAGACCGTGACGACACAGCAAGGAGATGGCAAAGGCGACAAGGACAGCGAGGGCA-----AGGGCAGCAAGAAGAAATGTGAAC---TATTTGTCTTGGACCCAGCTGGGGACTGGTACTACCACTAGCTATTTGTCATCGCCATGCCTGTCCTCTACAGCTGGTGCCTTCT-GGTGGCCAGAGCCT------GTGACCTACAGAAAGATTACTGCATAGTATGGCTGGTGCTGGACTACTTCTCAGATGTGGTCTACATCGCAGACCTCTTCATCTGATTGCGCACAGGTTTCCTGGAGCAGGGGCTGCTGGTCAAAGATACCAAGATGTTG--CGGGACAACTACATCCACACCCTGCAGTTCAAGCTGGATGTGGCTTCCATCATCCCTACAGACCTGATCTATTTTGCTGTGGGCATCCACAGACCTGAGCTGCGCTTCAACCGCCTGCTACACTTTGCCCGGATGTTTGAGTTCTTTGACCGCACTGAGACACGCACCAGCCACCACAAC-ATCTTCCACATCAGCAACCTGGTCCTCTACATCTTGGTCATCATCTGCTGGAATGCCTGCATCTACTACGCCATCTCCAAGTCCATTGGTTTTGGGGTCGACACCTGGGTTTACTCCAACATCATTGACCCTGAGTATGGCTACCTGTCTAGGGAATGCATCTATTGCCTTTACTGGTCTACACTGACCCTCACCACCATTGGGGTGACACCACCCCCCGTAAAAGATGAGGAGTACCTATTTGTCATCTTTGATTTCCCGATTGGTGTCCTCATCTTTGCCACCATCGTGGGTAACGTGGGCTCCATGATCTCCAACATGAACGCCACCCGGGCTGAGTTCCAGGCCAAGATCGATGCCGTCAAACACTATATGCAGTTCCAAAAGGTCAGCAAGGAGATGGAAGCCAAGGTCATTAGGTGGTTTGACTACCTCTGGACCAATAAGAAGAGTGTGGATGAGCGGGAAGTTCTCAAGAAGCTGCCATCCAAGCTGAGGGCTGAGATAGCCATCAACGTCCACCTGTCCACACTCAAGAAAGTGTGCATCTTTCAGGATTGTGAGGCTGGCCTGCTGGTGGAGTTGGTATTAAAGCTCCATCCTCAGGTCTTCAGTCCTGGGGATTAC----------AAGGGGGTATTGGGAAGGAGATGTACATAATCAAGGAAGGAAAATTGGCAGTGGTGGCTGATGATGGTGTCACTCAGTATGCCCTGCTCTTGGCTGGGAGTTGCTTTGGAGAGATCAGTATTCTTAACATTAAAGGCAGCAAAACGGGCAATCGACGCACAGCCAATATCCGAAGCCTTGGCTACTCAGATCTCTTCTGCTTGTCCAAGGATGATCTTATGGAAGCTGTGACGGAGTACCCTGATGCCAAGAGGGTCTTGGAGGAGAGAGGCCGGGAGATCTTGATGAAGGAGGGATTGCTGGATGAGAATGAGGTGGCAGCCAGCATCGAGGCGGATGTGCAGAAGAAGCTAGAACAGCTGGAAACCAACATGGAGACCTTGTACACTCGCTTTCCCTGCCTGCTGGCTGAGTACCCAGGGGCCCAGCAGAAGCTCAGGCAGCGCATCATGGTTTTGGAAACCAAGATGAAGCAGAATAATGAG---GATGA----CTACCTGTCAGATGGAATGAATAGCCCCGAGACAGCTGCTGCTGAGAAGCCATAA
Pseudorca_crassidens ATGACAGAAAAAGCCAATGGAGTGAAGAGCTCCCTAGCCAATAACCACAGCCATCATGCACCTCCTGCCATCAAGGTCAATGGCGAAGATGACCACAGGACC---AGCAACAGGCCACAGTCTGCGGCCGACGATGACACCTCCTCACAACTACAGAGG---------------------CTGCAGAGGAGGGGTGGCTTCTGCAGGATTGCCTGCCTCGT-GGGGGTCATCAGAGAGTGGGCCAACAAGAATTTCCACGAGGA-GGAGCCCAGACCTGACTCGTTCCTTGAGCGTTTCTGTGGCCCTGAGCTCCAGACCGTGACGACACAGCAAGGAGATGGCAAAGGCGACAAGGACAGCGAGGGCA-----AGGGCAGCAAGAAGAAATGTGAAC---TATTTGTCTTGGACCCAGCTGGGGACTGGTACTACCACTAGCTATTTGTCATCACCATGCCTGTCCTCTACAGCTGGTGCCTTCT-GGTGGCCAGAGCCT------GTGACCTACAGAAAGATTACTGCATAGTATGGCTGGTGCTGGACTACTTCTCAGATGTGGTCTACATCGCAGACCTCTTCATCCGATTGCGCACAGGTTTCCTGGAGCAGGGGCTGCTGGTCAAAGATACCAAGATGTTG--CGGGACAACTACATCCACACCCTGCAGTTCAAGCTGGATGTGGCTTCCATCATCCCTACAGACCTGATCTATTTTGCTGTGGGCATCCACAGACCTGAGCTGCGCTTCAACCGCCTGCTACACTTTGCCCGGATGTTTGAGTTCTTTGACCGCACTGAGACACGCACCAGCCACCACAAC-ATCTTCCACATCAGCAACCTGGTCCTCTACATCTTGGTCATCATCTGCTGGAATGCCTGCATCTACTACGCCATCTCCAAGTCCATTGGTTTTGGGGTCGACACCTGGGTTTACTCCAACATCATTGACCCTGAGTATGGCTACCTGTCTAGGGAATGCATCTATTGCCTTTACTGGTCTACACTGACCCTCACCACCATTGGGGTGACACCACCCCCCGTAAAAGATGAGGAGTACCTATTTGTCATCTTTGATTTCCCGATTGGTGTCCTCATCTTTGCCACCATCGTGGGTAACGTGGGCTCCATGATCTCCAACATGAACGCCACCCGGGCTGAGTTCCAGGCCAAGATCGATGCCGTCAAACACTATATGCAGTTCCAAAAGGTCAGCAAGGAGATGGAAGCCAAGGTCATTAGGTGGTTTGACTACCTCTGGACCAATAAGAAGAGTGTGGATGAGCGGGAAGTTCTCAAGAAGCTGCCATACAAGCTGAGGGCTGAGATAGCCATCAACGTCCACCTGTTCACACTCAAGAAAGTGTGCATCTTTCAGGATTGTGAGGCTGGCCTGCTGGTGGAGCTGGTATTAAAGCTCCATCCTCAGGTCTTCAGTCCTGGGGATTAC----------AAGGGGGTATTGGGAAGGAGATGTACATAATCAAGGAAGGAAAATTGGCAGTGGTGGCTGATGATGGTGTCACTCAGTATGCCCTGCTCTTGGCTGGGAGTTGCTTTGGAGAGATCAGTATTCTTAACATTAAAGGCAGCAAAACGGGCAATCGACGCACAGCCAATATCCGAAGCCTTGGCTACTCAGATCTCTTCTGCTTGTCCAAGGATGATCTTATGGAAGCTGTGACGGAGTACCCTGATGCCAAGAGGGTCTTGGAGGAGAGAGGCCGGGAGATCTTGATGAAGGAGGGATTGCTGGATGAGAATGAGGTGGCAGCCAGCATCGAGGTGGATGTGCAGAAGAAGCTAGAACAGCTGGAAACCAACATGGAGACCTTGTACACTCGCTTTCCCTGCCTGCTGGCTGAGTACCCAGGGGCCCAGCAGAAGCTCAGGCAGCGCATCATGGTTTTGGAAACCAAGATGAAGCAGAATAATGAG---GATGA----CTACCTGTCAGATGGAATGAATAGCCCCAAGCCAGCTGCTGCTGAGAAGCCATAA
Steno_bredanensis ATGACAGAAAAAGCCAATGGAGTGAAGAGCTCCCTAGCCAATAACCACAGCCATCATGCACCTCCTGCCATCAAGGTCAATGGCGAAGATGACCACAGGACC---AGCAACAGGCCACAGTCTGTGGCCGACGATGACACCTCCTCACAACTACAGAGG---------------------CTGCAGAGGAGGGGTGGCTTCTGCAGGATTGCCTGCCTCGT-GGGGGTCATCAGAGAGTGGGCCAACAAGAATTTCCACGAGGA-GGAGCCCAGACCTGACTCGTTCCTTGAGCGTTTCTGTGGGCCTGAGCTCCAGACCGTGACGACACAGCAAGGAGATGGCAAAGGCGACAAGGACAGCGAGGGCA-----AGGGCAGCAAGAAGAAATGTGAAC---TATTTGTCATGGACCCAGCTGGGGACTGGTACTACCACTAGCTATTTGTCATCGCCATGCCTGTCCTCTACAGCTGGTGCCTTCT-GGTGGCCAGAGCCT------GTGACCTACAGAAAGATTACTGCATAGTATGGCTGGTGCTGGACTACTTCTCAGATGTGGTCTACATCGCAGACCTCTTCATCCGATTGCGCACAGGTTTCCTGGAGCAGGGGCTGCTGGTCAAAGATACCAAGATGTTG--CGGGACAACTACATCCACACCCTGCAGTTCAAGCTGGATGTGGCTTCCATCATCCCTACAGACCTGATCTATTTTGCTGTGGGCATCCACAGACCTGAGCTGCGCTTCAACCGCCTGCTACACTTTGCCCGGATGTTTGAGTTCTTTGACCGCACTGAGACACGCACCAGCCACCACAAC-ATCTTCCACATCAGCAACCTGGTCCTCTACATCTTGGTCATCATCTGCTGGAATGCCTGCATCTACTACGCCATCTCCAAGTCCATTGGTTTTGGGGTCGACACCTGGGTTTACTCCAACATCATTGACCCTGAGTATGGCTACCTGTCTAGGGAATGCATCTATTGCCTTTACTGGTCTACACTGACCCTCACCACCATTGGGGTGACACCACCCCCCGTAAAAGATGAGGAGTACCTATTTGTCATCTTTGATTTCCCGATTGGTGTCCTCATCTTTGCCACCATCGTGGGTAACGTGGGCTCCATGATCTCCAACATGAACGCCACCCGGGCTGAGTTCCAGGCCAAGATCGATGCCGTCAAACACTATATGCAGTTCCAAAAGGTCAGCAAGGAGATGGAAGCCAAGGTCATTAGGTGGTTTGACTACCTCTGGACCAATAAGAAGAGTGTGGATGAGCGGGAAGTTCTCAAGAAGCTGCCATCCAAGCTGAGGGCTGAGATAGCCATCAACGTCCACCTGTTCACACTCAAGAAAGTGTGCATCTTTCAGGATTGTGAGGCTGGCCTGCTGGTGGAGCTGGTATTAAAGCTCCATCCTCAGGTCTTCAGTCCTGGGGATTAC----------AAGGGGGTATTGGGAAGGAGATGTACATAATCAAGGAAGGAAAATTGGCAGTGGCGGCTGATGATGGTGTCACTCAGTATGCCCTGCTCTTGGCTGGGAGTTGCTTTGGAGAGATCAGTATTCTTAACATTAAAGGCAGCAAAACGGGCAATCGACGCACAGCCAATATCCGAAGCCTTGGCTACTCAGATCTCTTCTGCTTGTCCAAGGATGATCTTATGGAAGCTGTGACGGAGTGCCCTGACGCCAAGAGGGTCTTGGAGGAGAGAGGCCGGGAGATCTTGATGAAGGAGGGATTGCTGGATGAGAATGAGGTGGCAGCCAGCATCGAGGCGGATGTGCAGAAGAAGCTAGAACAGCTGGAAACCAACATGGAGACCTTGTACACTCGCTTTCCCTGCCTGCTGGCTGAGTACCCAGGGGCCCAGCAGAAGCTCAGGCAGCGCATCATGGTTTTGGAAACCAAGATGAAGCAGAATAATGAG---GATGA----CTACCTGTCAGATGGAATGAATAGCCCCAAGCCAGCTGCTGCTGAGAAGCCATAA
Lagenorhynchus_albirostris ATGACAGAAAAAGCCAATGGAGTGAAGAGCTCCCTAGCCAATAACCACAGCCATCATGCACCTCCTGCCATCAAGGTCAATGGCGAAGATGACCACAGGACC---AGCAACAGGCCACAGTCTGCAGCCGACGATGACACCTCCTCACAACTACAGAGG---------------------CTGCAGAGGAGGGGTGGCTTCTGCAGGATTGCCTGCCTCGT-GGGGGTCATCAGAGAGTGGGCCAACAAGAATTTCCACGAGGA-GGAGCCCAGACCTGACTCGTTCCTTGAGCGTTTCTGTGGGCCTGAGCTCCAGACCATGACGACACAGCAAGGAGATGGCAAAGGCGACAAGGACAGCGAGGGCA-----AGGGCAGCAAGAAGAAATGTGAAC---TATTTGTCTTGGACCCAGCTGGGGACTGGTACTACCACTAGCTATTTGTCATCGCCATGCCTGTCCTCTACAGCTGGTGCCTTCT-GGTGGCCAGAGCCT------GTGACCTACAGAAAGATTACTGCATAGTATGGCTGGTGCTGGACTACTTCTCAGATGTGGTCTACATCGCAGACCTCTTCATCCGATTGCGCACAGGTTTCCTGGAGCAGGGGCTGCTGGTCAAAGATACCAAGATGTTG--CGGGACAACTACATCCACACCCTGCAGTTCAAGCTGGATGTGGCTTCCATCATCCCTACAGACCTGATCTATTTTGCTGTGGGCATCCACAGACCTGAGCTGCGCTTCAACCGCCTGCTACACTTTGCCCGGATGTTTGAGTTCTTTGACCGCACTGAGACACGCACCAGCCACCACAAC-ATCTTCCACATCAGCAACCTGGTCCTCTACATCTTGGTCATCATCTGCTGGAATGCCTGCATCTACTATGCCATCTCCAAGTCCATTGGTTTTGGGGTCGACACCTGGGTTTACTCCAACATCATTGACCCTGAGTATGGCTACCTGTCTAGGGAATGCATCTATTGCCTTTACTGGTCTACACTGACCCTCACCACCATTGGGGTGACACCA-CCCCCGTAAAAGATGAGGAGTACCTATTTGTCATCTTTGATTTCCCAATTGGTGTCCTCATCTTTGCCACCATCGTGGGTAACGTGGGCTCCATGATCTCCAACATGAACGCCACCCGGGCTGAGTTCCAGGCCAAGATCGATGCCGTCAAACACTATATGCAGTTCCAAAAGGTCAGCAAGGAGATGGAAGCCAAGGTCATTAGGTGGTTTGACTACCTCTGGACCAATAAGAAGAGTGTGGATGAGCGGGAAGTTCTCAAGAAGCTGCCATCCAAGCTGAGGGCTGAGATAGCCATCAACGTCCACCTGTCCACACTCAAGAAAGTGTGCATCTTTCAGGATTGTGAGGCTGGCCTGCTGGTGGAGCTGGTATTAAAGCTCCATCCTCAGGTCTTCAGTCCTGGGGATTAC----------AAGGGGGTATTGGGAAGGAGATGTACATAATCAAGGAAGGAATATTGGCAGTGGTGGCTGATGATGGTGTCACTCAGTATGCCCTGCTCTTGGCTGGGAGTTGCTTTGGAGAGATCAGTATTCTTAACATTAAAGGCAGCAAAACGGGCAATCGACGCACAGCCAATATCCGAAGTCTTGGCTACTCAGATCTCTTCTGCTTGTCCAAGGATGATCTTATGGAAGCTGTGACGGAGTACCCTGATGCCAAGAGGGTCTTGGAGGAGAGAGGCCGGGAGATCTTGATGAAGGAGGGATTGCTGGATGAGAATGAGGTGGCAGCCAGCATCGAGGCGGATGGGCAGAAGAAGCTAGAACAGCTGGAAACCAACATGGAGACCTTGTACACTCGCTTTCCCTGCCTGCTGGCTGAGTACCCAGGGGCCCAGCAGAAGCTCAGGCAGCACATCATGGTTTTGGAAACCAAGATGAAGCAGAATAATGAG---GATGA----CTACCTGTCAGATGGAATGAATAGCCCCAAGCCAGCTGCTGCTGAGAAGCCATAA
Grampus_griseus ATGACAGAAAAAGCCAATGGAGTGAAGAGCTCCCTAGCCAATAACCACAGCCATCATGCACCTCCTGCCATCAAGGTCAATGGCGAAGATGACCACAGGACC---AGCAACAGGCCACAGTCTGCGGCCGACGATGACACCTCCTCACAACTACAGAGG---------------------CTGCAGAGGAGGGGTGGCTTCTGCAGGATTGCCTGCCTGGT-GGGGGTCATCAGAGAGTGGGCCAACAAGAATTTCCACGAGGA-GGAGCCCAGACCTGACTCGTTCCTTGAGCGTTTCTGTGGGCCTGAGCTCCAGACCGTGACGACACAGCAAGGAGATGGCAAAGGCGACAAGGACAGCGAGGGCA-----AGGGCAGCAAGAAGAAATGTGAAC---TATTTGTCTTGGACCCAGCTGGGGACTGGTACTACCGCTAGCTATTTGTCATCGCCATGCCTGTCCTCTACAACTGGTGCCTTCT-GGTGGCCAGAGCCT------GTGACCTACAGAAAGATTACTGCATAGTATGGCTGGTGCTGGACTACTTCTCAGATGTGGTCTACATCGCAGACCTCTTCATCCGATTGCACACAGGTTTCCTGGAGCAGGGGCTGCTGGTCAAAGATACCAAGATGTTG--CGGGACAACTACATCCACACCCTGCAGTTCAAGCTGGATGTGGCTTCCATCATCCCTACAGACCTGATCTATTTTGCTGTGGGCATCCACAGACCTGAGCTGCGCTTCAACCGCCTGCTACACTTTGCCCGGATGTTTGAGTTCTTTGACCGCACTGAGACACGCACCAGCCACCACAAC-ATCTTCCACATCAGCAACCTGGTCCTCTACATCTTGGTCATCATCTGCTGGAATGCCTGCATCTACTACGCCATCTCCAAGTCCATTGGTTTTGGGGTCGACACCTGGGTTTACTCCAACATCATTGACCCTGAGTATGGCTACCTGTCTAGGAAATGCATCTATTGCCTTTACTGGTCTACACTGACCCTCACCACCATTGGAGTGACACCACCCCCCGTAAAAGATGAGGAGTACCTATTTGTCATCTTTGATTTCCCGATTGGTGTCCTCATCTTTGCCACCATCGTGGGTAACGTGGGCTCCATGATCTCCAACATGAACGCCACCCGGGCTGAGTTCCAGGCCAAGATCGATGCCGTCAAACACTATATGCAGTTCCAAAAGGTCAGCAAGGAGATGGAAGCCAAGGTCATTAGGTGGTTTGACTACCTCTGGACCAATAAGAAGAGTGTGGATGAGCGGGAAGTTCTCAAGAAGCTGCCATCCAAGCTGAGGGCTGAGATAGCCATCAACATCCACCTGTTCACACTCAAGAAAGTGTGCATCTTTCAGGATTGTGAGGCTGGCCTGCTGGTGGAGCTGGTATTAAAGCTCCATCCTCAGGTCTTCAGTCCTGGGGATTAC----------AAGGGGGTATTGGGAAGGAGATGTACATAATCAAGGAAGGAAAATTGGCAGTGGTGGCTGATGATGGTGTCACTCAGTATGCCCTGCTCTTGGCTGGGAGTTGCTTTGGAGAGATCAGTATTCTTAACATTAAAGGCAGCAAAACGGGCAATCGACGCACAGCCAATATCCGAAGCCTTGGCTACTCAGATCTCTTCTGCTTGTCCAAGGATGATCTTATGGAAGCTGTGACGGAGTACCCTGATGCCAAGAGGGTCTTGGAGGAGAGAGGCCGGGAGATCTTGATGAAGGAGGGATTGCTGGATGAGAATGAGGTGGCAGCCAGCATCGAGGCGGATGTGCAGAAGAAGCTAGAACAGCTGGAAACCAACATGGAGACCTTGTACACTCGCTTTCCCTGCCTGCTGGCTGAGTACCCAGGGGCCCAGCAGAAGCTCAGGCAGCGCATCATGGTTTTGGAAACCAAGATGAAGCAGAATAATGAG---GATGA----CTACCTGTCAGATGGAATGAATAGCCCCAAGCCAGCTGCTGCTGAGAAGCCATAA
Tursiops_aduncus ATGACAGAAAAAGCCAATGGAGTGAAGAGCTCCCTAGCCAATAACCACAGCCATCATGCACCTCCTGCCATCAAGGTCAATGGCGAAGATGACCACAGGACC---AGCAACAGGCCACAGTCTGCGGCCGACGATGACACCTCCTCACAACTACAGAGG---------------------CTGCAGAGGAGGGGTGGCTTCTGCAGGATTGCCTGCCTCGT-GGGGGTCATCAGAGAGTGGGCCAACAAGAATTTCCACGAGGA-GGAGCCCAGACCTGACTCGTTCCTTGAGCGTTTCTGTGGGCCTGAGCTCCAGACCGTGACGACACAGCAAGGAGATGGCAAAGGCGACAAGGACAGCGAGGGCA-----AGGGCAGCAAGAAGAAATGTGAAC---TATTTGTCTTGGACCCAGCTGGGGACTGGTACTACCACTAGCTATTTGTCATCGCCATGCCTGTCCTCTACAGCTGGTGCCTTCT-GGTGGCCAGAGCCT------GTGACCTACAGAAAGATTACTGCATAGTATGGCTGGTGCTGGACTACTTCTCAGATGTGGTCTACATCGCAGACCTCTTCATCCGATTGCGCACAGGTTTCCTGGAGCAGGGGCTGCTGGTCAAAGATACCAAGATGTTG--CGGGACAACTACATCCACACCCTGCAGTTCAAGCTGGATGTGGCTTCCATCATCCCTACAGACCTGATCTATTTTGCTGTGGGCATCCACAGACCTGAGCTGCGCTTCAACCGCCTGCTACACTTTGCCCGGATGTTTGAGTTCTTTGACCGCACTGAGACACGCACCAGCCACCACAAC-ATCTTCCACATCAGCAACCTGGTCCTCTACATCTTGGTCATCATCTGCTGGAATGCCTGCATCTACTACGCCATCTCCAAGTCCATTGGTTTTGGGGTCGACACCTGGGTTTACTCCAACATCATTGACCCTGAGTATGGCTACCTGTCTAGGGAATGCATCTATTGCCTTTACTGGTCTACACTGACCCTCACCACCATTGGGGTGACACCACCCCCCATAAAAGATGAGGAGTACCTATTTGTCATCTTTGATTTCCCGATTGGTGTCCTCATCTTTGCCACCATCGTGGGTAACGTGGGCTCCATGATCTCCAACATGAACACCACCCGGGCTGAGTTCCAGGCCAAGATCGATGCCGTCAAACACTATATGCAGTTCCAAAAGGTCAGCAAGGAGATGGAAGCCAAGGTCATTAGGTGGTTTGACTACCTCTGGACCAATAAGAAGAGTGTGGATGAGCGGGAAGTTCTCAAGAAGCTGCCATCCAAGCTGAGGGCTGAGATAGCCATCAACGTCCACCTGTTCACACTCAAGAAAGTGTGCATCTTTCAGGATTGTGAGGCTGGCCTGCTGGTGGAGCTGGTATTAAAGCTCCATCCTCAGGTCTTCAGTCCTGGGGATTAC----------AAGGGGGTATTGGGAAGGAGATGTACATAATCAAGGAAGGAAAATTGGCAGTGGTGGCTGATGATGGTGTCACTCAGTATGCCCTGCTCTTGGCTGGGAGTTGCTTTGGAGAGATCAGTATTCTTAACATTAAAGGCAGCAAAACGGGCAATCGACGCACAGCCAATATCCGAAGCCTTGGCTACTCAGATCTCTTCTGCTTGTCCAAGGATGATCTTATGGAAGCTGTGATGGAGTACCCTGATGCCAAGAGGGTCTTGGAGGAGAGAGGCCGGGAGATCTTGATGAAGGAGGGATTGCTGGATGAGAATGAGGTGGCAGCCAGCATCGAGGCGGATGTGCAGAAGAAGCTAGAACAGCTGGAAACCAACATGGAGACCTTGTACACTCGCTTTCCCTGCCTGCTGCCTGAGCACCCAGGGGCCCAGCAGAAGCTCAGGCAGCGCATCATGGTTTTGGAAACCAAGATGAAGCAGAATAATGAG---GATGA----CTACCTGTCAGATGGAATGAATAGCCCCAAGCCAGCTGCTGCTGAGAAGCCATAA
Stenella_longirostris ATGACAGAAAAAGCCAATGGAGTGAAGAGCTCCCTAGCCAATAACCACAGCCATCATGCACCTCCTGCCATCAAGGTCAATGGCGAAGATGACCACAGGACC---AGCAACAGGCCACAGTCTGCGGCCGACGATGACACCTCCTCACAACTACAAAGG---------------------CTGCAGAGGAGGGGTGGCTTCTGCAGGATTGCCTGCCTCGT-GGGGGTCATCAGAGAGTGGGCCAACAAGAATTTCCACGAGGA-GGAGCCCAGACCTGACTCGTTCCTTGAGCGTTTCTGTGGGCCTGAGCTCCAGACCGTGACGACACAGCAAGGAGATGGCAAAGGCGACAAGGACAGCGAGGGCA-----AGGGCAGCAAGAAGAAATGTGAAC---TATTTGTCTTGGACCCAGCTGGGGACTGGTACTACCACTAGCTATTTGTCATCGCCATGCCTGTCCTCTACAGCTGGTGCCTTCT-GGTGGCCAGAGCCTGATTCAGTGACCTACAGAAAGATTACTACATAGTGTGGCTGATGCTGGACTACTTCTCAGATGTGGTCTGCATCGCAGACCTCTTCATCCGATTGCGCACAGGTTTCCTGGAGCAGGGGCTGCTGGTCAAAGATACCAAGATGTTG--CGGGACAACTACATCCACACCCTGCAGTTCAAGCTGGATGTGGCTTCCATCATCCCTACAGACCTGATCTATTTTGCTGTGGGCATCCACAGACCTGAGCTGCGCTTCAACCGCCTGCTACACTTTGCCTGGATGTTTGAGTTCTTTGACCGCACTGAGACACGCACCAGCCACCACAAC-ATCTTCCACATCAGCAACCTGGTCCTCTACATCTTGGTCATCATCTACTGGAATGCCTGCATCTACTACGCCACCTCCAAGTCCATTGGTTTTGGGGTCGACACCTGGGTTTACTCCAACATCATTGACCCTGAGTATGGCTACCTGTCTAGGGAATGCATCTATTGCCTTTACTGGTCTACACTGACCCTCACCACCATTGGGGTGACACCACCCCCCGTAAAAGATGAGGAGTACCTATTTGTCATCTTTGATTTCCCGATTGGTGTCCTCATCTTTGCCACCATCGTGGGTAACGTGGGCTCCATGATCTCCAACATGAACGCCACCCGGGCTGAGTTCCAGGCCAAGATCGATGCCGTCAAACACTATATGCAGTTCCAAAAGGTCAGCAAGGAGATGGAAGCCAAGGTCATTAGGTGGTTTGACTACCTCTGGACCAATAAGAAGAGTGTGGATGAGCGGGAAGTTCTCAAGAAGCTGCCATCCAAGCTGAGGGCTGAGATAGCCATCAACGTCCACCTGTTCACACTCAAGAAAGTGTGCATCTTTCAGGATTGTGAGGCTGGCCTGCTGGTGGAGCTGGTATTAAAGCTCCATCCTCAGGTCTTCAGTCCTGGGGATTAC----------AAGGGGGTATTGGGAAGGAGATGTACATAATCAAGGAAGGAAAATTGGCAGTGGTGGCTGATGATGGTGTCACTCAGTATGCCCTGCTCTTGGCTGGGAGTTGCTTTGGAGAGATCAGTATTCTTAACATTAAAGGCAGCAAGACGGGCAATCGACGCACAGCCAATATCCGAAGCCTTGGCTACTCAGATCTCTTCTGCTTGTCCAAGGATGATCTTATGGAAGCTGTGACGGAGTACCCTGATGCCAAGAGGGTCTTGGAGGAGAGAGGCCGGGAGATCTTGATGAAGGAGGGATTGCTGGATGAGAATGAGGTGGCAGCCAGCATCGAGGCGGATGTGCAGAAGAAGCTAGAACAGCTGGAAACCAACATGGAGACCTTGTACACTCGCTTTCCCTGCCTGCTGGCTGAGTACCCAGGGGCCCAGCAGAAGCTCAGGCAGCGCATCATGGTTTTGGAAACCAAGATGAAGCAGAATAATGAG---GATGA----CTACCTGTCAGATGGAATGAATAGCCCCAAGCCAGCTGCTGCTGAGAAGCCATAA
Stenella_clymene ATGACAGAAAAAGCCAATGGAGTGAAGAGCTCCCTAGCCAATAACCACAGCCATCATGCACCTCCTGCCATCAAGGTCAATGGCGAAGATGACCACAGGACC---AGCAACAGGCCACAGTCTGCGGCCGACGATGACACCTCCTCACAACTACAGAGG---------------------CTGCAGAGGAGGGGTGGCTTCTGCAGGATTGCCTGATTCGT-GGGGGTCATCAGAGAGTGGGCCAACAAGAATTTCCACGAGGA-GGAGCCCAGACCTGACTCGTTCCTTGAGCGTTTCTGTGGGCCTGAGCTCCAGACCGTGACGACACAGCAAGGAGATGGCAAAGGCGACAAGGACAGCGAGGGCA-----AGGGCAGCAAGAAGAAATGTGAAC---TATTTGTCTTGGACCCAGCTGGGGACTGGTACTACCACTAGCTATTTGTCATCGCCATGCCTGTCCTCTACAGCTGGTGCCTTCT-GGTGGCCAGAGCCTGATTCAGTGACCTACAGAAAGATTACTACATAGTGTGGCTGATGCTGGACTACTTCTCAGATGTGGTCTGCATCGCAGACCTCTTCATCCGATTGCGCACAGGTTTCCTGGAGCAGGGGCTGCTGGTCAAAGATACTAAGATGTTG--CAGGACAACTACATCCACACCCTGCAGTTCAAGCTGGATGTGGCTTCCATCATCCCTACAGACCTGATCTATTTTGCTGTGGGCATCCACAGACCTGAGCTGCGCTTCAACCGCCTGCTACACTTTGCCTGGATGTTTGAGTTCTTTGACCGCACTGAGACACGCACCAGCCACCACAAC-ATCTTCCACATCAGCAACCTGGTCCTCTACATCTTGGTCATCATCTGCTGGAATGCCTGCATCTACTACGCCATCTCCAAGTCCATTGGTTTTGGGGTCGACACCTGGGTTTACTCCAACATCATTGACCCTGAGTATGGCTACCTGTCTAGGGAATGCATCTATTGCCTTTACTGGTCTACACTGACCCTCACCACCATTGGGGTGACACCACCCCCCGTAAAAGATGAGGAGTACCTATTTGTCATCTTTGATTTCCCGATTGGTGTCCTCATCTTTGCCACCATCGTGGGTAACGTGGGCTCCATGATCTCCAACATGAACGCCACCCGGGCTGAGTTCCAGGCCAAGATCGATGCCGTCAAACACTATATGCAGTTCCAAAAGGTCAGCAAGGAGATGGAAGCCAAGGTCATTAGGTGGTTTGACTACCTCTGGACCAATAAGAAGAGTGTGGATGAGCGGGAAGTTCTCAAGAAGCTGCCATCCAAGCTGAGGGCTGAGATAGCCATCAACGTCCACCTGTTCACACTCAAGAAAGTGTGCATCTTTCAGGATTGTGAGGCTGGCCTGCTGGTGGAGCTGGTATTAAAGCTCCATCCTCAGGTCTTCAGTCCTGGGGATTAC----------AAGGGGGTATTGGGAAGGAGATGTACATAATCAAGGAAGGAAAATTGGCAGTGGTGGCTGATGATGGTGTCACTCAGTATGCCCTGCTCTTGGCTGGGAGTTGCTTTGGAGAGATCAGTATTCTTAACATTAAAGGCAGCAAGACGGGCAATCGACGCACAGCCAATATCCGAAGCCTTGGCTACTCAGATCTCTTCTGCTTGTCCAAGGATGATCTTATGGAAGCTGTGACGGAGTACCCTGATGCCAAGAGGGTCTTGGAGGAGAGAGGCCGGGAGATCTTGATGAAGGAGGGATTGCTGGATGAGAATGAGGTGGCAGCCAGCATCGAGGCGGATGTGCAGAAGAAGCTTGAACAGCTGGAAACCAACATGGAGACCTTGTACACTCGCTTTCCCTGCCTGCTGGCTGAGTACCCAGGGGCCCAGCAGAAGCTCAGGCAGCGCATCATGGTTTTGGAAACCAAGATGAAGCAGAATAATGAG---GATGA----CTACCTGTCAGATGGAATGAATAGCCCCAAGCCAGCTGCTGCTGAGAAGCCATAA
Stenella_attenuata ATGACAGAAAAAGCCAATGGAGTGAAGAGCTCCCTAGCCAATAACCACAGCCATCATGCACCTCCTGCCATCAAGGTCAATGGCGAAGATGACCACAGGACC---AGCAACAGGCCACAGTCTGCGGCCGACGATGACACCTCCTCACAACTACAGAGG---------------------CTGCAGAGGAGGGGTGGCTTCTGCAGGATTGCCTGATTCGT-GGGGGTCATCAGAGAGTGGGCCAACAAGAATTTCCACGAGGA-GGAGCCCAGACCTGACTCGTTCCTTGAGCGTTTCTGTGGGCCTGAGCTCCAGACCGTGACGACACAGCAAGGAGATGGCAAAGGCGACAAGGACAGCGAGGGCA-----AGGGCAGCAAGAAGAAATGTGAAC---TATTTGTCTTGGACCCAGCTGGGGACTGGTACTACCGCTAGCTATTTGTCATCTCCATGCCTGTCCTCTACAGCTGGTGCCTTCT-GGTGGCCAGAGCCTGATTCAGTGACCTACAGAAAGATTACTACATAGTGTGGCTGATGCTGGACTACTTCTCAGATGTGGTCTGCATCGCAGACCTCTTCATCCGATTGCGCACAGGTTTCCTGGAGCAGGGGCTGCTGGTCAAAGATACCAAGATGTTG--CAGGACAACTACATCCACACCCTGCAGTTCAAGCTGGATGTGGCTTCCATCATCCCTACAGACCTGATCTATTTTGCTGTGGGCATCCACAGACCTGAGCTGCGCTTCAACCGCCTGCTACACTTTGCCTGGATGTTTGAGTTCTTTGACCGCACTGAGACACGCACCAGCCACCACAAC-ATCTTCCACATCAGCAACCTGGTCCTCTACATCTTGGTCATCATCTGCTGGAATGCCTGCATCTACTACGCCATCTCCAAGTCCATTGGTTTTGGGGTCGACACCTGGGTTTACTCCAACATCATTGACCCTGAGTATGGCTACCTGTCTAGGGAATGCATCTATTGCCTTTACTGGTCTACACTGACCCTCACCACCATTGGGGTGACACCACCCCCCGTAAAAGATGAGGAGTACCTATTTGTCATCTTTGATTTCCCGATTGGTGTCCTCATCTTTGCCACCATCGTGGGTAACGTGGGCTCCATGATCTCCAACATGAACGCCACCCGGGCTGAGTTCCAGGCCAAGATCGATGCCGTCAAACACTATATGCAGTTCCAAAAGGTCAGCAAGGAGATGGAAGCCAAGGTCATTAGGTGGTTTGACTACCTCTGGACCAATAAGAAGAGTGTGGATGAGCGGGAAGTTCTCAAGAAGCTGCCATCCAAGCTGAGGGCTGAGATAGCCATCAACGTCCACCTGTTCACACTCAAGAAAGTGTGCATCTTTCAGGATTGTGAGGCTGGCCTGCTGGTGGAGCTGGTATTAAAGCTCCATCCTCAGGTCTTCAGTCCTGGGGATTAC----------AAGGGGGTATTGGGAAGGAGATGTACATAATCAAGGAAGGAAAATTGGCAGTGGTGGCTGATGATGGTGTCACTCAGTATGCCCTGCTCTTGGCTGGGAGTTGCTTTGGAGAGATCAGTATTCTTAACATTAAAGGCAGCAAGACGGGCAATCGACGCACAGCCAATATCCGAAGCCTTGGCTACTCAGATCTCTTCTGCTTGTCCAAGGATGATCTTATGGAAGCTGTGACGGAGTACCCTGATGCCAAGAGGGTCTTGGAGGAGAGAGGCCGGGAGATCTTGATGAAGGAGGGATTGCTGGATGAGAATGAGGTGGCAGCCAGCATCGAGGCGGATGTGCAGAAGAAGCTAGAACAGCTGGAAACCAACATGGAGACCTTGTACACTCGCTTTCCCTGCCTGCTGGCTGAGTACCCAGGGGCCCAGCAGAAGCTCAGGCAGCGCATCATGGTTTTGGAAACCAAGATGAAGCAGAATAATGAG---GATGA----CTACCTGTCAGATGGAATGAATAGCCCCAAGCCAGCTGCTGCTGAGAAGCCATAA
Stenella_frontalis ATGACAGAAAAAGCCAATGGAGTGAAGAGCTCCCTAGCCAATAACCACAGCCATCATGCACCTCCTGCCATCAAGGTCAATGGCGAAGATGACCACAGGACC---AGCAACAGGCCACAGTCTGCGGCCGACGATGACACCTCCTCACAACTACAGAGG---------------------CTGCAGAGGAGGGGTGGCTTCTGCAGGATTGCCTGATTCGT-GGGGGTCATCAGAGAGTGGGCCAACAAGAATTTCCACGAGGA-GGAGCCCAGACCTGACTCGTTCCTTGAGCGTTTCTGTGGGCCTGAGCTCCAGACCGTGACGACACAGCAAGGAGATGGCAAAGGCGACAAGGACAGCGAGGGCA-----AGGGCAGCAAGAAGAAATGTGAAC---TATTTGTCTTGGACCCAGCTGGGGACTGGTACTACCGCTAGCTATTTGTCATCTCCATGCCTGTCCTCTACAGCTGGTGCCTTCT-GGTGGCCAGAGCCTGATTCAGTGACCTACAGAAAGATTACTACATAGTGTGGCTGATGCTGGACTACTTCTCAGATGTGGTCTGCATCGCAGACCTCTTCATCCGATTGCGCACAGGTTTCCTGGAGCAGGGGCTGCTGGTCAAAGATACCAAGATGTTG--CAGGACAACTACATCCACACCCTGCAGTTCAAGCTGGATGTGGCTTCCATCATCCCTACAGACCTGATCTATTTTGCTGTGGGCATCCACAGACCTGAGCTGCGCTTCAACCGCCTGCTACACTTTGCCTGGATGTTTGAGTTCTTTGACCGCACTGAGACACGCACCAGCCACCACAAC-ATCTTCCACATCAGCAACCTGGTCCTCTACATCTTGGTCATCATCTGCTGGAATGCCTGCATCTACTACGCCATCTCCAAGTCCATTGGTTTTGGGGTCGACACCTGGGTTTACTCCAACATCATTGACCCTGAGTATGGCTACCTGTCTAGGGAATGCATCTATTGCCTTTACTGGTCTACACTGACCCTCACCACCATTGGGGTGACACCACCCCCCGTAAAAGATGAGGAGTACCTATTTGTCATCTTTGATTTCCCGATTGGTGTCCTCATCTTTGCCACCATCGTGGGTAACGTGGGCTCCATGATCTCCAACATGAACGCCACCCGGGCTGAGTTCCAGGCCAAGATCGATGCCGTCAAACACTATATGCAGTTCCAAAAGGTCAGCAAGGAGATGGAAGCCAAGGTCATTAGGTGGTTTGACTACCTCTGGACCAATAAGAAGAGTGTGGATGAGTGGGAAGTTCTCAAGAAGCTGCCATCCAAGCTGAGGGCTGAGATAGCCATCAACGTCCACCTGTTCACACTCAAGAAAGTGTGCATCTTTCAGGATTGTGAGGCTGGCCTGCTGGTGGAGCTGGTATTAAAGCTCCATCCTCAGGTCTTCAGTCCTGGGGATTAC----------AAGGGGGTATTGGGAAGGAGATGTACATAATCAAGGAAGGAAAATTGGCAGTGGTGGCTGATGATGGTGTCACTCAGTATGCCCTGCTCTTGGCTGGGAGTTGCTTTGGAGAGATCAGTATTCTTAACATTAAAGGCAGCAAGACGGGCAATCGACGCACAGCCAATATCTGAAGCCTTGGCTACTCAGATCTCTTCTGCTTGTCCAAGGATGATCTTATGGAAGCTGTGATGGAGTACCCTGATGCCAAGAGGGTCTTGGAGGAGAGAGGCCGGGAGATCTTGATGAAGGAGGGATTGCTGGATGAGAATGAGGTGGCAGCCAGCATCGAGGCGGATGTGCAGAAGAAGCTAGAACAGCTGGAAACCAACATGGAGACCTTGTACACTCGCTTTCCCTGCCTGCTGGCTGAGTACCCAGGGGCCCAGCAGAAGCTCAGGCAGCGCATCATGGTTTTGGAAACCAAGATGAAGCAGAATAATGAG---GATGA----CTACCTGTCAGATGGAATGAATAGCCCCAAGCCAGCTGCTGCTGAGAAGCCATAA
Stenella_coeruleoalba ATGACAGAAAAAGCCAATGGAGTGAAGAGCTCCCTAGCCAATAACCACAGCCATCATGCACCTCCTGCCATCAAGGTCAATGGCGAAGATGACCACAGGACC---AGCAACAGGCCACAGTCTGCAGCCGACGATGACACCTCCTCACAACTACAGAGG---------------------CTGCAGAGGAGGGGTGGCTTCTGCAGGATTGCCTGATTCGT-GGGGGTCATCAGAGAGTGGGCCAACAAGAATTTCCACGAGGA-GGAGCCCAGACCTGACTCGTTCCTTGAGCGTTTCTGTGGGCCTGAGCTCCAGACCGTGACGACACAGCAAGGAGATGGCAAAGGCGACAAGGACAGCGAGGGCA-----AGGGCAGCAAGAAGAAATGTGAAC---TATTTGTCTTGGACCCAGCTGGGGACTGGTACTACCACTAGCTATTTGTCATCGCCATGCCTGTCCTCTACAGCTGGTGCCTTCT-GGTGGCCAGAGCCT------GTGACCTACAGAAAGATTACTGCATAGTATGGCTGGTGCTGGACTACTTCTCAGATGTGGTCTACATCGCAGACCTCTTCATCCGATTGCGCACAGGTTTCCTGGAGCAGGGGCTGCTGGTCAAAGATACCAAGATGTTG--CGGGACAACTACATCCACACCCTGCAGTTCAAGCTGGATGTGGCTTCCATCATCCCTACAGACCTGATCTATTTTGCTGTGGGCATCCACAGACCTGAGCTGCGCTTCAACCGCCTGCTACACTTTGCCCGGATGTTTGAGTTCTTTGACCGCACTGAGACACGCACCAGCCACCACAAC-ATCTTCCACATCAGCAACCTGGTCCTCTACATCTTGGTCATCATCTGCTGGAATGCCTGCATCTACTACGCCATCTCCAAGTCCATTGGTTTTGGGGTCGACACCTGGGTTTACTCCAACATCATTGACCCTGAGTATGGCTACCTGTCTAGGGAATGCATCTATTGCCTTTACTGGTCTACACTGACCCTCACCACCATTGGGGTGACACCACCCCCCGTAAGAGATGAGGAGTACCTATTTGTCATCTTTGATTTCCCGATTGGTGTCCTCATCTTTGCCACCATCGTGGGTAACGTGGGCTCCATGATCTCCAACATGAACGCCACCCGGGCTGAGTTCCAGGCCAAGATCGATGCCGTCAAACACTATATGCAGTTCCAAAAGGTCAGCAAGGAGATGGAAGCCAAGGTCATTAGGTGGTTTGACTACCTCTGGACCAATAAGAAGAGTGTGGATGAGCGGGAAGTTCTCAAGAAGCTGCCATCCAAGCTGAGGGCTGAGATAGCCATCAACGTCCACCTGTCCACACTCAAGAAAGTGTGCATCTTTCAGGATTGTGAGGCTGGCCTGCTGGTGGAGCTGGTATTAAAGCTCCATCCTCAGGTCTTCAGTCCTGGGGATTAC----------AAGGGGGTATTGGGAAGGAGATGTACATAATCAAGGAAGGAAAATTGGCAGTGGTGGCTGATGATGGTGTCACTCAGTATGCCCTGCTCTTGGCTGGGAGTTGCTTTGGAGAGATCAGTATTCTTAACATTAAAAGCAGCAAAACGGGCAATCGACGCACAGCCAATATCCGAAGCCTTGGCTACTCAGATCTCTTCTGCTTGTCCAAGGATGATCTTATGGAAGCTGTGACGGAGTACCCTGATGCCAAGAGGGTCTTGGAGGAGAGAGGCCGGGAGATCTTGATGAAGGAGGGATTGCTGGATGAGAATGAGGTGGCAGCCAGCATCGAGGCGGATGTGCAGAAGAAGCTAGAACAGCTGGAAACCAACATGGAGACCTTGTACACTCGCTTTCCCTGCCTGCTGGCTGAGTACCCAGGGGCCCAGCAGAAGCTCAGGCAGCGCATCATGGTTTTGGAAACCAAGATGAAGCAGAATAATGAG---GATGA----CTACCTGTCAGATGGAATGAATAGCCCCAAGCCAGCTGCTGCTGAGAAGCCATAA
Orcinus_orca ATGACAGAAAAAGCCAATGGAGTGAAGAGCTCCCTAGCCAATAACCACAGCCATCATGCACCTCCTGCCATCAAGGTCAATGGCGAAGATGACCACAGGACC---AGCAACAGGCCACAGTCTGCGGCCGACGATGACACCTCCTCACAACTACAGAGG---------------------CTGCAGAGGAGGGGTGGCTTCTGCAGGATTGCCTGCCTGGT-GGGGGTCATCAGAGAGTGGGCCAACAAGAATTTCCACGAGGA-GGAGCCCAGACCTGACTCGTTCCTTGAGTGTTTCTGTGGGCCTGAGCTCCAGACCGTGACGACACAGCAAGGAGATGGCAAAGGCGACAAGGACAGTGAGGGCA-----AGGGCAGCAAGAAGAAATGTGAAC---TATTTGTCTTGGACCCAGCTGGGGACTGGTACTACCACTAGCTATTTGTCATCGCCGTGCCTGTCCTCTATAGCTGGTGCCTTCT-GGTGGCCAGAGCCT------GTGACCTACAGAAAGATTACTGCATAGTATGGCTGGTGCTGGACTACTTCTCAGATGTGGTCTACATCGCAGACCTCTTCATCCGATTGCGCACAGGTTTCCTGGAGCAGGGGCTGCTGGTCAAAGATACCAAGATGTTG--CGGGACAACTACATCCACACCCTGCAGTTCAAGCTGGATGTGGCTTCCATCATCCCTACAGACCTGATCTATTTTGCTGTGGGCATCCACAGACCTGAGCTGCGCTTCAACCGCCTGCTACACTTTGCCCAGATGTTTGAGTTCTTTGACCGCACTGAGACACGCACCAGCCACCACAAC-ATCTTCCACATCAGCAACCTGGTCCTCTACATCTTGGTCATCATCTGCTGGAATGCCTGCATCTACTACGCCATCTCCAAGTCCATTGGTTTTGGGGTCAACACCTGGGTTTACTCCAACATCATTGACCCTGAGTATGGCTACCTGTCTAGGGAATGCATCTATTGCCTTTACTGGTCTACACTGACCCTCACCACCATTGGGGTGACACCACCCCCCGTAAAAGATGAGGAGTACCTATTTGTCATCTTTGATTTCCCGATTGGTGTCCTCATCTTTGCCACCATCGTGGGTAACGTGGGCTCCATGATCTCCAACATGAACGCCACCCGGGCTGAGTTCCAGGCCAAGATCGATGCCGTCAAACACTATATGCAGTTCCAAAAGGTCAGCAAGGAGATGGAAGCCAAGGTCATTAGGTGGTTTGACTACCTCTGGACCAATAAGAAGAGTGTGGATGAGCGGGAAGTTCTCAAGAAGCTGCCATCCAAGCTGAGGGCTGAGATAGCCATCAACGTCCACCTGTCCACACTCAAGAAAGTGTGCATCTTTCAGGATTGTGAGGCTGGCCTGCTGGTGGAGCTGGTATTAAAGCTCCATCCTCAGGTCTTCAGTCCTGGGGATTAC----------AAGGGGGTATTGGGAAGGAGATGTACATAATCAAGGAAGGAAAATTGGCAGTGGTGGCTGATGATGGTGTCACTCAGTATGCCCTGCTCTTGGCTGGGAGTTGCTTTGGAGAGATCAGTATTCTTAACATTAAAGGCAGCAAAACGGGCAATCGACGCACAGCCAATATCCGAAGCCTTGGCTACTCAGATCTCTTCTGCTTGTCCAAGGATGATCTTATGGAAGCTGTGACGGAGTACCCTGATGCCAAGAGGGTCTTGGAGGAGAGAGGCCAGGAGATCTTGATGAAGGAGGGATTGCTGGATGAGAATGAGGTGGCAGCCAGCATCGAGGCGGATGTGCAGAAGAAGCTAGAACAGCTGGAAACCAACATGGAGACCTTGTACACTCGCTTTCCCTGCCTGCTGGCTGAGTACCCAGGGGCCCAGCAGAAGCTCAGGCAGCGCATCATGGTTTTGGAAACCAAGATGAAGCAGAATAATGAG---GATGA----CTACCTGTCAGATGGAATGAATAGCCCCAAGCCAGCTGCTGCTGAGAAACCATAA
Globicephala_macrorhynchus ATGACAGAAAAAGCCAATGGAGTGAAGAGCTCCCTAGCCAATAACCACAGCCATCATGCACCTCCTGCCATCAAGGTCAATGGCGAAGATGACCACAGGACC---AGCAACAG-------TCTGCGGCCGACGATGACACCTCCTCAGAACTACAGAGG---------------------CTGCAGAAGAGGGGTGGCTTCTGCAGGATTGCCTGCCTGGT-GGGGGTCATCAGAGAGTGGGCCAACAAGAATTTCCACGAGGA-GGAGCCCAGACCTGACTCGTTCCTTGAGCGTTTCTGTGGGCCTGAGCTCCAGACCGTGACGACACAGCAAGGAGATGGCAAAGGCGACAAGGACAGCGAG-------------------GAAGAAATGTGAAC---TATTTGTCTTGGACCCAGCTGGGGACTGGCACTACCGCTAGCTATTTGTCATCGCCATGCCTGTCCTCTACAACTGGTGCCTTCT-GGTGGCCAGAGCCT------GTGACCTACAGAAAGATTACTGCATAGTATGGCTGGTGCTGGACTACTTCTCAGATGTGGTCTACATCGCAGACCTCTTCATCCGATTGCGCACAGGTTTCCTGGAGCAGGGGCTGCTGGTCAAAGATACCAAGATGTTG--CGGGACAACTACATCCACACCCTGCAGTTCAAGCTGGATGTGGCTTCCATCATCCCTACAGACCTGATCTATTTTGCTGTGGGCATCCACAGACCTGAGCTGCGCTTCAACTGCCTGCTACACTTTGCCCGGATGTTTGAGTTCTTTGACCGCACTGAGACACGCACCAGCCACCACAAC-ATCTTCCACATCAGCAACCTGGTCCTCTACATCTTGGTCATCATCTGCTGGAATGCCTGCATCTACTACGCCATCTCCAAGTCCATTGGTTTTGGGGTCGACACCTGGGTTTACTCCAACATCATTGACCCTGAGTATGGCTACCTGTCTAGGGAATGCATCTATTGCCTTTACTGGTCTACACTGACCCTCACCACCATTGGGGTGACACCACCCCCCGTAAAAGATGAGGAGTACCTATTTGTCATCTTTGATTTCCCGATTGGTGTCCTCATCTTTGCCACCATCGTGGGTAACGTGGGCTCCATGATCTCCAACATGAACGCCACCCGGGCTGAGTTCCAGGCCAAGATCGATGCCGTCAAACTCTATATGCAGTTCCAAAAGGTCAGCAAGGAGATGGAAGCCAAGGTCATTAGGTGGTTTGACTACCTCTGGACCAATAAGAAGAGTGTGGATGAGCGGGAAGTTCTCAAGAAGCTGCCATCCAAGCTGAGGGCTGAGATAGCCATCAACGTCCACCTGTTCACACTCAAGAAAGTGTGCATCTTTCAGGATTGTGAGGCTGGCCTGCTGGTGGAGCTGGTATTAAAGCTCCATCCTCAGGTCTTCAGTCCTGGGGATTAC----------AAGGGGGTATTGGGAAGGAGATGTACATAATCAAGGAAGGAAAATTGGCAGTGGTGGCTGATGATGGTGTCACTCAGTATGCCCTGCTCTTGGCTGGGAGTTGCTTTGGAGAGATCAGTATTCTTAACATTAAAGGCAGCAAAACGGGCAATCGACGCACAGCCAATATCCGAAGCCTTGGCTACTCAGATCTCTTCTGCTTGTCCAAGGATGATCTTATGGAAGCTGTGACGGAGTACCCTGATGCCAAGAGGGTCTTGGAGGAGAGAGGCCGGGAGATCTTGATGAAGGAGGGATTGCTGGATGAGAATGAGGTGGCAGCCAGCATCGAGGCGGATGTGCAGAAGAAGCTAGAACAGCTGGAAACCAACATGGAGACCTTGTACACTCGCTTTCCCTGCCTGCTGGCTGAGTACCCAGGGGCCCAGCAGAAGCTCAGGCAGCGCATCATGGTTTTGGAAACCAAGATGAAGCAGAATAATGAG---GATGA----CTACCTGTCAGATGGAATGAATAGCCCCAAGCCAGCTGCTGCTGAGAAGCCATAA
Globicephala_melas ATGACAGAAAAAGCCAATGGAGTGAAGAGCTCCCTAGCCAATAACCACAGCCATCATGCACCTCCTGCCATCAAGGTCAATGGCGAAGATGACCACAGGACC---AGCAACAG-------TCTGCGGCCGACGATGACACCTCCTCAGAACTACAGAGG---------------------CTGCAGAAGAGGGGTGGCTTCTGCAGGATTGCCTGCCTGGT-GGGGGTCATCAGAGAGTGGGCCAACAAGAATTTCCACGAGGA-GGAGCCCAGACCTGACTCGTTCCTTGAGCGTTTCTGTGGGCCTGAGCTCCAGACCGTGACGACACAGCAAGGAGATGGCAAAGGCGACAAGGACAGCGAG-------------------GAAGAAATGTGAAC---TATTTGTCTTGGACCCAGCTGGGGACTGGCACTACCGCTAGCTATTTGTCATCGCCATGCCTGTCCTCTACAACTGGTGCCTTCT-GGTGGCCAGAGCCT------GTGACCTACAGAAAGATTACTGCATAGTATGGCTGGTGCTGGACTACTTCTCAGATGTGGTCTACATCGCAGACCTCTTCATCCGATTGCGCACAGGTTTCCTGGAGCAGGGGCTGCTGGTCAAAGATACCAAGATGTTG--CGGGACAACTACATCCACACCCTGCAGTTCAAGCTGGATGTGGCTTCCATCATCCCTACAGACCTGATCTATTTTGCTGTGGGCATCCACAGACCTGAGCTGCGCTTCAACCGCCTGCTACACTTTGCCCGGATGTTTGAGTTCTTTGACCGCACTGAGACACGCACCAGCCACCACAAC-ATCTTCCACATCAGCAACCTGGTCCTCTACATCTTGGTCATCATCTGCTGGAATGCCTGCATCTACTACGCCATCTCCAAGTCCATTGGTTTTGGGGTCGACACCTGGGTTTACTCCAACATCATTGACCCTGAGTATGGCTACCTGTCTAGGGAATGCATCTATTGCCTTTACTGGTCTACACTGACCCTCACCACCATTGGGGTGACACCACCCCCCGTAAAAGATGAGGAGTACCTATTTGTCATCTTTGATTTCCCGATTGGTGTCCTCATCTTTGCCACCATCGTGGGTAACGTGGGCTCCATGATCTCCAACATGAACGCCACCCGGGTTGAGTTCCAGGCCAAGATCGATGCCGTCAAACTCTATATGCAGTTCCAAAAGGTCAGCAAGGAGATGGAAGCCAAGGTCATTAGGTGGTTTGACTACCTCTGGACCAATAAGAAGAGTGTGGATGAGCGGGAAGTTCTCAAGAAGCTGCCATCCAAGCTGAGGGCTGAGATAGCCATCAACGTCCACCTGTTCACACTCAAGAAAGTGTGCATCTTTCAGGATTGTGAGGCTGGCCTGCTGGTGGAGCTGGTATTAAAGCTCCATCCTCAGGTCTTCAGTCCTGGGGATTAC----------AAGGGGGTATTGGGAAGGAGATGTACATAATCAAGGAAGGAAAATTGGCAGTGGTGGCTGATGATGGTGTCACTCAGTATGCCCTGCTCTTGGCTGGGAGTTGCTTTGGAGAGATCAGTATTCTTAACATTAAAGGCAGCAAAACGGGCAATCGACGCACAGCCAATATCCGAAGCCTTGGCTACTCAGATCTCTTCTGCTTGTCCAAGGATGATCTTATGGAAGCTGTGACGGAGTACCCTGATGCCAAGAGGGTCTTGGAGGAGAGAGGCCGGGAGATCTTGATGAAGGAGGGATTGCTGGATGAGAATGAGGTGGCAGCCAGCATCGAGGCGGATGTGCAGAAGAAGCTAGAACAGCTGGAAACCAACATGGAGACCTTGTACACTCGCTTTCCCTGCCTGCTGGCTGAGTACCCAGGGGCCCAGCAGAAGCTCAGGCAGCGCATCATGGTTTTGGAAACCAAGATGAAGCAGAATAATGAG---GATGA----CTACCTGTCAGATGGAATGAATAGCCCCAAGCCAGCTGCTGCTGAGAAGCCATAA
Feresa_attenuata ATGACAGAAAAAGCCAATGGAGTGAAGAGCTCCCTAGCCAATAACCACAGCCATCATGCACCTCCTGCCATCAAGGTCAATGGCGAAGATGACCACAGGACC---AGCAACAG-------TCTGCGGCCGACGATGACACCTCCTCAGAACTACAGAGG---------------------CTGCAGAAGAGGGGTGGCTTCTGCAGGATTGCCTGCCTGGT-GGGGGTCATCAGAGAGTGGGCCAACAAGAATTTCCACGAGGA-GGAGCCCAGACCTGACTCGTTCCTTGAGCGTTTCTGTGGGCCTGAGCTCCAGACCGTGACGACACAGCAAGGAGATGGCAAAGGCGACAAGGACAGCGAGGGCA-----AGGGCAGCAAGAAGAAATGTGAAC---TATTTGTCTTGGACCCAGCTGGGGACTGGCACTACCGCTAGCTATTTGTCATCGCCATGCCTGTCCTCTACAACTGGTGCCTTCT-GGTGGCCAGAGCCT------GTGACCTACAGAAAGATTACTGCATAGTATGGCTGGTGCTGGACTACTTCTCAGATGTGGTCTACATCGCAGACCTCTTCATCCGATTGCGCACAGGTTTCCTGGAGCAGGGGCTGCTGGTCAAAGATACCAAGATGTTG--CGGGACAACTACATCCACACCCTGCAGTTCAAGCTGGATGTGGCTTCCATCATCCCTACAGACCTGATCTATTTTGCTGTGGGCATCCACAGACCTGAGCTGCGCTTCAACCACCTGCTACACTTTGCCCGGATGTTTGAGTTCTTTGACCGCACTGAGACACGCACCAGCCACCACAAC-ATCTTCCACATCAGCAACCTGGTCCTCTACATCTTGGTCATCATCTGCTGGAATGCCTGCATCTACTACGCCATCTCCAAGTCCATTGGTTTTGGGGTCGACACCTGGGTTTACTCCAACATCATTGACCCTGAGTATGGCTACCTGTCTAGGGAATGCATCTATTGCCTTTACTGGTCTACACTGACCCTCACCACCATTGGGGTGACACCACCCCCCGTAAAAGATGAGGAGTACCTATTTGTCATCTTTGATTTCCCGATTGGTGTCCTCATCTTTGCCACCATCGTGGGTAACGTGGGCTCCATGATCTCCAACATGAACGCCACCCGGGCTGAGTTCCAGGCCAAGATCGATGCCGTCAAACTCTATATGCAGTTCCAAAAGGTCAGCAAGGAGATGGAAGCCAAGGTCATTAGGTGGTTTGACTACCTCTGGACCAATAAGAAGAGTGTGGATGAGCGGGAAGTTCTCAAGAAGCTGCCATCCAAGCTGAGGGCTGAGATAGCCATCAACGTCCACCTGTTCACACTCAAGAAAGTGTGCATCTTTCAGGATTGTGAGGCTGGCCTGCTGGTGGAGCTGGTATTAAAGCTCCATCCTCAGGTCTTCAGTCCTGGGGATTAC----------AAGGGGGTATTGGGAAGGAGATGTACATAATCAAGGAAGGAAAATTGGCAGTGGTGGCTGATGATGGTGTCACTCAGTATGCCCTGCTCTTGGCTGGGAGTTGCTTTGGAGAGATCAGTATTCTTAACATTAAAGGCAGCAAAACGGGCAATTGACGCACAGCCGATATCCGAAGCCTTGGCTACTCAGATCTCTTCTGCTTGTCCAAGGATGATCTTATGGAAGTTGTGACGGAGTACCCTGATGCCAAGAGGGTCTTGGAGGAGAGAGGCCGGGAGATCTTGATGAAGGAGGGATTGCTGGATGAGAATGAGGTGGCAGCCAGCATCGAGGCGGATGTGCAGAAGAAGCTAGAACAGCTGGAAACCAACATGGAGACCTTGTACACTCGCTTTCCCTGCCTGCTGGCTGAGTACCCAGGGGCCCAGCAGAAGCTCAGGCAGCGCATCATGGTTTTGGAAACCAAGATGAAGCAGAATAATGAG---GATGA----CTACCTGTCAGATGGAATGAATAGCCCCAAGCCAGCTGCTGCTGAGAAGCCATAA
Peponocephala_electra ATGACAGAAAAAGCCAATGGAGTGAAGAGCTCCCTAGCCAATAACCACAGCCATCATGCACCTCCTGCCATCAAGGTCAATGGCGAAGATGACCACAGGACC---AGCAACAG-------TCTGCGGCCGACGATGACACCTCTTCAGAACTACAGAGG---------------------CTGCAGAAGAGGGGTGGCTTCTGCAGGATTGCCTGCCTGGT-GGGGGTCATCAGAGAGTGGGCCAACAAGAATTTCCACGAGGA-GGAGCCCAGACCTGACTCGTTCCTTGAGCGTTTCTGTGGGCCTGAGCTCCAGACCGTGACGACACAGCAAGGAGATGGCAAAGGCGACAAGGACAGCGAGGGCA-----AGGGCAGCAAGAAGAAATGTGAAC---TATTTGTCTTGGACCCAGCTGGGGACTGGCACTACCGCTAGCTATTTGTCATCGCCATGCCTGTCCTCTACAACTGGTGCCTTCT-GGTGGCCAGAGCCT------GTGACCTACAGAAAGATTACTGCATAGTATGGCTGGTGCTGGACTACTTCTCAGATGTGGTCTACATCGCAGACCTCTTCATCCGATTGCGCACAGGTTTCCTGGAGCAGGGGCTGCTGGTCAAAGATACCAAGATGTTG--CGGGACAACTACATCCACACCCTGCAGTTCAAGCTGGATGTGGCTTCCATCATCCCTACAGACCTGATCTATTTTGCTGTGGGCATCCACAGACCTGAGCTGCACTTCAACCGCCTGCTACACTTTGCCCGGATGTTTGAGTTCTTTGACCGCACTGAGACACGCACCAGCCACCACAAC-ATCTTCCACATCAGCAACCTGGTCCTCTACATCTTGGTCATCATCTGCTGGAATGCCTGCATCTACTACGCCATCTCCAAGTCCATTGGTTTTGGGGTCGACACCTGGGTTTACTCCAACATCATTGACCCTGAGTATGGCTACCTGTCTAGGGAATGCATCTATTGCCTTTACTGGTCTACACTGACCCTCACCACCATTGGGGTGACACCACCCCCCGTAAAAGATGAGGAGTACCTATTTGTCATCTTTGATTTCCCGATTGGTGTCCTCATCTTTGCCACCATCGTGGGTAACGTGGGCTCCATGATCTCCAACATGAACGCCACCCGGGCTGAGTTCCAGGCCAAGATCGATGCCGTCAAACTCTATATGCAGTTCCAAAAGGTCAGCAAGGAGATGGAAGCCAAGGTCATTAGGTGGTTTGACTACCTCTGGACCAATAAGAAGAGTGTGGATGAGCGGGAAGTTCTCAAGAAGCTGCCATCCAAGCTGAGGGCTGAGATAGCCATCAACGTCCACCTGTTCACACTCAAGAAAGTGTGCATCTTTCAGGATTGTGAGGCTGGCCTGCTGGTGGAGCTGGTATTAAAGCTCCATCCTCAGGTCTTCAGTCCTGGGGATTAC----------AAGGGGGTATTGGGAAGGAGATGTACATAATCAAGGAAGGAAAATTGGCAGTGGTGGCTGATGATGGTGTCACTCAGTATGCCCTGCTCTTGGCTGGGAGTTGCTTTGGAGAGATCAGTATTCTTAACATTAAAGGCAGCAAAACGGGCAATTGACGCACAGCCAATATCCGAAGCCTTGGCTACTCAGATCTCTTCTGCTTGTCCAAGGATGATCTTATGGAAGCTGTGACGGAGTACCCTGATGCCAAGAGGGTCTTGGAGGAGAGAGGCCGGGAGATCTTGATGAAGGAGGGATTGCTGGATGAGAATGAGGTGGCAGCCAGCATCGAGGCGGATGTGCAGAAGAAGCTAGAACAGCTGGAAACCAACATGGAGACCTTGTACACTCGCTTTCCCTGCCTGCTGGCTGAGTACCCAGGGGCCCAGCAGAAGCTCAGGCAGCGCATCATGGTTTTGGAAACCAAGATGAAGCAGAATAATGAG---GATGA----CTACCTGTCAGATGGAATGAATAGCCCCAAGCCAGCTGCTGCTGAGAAGCCATAA
Orcaella_brevirostris ATGACAGAAAAAGCCAATGGAGTGAAGAGCTCCCTAGCCAATAACCACAGCCATCATGCACCTCCTGCCATCAAGGTCAATGGCGAAGATGACCACAGGACC---AGCAACAG-------TCTGCGGCCGACGATGACACCTCCTCAGAACTACAGAGG---------------------CTGCAGAAGAGGGGTGGCTTCTGCAGGATTGCCTGCCTGGT-GGGGGTCATCAGAGAGTGGGCCAACAAGAATTTCCACGAGGA-GGAGCCCAGACCTGACTCGTTCCTTGAGCGTTTCTGTGGGCCTGAGCTCCAGACCGTGACGACACAGCAAGGAGATGGCAAAGGCGACAAGGACAGCGAGGGCA-----AGGGCAGCAAGAAGAAATGTGAAC---TATTTGTCTTGGACCCAGCTGGGGACTGGTACTACTGCTAGCTATTTGTCATCGCCATGCCTGTCCTCTACAACTGGTGCCTTCT-GGTGGCCAGAGCCT------GTGACCTACAGAAAGATTACTGCATAGTATGGCTGGTGCTGGACTACTTCTCAGATGTGGTCTACATCGCAGACCTCTTCATCCGATTGCGCACAGGTTTCCTAGAGCAGGGGCTGCTGGTCAAAGATACCAAGATGTTG--CGGGACAACTACATCCACACCCTGCAGTTCAAGCTGGATGTGGCTTCCATCATCCCTACAGACCTGATCTATTTTGCTGTGGGCATCCACAGACCTGAGCTGCGCTTCAACCGCCTGCTACACTTTGCCCGGATGTTTGAGTTCTTTGACCGCACTGAGACACGCACCAGCCACCACAAC-ATCTTCCACATCAGCAACCTGGTCCTCTACATCTTGGTCATCATCTGCCGGAATGCCTGCATCTACTACGCCATCTCCAAGTCCATTGGTTTTGGGGTCGACACCTGGGTTTACTCCAACATCACTGACCCTGAGTATGGCTACCTGTCTAGGGAATGCATCTATTGCCTTTACTGGTCTACACTGACCCTCACCACCATTGGGGTGACACCCCCCCCCGTAAAAGATGAGGAGTACCTATTTGTCATCTTTGATTTCCCGATTGGTGTCCTCATCTTTGCCACCATCGTGGGTAACGTGGGCTCCATGATCTCCAACATGAACGCCACCCGGGCTGAGTTCCAGGCCAAGATCGATGCCGTCAAACACTATATGCAGTTCCAAAAGGTTAGCAAGGAGATGGAAGCCAAGGTCATTAGGTGGTTTGACTACCTCTGGACCAATAAGAAGAGTGTGGATGAGCGGGAAGTTCTCAAGAAGCTGCCATCCAAGCTGAGGGCTGAGATAGCCATCAACGTCCACCTGTCCACACTCAAGAAAGTGTGCATCTTTCAGGATTGTGAGGCTGGCCTGCTGGTGGAGCTGGTATTAAAGCTCCATCCTCAGGTCTTCAGTCCTGGGGATTAC----------AAGGGGGTATTGGGAAGGAGATGTACATAATCAAGGAAGGAAAATTGGCAGTGGTGGCTGATGATGGTGTCACTCAGTATGCCCTGCTCTTGGCTGGGAGTTGCTTTGGAGAGATCAGTATTCTTAACATTAAAGGCAGCAAAACGGGCAATCGACGCACAGCCAATATCCGAAGGCTTGGCTACTCAGATCTCTTCTGCTTGTCCAAGGATGATCTTATGGAAGCTGTGACGGAGTACCCTGATGCCAAGAGGGTCTTGGAGGAGAGAGGCCGGGAGATCTTGATGAAGGAGGGATTGCTGGATGAGAATGAGGTGGCAGCCAGCATCGAGGCGGATGTGCAGAAGAAGCTAGAACAGCTGGAAACCAACATGGAGACCTTGTACACTCGCTTTCCCTGCCTGCTGGCTGAGTACCCAGGGGCCCAGCAGAAGCTCAGGCAGCGCATCATGGTTTTGGAAACCAAGATGAAGCAGAATAATGAG---GATGA----CTACCTGTCAGATGGAATGAATAGCCCCAAGCCAGCTGCTGCTGAGAAGCCATAA
Orcaella_heinsohni ATGACAGAAAAAGCCAATGGAGTGAAGAGCTCCCTAGCCAATAACCACAGCCATCATGCACCTCCTGCCATCAAGGTCAATGGCGAAGATGACCACAGGACC---AGCAACAG-------TCTGCGGCCGACGATGACACCTCCTCAGAACTACAGAGG---------------------CTGCAGAAGAGGGGTGGCTTCTGCAGGATTGCCTGCCTGGT-GGGGGTCATCAGAGAGTGGGCCAACAAGAATTTCCACGAGGA-GGAGCCCAGACCTGACTCGTTCCTTGAGCGTTTCTGTGGGCCTGAGTTCCAGACCGTGACGACACAGCAAGGAGATGGCAAAGGCGACAAGGACAGCGAGGGCA-----AGGGCAGCAAGAAGAAATGTGAAC---TATTTGTCTTGGACCCAGCTGGGGACTGGTACTACTGCTAGCTATTTGTCATCGCCATGCCTGTCCTCTACAACTGGTGCCTTCT-GGTGGCCAGAGCCT------GTGACCTACAGAAAGATTACTGCATAGTATGGCTGGTGCTGGACTACTTCTCAGATGTGGTCTACATCGCAGACCTCTTCATCCGATTGCGCACAGGTTTCCTGGAGCAGGGGCTGCTGGTCAAAGATACCAAGATGTTG--CGGGACAACTACATCCACACCCTGCAGTTCAAGCTGGATGTGGCTTCCATCATCCCTACAGACCTGATCTATTTTGCTGTGGGCATCCACAGACCTGAGCTGCGCTTCAACCGCCTGCTACACTTTGCCCGGATGTTTGAGTTCTTTGACCGCACTGAGACACGCACCAGCCACCACAAC-ATCTTCCACATCAGCAACCTGGTCCTCTACATCTTGGTCATCATCTGCCGGAATGCCTGCATCTACTACGCCATCTCCAAGTCCATTGGTTTTGGGGTCGACACCTGGGTTTACTCCAACATCATTGACCCTGAGTATGGCTACCTGTCTAGGGAATGCATCTATTGCCTTTACTGGTCTACACTGACCCTCACCACCATTGGGGTGACACCACCCCCCATAAAAGATGAGGAGTACCTATTTGTCATCTTTGATTTCCCGATTGGTGTCCTCATCTTTGCCACCATCGTGGGTAACGTGGGCTCCATGATCTCCAACATGAACGCCACCCGGGCTGAGTTCCAGGCCAAGATCGATGCCGTCAAACACTATATGCAGTTCCAAAAGGTTAGCAAGGAGATGGAAGCCAAGGTCATTAGGTGGTTTGACTACCTCTGGACCAATAAGAAGAGTGTGGATGAGCGGGAAGTTCTCAAGAAGCTGCCATCCAAGCTGAGGGCTGAGATAGCCATCAACGTCCACCTGTCCACACTCAAGAAAGTGTGCATCTTTCAGGATTGTGAGGCTGGCCTGCTGGTGGAGCTGGTATTAAAGCTCCATCCTCAGGTCTTCAGTCCTGGGGATTAC----------AAGGGGGTATTGGGAAGGAGATGTACATAATCAAGGAAGGAAAATTGGCAGTGGTGGCTGATGATGGTGTCACTCAGTATGCCCTGCTCTTGGCTGGGAGTTGCTTTGGAGAGATCAGTATTCTTAACATTAAAGGCAGCAAAACGGGCAATCGACGCACAGCCAATATCCGAAGGCTTGGCTACTCAGATCTCTTCTGCTTGTCCAAGGATGATCTTATGGAAGCTGTGACGGAGTACCCTGATGCCAAGAGGGTCTTGGAGGAGAGAGGCCGGGAGATCTTGATGAAGGAGGGATTGCTGGATGAGAATGAGGTGGCAGCCAGCATCGAGGCGGATGTGCAGAAGAAGCTAGAACAGCTGGAAACCAACATGGAGACCTTGTACACTCGCTTTCCCTGCCTGCTGGCTGAGTACCCAGGGGCCCAGCAGAAGCTCAGGCAGCGCATCATGGTTTTGGAAACCAAGATGAAGCAGAATAATGAG---GATGA----CTACCTGTCAGATGGAATGAATAGCCCCAAGCCAGCTGCTGCTGAGAAGCCATAA
Sousa_chinensis_ ATGACAGAAAAAGCCAATGGAGTGAAGAGCTCCCTAGCCAATAACCACAGCCATCATGCACCTCCTGCCATCAAGGTCAATGGCGAAGATGACCACAGGACC---AGCAACAGGCCACAGTCTGCGGCCGACGATGACACCTCCTCACAACTACAGAGG---------------------CTGCAGAGGAGGGGTGGCTTCTGCAGGATTGCCTGCCTGGT-GGGGGTCATCAGAGAGTGGGCCAACAAGAATTTCCATGAGGA-GGAGCCCAGACCTGACTCGTTCCTTGAGCGTTTCTGTGGGCCTGAGCTCCAGACCGTGACGACACAGCAAGGAGATGGCAAAGGGGACAAGGACAGCGAGGGCA-----AGGGCAGCAAGAAGAAATGTGAAC---TATTTGTCTTGGACCCAGCTGGGGACTGGTACTACCGCTAGCTATTTGTCATCTCCATGCCTGTCCTCTACAGCTGGTGCCTTCT-GGTGGCCAGAGCCTGATTCAGTGACCTACAGAAAGATTACTACATAGTGTGGCTGATGCTGGACTACTTCTCAGATGTGGTCTGCATCGCAGACCTCTTCATCCGATTGCGCACAGGTTTCCTGGAGCAGGGGCTGCTGGTCAAAGATACCAAGATGTTG--CAGGACAACTACATCCACACCCTGCAGTTCAAGCTGGATGTGGCTTCCATCATCCCTACAGACCTGATCTATTTTGCTGTGGGCATCCACAGACCTGAGCTGCGCTTCAACCGCCTGCTACACTTTGCCTGGATGTTTGAGTTCTTTGACCGCACTGAGACACGCACCAGCCACCACAAC-ATCTTCCACATCAGCAACCTGGTCCTCTACATCTTGGTCATCATCTGCTGGAATGCCTGCATCTACTACGCCATCTCCAAGTCCATTGGTTTTGGGGTCGACACCTGGGTTTACTCCAACATCATTGACCCTGAGTATGGCTACCTGTCTAGGGAATGCATCTATTGCCTTTACTGGTCTACACTGACCCTCACCACCATTGGGGTGACACCACCCCCCGTAAAAGATGAGGAGTACCTATTTGTCATCTTTGATTTCCCGATTGGTGTCCTCATCTTTGCCACCATCGTGGGTAACGTGGGCTCCATGATCTCCAACATGAACGCCACCCGGGCTGAGTTCCAGGCCAAGATCGATGCCGTCAAACACTATATGCAGTTCCAAAAGGTCAGCAAGGAGATGGAAGCCAAGGTCATTAGGTGGTTTGACTACCTCTGGACCAATAAGAAGAGTGTGGATGAGCGGGAAGTTCTCAAGAAGCTGCCATCCAAGCTGAGGGCTGAGATAGCCATCAACGTCCACCTGTCCACACTCAAGAAAGTGTGCATCTTTCAGGATTGTGAGGCTGGCCTGCTGGTGGAGCTGGTATTAAAGCTCCATCCTCAGGTCTTCAGTCCTGGGGATTAC----------AAGGGGGTATTGGGAAGGAGATGTACATAATCAAGGAAGGAAAATTGGCAGTGGTGGCTGATGATGGTGTCACTCAGTATGCCCTGCTCTTGGCTGGGAGTTGCTTTGGAGAGATCAGTATTCTTAACATTAAAAGCAGCAAAACGGGCAATCGACGCACAGCCAATATCCGAAGCCTTGGCTACTCAGATCTCTTCTGCTTGTCCAAGGATGATCTTATGGAAGCTGTGATGGAGTACCCTGATGCCAAGAGGGTCTTGGAGGAGAGAGGCCGGGAGATCTTGATGAAGGAGGGATTGCTGGATGAGAATGAGGTGGCAGCCAGCATCGAGGCGGATGTGCAGAAGAAGCTAGAACAGCTGGAAACCAACATGGAGACCTTGTACACTCGCTTTCCCTGCCTGCTGGCTGAGTACCCAGGGGCCCAGCAGAAGCTCAGGCAGCGCATCATGGTTTTGGAAACCAAGATGAAGCAGAATAATGAG---GATGA----CTACCTGTCAGATGGAATGAATAGCCCCAAGCCAGCTGCTGCTGAGAAGCCATAA
Leucopleurus_acutus ATGACAGAAAAAGCCAATGGAGTGAGGAGCTCCCTAGCCAATAACCACAGCCATCATGCACCTACTGCCATCAAGGTCAATGGCGAAGATGACCACAGGACC---AGCAACAGGCCACAGTCTGCGGCCGACGATGACACCTCCTCAGATCTACAGAGG---------------------CTGCAGAGGAGGGGTGGCTTCTGCAGGATTGCCTGCCTGGT-GGGGGTCATCAGAGAGTGGGCCAACAAGAATTTCCACGAGGA-GGAGCCCAGACCTGACTCGTTCCTTGAGCGTTTTTGTGGGCCTGAGCTCCAGACCGTGACGACACAGCAAGGAGATGGCAAA-GCGACAAGGACAGCGAGGGCA-----AGGGCAGCAAGAAGAAATGTGAAC---TATTTGTCTTGGACCCAGCTGGGGACTGGTACTACCGCTAGCTATTTGTCATCGCCATTCCTGTCCTCTACAACTGGTGCCTTCT-GGTGGCCAGAGCCTGATTCAGTGACGTACAGAAAGATTACTACGTAGTGCAGCTGGTGCTGGACTACTTCTCAGATGTGGTCTGCATCGCAGACCTCTTCATCCGATTGCGCACAGGTTTCCTGGAGCAGGGGCTGCTGGTCAAAGACACCAAGATGTTG--CGGGACAACTACACCCACATCCTGCTGTTCAAGCTGGATGTGGCTTCCATCATCCCTACAGACCTGATCTATTTTGCTGTGGGCATCCACAGACCTGAGCTGCGCTTCAGCCGCCTGCTACACTTTGCCCGCATGTTTGAGTTCTTTGACTGCACTGAGACACGCACCAGCCACCCCAAC-ATCTTCTGCATCAGCAACCTGGTCCTCTACATCTTGGTCATCATCTGCTGGAATGCCTGCATCTACTACGCCATCTCCAAGTCCATTGGTTTTGGGGTCGACACCTGGGTTTACCCCAACATCATTGACCCTGAGTATGGCTACCTGTCTAGGGAATACATCTATTGCCTTTACTGGTCTACACTGACCCTCACCACCATTGGGGAGACACCACC----ATGAAAGATGACGAGTACCTATTTGTCATCTTTGATTTCCTGATTGGTGTCCTCATCTTTGCCACCATCGTGGGTAACGTGGGCTCCATGATCTCCAACATGAACGCCACCCGGGCTGAGTTCCAGGCCAAGATCGATGCCGTCAAACACTATATGCAGTTCCAAAAGGTCAGCAAGGAGATGGAAGCCAAGGTCATTAGGTGGTTTGACTACCTCTGGACCAATAAGAAGAGTGTGGATGAGCGGGAAGTTCTCAAGAAACTACCATCCAAGCTGAGGGCTGAGATAGCCATCAACGTCCACCTGTCCACACTCAAGAAAGTGTGCATCTTTCAGGATGGTGAGGCTGGCCTGCTGGTGGAGCTGGTATTAAAGCTCCGTCCTCAGGTCTTCAGTCCTGGGGATTACATTTGCCGCAAGGGGGATATTGGGAAGGAGATGTACATAATCAAGGAAGGAAAATTGGCAGTGGTGGCTGATGATGGTGTCACTCAGTTTGCCCTGCTCTTGGCTGGGAGTTGCTTTGGAGAGCTCAGTATTCTTAACATTAAAGGCAGCAAAACGGGCAATCGACGCACAGCCAATATCTGAAGCCTTGGCTACTCAGATCTCTTCTGCTTGTCCAAGGATGATCTTATGGAAGCTGTGACGGAGTACCCTGATGCCAAGAGGGTCTTGGAGGAGAGAGGTCGGGAGATCTTGATGAGGGAGGGATTGCTGGATGAGAATGAGGTGGCAGCCAGCATCGAGGCGGATGTGCAGAAGAAGCTAGAACAGCTGGAAACCAACATGGAGACCTTGTACACTCGCTTTCCCTGCCTGCTGGCTGAGTACCCAGGGGCCCAGCAGAAGCTCAAGCAGCACATCATGGTTTTGGAAACCAAGATGAAGCAGAATAATGAG---GATGA----CTACCTGTCAGATGGAATGAATAGCCCCAAGCCAGCTGCTGCTGAGAAGCCATAA
Phocoena_phocoena ATGACAGAAAAAGCCAATGGAGTGAAGAGTTCCCTAGCCAACAACCACAACCATCATGCACCTCCTGCCATCAAGGTCAATGGCGAAGATGACCACAGGACC---AGCAACAGGCCACAGTCTGCGGCCGACGATGACACCTCCTCAGAACTACAGAGGCTGGCAGAGATGGATGCCCCCCTGCAGAGGAGGGGTGGCTTCCGCAGGATTGCCTGCCTGGT-GGGGGTCATCAGAGAGTGGGCCAACAAGAATTTCCACGAGGA-GGAGCCCAGACCTGACTCGTTCCTTGAGCGTTTCTGTGGGTCTGAGCTCCAGACCGTGACGACACAGCAAGGAGATGGCAAAGGCGACAAGGACAGCGAGGGCA-----AGGGCAGCAAGAAGAAATGTGAA---------------------------------------------CTATTTGTCATCGCCATGCCTGTCCTCTACAACTGGTGCCTTCT-GGTGGCCAGAGCCTGATTCAGTGACCTACAGAAAGATTACTACGTAGTGTGGCTGGTGCTGGACTACTTCTCAGATGTGGTCTACATCGCAGACCTCTTCATCCGATTGCGCACAGGTTTCCTGGAGCAGGGGCTGCTGGTCAAAGATACCAAGATGTTG--CGGGACAACTACATCCACACCCTGTAGTTCAA-----------------------------------------------------------------------GCTTCAACCGCCTGCTACACTTTGCCCACATGTTTGAGTTCTTTGACCACACTGAGACACGCACCAGCCACCCCAGC-ATCTTCCGCATCAGCAACCTGGTCCTCTGCATCTTGGTCATCATCCACTGGAATGCCTGCATCTACTACGCCATCTCCAAGTCCATTGGTTTTGGGGTCGACACCTGGGTTTACCCCAACATCACTGACCCTGAGTATGGCTACCTGTCTAGGGAATACATCTATTGCCTTTACTGGTCTACACTGACCCTCACCACCATTGGGGAGACACCACCCCCTGTAAAAGATGAGGAGTACCTATTTGTCATCTTTGATTTCCTGATTGGTGTCCTCATCTTTGCCACCATCGTGGGAAACGTGGGCTCCATGATCTCCGACATGAACGCCACCCGGGCTGAGTTCCAGGCCAAGATCGATGCCGTCAAACACTATACGCAGTTCCAAAAGGTCAGCAAGGAGATGGAAGTCAAGGTCATTAGGTGGTTTGACTATCTCTGGACCAATAAGAAGAGTGTGGATGAGCGGGAAGTGCTCAAGAAACCGCCATCCAAGCTGAGGGCTGAGATAGCCATCAACGTCCACCTGTCCACACTCAAGAAAGTGTGCATCTTTCCGGATTGTGAGGCTGGCCTGCTGGTGGAGCTGGTATTAAAGCTCCGTCCTCAGGTCTTCAGTGCTGGGGATTACATTTGCCGCAAGGGGGATATTGGGAAGGAGATGTACATAATCAAGGAAGGAAAATTGGCAGTGGTGGCTGATGATGGTGTCACTCAGTATGCCCTGCTCTTGGCTGGGAGTTGCTTTGGAGAGGTCAGTATTCTTAACGTTAAAGGCAGCAAAACGGGCAATCGACGCACAGCCAATATCCGAAGCCTTGGCTACTCAGATCTCTTCTGCTTGTCCAAGGATGACCTTATGGAAGCTGTGATGGAGTACCCTGATGCCAAGAGGGTCTTGGAGGAGAGAGGCTGGGAGATCTTGATGGAGGAGGGATTGCTGGATGAGAATGAGGTGGCAGCCAGCATCGAGGCAGATGTTCAGGAGAAGCTAGAACAGCTGGAAACCAACATGGAGACCTTGTACACTCGCTTTGCCTGCCTGCTGGCTGAGTACACAGGGGCCCAGCAGAAGCTCAAGCAGCGCATCATGGTTTTGGAAACCAAGATGAAGCAGGATAATGAG---GACGA----CTACCTGTCAGATGGAATGAATAGCCCCAAGCCAGCTGCTGCTGAGAAGCCATAA
Phocoena_sinus ATGACAGAAAAAGCCAATGGAGTGAAGAGCTCCCTAGCCAACAACCACAACCATCATGCACCTCCTGCCATCAAGGTCAATGGCGAAGATGACCACAGGACC---AGCAACAGGCCACAGTCTGCGGCCGACGATGACACCTCCTCAGAACTACAGAGGCTGGCAGAGATGGATGCCCCCCTGCAGAGGAGGGGTGGCTTCCGCAGGATTGCCTGCCTGGT-GGGGGTCATCAGAGAGTGGGCCAACAAGAATTTCCACGAGGA-GGAGCCCAGACCTGACTCGTTCCTTGAGCGTTTCTGTGGGTCTGAGCTCCAGACCGTGACGACACAGCAAGGAGATGGCAAAGGCGACAAGGACAGCGAGGGCA-----AGGGCAGCAAGAAGAAATGTGAA---------------------------------------------CTATTTGTCATCGCCATGCCTGTCCTCTACAACTGGTGCCTTCT-GGTGGCCAGAGCCTGATTCAGTGACCTACAGAAAGATTACTACGTAGTGTGGCTGGTGCTGGACTACTTCTCAGATGTGGTCTACATCGCAGACCTCTTCATCCGATTGCGCACAGGTTTCCTGGAGCAGGGGCTGCTGGTCAAAGATACCAAGATGTTG--CGGGACAACTACATCCACACCCTGTAGTTCAAGCTGGATGTGGCTTCCATCATCCCTACAGACCTGATCTATTTTGCTGTGGGCATCCACAGCCCTGAGCTGCGCTTCAACCGCCTGCTACACTTTGCCCGCATGTTTGAGTTCTTTGACCACACTGAGACACGCACCAGCCACCCCAGC-ATCTTCCGCATCAGCAACCTGGTCCTCTGCATCTTGGTCATCATCCACTGGAATGCCTGCATCTACTACGCCATCTCCAAGTCCATTGGTTTTGGGGTCGACACCTGGGTTTACCCCAACATCACTGACCCTGAGTATGGCTACCTGTCTAGGGAATACATCTATTGCCTTTACTGGTCTACACTGACCCTCACCACCATTGGGGAGACACCACCCCCTGTAAAAGATGAGGAGTACCTATTTGTCATCTTTGATTTCCTGATTGGTGTCCTCATCTTTGCCACCATCGTGGGAAACGTGGGCTCCATGATCTCCGACATGAACGCCACCCGGGCTGAGTTCCAGGCCAAGATCGATGCCGTCAAACACTATACGCAGTTCCAAAAGGTCAGCAAGGAGATGGAAGTCAAGGTCATTAGGTGGTTTGACTATCTCTGGACCAATAAGAAGAGTGTGGATGAGCGGGAAGTGCTCAAGAAACCGCCATCCAAGCTGAGGGCTGAGATAGCCATCAACGTCCACCTGTCCACACTCAAGAAAGTGTGCATCTTTCCGGATTGTGAGGCTGGCCTGCTGGTGGAGCTGGTATTAAAGCTCCGTCCTCAGGTCTTCAGTCCTGGGGATTACATTTGCCGCAAGGGGGATATTGGGAAGGAGATGTACATAATCAAGGAAGGAAAATTGGCAGTGGTGGCTGATGATGGTGTCACTCAGTATGCCCTGCTCTTGGCTGGGAGTTGCTTTGGAGAGGTCAGTATTCTTAACGTTAAAGGCAGCAAAACGGGCAATCGACGCACAGCCAATATCCGAAGCCTTGGCTACTCAGATCTCTTCTGCTTGTCCAAGGATGACCTTATGGAAGCTGTGATGGAGTACCCTGATGCCAAGAGGGTCTTGGAGGAGGGAGGCTGGGAGATCTTGATGGAGGAGGGATTGCTGGATGAGAATGAGGTGGCAGTCAGCATCGAGGCAGATGTTCAGGAGAAGCTAGAACAGCTGGAAACCAACATGGAGACCTTGTACACTCGCTTTGCCTGCCTGCTGGCTGAGTACACAGGGGCCCAGCAGAAGCTCAAGCAGCGCATCATGGTTTTGGAAACCAAGATGAAGCAGGATAATGAG---GACGA----CTACCTGTCAGATGGAATGAATAGCCCCAAGCCAGCTGCTGCTGAGAAGCCATAA
Neophocaena_asiaeorientalis ATGACAGAAAAAGCCAATGGAGTGAAGAGCTCCCTAGCCAACAACCACAACCATCATGCACCTCCTGCCATCAAGGTCAATGGCGAAGATGACCACAGGACC---AGCAACAGGCCACAGTCTGCGGCCGACGATGACACCTCCTCAGAACTACAGAGGCTGGCAGAGATGGATGCCCCCCTGCAGAGGAGGCATGGCTTCCGCAGGATTGCCTGCCTGGT-GGGGGTCATCAGAGAGTGGGCCAACAAGAATTTCCACGAGGA-GGAGCCCAGACCTGACTCGTTCCTTGAGCGTTTCTGTGGGTCTGAGCTCCAGACCGTGACGACACAGCAAGGAGATGGCAAAGGCGACAAGGACAGCGGGGGCA-----AGGGCAGCAAGAAGAAATGTGAA---------------------------------------------CTATTTGTCATCGCCATGCCTGTCCTCTACAACTGGTGCCTTCT-GGTGGCCAGAGCCTGATTCAGTGACCTACAGGAAGATTACTACATAGTGTGGCTGGTGCTGGACTACTTCTCAGATGTGGTCTACATCGCAGACCTCTTCATCCGATTGCGCACAGGTTTCCTGGAGCAGGGGCTGCTGGTCAAAGATACCAAGATGTTG--CGGGACAACTACATCCACACCCTGTAGTTCAAGCTGGATGTGGCTTCCATCATCCCTACAGACCTGATCTATTTTGCTGTGGGCATCCACAGCCCTGAGCTGCGCTTCAACCGCCTGCTACACTTTGCCCGCATGTTTGAGTTCTTTGACCACACTGAGACACACACCAGCTACCCCAGC-ATCTTCCGCATCAGCAACCTGGTCCTCTGCATCTTGGTCATCATCCACTGGAATGCCTGCATCTACTACGCCATCTCCAAGTCCATTGGTTTTGGGGTCAACACCTGGGTTTACCCCAACATCACTGACCCTGAGTATGGCTACCTGTCTAGGGAATACATCTATTGCCTTTACTGGTCTACACTGACCCTCACCACCATTGGGGAGACACCACCCCCTGTAAAAGATGAGGAGTACCTATTTGTCATCTTTGATTTCCTGATTGGTGTCCTCATCTTTGCCACCATCGTGGGAAATGTGGGCTCCATGATCTCCGACATGAACGCCACCCGGGCTGAGTTCCAGGCCAAGATCGATGCCGTCAAACACTATACGCAGTTCCAAAAGGTCGGCAAGGAGATGGAAGTCAAGGTCATTAGGTGGTTTGACTACCTCTGGACCAATAAGAAGAGTGTGGATGAGCGGGAAGTGCTCAAGAAACTGCCATCCAAGCTGAGGGCTGAGATAGCCATCAACGTCCACCTGTCCACACTCAAGAAAGTGTGCATCTTTCCGGATTGTGAGGCTGGCCTGCTGGTGGAGCTGGTATTAAAGCTCCGTCCTCAGGTCTTCAGTCCTGGGGATTACATTTGCCGCAAGGGGGATATTGGGAAGGAGATGTACATAATCAAGGAAGGAAAATTGGCAGTGGTGGCTGATGATGGTGTCACTCAGTATGCCCTGCTCTTGGCTGGGAGTTGCTTTGGAGAGATCAGTATTCTTAAAGTTAAAGGCAGCAAAACGGGCAATCGACGCACAGCCAATATCCGAAGCCTTGGCTACTCAGATCTCTTCTGCTTGTCCAAGGATGACCTTATGGAAGCTGTGATGGAGTACCCTGATGCCAAGGGGGTCTTGGAGGAGAGAGGCTGGGAGATCTTGATGGAGGAGGGATTGCTGGATGAGAATGAGGTGGCAGCCAGCATCGAGGCAGATGTTC---AGAAGCTAGAACAGCTGGAAACCAACATGGAGACCTTGTACACTCGCTTTGCCTGCCTGCTGGCTGAGTACACAGGGGCCCAGCAGAAGCTCAAGCAGCGCATCATGGTTTTGGAAACCAAGATGAAGCAGGATAATGAG---GACGA----CTACCTGTCAGATGGAATGAATAGCCCCAAGCCAGCTGCTGCTGAGAAGCCATAA
Neophocaena_phocaenoides ATGACAGAAAAAGCCAATGGAGTGAAGAGCTCCCTAGCCAACAACCACAACCATCATGCACCTCCTGCCATCAAGGTCAATGGCGAAGATGACCACAGGACC---AGCAACAGGCCACAGTCTGCGGCCGACGATGACACCTCCTCAGAACTACAGAGGCTGGCAGAGATGGATGCCCCCCTGCAGAGGAGGCGTGGCTTCCGCAGGATTGCCTGCCTGGT-GGGGGTCATCAGAGAGTGGGCCAACAAGAATTTCCACGAGGA-GGAGCCCAGACCTGACTCGTTCCTTGAGCGTTTCTGTGGGTCTGAGCTCCAGACCGTGACGACACAGCAAGGAGATGGCAAAGGCGACAAGGACAGCGGGGGCA-----AGGGCAGCAAGAAGAAATGTGAA---------------------------------------------CTATTTGTCATCGCCATGCCTGTCCTCTACAACTGGTGCCTTCT-GGTGGCCAGAGCCTGATTCAGTGACCTACAGGAAGATTACTACATAGTGTGGCTGGTGCTGGACTACTTCTCAGATGTGGTCTACATCGCAGACCTCTTCATCCGATTGCGCACAGGTTTCCTGGAGCAGGGGCTGCTGGTCAAAGATACCAAGATGTTG--CGGGACAACTACATCCACACCCTGTAGTTCAAGCTGGATGTGGCTTCCATCATCCCTACAGACCTGATCTATTTTGCTGTGGGCATCCACAGCCCTGAGCTGCGCTTCAACTGCCTGCTACACTTTGCCCGCATGTTTGAGTTCTTTGACCACACTGAGACACGCACCAGCTACCCCAGC-ATCTTCCGCATCAGCAACCTGGTCCTCTGCATCTTGGTCATCATCCACTGGAATGCCTGCATCTACTACGCCATCTCCAAGACCATTGGTTTTGGGGTCGACACCTGGGTTTACCCCAACATCACTGACCCTGAGTATGGCTACCTGTCTAGGGAATACATCTATTGCCTTTACTGGTCTACACTGACCCTCACCACCATTGGGGAGACACCACCCCCTGTAAAAGATGAGGAGTACCTATTTGTCATCTTTGATTTCCTGATTGGTGTCCTCATCTTTGCCACCATCGTGGGAAACGTGGGCTCCATGATCTCCGACATGAACGCCACCCGGGCTGAGTTCCAGGCCAAGATCGATGCCGTCAAACACTATACGCAGTTCCAAAAGGTCGGCAAGGAGACGGAAGTCAAGGTCATTAGGTGGTTTGACTACCTCTGGACCAATAAGAAGAGTGTGGATGAGCGGGAAGTGCTCAAGAAACTGCCATCCAAGCTGAGGGCTGAGATAGCCATCAACGTCCACCTGTCCACACTCAAGAAAGTGTGCATCTTTCCGGATTGTGAGGCTGGCCTGCTGGTGGAGCTGGTATTAAAGCTCCGTCCTCAGGTCTTCAGTCCTGGGGATTACATTTGCCGCAAGGGGGATATTGGGAAGGAGATGTACATAATCAAGGAAGGAAAATTGGCAGTGGTGGCTGATGATGGTGTCACTCAGTATGCCCTGCTCTTGGCTGGGAGTTGCTTTGGAGAGATCAGTATTCTTAAAGTTAAAGGCAGCAAAACGGGCAATCGACGCACAGCCAATATCCGAAGCCTTGGCTACTCAGATCTCTTCTGCTTGTCCAAGGATGACCTTATGGAAGCTGTGATGGAGTACCCTGATGCCAAGGGGGTCTTGGAGGAGAGAGGCTGGGAGATCTTGATGGAGGAGGGATTGCTGGATGAGAATGAGGTGGCAGCCAGCATCGAGGCAGATGTTCAGGAGAAGCTAGAACAGCTGGAAACCAACATGGAGACCTTGTACACTCGCTTTGCCTGCCTGCTGGCTGAGTACACAGGGGCCCAGCAGAAGCTCAAGCAGCGCATCATGGTTTTGGAAACCAAGATGAAGCAGAATAATGAG---GACGA----CTACCTGTCAGATGGAATGAATAGCCCCAAGCCAGCTGCTGCTGAGAAGCCATAA
Delphinapterus_leucas ATGACAGAAAAAGCCAATGGAGAGAAGAGCTCCCTAGCCAATAACCACAACCATCATGCACCTCCTGCCATCAAGGTCAATGGCGAAGATGACCACAGGACC---AGCAACAGGCCACAGTCTGCGGCCGACGATGACATCTCCTCAGAACTACAGAGGCTGGCAGAGATGGATGCCCCCCTGCAGAGGAGGGGTGGCTTCCGCAGTATTGCCTGCCTGGT-GGGGGTCATCAGAGAGTGGGCCAACAAGAATTTCCACGAGGA-GGAGCCCAGACCTGACTCGTTCCTTGAGCGTTTCTGTGGGCCTGAGCTCCAGACCGTGACGACACAGCAAGGAGATGGCAAAGGCGACAAGGACAGCGAGGGCGAAGGCAAGGCAGCAAGAAGAAATGTGAA---------------------------------------------CTATTTGTCATCGCCATGCCTGTCCTCTACAACTGGTGCCTTCT-GGTGGCCAGAGCCTGCTTCAGTGACCTACAGAAAGATTACTACATAGTGTGGCTGGTGCTGGACTACTTCTCAGATGTGGTCTACATCGCAGACCTCTTCATCCGATTGCGCACGGGTTTCCTGGAGCAGGGGCTGCTGGTCAAAGATACCAAGATGTTG--CGGGACAACTACATCCACATCCTGTAGTTCAAGCTGGATGTGGCTTCCATCATCCCTACAGACCTGATCTATTTTGCTGTGGGCATCCACAGCCCTGAGCTGCGCTTCAACCGCCTGCTACACTTTGCCCGCATGTTTGAGTTCTTTGACCACACTGAGACACGCACCAGCCACCCCAAC-ATCTTCCACATCAGCAACCTGGTCCTCTTCATCTTGGTCATCATCCACTGGAATGCCTGCATCTACTACGCCATCTCCAAGTCCATTGGTTTTGGGGTCGACACCTGGGTTTACCCCAACATCACTGACCCTGAGTATGGCTACCTGTCTAGGGAATACATCTATTGCCTTTACTGGTCTACACTGACCCTCACCACCATTGGGGAGACACCACCCCCTGTAAAAGATGAGGAGTACCTATCTGTCATCTTTGATTTCCTGATTGGTGTCCTCATCTTTGCCACCATCGTGGGAAACGTGGGCTCCATGATCTCCGACATGAACGTCACCCGGGCTGAGTTCCAG----------------------------------------------------------------------------------------------------------------------------------------------------------------------------------------------------------------------------------------------------------------------------------------------------------------------------------------------------------------------------------------------------------------------------------------------------------------------------------GCCTTGGCTACTCAGATCTCTTCTGCTTGTCCAAGGATGACC-TATGGAAGCTGTGATGGAGGACCCTGATGCCAAGAGGGTCTTGGAGGAGAGAGGCTGGGAGATCTTGATGAAGGAGGGATTGCTGGATGAGAATGAGGTGGCAGCCAGCATCGAGGCAGATGTGCAGGAGAAGCTAGAACAGCTGGAAACCAACATGGAGACCTTGTACACTCGCTTTGCCTGCCTGCTGGCTGAGTACACAGGGGCCCAGCAGAAGCTCAAGCAGCGCATCACGGTTTTGGAAACCAAGACGAAGCAGAATAATGAG---GACGACTACCTACCTGTCAGATGGAATGAATAGCCCCAAGCCAGCTGCTGCTGAGAAGCCATAA
Monodon_monoceros ATGACAGAAAAAGCCAATGGAGAGAAGAGCTCCCTAGCCAATAACCACAACCATCATGCACCTCCTGCCATCAAGGTCAATGGCGAAGATGACCACAGGACC---AGCAACAGGCCACAGTCTGCGGCCGACGATGACACCTCCTCAGAACTACAGAGGCTGGCAGAGATGGATGCCCCCCTGCAGAGGAGGGGTGGCTTCCGCAGTATTGCCTGCCTGGTGGGGGGTCATCAGAGAGTGGGCCAACAAGAATTTCCACGAGGA-GGAGCCCAGACCTGACTCGTTCCTTGAGCATTTCTGTGGGCCTGAGCTCCAGACCGTGATGACACAGCAAGGAGATGGCAAAGGCGACAAGGACAGCGAGGGCGAAGGCAAGGCAGCAAGAAGAAATGTGAA---------------------------------------------CTATTTGTCATCGCCATGCCTGTCCTCTACAACTGGTGCCTTCT-GGTGGCCAGAGCCTGATTCAGTGACCTACAGAAAGATTACTACATAGTGTGGCTGGTGCTGGACTACTTCTCAGATGTGGTCTACATCGCAGACCTCTTCATCCGATTGCGCACGGGTTTCCTGGAGCAGGGGCTGCTGGTCAAAGATACCAAGATGTTG--CGGGACAACTACATCCACACCCTGTGGTTCAAGCTGGATGTGGCTTCCATCATCCCTACAGACCTGATCTATTTTGCTGTGGGCATCCACAGCCCTGAGCTGCGCTTCAACCGCCTGCTACACTTTGCCCACATGTTTGAGTTCTTTGACCACACTGAGACACGCACCAGCCACCCCAAC-ATCTTCCACATCAGCAACCTGGTCCTCTTCATCTTGGTCATCATCCACTGGAATGCCTGCATCTACTACGCCATCTCCAAGTCCATTGGTTTTGGGGTCGACACCTGGGTTTACCCCAACGTCACTGACCCTGAGTATGGCTACCTGTCTAGGGAATACATCTATTGCCTTTACTGGTCTACACTGACCCTCACCACCATTGGGGAGACACCACCCCCTGTAAAAGATGAGGAGTACCTATTTGTCATCTTTGATTTCCTGATTGGTGTCCTCATCTTTGCCACCATCGTGGGAAACGTGGGCTCCATGATCTCCGACATGAACGTCACCCGGGCTGAGTTCCAG----------------------------------------------------------------------------------------------------------------------------------------------------------------------------------------------------------------------------------------------------------------------------------------------------------------------------------------------------------------------------------------------------------------------------------------------------------------------------------GCCTTGGCTACTCAGATCTCTTCTGCTTGTCCAAGGATGACCTTATGGAAGCTGTGATGGAGGACCCTGATGCCAAGAGGGTCTTGGAGGAGAGAGGCTGGGAGATCTTGATGAAGGAGGGATTGCTGGATGAGAATGAGGTGGCAGCCAGCATCGAGGCAGATGTGCAGGAGAAGCTAGAACAGCTGGAAACCAACATGGAGACCTTGTACACTCGCTTTGCCTGCCTGCTGGCTGAGTACACAGGGGCCCAGCAGAAGCTCAAGCAGCGCATCATGGTTTTGGAAACCAAGATGAAGCAGAATAATGAG---GACGACTACCTACCTGTCAGATGGAATGAATAGCCCCAAGCCAGCTGCTGCTGAGAAGCCATAA
Pontoporia_blainvillei ATGACAGAAAAAGCCAATGGAGTGAAGAGCTCCCTAGCCAATAACCACAACCATCATGCACCTCCTGCCATCA----------------------------------------GCCACAGTCTGCGGCCGAAGATGACACCTCCTCAGAACTACAGAGGCTGGCAGAGATGGATGCCCCCCTGCAGAGGAGGGGTGGCTTCCGCAGGATTGCCTGCCTGGT-GGGGGTCATCAGAGAGTGGGCCAACAAGAACTTCCGCGAGGA-GGAGCCCAGACCTGACTCGTTCCTTGAGCGTTTCTGTGGGTCTGAGCTCCAGACCGTGAAGACACAGCAAGGAGGTGGCAAAGGTGACAAGGACAGCGAGGGCA-----AGGGCAGCAAGAAGAAATGTGAAC---TATTTGTCTTGGACCCAGCTGGGGACTGGTAC------TGGCTATTTGTCATTGCCATGCCCGTCCTCTACAACTGGTGCCTTCT-GGTGGCCAGAGCCTGCTTCAGTGACCTACAGAAAGATTACTACACAGTGTGGCTGGTGCTGGACTACTTCTCAGATGTGGTCTACATCACAGACCTCTTCACCCGATTGCACACAGGTTTCCTGGAGCAGGGGCTGCTGGTCAAAGATACCAAGAAGTTG--TGGGACAACTACATCCACACCCTGCAGTTCAAGCTGGATGTGGCTTCCATCATCCCTACAGACCTGATCTATTTTGCTGTGGGCATCCACAGCCCTGAGCTGCGCTTCAACCGCCTGCTACACTTTGCCCACATGTTTGAGTTCTTTGACCGCACTGAGACATGCACCAGCCACCCCGAC-ATCTTCCACATCAGCAGCCTGGTCCTCTACATCTTTGTCATCATCCACTGGAATGCCTGCATCTACTACGCCATCTCCAAGTCCATTGGTTTTGGGCTCGACACCTGGGTTTACCCCAACATCACTGACCCTGAGCATGGCCACCTGTCTAGGTAATACATCTATTGCCTTTACTGGTCTGCACTGACCCTCACCACCATTTGGGAGACACCACCCCCTGTAAAAGATAAGGAGTACCTATTTGTCATCTTTGATTTCCTGATTGCTGTCCTCATCTTTGCCACCATCGTGGGAAACGTGGGCTCCATGACCTCCAACATGAACGCCACCCGCGCTGAGTTCCAGGCCAAGATCGATGCCGTCAAACACTATATGCAGTTCCGAAAGTTCAGCAAGGAGATGGAAGCCAAGGTCATTAGGTGGTTTGACTACCTCTGCACCAATAAGAAGAGTGTGGGTGAGCAGGAAGTTCTCAAGAAACTGCCATCCAAGCTGAGGGCTGAGATAGCCATCAATGTCCACCTGTCCACACTCAAGAAAGTGTGCATCTTTCAGGATTGTGAGGCTGGCCTTCTGGTGGAGCTGGTATTAAAGCTCCGTCCTCAGGTCTTCAGTCCTGGGGATTACATTTGCCACAAAAGGAATATTGGGAAGGAGATGTACATAATCAAGGAAGGAAAATTGGCAGTGGTGGCTGATGATGGTGTCACTCAGTATGCCCTGCTCTTGGCTGGGAGTTGCTTTGGAGAGATCAGTATTCTTAACATTAAAGGCAGCAAAATGGGCAATCGATGCACAGCCAATATCTGAAGCCTTGGCTACTCAGATCTCTTCTGCTTGTCCAAGGATGATCTTATGGAAGCTGTGACAGAGTACCCTGATGCCAAGAGGGTCTTGGAGGAGAGAGGCCGGGAGATCCTGATGAAGGAGGGATTGCTGGATGAGAATGAGGTGGCAGCCAGCATCGAGGTGGATGTGCAGGAGAAGCTAGAACAGCTGGAAACCAACATGGAGACCTTGTACACTTGCTTTGCCTGCCTGCTGGCTGAGTACACAGGGGCCCAGCAGAAGCTCAAGCAGTGCATCATGGTTTTGGAAACCAAGATGAAGCAGAATAATGAG---GACGA----CTACCTGTCAGATGGAATGAATAGCCCCAGGCCAGCTGCTGCTGAGAAGCCATAA
Inia_geoffrensis ATGACAGAAAAAGCCAATGGAGTTAAGAGCTCCTTAGCCAATAACCACAACCATCATGCACCTCCTGCCATCAAGGTCAATGACGAAGATGACCACAGGACC---AGCAACAGGCCACAGTATGCGGCCAACGATGACACCTCCTCAGAACTACAGAGGCAGGCAGAGATGGATGCCCCCCTGCAGAGGAGGGGTGGCTTCTGCAGGATTGCCTGCCTGGT-GGGGGTCATCAGAGAGTGGGCCAACAAGAATTTCCGCGAGGA-GGAGCCCAGACCTGACTCGTTCCTTGAGCGTTTCTGTGGGTCTGAGCTCCAGACCGTGACGATACAGCAAGGAGATGGCAAAGGCGACAAGGACAGCGAGGGCA-----AGGGCACCAAGAAGAAATGTGAAC---TATTTGTCTTGGACCCAGCTGGGGACTGGTACTACCACTGGCTATTTGTCATCGCCATGCCTGTCGTC-ACAACTGGTGCCTTCT-GGTGGCCAGAGCCTGCTTCAGTGACCCACAGAAAGATTACTACACAGTGCGGCTGGTGCTGGACTACTTCTCAGATGTGGTCTACATCGCAGACCTCTTCATCCGATTGCGCACAGGTTTCCTGGAGCAGGGGCTGCTGGTCAAAGATACCAAGAAATTG--TGGGACAACTACATCCACACCCTGCAGTTCAAGCTGGATGTGGCTTCCATCATCCCTACAGACCTGATCTATTTTGCTGTGGGCATCCACAGCCCTGAGCTGTGCTTCAACCGCCTGCTACACTTTGCCCGCATATTTGAGTTCTTTGACCGCACTGAGACACGCACCAGCCACCCCAAC-ATCTTCCGCATCAGCAGCCTGGTCCTCTACATCTTGGTCATCATCCACTGGAATGCCTGAATCTACTAAGCCATCTCCAAGTCCATTGGTTTTGGGGTTGACACCTGGGTTTACCCCAACGTCACTGACCCTGGGGATGGCTACCTGTCTAGGGAATACATCTATTGCCTTTACTGGTCTACACTGACCCTCACCACCATTGGGGAGACACCATCCCCTGTAAAAGATGAGGAGTACCTATTTGTCATCTTTGATTTCCTGATTGCTGTCCTCATCTTTGCCACCATCGTGGGAAACGCGGGCTCCATGATCTCCAACATGAACGCCACCCGGGCTGAGTTCCAGGCCAAGATTGATGCCATCAAACACTACATGCAGTTCCGAAAGGTCAGCAAGGAGATGGAAGCCAAGGTCATTAGGTGGTTTGACTACCTCTGGACCAATAAGAAGAGTGTGGATGAGCGGGAAGCTTTCAAGAAACTGCCATCCAAGCTGAGGGCTGAGATAGCCATCAACGTCCACCTGTCCACACTCAAGAAAGTGTGCATCTTTCAGGACTGTGAGGCTGGCCTGCTGGTGGAGCTGGTATTAAAGCTCCGTCCTCAGGTCTTCAGTCCTGGGGATTACATTTGCCACAAGGCGGATATTGGGAAGGAGATGTACATAATCAAGGAAGGAAAATTGGCAGTGGTGGCTGATGATGGTGTCACTCAGTATGCCCTGCTCTTGGCTGGGAGTTGCTTTGGACAGATCAGTATTCTTAACATTAAAGGCAGCAAAATGGGCAATCGATGCACAGCCGATATCCAAAGCCTTGGCTACTCAGATCTCTTCTGCTTGTCCAAGGATGATCTTATGGAAGCTGTGACGGAGTACCCTGATGCCAAGAGGGTCTTGGAGGAGAGAGGCCGGGAGATCCTGATGAAGGAGGGACTGCTGGGTGAGAATAAGGTGGCAGCCAGCATCGAGGTGGATGTGTAGGAGAAGCTAGAACAGCTGGAAGCCAACATGGAGACCTTGTGCACTCGCTTTGCCTGCCTGCTGGCTGAGTACACAGGGGCCCAGCAGAAGCTCAAGCAGCGCATCATGGTTTTGGAAACCAAGATGAAGCAGAATAATGAG---GATGA----CTACCTGTCAGATGGAATGCATAGCCCCAGGCCAGCTGCTGCTGAGAAGCCATAA
Lipotes_vexillifer ATGACAGAAAAAGCCAATGGAGTGAAGAGCTCCCTAGCCAGTAACCACAACCATCATGCACCTCCTGCCATCAAGGCCAATGGCGAAGATGACCACAGGACC---AGCAACAGGCCACA---------CGACGATGACACCTCCTCAGAACTACAGACGCTGGCAGAGATGGATGCCCCCCTGCGGAGGAGGGGTGGCTTCCGCAGGATTGCCTGCCTGGT-GGGGGTCATCAGAGAGTGGGCCAACAAGAATTTCCGCGAGGA-GGAGCCCAGACCTGACTCATTCCTTGAGCGTTTCTGTGGGCCTGAGCTCCAGACCGTGACGACACAGCAAGGAGATGGCAAAGGCAACAAGGACAGCGAGGGCA-----AGGGCAGCAAGAAGAAATGTGAAC---TAATTGTCTTGGGCCCAGCTGGGGACTGGTACTACCGCTGGCTATTTGTCATCGCCATGCCTGTCCTCTACAACTGGTGCCTTCT-GGTGGCCAGAGCCTGCTTCAGTGACCTACAGGAAGATTACTACATAGTGTGGCTGGTGCTCGACTACTTCTCAGATGTGGTCTACTTGTCAGACCTCTTCATCCGATTGCGCACAGGTTTCCTGGAGCATGGGCTGCTGGTCAAAGATACCAAGAAGTTG--TGGGACAACTACATCTACACCCTGCAGTTCAAGCTGGATGTGGCTTCCATCATCCCTACAGACCTGATCTATTTTGCTGTGGGCATCCACAGCCCCGAGCTGCGCTTCAACCACCCGCTACACTTTGCCCACATGTTTGAGTCCTTTGACTGCACTGAGACACGCACCAGCCACCCCAAC-ATCTTCCGCATCAGCAACCTGGTCCTCTACATCTTGGTCATCATCCACTGGAATGCCTGCATCTACTACGCCATCTCCAAGTCCATTGGTTTTGGGGTCGACACCTGGGTTTACCCCAACATCACTGACCCTGAGTATGGCTACCTGTCTAAGGAATACATCTATTGCCTTTACTGGTCTACACTGACCCTCACCACCATTGGGGAGACACCACCCCCTGTAAAAGATGAGGAGTACCTATTTGTCATCTTTGATTTCCTGATTGGTGTCCTCATCTTTGCCACCATCGTGGGAAACGTGGGCTCCATGACCTCCAACATGAACGCCACCTGGGCTGAGTTCCAGGCCAAGATCGATGCCGTCAAACACTATATGCAGTTCCGAAAGGTCAGCAAGGAGATGGAAGCCAAGGTCATTAGGTGGATTGACTACCTCTGGACCAATATGAAGAGTGTGGATGAGCGGGAAGTTCTCAAGAAACTGCCATCCAAGCTGAGGGCTGAGATAGCCATCAATGTCCACCTGTCCACACTCAAGAAAGTGTGCATCTTTCAGGATTGTGAGGCTGGCCTGCTGGTGGAGCTGGTATTAAAGCTCCGTCCTCAGGTCTTCAGTCCTGGGGATTACATTTGCCACAAGGGGGATATTGGGAAGGAGATGTACATGATCAAGGAAGGAAAATTGGCAGTGGTGGCTGATGATGGTGTCACTCAGTATGCCCTGCTCTTGGCTGGGAGCTGCTTTGGAGAGGTCAGTATTCTTAACATTAAAGGCAGCAAAATGGGCAATCGACGCACAGCCAATATCCGAAGCCTTGGCTACTCAGATCTCTTCTGCTTGTCCAAGGATGATCTTATGGAAGCTGTGATGGAGTACCCTGATGCCAAGAGGGTCTTGGAGGAGAGAGGCCGGGAGATCCTGATGAAGGAGGGATTGCTGGATGAGAATGAGGTGGCAGCCAGCATCGAGGTGGATGTGCAGGAGAAGCTAGAACAGCTGGAAACCAACATGGAGACCTTGTACACTCGCTTTGCCTGCCTGCTGGCTGAGTACACAGGGGCCCAGCAGAAGCTCAAGCAGCACATCATGGTTTTGGAAACCAAGATGAAGCAGAATAATGAG---GACAA----CTACCTGTCAGATGGAATGAATAGCCCCAAGCCAGCTGCTGCTGAGAAGCCATAA
Balaenoptera_bonaerensis ATGACAGAAAAAGCCAGTGGAGTGAAGAGCTCCCCAGCCAATAACCACAGCCATCATGCACCTCCTGCCATCAAGGTCAGTGGCGAAGATGACCACACGACC---AGCAACAGGCCACAGTCTGCGGCCGACGATGACACCTCCTCAGAACTACAGAGGCTGGCAGCGATGGATGCCCCCCTGCAGAGGAGGGGTGGCTTCCGCAGGATTGCCTGCCTGGT-GGGGGTCATCAGAGAGTGGGCCAACAAGAATTTCCGCGAGGA-GGAGCCCAGACCTGACTCATTCCTTGAGCGTTTCTGTGGGCCTGAGCTCCAGACCGTGACAACACAGCAAGGAGATGGCAAAGGCGACAAGGACAGCGAGGGCA-----AGGGCACCAAGAAGAAATGGGAAC---TATTTGTCTTGGACCCAGCTGGTGACTGGTACTACCGCTGGCTATTTGTCATTGCCATGCCTGTCTTCTACAACTGGTGCCTACT-GGTGGCCAGAGCCTGCTTCAGTGACCTACAGAAAGATTACTACGTAGTGTGGCTGGTGCTGGACTACTTCTCAGATGTGGTCTACATCGCAGACCTCTTCATCCGATTGCGCACAGGTTTCCTGGAGCAGGGGCTGCTGGTCAAAGATAACAAGAAGTTG--CGGGACAACTACATCCACACCCTGCAGTTCAAGCTGGATGTGGCTTCCATCATCCCTACAGACCTGATCTATTTTGCTGTGGGCATCCACAACCCTGAGCTGCGCTTCAACCGCCTGCTACACTTTGCCCGCATGTTTGAGTTCTTTGACCGCACTGAGACACGCACCAGCTACCCCAAC-ATCTTCCGCATCAGCAACCTGGTCCTCTACATCTTGGTCATCATCCACTGGAATGCCTGCATCTACTACGCCATCTCCAAGTCCATTGGTTTTGGGGTCGACACCTGGGTTTACCCCAACATCACTGACCCTGAGTATGGCTACCTGTCTAGGGAATACATCTATTGCCTTTACTGGTCTACACTGACCCTCACCACCATTGGGGAGACACCACCCCCTGTAAAAGATGAGGAGTACCTATTTGTCATCTTTGATTTCCTGATTGGTGTCCTCATCTTTGCCACCATCGTGGGAAACGTGGGCTCCATGATCTCCAACATGAACGCCACCCGGGCTGAGTTCCAGGCCAAGATCGATGCCGTCAAACACTATATGCAGTTCCGAAAGGTCAGCAAGGAGATGGAAGCCAAGGTCATTAGGTGGTTTGACTACCTCTGGACCAATAAGAAGAGTGTGGATGAGCGGGAAGTTCTCAAGAAACTGCCAGCCAAGCTGAGGGCTGAGATAGCCATCAACGTCCACCTGTCCACACTCAAGAAAGTGCGCATCTTTCAGAATTGTGAGGCTGGCCTGCTGGTGGAGCTGGTATTAAAGCTCCGTCCTCAGGTCTTCAGTCCTGGGGATTACATTTGCCGCAAGGGGGATATTGGGAAGGAGATGTACATAATCAAGGAAGGAAAATTGGCAGTGGTGGCTGATGATGGTGTCACTCAGCATGCCCTGCTCTCGGCTGGGAGTTGCTTTGGAGAGATCAGTATCCTTAACATTAAAGGCAGCAAAATGGGCAATCGACGCACAGCCAATATCCGAAGCCTTGGCTACTCAGATCTCTTCTGCTTGTCCAAGGATGATCTTATGGAAGCTGTGACGGAGTACCCTGAGGCCAAGAGGGTCTTGGAGGAGAGAGGCCGGGAGATCCTGATGAAGGAAGGATTGCTGGATGAGAATGAGGTGGCAGCCAGCATCGAGGTGGATGTGCAGGAGAAGCTAGAACAGCTGGAAACCAACATGGAGACCTTGTACACTCGCTTTGCCTGCCTGCTGGCTGAGTACACAGGGGCCCAGCAGAAGCTCAAGCAGCGCATCGTGGTTTTGGAAACCAAGATGAAGCAGAATAATGAG---GACGA----CTACCTGTCAGATGGGATGAATAGCCCCAAGCCAGCTGCTGCTGAGAAGCCATAA
Balaenoptera_acutorostrata ATGACAGAAAAAGCCAGTGGAGTGAAGAGCTCCCCAGCCAATAACCACAGCCATCATGCACCTCCTGCCATCAAGGTCAGTGGAGAAGATGACCACACGACC---AGCAACAGGCCACAGTCTGCGGCCGACGATGACACCTCCTCAGAACTACAGAGGCTGGCAGCGATGGATGCCCCCCTGCAGAGGAGGGGTGGCTTCCGCAGGATTGCCTGCCTGGT-GGGGGTCATCAGAGAGTGGGCCAACAAGAATTTCCGCGAGGA-GGAGCCCAGACCTGACTCATTCCTTGAGCGTTTCTGTGGGCCTGAGCTCCAGACCGTGACAACACAGCAAGGAGATGGCAAAGGCGACAAGGACAGCGAGGGCA-----AGGGCACCAAGAAGAAATGGGAAC---TCTTTGTCTTGGACCCAGCTGGTGACTGGTACTACCGCTGGCTATTTGTCATTGCCATGCCTGTCTTCTACAACTGGTGCCTACT-GGTGGCCAGAGCCTGCTTCAGTGACCTACAGAAAGATTACTACGTAGTGTGGCTGGTGCTGGACTACTTCTCAGATGTGGTCTACATCGCAGATCTCTTCATCCGATTGCGCACAGGTTTCCTGGAGCAGGGGCTGCTGGTCAAAGATAACAAGAAGTTG--CGGGACAACTACATCCACACCCTGCAGTTCAAGCTGGATGTGGCTTCCATCATCCCTACAGACCTGATCTATTTTGCTGTGGGCATCCACAACCCTGAGCTGCGCTTCAACCGCCTGCTACACTTTGCCCGCATGTTTGAGTTCTTTGACCGCACTGAGACACGCACCAGCTACCCCAAC-ATCTTCCGCATCAGCAACCTGGTCCTCTACATCTTGGTCATCATCCACTGGAATGCCTGCATCTACTACGCCATCTCCAAGTCCATTGGTTTTGGGGTCGACACCTGGGTTTACCCCAACATCACTGACCCTGAGTATGGCTACCTGTCTAGGGAATACATCTATTGCCTTTACTGGTCTACACTGACCCTCACCACCATTGGGGAGACACCACCCCCTGTAAAAGATGAGGAGTACCTATTTGTCATCTTTGATTTCCTGATTGGTGTCCTCATCTTTGCCACCATCGTGGGAAACGTGGGCTCCATGATCTCCAACATGAACGCCACCCGGGCTGAGTTCCAGGCCAAGATCGATGCCGTCAAACACTATATGCAGTTCCGAAAGGTCAGCAAGGAGATGGAAGCCAAGGTCATTAGGTGGTTTGACTACCTCTGGACCAATAAGAAGAGTGTGGATGAGCGGGAAGTTCTCAAGAAACTGCCAGCCAAGCTGAGGGCTGAGATAGCCATCAACGTCCACCTGTCCACACTCAAGAAAGTGCGCATCTTTCAGAATTGTGAGGCTGGCCTGCTGGTGGAGCTGGTATTAAAGCTCCGTCCTCAGGTCTTCGGTCCTGGGGATTACATTTGCCGCAAGGGGGATATTGGGAAGGAGATGTACATAATCAAGGAAGGAAAATTGGCAGTGGTGGCTGATGATGGTGTCACTCAGCATGCCCTGCTCTCGGCTGGGAGTTGCTTTGGAGAGATCAGTATCCTTAACATTAAAGGCAGCAAAATGGGCAATCGACGCACAGCCAATATCCGAAGCCTTGGCTACTCAGATCTCTTCTGCTTGTCCAAGGATGATCTTATGGAAGCTGTGACGGAGTACCCTGAGGCCAAGAGGGTCTTGGAGGAGAGAGGCCGGGAGATCCTGATGAAGGAAGGATTGCTGGATGAGAATGAGGTGGCAGCCAGCATCGAGGTGGATGTGCAGGAGAAGCTAGAACAGCTGGAAACCAACATGGAGACCTTGTACACTCGCTTTGCCTGCCTGCTGGCTGAGTACACAGGGGCCCAGCAGAAGCTCAAGCAGCGCATCGTGGTTTTGGAAACTAAGATGAAGCAGAATAATGAG---GACGA----CTACCTGTCAGATGGGATGAATAGCCCCAAGCCAGCTGCTGCTGAGAAGCCATAA
Megaptera_novaeangliae ATGACAGAAAAAGCCAGTGGAGTGAAGAGCTCCCCAGCCAATAACCACAGCCATCATGCACCTCCTGCCATCAAGGTCAGTGGCGAAGATGACCACACGACC---AGCAACAGGCCACAGTCTGCGGCCGACGATGACACCTCCTCAGAACTACAGAGGCTGGCAGCGATGGATGCCCCCCTGCAGAGGAGGGGTGGCTTCCGCAGGATTGCCTGCCTGGT-GGGGGTCATCAGAGAGTGGGCCAACAAGAATTTCCGCGAGGA-GGAGCCCAGACCTGACTCATTCCTTGAGCGTTTCTGTGGGCCTGAGCTCCAGACCGTGACGACACAGCAAGGAGATGGCAAAGGCGACAAGGACAGCGAGGGCA-----AGGGCACCAAGAAGAAATGGGAAC---TATTTGTCTTGGACCCAGCTGGTGACTGGTACTACCGCTGGCTATTTGTCATTGCCATGCCTGTCTTCTACAACTGGTGCCTACT-GGTGGCCAGAGCCTGCTTCAGTGACCTACAGAAAGATTACTACGTAGTGTGGTTGGTGCTGGACTACTTCTCAGATGTGGTCTACATCGCAGACCTCTTCATCCGATTGCGCACAGGTTTCCTGGAGCAGGGGCTGCTGGTCAAAGATAACAAGAAGTTG--CGGGACAACTACATCCACACCCTGCAGTTCAAGCTGGATGTGGCTTCCATCATCCCTACAGACCTGATCTATTTTGCTGTGGGCATCCACAACCCTGAGCTGCGCTTCAACCGCCTGCTACACTTTGCCCGCATGTTTGAGTTCTTTGACCGCACTGAGACACGCACCAGCTACCCCAAC-ATCTTCCGCATCAGCAACCTGGTCCTCTACATCTTGGTCATCATCCACTGGAATGCCTGCATCTACTACGCCATCTCCAAGTCCATTGGTTTTGGGGTCGACACCTGGGTTTACCCCAACATCACTGACCCTGAGTACGGCTACCTGTCTAGGGAATACATCTATTGCCTTTACTGGTCTACACTGACCCTCACCACCATTGGGGAGACACCACCCCCTGTAAAAGATGAGGAGTACCTATTTGTCATCTTTGATTTCCTGATTGGTGTCCTCATCTTTGCCACCATCGTGGGAAACGTGGGCTCCATGATCTCCAACATGAACGCCACCCAGGCTGAGTTCCAGGCCAAGATTGATGCCGTCAAACACTATATGCAGTTCCGAAAGGTCAGCAAGGAGATGGAAGCCAAGGTCATTAGGTGGTTTGACTACCTCTGGACCAATAAGAAGAGTGTGGATGAGCGGGAAGTTCTCAAGAAACTGCCAGCCAAGCTGAGGGCTGAGATAGCCATCAACGTCCACCTGTCCACACTCAAGAAAGTGCACATCTTTCAGGATTGTGAGGCTGGCCTGCTGGTGGAGCTGGTATTAAAGCTCCGTCCTCAGGTCTTCAGTCCTGGGGATTACATTTGCCGCAAGGGGGATATTGGGAAGGAGATGTACATAATCAAGGAAGGAAAATTGGCAGTGGTGGCTGATGATGGTGTCACTCAGCATGCCCTGCTCTCGGCTGGGAGTTGCTTTGGAGAGATCAGTATCCTTAACATTAAAGGCAGCAAAATGGGCAATCGGCGCACAGCCAATATCCGAAGCCTTGGCTACTCAGATCTCTTCTGCTTGTCCAAGGATGATCTTATGGAAGCTGTGACGGAGTACCCTGAGGCCAAGAGGGTCTTGGAGGAGAGAGGCCGGGAGATCCTGATGAAGGAAGGATTGCTGGATGAGAATGAGGTGGCAGACAGCATCGAGGTGGATGTGCAGGAGAAGCTAGAACAGCTGGAAACCAACATGGAGACCTTGTACACTCGCTTTGCCTGCCTGCTGGCTGAGTACACAGGGGCCCAGCAGAAGCTCAAGCAGCGCATCGTGGTTTTGGAAACCAAGATGAAGCAGAATAATGAG---GACGA----CTACCTGTCAGATGGGATGAATAGCCCCAAGCCAGCTGCTGCTGAGAAGCCATAA
Balaenoptera_physalus ATGACAGAAAAAGCCAGTGGAGTGAAGAGCTCTCCAGCCAATAACCACAGCCATCATGCACCTCCTGCCATCAAGGTCAGTGGCGAAGATGACCACAGGACC---AGCAACAGGCCACAGTCTGCGGCCGACGATGACACCTCCTCAGAACTACAGAGGCTGGCAGCGATGGATGCCCCCCTGCAGAGGAGGGGTGGCTTCCGCAGGATTGCCTGCCTGGT-GGGGGTCATCAGAGAGTGGGCCGACAAGAATTTCCGGGAGGA-GGAGCCCAGACCTGACTCATTCCTTGAGCGTTTCTGTGGGCCTGAGCTCCAGACCGTGACGACACAGCAAGGAGATGGCAAAGGCGACAAGGACAGCGAGGGCA-----AGGGCACCAAGAAGAAATGGGAAC---TATTTGTCTTGGACCCAGCTGGTGACTGGTACTACCGCTGGCTATTTGTCATTGCCATGCCTGTCTTCTACAACTGGTGCCTACT-GGTGGCCAGAGCCTGCTTCAGTGACCTACAGAAAGATTACTACGTAGTGTGGTTGGTGCTGGACTACTTCTCAGATGTGGTCTACATCGCAGACCTCTTCATCCGATTGCGCACAGGTTTCCTGGAGCAGGGGCTGCTGGTCAAAGATAACAAGAAGCTG--CGGGACAACTACATCCACACCCTGCAGTTCAAGCTGGATGTGGCTTCCATCATCCCTACAGACCTGATCTATTTTGCTGTGGGCATCCACAACCCTGAGCTACGCTTCAACCGCCTGCTACACTTTGCCCGCATGTTTGAGTTCTTTGACCGCACTGAGACACGCACCAGCTACCCCAAC-ATCTTCCGCATCAGCAACCTGGTCCTCTACATCTTGGTCATCATCCACTGGAATGCCTGCATCTACTACGCCATCTCCAAGTCCATTGGTTTTGGGGTCGACACCTGGGTTTACCCCAACATCACTGACCCTGAGTACGGCTACCTGTCTAGGGAATACATCTATTGCCTTTACTGGTCTACACTGACCCTCACCACCATTGGGGAGACACCACCCCCTGTAAAAGATGAGGAGTACCTATTTGTCATCTTTGATTTCCTGATTGGTGTCCTCATCTTTGCCACCATCGTGGGAAACGTGGGCTCCATGATCTCCAACATGAACGCCACCCGGGCTGAGTTCCAGGCCAAGATCGATGCCGTCAAACACTATATGCAGTTCCGAAAGGTCAGCAAGGAGATGGAAGCCAAGGTCATTAGGTGGTTTGACTACCTCTGGACCAATAAGAAGAGTGTGGATGAGCGGGAAGTTCTCAAGAAACTGCCAGCCAAGCTGAGGGCTGAGATAGCCATCAACGTCCACCTGTCCACACTCAAGAAAGTGCACATCTTTCAGGATTGTGAGGCTGGCCTGCTGGTGGAGCTGGTATTAAAGCTCCGTCCTCAGGTCTTCAGTCCTGGGGATTACATTTGCCGCAAGGGGGATATTGGGAAGGAGATGTACATAATCAAGGAAGGAAAATTGGCAGTGGTGGCTGATGATGGTGTCACTCAGCATGCCCTGCTCTCGGCTGGGAGTTGCTTTGGAGAGATCAGTATCCTTAACATTAAAGGCAGCAAAATGGGCAATCGACGCACAGCCAATATCCAAAGCCTTGGCTACTCAGATCTCTTCTGCTTGTCCAAGGATGATCTTATGGAAGCTGTGACAGAGTACCCTGAGGCCAAGAGGGTCTTGGAGGAGAGAGGCCGGGAGATCCTGATGAAGGAAGGATTGCTGGATGAGAATGAGGTGGCAGACAGCATCGAAGTGGATGTGCAGGAGAAGCTAGAACAGCTGGAAACCAACATGGAGACCTTGTACACTCGCTTTGCCTGCCTGCTGGCTGAGTACACAGGGGCCCAGCAGAAGCTCAAGCGGCGCATCGTGGTTTTGGAAACCAAGATGAAGCAGAATAATGAG---GACGA----CTACCTGTCAGATGGGATGAATAGCCCCAAGCCAGCTGCTGCTGAGAAGCCATAA
Balaenoptera_borealis ATGACAGAAAAAGCCAGTGGAGTGAAGAGCTCCCCAGCCAATAACCACAGCCATCATGCACCTCCTGCCATCAAGGTCAGTGGCGAAGATGACCACATGACC---AGCAACAGGCCACAGTCCGCGGCCGACGATGACACCTCCTCAGAACTACAGAGGCTGGCAGCGATGGATGCCCCCCTGCAGAGGAGGGGTGGCTTCCGCAGGATTGCCTGCCTGGT-GGGGGTCATCAGAGAGTGGGCCAACAAGAATTTCCGCGAGGA-GGAGCCCAGACCTGACTCATTCCTTGAGCGTTTCTGTGGGCCTGAGCTCCAGACCGTGACGACACAGCAAGGAGATGGCAAAGGCGACAAGGACAGCGAGGGCA-----AGGGCACCAAGAAGAAATGGGAAC---TATTTGTCTTGGACCCAGCTGGTGACTGGTACTACCGCTGGCTATTTGTCATTGCCATGCCTGTCTTCTACAACTGGTGCCTACT-GGTGGCCAGAGCCTGCTTCAGTGACCTACAGAAAGATTACTACGTAGTGTGGTTGGTGCTGGACTACTTCTCAGATGTGGTCTACATCGCAGACCTCTTCATCCGATTGCGCACAGGTTTCCTGGAGCAGGGGCTGCTGGTCAAAGATAACAAGAAGTTG--CGGGACAACTACATCCACACCCTGCAGTTCAGGCTGGATGTGGCTTCCATCATCCCTACAGACCTGATCTATTTTGCTGTGGGCATCCACAACCCTGAGCTGCGCTTCAACCGCCTGCTACACTTTGCCCGCATGTTTGAGTTCTTTGACCGCACTGAGACACGCACCAGCTACCCCAAC-ATCTTCCGCATCAGCAACCTGGTCCTCTACATCTTGGTCATCATCCACTGGAATGCCTGCATCTACTACGCCATCTCCAAGTCCATTGGTTTTGGGGTCGACACCTGGGTTTACCCCAACATCACTGACCCTGAGTACGGCTACCTGTCTAGGGAATACATCTATTGCCTTTACTGGTCTACACTGACCCTCACCACCATTGGGGAGACACCACCCCCTGTAAAAGATGAGGAGTACCTATTTGTCATCTTTGATTTCCTGATTGGTGTCCTCATCTTTGCCACCATCGTGGGAAACGTGGGCTCCATGATCTCCAACATGAACGCCACCCGGGCTGAGTTCCAGGCCAAGATCGATGCCGTCAAACACTATATGCAGTTCCGAAAGGTCAGCAAGGAGATGGAAGCCAAGGTCATTAGGTGGTTTGACTACCTCTGGACCAATAAGAAGAGTGTGGATGAGCGGGAAGTTCTCAAGAAACTGCCAGCCAAGCTGAGGGCTGAGATAGCCATCAACGTCCACCTGTCCACACTCAAGAAAGTGCACATCTTTCAGGATTGTGAGGCTGGCCTGCTCGTGGAGCTGGTATTAAAGCTCCGTCCTCAGGTCTTCAGTCCTGGGGATTACATTTGCCGCAAGGGGGATATTGGGAAGGAGATGTACATAATCAAGGAAGGAAAATTGGCAGTGGTGGCTGATGATGGTGTCACTCAGCATGCCCTGCTCTCGGCTGGGAGTTGCTTTGGAGAGATCAGTATCCTTAACATTAAAGGCAGCAAAATGGGCAATCGACGCACAGCCAATATCCGAAGCCTTGGCTACTCAGATCTCTTCTGCTTGTCCAAGGATGATCTTATGGAAGCTGTGACGGAGTACCCTGAGGCCAAGAGGGTCTTGGAGGAGAGAGGCCGGGAGATCCTGATGAAGGAAGGATTGCTGGATGAGAATGAGGTGGCAGACAGCATCGAGGTGGATGTGCAGGAGAAGCTAGAACAGCTGGAAACCAACATGGAGACCTTGTACACTCGCTTTGCCTGCCTGCTGGCTGAGTACACAGGGGCCCAGCAGAAGCTCAAGCAGCGCATCGTGGTTTTGGAAACCAAGATGAAGCAGAATAATGAG---GACGA----CTACCTGTCAGATGGGATGAATAGCCCCAAGCCAGCTGCTGCTGAGAAGCCATAA
Balaenoptera_ricei ATGACAGAAAAAGCCAGTGGAGTGAAGAGCTCCCCAGCCAATAACCACAGCCATCATGCACCTCCTGCCATCAAGGTCAGTGGCGAAGATGACCACATGACC---AGCAACAGGCCACAGTCCGCGGCCGACGATGACACCTCCTCAGAACTACAGAGGCTGGCAGCGATGGATGCCCCCCTGCAGAGGACGGGTGGCTTCCGCAGGATTGCCTGCCTGGT-GGGGGTCATCAGAGAGTGGGCCAACAAGAATTTCCGCGAGGA-GGAGCCCAGACCTGACTCATTCCTTGAGCGTTTCTGTGGGCCTGAGCTCCAGACCGTGACGACACAGCAAGGAGATGGCAAAGGCGACAAGGACAGCGAGGGCA-----AGGGCACCAAGAAGAAATGGGAAC---TATTTGTCTTGGACCCAGCTGGTGACTGGTACTACCGCTGGCTATTTGTCATTGCCATGCCTGTCTTCTACAACTGGTGCCTACT-GGTGGCCAGAGCCTGCTTCAGTGACCTACAGAAAGATTACTACGTAGTGTGGTTGGTGCTGGACTACTTCTCAGATGTGGTCTACATCGCAGACCTCTTCATCCGATTGCGCACAGGTTTCCTGGAGCAGGGGCTGCCGGTCAAAGATAACAAGAAGTTG--CGGGACAACTACATCCACACCCTGCAGTTCAAGCTGGATGTGGCTTCCATCATCCCTACAGACCTGATCTATTTTGCTGTGGGCATCCACAACCCTGAGCTGCGCTTCAACCGCCTGCTACACTTTGCCCGCATGTTTGAGTTCTTTGACCGCACTGAGACACGCACCAGCTACCCCAAC-ATCTTCCGCATCAGCAACCTGGTCCTCTACATCTTGGTCATCATCCACTGGAATGCCTGCATCTACTACGCCATCTCCAAGTCCATTGGTTTTGGCGTTGACACCTGGGTTTACCCCAACATCACTGACCCTGAGTACGGCTACCTGTCTAGGGAATACATCTATTGCCTTTACTGGTCTACACTGACCCTCACCACCATTGGGGAGACACCACCCCCTGTAAAAGATGAGGAGTACCTATTTGTCATCTTTGATTTCCTGATTGGTGTCCTCATCTTTGCCACCATCGTGGGAAACGTGGGCTCCATGATCTCCAACATGAACGCCACCCGGGCTGAGTTCCAGGCCAAGATCGATGCCGTCAAACACTATATGCAGTTCCGAAAGGTCAGCAAGGAGATGGAAGCCAAGGTCATTAGGTGGTTTGACTACCTCTGGACCAATAAGAAGAGTGTGGATGAGCGGGAAGTTCTCAAGAAACTGCCAGCCAAGCTGAGGGCTGAGATAGCCATCAACGTCCACCTGTCCACACTCAAGAAAGTGCACATCTTTCAGGATTGTGAGGCTGGCCTGCTCGTGGAGCTGGTATTAAAGCTCCGTCCTCAGGTCTTCAGTCCTGGGGATTACATTTGCCGCAAGGGGGATATTGGGAAGGAGATGTACATAATCAAGGAAGGAAAATTGGCAGTGGTGGCTGATGATGGTGTCACTCAGCATGCCCTGCTCTCGGCTGGGAGTTGCTTTGGAGAGATCAGTATCCTTAACATTAAAGGCAGCAAAATGGGCAATCGACGCACAGCCAATATCCGAAGCCTTGGCTACTCAGATCTCTTCTGCTTGTCCAAGGATGATCTTATGGAAGCTGTGACGGAGTACCCTGAGGCCAAGAGGGTCTTGGAGGAGAGAGGCCGGGAGATCCTGATGAAGGAAGGATTGCTGGATGAGAATGAGGTGGCAGACAGCATCGAGGTGGATGTGCAGGAGAAGCTAGAACAGCTGGAAACCAACATGGAGACCTTGTACACTCGCTTTGCCTGCCTGCTGGCTGAGTACACAGGGGCCCAGCAGAAGCTCAAGCAGCGCATCGTGGTTTTGGAAACCAAGATGAAGCAGAATAATGAG---GACGA----CTACCTGTCAGATGGGATGAATAGCCCCAAGCCAGCTGCTGCTGAGAAGCCATAA
Balaenoptera_musculus ATGACAGAAAAAGCCAGTGGAGTGAAGAGCTCCCCAGCCGATAACCACAGCCATCATGCACCTCCTGCCATCAGCGTCAGTGGCGAAGATGACCACACGACC---AGCAACAGGCCACAGTCCGCGGCCGACGATGACACCTCCTCAGAACTACAGAGGCTGGCAGCGATGGATGCCCCCCTGCAGAGGAGGGGTGGCTTCCGCAGGATTGCCTGCCTGGT-GGGGGTCATCAGAGAGTGGGCCAACAAGAATTTCCGCGAGGA-GGAGCCCAGACCTGACTCATTCCTTGAGCGTTTCTGTGGGCCTGAGCTCCAGACCGTGACGACACAGCAAGGAGATGGCAAAGGCGACAAGGACAGCGAGGGCA-----AGGGCACCAAGAAGAAATGGGAAC---TATTTGTCTTGGACCCAGCTGGTGACTGGTACTACCACTGGCTATTTGTCATTGCCATGCCTGTCTTCTACAACTGGTGCCTACT-GGTGGCCAGAGCCTGCTTCAGTGACCTACAGAAAGATTACTATGTAGTGTGGCTGGTGCTGGACTACTTCTCAGATGTGGTCTACATCGCAGACCTCTTCATCCGATTGCGCACAGGTTTCCTGGAGCAGGGGCTGCTGGTAAAAGATAACAAGAAGTTG--CGGGACAACTACATCCACACCCTGCAGTTCAAGCTGGATGTGGCTTCCATCATCCCTACAGACCTGATCTATTTTGCTGTGGGCATCCACAACCCTGAGCTGCGCTTCAACCGCCTGCTACACTTTGCCCGCATGTTTGAGTTCTTTGACCGCACTGAGACACGCACCAGCTACCCCAAC-ATCTTCCGCATCAGCAACCTGGTCCTCTACATCTTGGTCATCATCCACTGGAATGCCTGCATCTACTACGCCATCTCCAAGTCCATTGGTTTTGGGGTCGACACCTGGGTTTACCCCAACATCACTGACCCTGAGTACGGCTACCTGTCTAGGGAATACATCTATTGCCTTTACTGGTCTACACTGACCCTCACCACCATTGGGGAGACACCACCCCCTGTAAAAGATGAGGAGTACCTATTTGTCATCTTTGATTTCTTGATTGGTGTCCTCATCTTTGCCACCATCGTGGGAAACGTGGGCTCCATGATCTCCAACATGAACGCCACCCAGGCTGAGTTCCAGGCCAAGATCGATGCCGTCAAACACTATATGCAGTTCCGAAAGGTCAGCAAGGAGATGGAAGCCAAGGTCATTAGGTGGTTTGACTACCTCTGGACCAATAAGAAGAGTGTGGATGAGCGGGAAGTTCTCAAGAAACTGCCAGCCAAGCTGAGGGCTGAGATAGCCATCAACGTCCACCTGTCCACACTCAAGAAAGTGCACATCTTTCAGGACTGTGAGGCTGGCCTGCTGGTGGAGCTGGTATTAAAGCTCCGTCCTCAGGTCTTCAGTCCTGGGGATTACATTTGCCGCAAGGGGGATATTGGGAAGGAGATGTACATAATCAAGGAAGGAAAATTGGCAGTGGTGGCTGATGATGGTGTCACTCAGCATGCCCTGCTCTCGGCTGGGAGTTGCTTTGGAGAGATCAGTATCCTTAACATTAAAGGCAGCAAAATGGGCAATCGACGCACAGCCAATATCCGAAGCCTTGGCTACTCAGATCTCTTCTGCTTGTCCAAGGATGATCTTATGGAAGCTGTGACGGAGTACCCTGAGGCCAAGAGGGTCTTGGAGGAGAGAGGCCGGGAGATCCTGATGAAGGAAGGATTGCTGGATGAGAATGAGGTGGCAGACAGCATCGAGGTGGATGTGCAGGAGAAGCTAGAACAGCTGGAAACCAACATGGAGACCTTGTACACTCGCTTTGCCTGCCTGCTGGCTGAGTACACAGGGGCCCAGCAGAAGCTCAAGCAGCGCATCGTGGTTTTGGAAACCAAGATGAAGCAGAATAATGAG---GACGA----CTACCTGTCAGATGGGATGAATAGCCCCAAGCCAGCTGCTGCTGAGAAGCCATAA
Eschrichtius_robustus ATGACAGAAAAAGCCAGTGGAGTGAAGAGCTCCCCAGCCAATAACCACAGCCATCATGCACCTCCTGCCATCAAGGTCAGTGGCGAAGATGACCACACGACC---AGCAACAGGCCACAGTCTGCGGCCGACGATGACACCTCCTCAGAACTACAGAGGCTGGCAGCGATGGATGCCCCCCTGCAGAGGAGGGGTGGCTTCCGCGGGATTGCCTGCCTGGT-GGGGGTCATCAGAGAGTGGGCCAACAAGAATTTCCGCGAGGA-GGAGCCCAGACCTGACTCATTCCTTGAGCGTTTCTGTGGGCCTGAGCTCCAGACCGTGACGACACAGCAAGGAGATGGCAAAGGCGACAAGGACAGCGAGGGCA-----AGGGCACCAAGAAGAAATGGGAAC---TATTTGTCTTGGACCCAGCTGGTGACTGGTACTACCGCTGGCTATTTGTCATTGCCATGCCTGTCTTCTACAACTGGTGCCTACT-GGTGGCCAGAGCCTGCTTCAGTGACCTACAGAAAGATTACTACGTAGTGTGGCTGGTGCTGGACTACTTCTCAGATGTGGTCTACATCGCAGACCTCTTCATCCGATTGCGCACAGGTTTCCTGGAGCAGGGGCTGCTGGTCAAAGATAACAAGAAGTTG--CGGGACAACTACATCCACACCCTGCAGTTCAAGCTGGATGTGGCTTCCGTCATCCCTACAGACCTGATCTATTTTGCTGTGGGCGTCCACAACCCTGAGCTGCGCTTCAACCGCCTGCTACACTTTGCCCGCATGTTTGAGTTCTTTGACCGCACTGAGACACGCACCAGCTACCCCAAC-ATCTTCCGCATCAGCAACCTGGTCCTCTACATCTTGGTCATCATCCACTGGAATGCCTGCATCTACTACGCCATCTCCAAGTCCATTGGTTTTGGGGTCGACACCTGGGTTTACCCCAACATCACTGACCCTGAGCACGGCTACCTGTCTAGGGAATACATCTATTGCCTTTACTGGTCTACACTGACCCTCACCACCATTGGGGAGACACCACCCCCTGTAAAAGATGAGGAGTACCTATTTGTCATCTTTGATTTCCTGATTGGTGTCCTCATCTTTGCCACCATCGTGGGAAACGTGGGCTCCATGATCTCCAACATGAACGCCACCCGGGCTGATTTCCAGGCCAAGATCGATGCCGTCAAACACTATATGCAGTTCCGAAAGGTCAGCAAGGAGATGGAAACCAAGGTCATTAGGTGGTTTGACTACCTCTGGACCAATAAGAAGAGTGTGGATGAGCGGGAAGTTCTCAAGAAACTGCCAGCCAAGCTGAGGGCTGAGATAGCCATCAACGTCCACCTGTCCACACTCAAGAAAGTGCACATCTTTCAGGATTGTGAGGCTGGCCTGCTGGTGGAGCTGGTATTAAAGCTCCGTCCTCAGGTCTTCAGTCCTGGGGATTACATTTGCCGCAAGGGGGATATTGGGAAGGAGATGTACATAATCAAGGAAGGAAAATTGGCAGTGGTGGCTGATGATGGTGTCACTCAGCATGCCCTGCTCTCGGCTGGGAGTTGCTTTGGAGAGATCAGTATCCTTAACATTAAAGGCAGCAAAATGGGCAATCGACGCACAGCCAATATCCGAAGCCTTGGCTACTCAGATCTCTTCTGCTTGTCCAAGGATGATCTTATGGAAGCTGTGACGGAGTACCCTGAGGCCAAGAGGGTCTTGGAGGAGAGAGGCCGGGAGATCCTGATGAAGGAAGGATTGCTGGATGAGAATGAGGTGGCAGACAGCATCGAGGTGGATGTGCAGGAGAAGCTAGAACAGCTGGAGACCAACATGGAGACCTTGTACACTCGCTTTGCCTGCCTGCTGGCTGAGTACACAGGGGCCCAGCAGAAGCTCAAGCAGCGCATCGTGGTTTTGGAAACCAAGATGAAGCAGAGTAATGAG---GACGA----CTACCTGTCAGATGGGATGAATAGCCCCAAGCCAGCTGCTGCTGAGAAGCCATAA
Balaenoptera_omurai ATGACAGAAAAAGCCAGTGGAGTGAAGAGCTCCCCAGCCAATAACCACAGCCATCATGCACCTCCTGCCATCAAGGTCAGTGGCGAAGATGACCACACGACC---AGCAACAGGCCACAGTCCGCGGCCGACGATGACACCTCCTCAGAACTACAGAGGCTGGCAGCGATGGATGCCCCCCTGCAGAGGAGGGGTGGCTTCCGCAGGATTGCCTGCCTGGT-GGGGGTCATCAGAGAGTGGGCCAACAAGAATTTCCGCGAGGA-GGAGCCCAGACCTGACTCATTCCTTGAGCGTTTCTGTGGGCCTGAGCTCCAGACCGTGACGACACAGCAAGGAGATGGCAAAGGCGACAAGGACAGCGAGGGCA-----AGGGCACCAAGAAGAAATGGGAAC---TATTTGTCTTGGACCCAGCTGGTGACTGGTACTACCGCTGGCTATTTGTCATTGCCATGCCTGTCTTCTACAACTGGTGCCTACT-GGTGGCCAGAGCCTGCTTCAGTGACCTACAGAAAGATTACTACGTAGTGTGGTTGGTGCTGGACTACTTCTCAGATGTGGTCTACATCGCAGACCTCTTCATCCGATTGCGCACAGGTTTCCTGGAGCAGGGGCTGCTGGTCAAAGATAACAAGAAGTTG--TGGGACAACTACATCCACACCCTGCAGTTCAAGCTGGATGTGGCTTCCATCATCCCTACAGATCTGATCTATTTTGCTGTGGGCATCCACAACCCTGAGCTGCGCTTCAACCGCCTGCTACACTTTGCCCGCATGTTTGAGTTCTTTGACCGCACTGAGACACGCACCAGCTACCCCAAC-ATCTTCCGCATCAGCAACCTGGTCCTCTACATCTTGGTCATCATCCACTGGAATGCCTGCATCTACTACGCCATCTCCAAGTCCATTGGTTTTGGGGTCGACACCTGGGTTTACCCCAACATCACTGACCCTGAGTACGGCTACCTGTCTAGGGAATACATCTATTGCCTTTACTGGTCTACACTGACCCTCACCACCATTGGGGAGACACCACCCCCTGTAAAAGATGAGGAGTACCTATTTGTCATCTTTGATTTCCTGATTGGTGTCCTCATCTTTGCCACCATCGTGGGAAACGTGGGCTCCATGATCTCCAACATGAACGCCACCCGGGCTGAGTTCCAGGCCAAGATCGATGCCGTCAAACACTATATGCAGTTCCGAAAGGTCAGCAAGGAGCTGGAAGCCAAGGTCATTAGGTGGTTTGACTACCTCTGGACCAATAAGAAGAGTGTGGATGAGCGGGAAGTTCTCAAGAAACTGCCAGCCAAGCTGAGGGCTGAGATAGCCATCAACGTCCACCTGTCCACACTCAAGAAAGTGCACATCTTTCAGGATTGTGAGGCTGGCCTGCTGGTGGAGCTGGTATTAAAGCTCCGTCCTCAGGTCTTCAGTCCTGGGGATTACATTTGCCGCAAGGGGGATATTGGGAAGGAGATGTACATAATCAAGGAAGGAAAATTGGCAGTGGTGGCTGATGATGGTGTCACTCAGCATGCCCTGCTCTCGGCTGGGAGTTGCTTTGGAGAGATCAGTATCCTTAACATTAAAGGCAGCAAAATGGGCAATCGACGCACAGCCAGTATCCGAAGCCTTGGCTACTCAGATCTCTTCTGCTTGTCCAAGGATGATCTTATGGAAGCTGTGACGGAGTACCCTGAGGCCAAGAGGGTCTTGGAGGAGAGAGGCCGGGAGATCCTGATGAAGGAAGGATTGCTGGATGAGAATGAGGTGGCAGACAGCATCGAGGTGGATGTGCAGGAGAAGCTAGAACAGCTGGAAACCAACATGGAGACCTTGTACACTCGCTTTGCCTGCCTGCTGGCTGAGTACACAGGGGCCCAGCAGAAGCTCAAGCAGCGCATCGTGGTTTTGGAAACCAAGATGAAGCAGAATAATGAG---GACGA----CTACCTGTCAGATGGGATGAATAGCCCCAAGCCAGCTGCTGCTGAGAAGCCATAA
Eubalaena_glacialis ATGACAGAAAAAGCCAGTGGAGTGAAGAGCTCCCCAGCCAATAACCACAGCCATCATGCACCTCCTGCCATCAAGGTCAGTGGCGAAGATGACCACGGGACC---AGCAACAGGCCACAGTCTGCGGCCGACGATGACACCTCCTCAGAACTACAGAGGCTGGCAGAGATGGATGCCCCCCTGCAGAGGAGGGGTGGCTTCCACAGGATTGCCTGCCTGGT-GGGGGTCATCAGAGAGTGGGCCAACAAGAATTTCTGCGAGGA-GGAGCCCAGACCTGACTCATTCCTTGAGCGTTTCTGTGGGCCTGAGCTCCAGACCGTGACGACACAGCAAGGAGATGGCAAAGGCGACAAGGACAGCGAGGGCA-----AAGGCACCAAGAAGAAATGTGAAC---TATTTGTCTTGGACCCAGCTGGTGACTGGTACTACCGCTGGCTATTTGTCATTGCCATGCCTGTCTTCTACAACTGGTGCCTACT-GGTGGCCAGAGCCTGCTTCAGTGACCTACAGAAAGATTACTACGTAGTGTGGCTGGTGCTGGACTACTTCTCAGACGTGGTCTACATCGCAGACCTCTTCATCCGATTGCGCACAGGTTTCCTGGAGCAGGGGCTGCTGGTCAAAGATAACAAGAAGTTG--CGGGACAACTACATCCACACCCTGCAGTTCAAGCTGGATGTGGCTTCCATCATCCCTACAGACCTGATCTATTTTGCTGTGGGCATCCACATCCCTGAGCTGCGCTTCAACCGCCTGCTACACTTTGCCCGCATGTTTGAGTTCTTTGACCGCACTGAGACACGCACCAGCTACCCCAAC-ATCTTCCGCATCAGCAACCTGGTCCTCTACATCTTGGTCATCATCCACTGGAATGCCTGCATCTACTACGCCATCTCCAAGTCCATTGGTTTTGGGGTCGACACCTGGGTTTACCCCAACATCACTGACCCTGAGTACGGCTACCTGTCTAGGGAATACATCTATTGCCTTTACTGGTCTACACTGACCCTCACCACCATTGGGGAGACACCACCCCCTGTAAAAGATGAGGAGTACCTATTTGTCATCTTTGATTTCTTGATTGGTGTCCTCATCTTTGCCACCATCGTGGGAAACGTGGGCTCCATGATCTCCAACATGAACGCCACCCGGGCTGAGTTCCAGGCCAAGATTGATGCCGTCAAACACTATATGCAGTTCCGAAAGGTCAGCAAGGAGATGGAAGCCAAGGTCATTAGGTGGTTTGACTACCTCTGGACTAATAAGAAGAGTGTGGATGAGCGGGAAGTTCTCAAGAAACTGCCAGCCAAGCTGAGGGCTGAGATAGCCATCAACGTCCACCTGTCCACACTCAAGAAAGTGCGCATCTTTCAGGACTGTGAGGCTGGCCTGCTGGTGGAGCTGGTATTAAAGCTCCATCCTCAGGTCTTCAGTCCTGGGGATTACATTTGCCGCAAGGGGGATATTGGGAAGGAGATGTACATAATCAAGGAAGGAAAATTGGCAGTGGTGGCTGATGATGGTGTCACTCAGCATGCCCTGCTCTCGGCTGGGAGTTGCTTTGGAGAGATCAGTATCCTTAACATTAAAGGCAGCAAAATGGGCAATCGACGCACAGCCAATATCCGAAGCCTTGGCTACTCAGATCTCTTCTGCTTGTCCAAGGATGATCTTATGGAAGCTGTGACGGAGTACCCTGAGGCCAAGAGGGTCTTGGAGGAGAGAGGCCGGGAGATCCTGATGAAGGAAGGATTGCTGGATGAGAATGAGGTGGCAGCCAGCATCGAGGTGGATGTGCAGGAGAAGCTAGAACAGCTGGAAACCAACATGGAGACCTTGTACACTCGCTTTGCCTGCCTGCTGGCTGAGTACACAGGGGCCCAGCAGAAGCTCAAGCAGCGCATCATGGTTTTGGAAACCAAGATGAAGCAGAATAATGAG---GACGA----CTACCTGTCAGATGGGATGAATAGCCCCAAGCCAGCTGCTGCTGAGAAGCCATAA
Eubalaena_australis ATGACAGAAAAAGCCAGTGGAGTGAAGAGCTCCCCAGCCAATAACCACAGCCATCATGCACCTCCTGCCATCAAGGTCAGTGGCGAAGATGACCACGGGACC---AGCAACAGGCCACAGTCTGCGGCCGACGATGACACCTCCTCAGAACTACAGAGGCTGGCAGAGATGGATGCCCCCCTGCAGAGGAGGGGTGGCTTCCACAGGATTGCCTGCCTGGT-GGGGGTCATCAGAGAGTGGGCCAACAAGAATTTCTGCGAGGA-GGAGCCCAGACCTGACTCATTCCTTGAGCGTTTCTGTGGGCCTGAGCTCCAGACCGTGACGACACAGCAAGGAGATGGCAAAGGCGACAAGGACAGCGAGGGCA-----AGGGCACCAAGAAGAAATGTGAAC---TATTTGTCTTGGACCCAGCTGGTGACTGGTACTACCGCTGGCTATTTGTCATTGCCATGCCTGTCTTCTACAACTGGTGCCTACT-GGTGGCCAGAGCCTGCTTCAGTGACCTACAGAAAGATTACTACGTAGTGTGGCTGGTGCTGGACTACTTCTCAGACGTGGTCTACATCGCAGACCTCTTCATCCGATTGCGCACAGGTTTCCTGGAGCAGGGGCTGCTGGTCAAAGATAACAAGAAGTTG--CGGGACAACTACATCCACACCCTGCAGTTCAAGCTGGATGTGGCTTCCATCATCCCTACAGACCTGATCTATTTTGCTGTGGGCATCCACATCCCTGAGCTGCGCTTCAACCGCCTGCTACACTTTGCCCGCATGTTTGAGTTCTTTGACCACACTGAGACACGCACCAGCTACCCCAAC-ATCTTCCGCATCAGCAACCTGGTCCTCTACATCTTGGTCATCATCCACTGGAATGCCTGCATCTACTACGCCATCTCCAAGTCCATTGGTTTTGGGGTCGACACCTGGGTTTACCCCAACATCACTGACCCTGAGTACGGCTACCTGTCTAGGGAATACATCTATTGCCTTTACTGGTCTACACTGACCCTCACCACCATTGGGGAGACACCACCCCCTGTAAAAGATGAGGAGTACCTATTTGTCATCTTTGATTTCTTGATTGGTGTCCTCATCTTTGCCACCATCGTGGGAAACGTGGGCTCCATGATCTCCAACATGAACGCCACCCGGGCTGAGTTCCAGGCCAAGATTGATGCCGTCAAACACTATATGCAGTTCCGAAAGGTCAGCAAGGAGATGGAAGCCAAGGTCATTAGGTGGTTTGACTACCTCTGGACTAATAAGAAGAGTGTGGATGAGCGGGAAGTTCTCAAGAAACTGCCAGCCAAGCTGAGGGCTGAGATAGCCATCAACGTCCACCTGTCCACACTCAAGAAAGTGAGCATCTTTCAGGACTGTGAGGCTGGCCTGCTGGTGGAGCTGGTATTAAAGCTCCATCCTCAGGTCTTCAGTCCTGGGGATTACATTTGCCGCAAGGGGGATATTGGGAAGGAGATGTACATAATCAAGGAAGGAAAATTGGCAGTGGTGGCTGATGATGGTGTCACTCAGCATGCCCTGCTCTCGGCTGGGAGTTGCTTTGGAGAGATCAGTATCCTTAACATTAAAGGCAGCAAAATGGGCAATCGACGCACAGCCAATATCCGAAGCCTTGGCTACTCAGATCTCTTCTGCTTGTCCAAGGATGATCTTATGGAAGCTGTGACGGAGTACCCTGAGGCCAAGAGGGTCTTGGAGGAGAGAGGCCGGGAGATCCTGATGAAGGAAGGATTGCTGGATGAGAATGAGGTGGCAGCCAGCATCGAGGTGGATGTGCAGGAGAAGCTAGAACAGCTGGAAACCAACATGGAGACCTTGTACACTCGCTTTGCCTGCCTGCTGGCTGAGTACACAGGGGCCCAGCAGAAGCTCAAGCAGCGCATCATCGTTTTGGAAACCAAGATGAAGCAGAATAATGAG---GACGA----CTACCTGTCAGATGGGATGAATAGCCCCAAGCCAGCTGCTGCTGAGAAGCCATAA
Eubalaena_japonica ATGACAGAAAAAGCCAGTGGAGTGAAGAGCTCCCCAGCCAATAACCACAGCCATCATGCACCTCCTGCCATCAAGGTCAGTGGCGAAGATGACCACGGGACC---AGCAACAGGCCACAGTCTGCGGCCGACGATGACACCTCCTCAGAACTACAGAGGCTGGCAGAGATGGATGCCCCCCTGCAGAGGAGGGGTGGCTTCCACAGGATTGCCTGCCTGGT-GGGGGTCATCAGAGAGTGGGCCAACAAGAATTTCTGCGAGGA-GGAGCCCAGACCTGACTCATTCCTTGAGCGTTTCTGTGGGCCTGAGCTCCAGACCGTGACGACACAGCAAGGAGATGGCAAAGGCGACAAGGACAGCGAGGGCA-----AGGGCACCAAGAAGAAATGTGAAC---TATTTGTCTTGGACCCAGCTGGTGACTGGTACTACCGCTGGCTATTTGTCATTGCCATGCCTGTCTTCTACAACTGGTGCCTACT-GGTGGCCAGAGCCTGCTTCAGTGACCTACAGAAAGATTACTACGTAGTGTGGCTGGTGCTGGACTACTTCTCAGACGTGGTCTACATCGCAGACCTCTTCATCCGATTGCGCACAGGTTTCCTGGAGCAGGGGCTGCTGGTCAAAGATAACAAGAAGTTG--CGGGACAACTACATCCACACCCTGCAGTTCAAGCTGGATGTGGCTTCCATCATCCCTACAGACCTGATCTATTTTGCTGTGGGCATCCACATCCCTGAGCTGCGCTTCAACCGCCTGCTACACTTTGCCCGCATGTTTGAGTTCTTTGACCGCACTGAGACACGCACCAGCTACCCCAAC-ATCTTCCGCATCAGCAACCTGGTCCTCTACATCTTGGTCATCATCCACTGGAATGCCTGCATCTACTACGCCATCTCCAAGTCCATTGGTTTTGGGGTCGACACCTGGGTTTACCCCAACATCACTGACCCTGAGTACGGCTACCTGTCTAGGGAATACATCTATTGCCTTTATTGGTCTACACTGACCCTCACCACCATTGGGGAGACACCACCCCCTGTAAAAGATGAGGAGTACCTATTTGTCATCTTTGATTTCTTGATTGGTGTCCTCATCTTTGCCACCATCGTGGGAAACGTGGGCTCCATGATCTCCAACATGAACGCCACCCGGGCTGAGTTCCAGGCCAAGATTGATGCCGTCAAACACTATATGCAGTTCCGAAAGGTCAGCAAGGAGATGGAAGCCAAGGTCATTAGGTGGTTTGACTACCTCTGGACTAATAAGAAGAGTGTGGATGAGCGGGAAGTTCTCAAGAAACTGCCAGCCAAGCTGAGGGCTGAGATAGCCATCAACGTCCACCTGTCCACACTCAAGAAAGTGCGCATCTTTCAGGACTGTGAGGCTGGCCTGCTGGTGGAGCTGGTATTAAAGCTCCATCCTCAGGTCTTCAGTCCTGGGGATTACATTTGCCGCAAGGGGGATATTGGGAAGGAGATGTACATAATCAAGGAAGGAAAATTGGCAGTGGTGGCTGATGATGGTGTCACTCAGCATGCCCTGCTCTCGGCTGGGAGTTGCTTTGGAGAGATCAGTATCCTTAACATTAAAGGCAGCAAAATGGGCAATCGACGCACAGCCAATATCCGAAGCCTTGGCTACTCAGATCTCTTCTGCTTGTCCAAGGATGATCTTATGGAAGCTGTGACGGAGTACCCTGAGGCCAAGAGGGTCTTGGAGGAGAGAGGCCGGGAGATCCTGATGAAGGAAGGATTGCTGGATGAGAATGAGGTGGCAGCCAGCATCGAGGTGGATGTGCAGGAGAAGCTAGAACAGCTGGAAACCAACATGGAGACCTTGTACACTCGCTTTGCCTGCCTGCTGGCTGAGTACACAGGGGCCCAGCAGAAGCTCAAGCAGCGCATCATGGTTTTGGAAACCAAGATGAAGCAGAATAATGAG---GACGA----CTACCTGTCAGATGGGATGAATAGCCCCAAGCCAGCTGCTGCTGAGAAGCCATAA
Balaena_mysticetus ATGACAGAAAAAGCCAGTGGAGTGAAGAGCTCCCCAGCCAATAACCACAGCCATCATGCACCTCCTGCCATCAAGGTCAGTGGCGAAGATGACCACAGGACC---AGCAACAGGCCACAGTCTGCGGCCGACGATGATACCTCCTCAGAACTACAGAGGCTGGCAGAGATGGATGCCCCCCTGCAGAGGAGGGGTGGCTTCCACAGGATTGCCTGCCTGGT-GGGGGTCATCAGAGAGTGGGCCAACAAGAATTTCCGCGAGGA-GGAGCCCAGACCTGACTCGTTCCTTGAGCGTTTCTGTGGGCCTGAGCTCCAGACCGTGATGACACAGCAAGGAGATGGCAAAGGCGACAAGGACAGCGAGGGCA-----AGGGCACCAAGAAGAAATGTGAAC---TATTTGTCTTGGACCCAGCTGGTGACTGGTACTACCGCTGGCTATTTGTCATTGCCATGCCTGTCTTCTACAACTGGTGCCTACT-GGTGGCCAGAGCCTGCTTCAGTGACCTACAGAAAGATTACTACGTAGTGTGGCTGGTGCTGGACTACTTCTCAGAYGTGGTCTACATYGCAGACCTCTTCATCCRATTGCGCACAGGTTTCCTGGAGGAGGGGCTGCTGGTCAAAGATAACAAGAAGTTG--CGGGACAACTACATCCACACCCTGCAGTTCAAGCTGGATGTGGCTTCCATCATCCCTACAGACCTGATCTATTTTGCTGTGGGCATCCACATCCCTGAGCTGCGCTTCAACCGCCTGCTACACTTTGCCCGCATGTTTGAGTTCTTTGACCGCACTGAGACACGCACCAGCTACCCCAAC-ATCTTCCGCATCAGCAACCTGGTCCTCTACATCTTGGTCATCATCCACTGGAATGCCTGCATCTACTACGCCATCTCCAAGTCCATTGGTTTTGGGGTCGACACCTGGGTTTACCCCAACATCACTGACCCTGAGTACGGCTACCTGTCTAGGGAATACATCTATTGCCTTTACTGGTCTACACTGACCCTCACCACCATTGGGGAGACACCACCCCCTGTAAAAGATGAGGAGTACCTATTTGTCATCTTTGATTTCCTGATTGGTGTCCTCATCTTTGCCACCATCGTGGGAAACGTGGGCTCCATGATCTCCAACATGAACGCCACCCGGGCTGAGTTCCAGGCCAAGATTGATGCCGTCAAACACTATATGCAGTTCCGAAAGGTCAGCAAGGAGATGGAAGCCAAGGTCATTAGGTGGTTTGACTACCTCTGGACCAATAAGAAGAGTGTGGATGAGCGGGAAGTTCTCAAGAAACTGCCAGCCAAGCTGAGGGCTGAGATAGCCATCAACGTCCACCTGTCCACACTCAAGAAAGTGCRCATCTTTCAGGACTGTGAGGCTGGCCTGCTGGTGGAGCTGGTATTAAAGCTCCGTCCTCAGGTCTTCAGTCCTGGGGATTACATTTGCCGCAAGGGGGATATTGGGAAGGAGATGTACATAATCAAGGAAGGAAAATTGGCAGTGGTGGCTGATGATGGTGTCACTCAGCATGCCCTGCTCTCGGCTGGGAGTTGCTTTGGAGAGATCAGTATCCTTAACATTAAAGGCAGCAAAATGGGCAATCGACGCACAGCCAATATCCGAAGCCTTGGCTACTCAGATCTCTTCTGCTTGTCCAAGGATGATCTTATGGAAGCTGTGACGGAGTACCCTGAGGCCAAGAGGGTCTTGGAGGAGAGAGGCCGGGAGATCCTGATGAAGGAAGGATTGCTGGATGAGAATGAGGTGGCAGCCAGCATCGAGGTGGATGTGCAGGAGAAGCTAGAACAGCTGGAAACCAACATGGAGACCTTGTACACTCGCTTTGCCTGCCTGCTGGCTGAGTACACAGGGGCCCAGCAGAAGCTCAAGCAGCGCATCATGGTTTTGGAAACCAAGATGAAGCAGAATAATGAG---GACGA----CTACCTGTCAGATGGGATGAATAGCCCCAAGCCAGCTGCTGCTGAGAAGCCATAA
Caperea_marginata ATGACAGAAAAAGCCAGTGGAGTGAAGAGCTCCCCAGCCAATAACCACAGCCATCATGCACCTCCTGCCATCAAGGTCAGTGGCGAAGATGACCACAGGACC---AGCAACAGGCCACAGTCTGCGGCCGACGATGACACCTCCTCAGAACTACAGAGGCTGGCAGAGATGGATGCCCCCCTGCAGAGGAGGGGTGGCTTCCGCAGGATTGCCTGCCTGGT-GGGAGTCATCAGAGAGTGGGCCAACAAGAATTTCCGCAAGGA-GGAGCCCAGACCTGACTCGTTCCTTGAACGTTTCTGTGGGCCTGAGCTCCAGACCGTGACGACACAGCAAGGAGATGGCAAAGGCGACAAGGACAGCGAGGGCA-----AGGCCGCCAAGAAGAAATGTGAAC---TCTTTGTCTTGGACCCAGCTGGTGACTGGTACTACCGCTGGCTATTTGTCATTGCCATGCCTGTCTTCTACAACTGGTGCCTACT-GGTGGCCAGAGCCTGCTTCAGTGACCTACAGAAAGATTACTACGTAGTGTGGCTGGTGCTGGACTACTTCTCAGATGTGGTCTACATCGCAGACCTCTTCATCCGATTGCGCACAGGTTTCCTGGAGCAGGGGCTGCTGGTCAAAGATAACAAGAAGTTG--CGGGACAGCTACATCCACACCCTGCAGTTCAAGCTGGATGTGGCTTCCATCATCCCTACAGACCTGATCTATTTTGCTGTGGGCATCCACAACCCTGAGCTGCGCTTCAACCGCCTGCTACACTTTGCCCGCATGTTTGAGTTCTTTGACCGCACTGAGACACGCACCAGCTACCCCAAC-ATCTTCCGCATCAGCAACCTGGTCCTCTACATCTTGGTCATCATCCACTGGAATGCCTGCATCTACTACGCCATCTCCAAGTCCATTGGTTTTGGGGTTGACACCTGGGTTTACCCCAACATCACTGACCCTGAGTACGGCTACCTGTCTAGGGAATACATCTATTGCCTTTACTGGTCTACACTGACCCTCACCACCATTGGGGAGACACCACCCCCTGTAAAAGATGAGGAGTACCTATTTGTCATCTTTGATTTCCTGATTGGTGTCCTCATCTTTGCCACCATTGTGGGAAACGTGGGCTCCATGATCTCCAACATGAACGCCACCCGGGCTGAGTTCCAGGCCAAGATTGATGCCGTCAAACACTATATGCAGTTCCGAAAGGTCAGCAAGGAGATGGAAGCCAAGGTCATTAGGTGGTTTGACTACCTCTGGACCAATAAGAAGAGTGTGGATGAGCGGGAAGTTCTCAAGAAACTGCCAGCCAAGCTGAGGGCTGAGATAGCCATCAACGTCCACCTGTCCACACTCAAGAAAGTGCACATCTTTCAGGATTGTGAGGCTGGCCTGCTGGTGGAGCTGGTATTAAAGCTCCGTCCTCAGGTCTTCAGTCCTGGGGATTACATTTGCCGCAAGGGGGATATTGGGAAGGAGATGTACATAATCAAGGAAGGAAAATTGGCAGTGGTGGCTGATGATGGTGTCACTCAGTATGCCCTGCTCTCGGCTGGGAGTTGCTTTGGAGAGATCAGTATCCTTAACATTAAAGGCAGCAAAATGGGCAATCGACGCACAGCCAGTATCCGAAGCCTTGGCTACTCAGATCTCTTCTGCTTGTCCAAGGATGATCTTATGGAAGCTGTGACAGAGTACCCTGATGCCAAGAGGGTCTTGGAGGAGAGAGGCCGGGAGATCCTGATGAAGGAGGGATTGCTGGATGAGAATGAGGTGTCAGCCAGCATCGAGGTGGATGTGCAGGAGAAGCTAGAACAGCTTGAAACCAACATGGAGACCTTGTACACTCGCTTTGCCTGCCTGCTGGCTGAGTACACAGGGGCCCAGCAGAAGCTCAAGCAGCGCATCATGGTTTTGGAAACCAAGATGAAGCAGAATAATGAG---GACGA----CTACCTATCAGATGGGATGAATAGCCCCAAGCCAGCTGCTACTGAGAAGCCATAA
Hippopotamus_amphibius ATGACAGAAAAAGCCAATGGCGTGAGGAGCTCCCCAGCCAATAACCACAACCATCATGCACCTCCTGCCATCAAGGTCAATGGCAAAGATGACCGCAGGACC---AGCACCAGGCCACAGTCTGCGGCCGACGATGACACCTCCTCAGAATTGCAGAGGCTGGCAGAGGTGGATGTCCCCCAGCGCAAGAGGGCTGGCTTCCGCAGGATCGCCCGCCTGGT-GGGGGTCATCAGAGAGTGGGCCAACAAGAACTTCCGCGAGGA-GGAGCCTAGACCTGACTCGTTCCTTGAGCGTTTCCGTGGGCCTGAGCTCCAGACTGTGACGACACAGCAGGGGGATGGCAAAGGCGACAAGGACGGCGAGGGCA-----AGGCCACCAAGAAGAAATTTGAAC---TATTTGTCTTGGACCCAGCTGGGGACTGGTACTACCGCTGGCTATTTGTCATCACCATGCCCGTCCTCTACAACTGGTGCCTACT-GGTGGCCAGAGCCTGCTTCAGTGACCTACAGAGAGGATACTACGTAGTGTGGCTGGTGCTGGACTACTTCTCAGATGTGGTCTATATCGCAGACCTCTTCATCCGATTGCGCACAGGTTTCCTGGAGCAGGGGCTGCTGGTCAAAGATACCAAGAAGTTG--CGGGACAACTACATCCACACCCTGCAGTTCAAGCTGGATGTGGCTTCCATCATCCCCACCGACCTGATCTATTTTGCTGTGGGCATCCACAGCCCTGAGCTGCGCTTCAACCGCCTGCTGCACTTTGCCCGCATGTTTGAGTTCTTTGACCGCACTGAGACACGCACCAGCTACCCCAAC-ATCTTCCGCATCAGCAACCTGGTCCTCTACATCTTGGTCATTATCCACTGGAATGCCTGCATCTACTATGCCATCTCCAAGTCCATTGGCTTTGGGGTTGACACCTGGGTTTACCCCAACATCACGGACCCTGAGTATGGCTACCTTTCTAGGGAATACATCTATTGCCTTTACTGGTCTACACTGACCCTCACCACCATTGGGGAGACACCACCCCCTGTAAAGGATGAGGAGTACCTATTTGTCATCTTTGATTTCCTGATTGGTGTCCTCATCTTTGCCACCATTGTGGGAAATGTGGGCTCCATGATCTCCAACATGAATGCCACCCGGGCTGAGTTCCAGGCCAAGATCGATGCTGTCAAACACTATATGCAGTTCCGAAAGGTCAGCAAGGAGATGGAAGCCAAGGTCATTAGGTGGTTTGACTACCTGTGGACCAATAAGAAGAGTGTGGATGAGCGGGAAGTTCTCAAGAACCTGCCAGCCAAGCTGAGGGCTGAGATAGCCATCAATGTCCACCTGTCCACACTCAAGAAAGTACGCATCTTTCAGGACTGTGAGGCTGGCCTGCTGGTGGAGCTGGTATTAAAACTCCGCCCTCAGGTCTTCAGCCCTGGGGATTACATTTGCCGCAAGGGGGATATTGGTAAGGAGATGTACATAATCAAGGAGGGAAAATTGGCAGTGGTGGCAGATGATGGTATCACTCAGTATGCCCTGCTCTCGGCTGGGAGTTGCTTTGGAGAGATCAGTATCCTTAACATTAAGGGCAGCAAAATGGGCAATCGACGCACAGCCAATATCCGAAGCCTTGGCTACTCAGATCTCTTCTGCTTGTCCAAGGATGATCTTATGGAAGCTGTGACTGAGTACCCTGATGCCAAGAGGGTCTTGGAGGAGAGAGGCCGGGAGATCCTGATGAAGGAGGGGTTGCTGGATGAGAATGAGGTGGCAGCCAGCATGGAGGTGGATGTGCAGGAGAAGCTAGGACAGCTGGAGACCAACATGGAGACTTCGTACACCCGCTTTGCCCGCCTGCTGGCCGAGTACACGGGGGCCCAGCAGAAGCTCAAGCAGCGCATCACAGTTTTGGAGACCAAGATGAAGCAGAATAATGAG---GACGA----CTACCTGTCAGATGGGATGAACAGCCCCGAGTCAGCTGCTGCTGAGAAGCCATAA
Odocoileus_virginianus ATGACAGAAAAAGCCAATGGCGTGAAGAGCTCCCCAGCCAATAACCAAAACCACCGTGCCCCTCCTGCCATCAAGGCCAATGGCAAAGATGACCACAGGGCC---AGCAGCCGGCCACAGTCTGCGGCCGATGATGATACCTCCTCAGAGCTACAGCGACTGGCAGAGATGGACGCCCCCCAGCAGAGGAGGGGTGGCTTCCGCAGGATTGCCCGCCTGGT-GGGAGTCCTCAGAGAGTGGGCTAACAGGAACTTCCGTGAGGA-GGAGCCCAGACCTGACTCGTTCCTTGAGCGTTTCCGGGGACCTGAGCTCCACACCGTGACAACACAGCAAGGGGACGGCAAAGGCGACAAGGACGGCGAAGGCA-----G------CAAGAAGAAGTTTGAAC---TCTTTGTCTTGGACCCAGCTGGGGACTGGTACTACCGCTGGCTGTTTCTCATTGCCTTGCCTGTCCTCTATAACTGGTGCCTACT-GGTGGCCAGAGCCTGCTTCAGTGACCTGCAGAAAGGTTACTACATAGTGTGGCTGGTGCTGGATTACGTCTCAGATGTGATCTACATTGCAGACCTCTTCATCCGACTGCGCACGGGTTTCTTGGAGCAGGGGCTACTGGTGAGAGACACAAAGAAGTTG--CGGGACAACTACATCCACACCATGCAGTTCAAGCTGGATGTGGCCTCCATCATCCCTACAGACCTGATCTATTTTGCTGTGGGGATCCACAACCCTGAGGTGCGCTTCAACCGCCTGCTACACTTTGCCCGCATGTTTGAGTTCTTTGACCGCACTGAGACACGCACTAGCTACCCCAAC-ATCTTCCGAATCAGCAACCTGGTCCTCTACATCTTGGTCATCATCCACTGGAATGCCTGCATCTACTATGCCATCTCCAAGTCCATCGGCTTTGGGGTGGACACCTGGGTTTACCCCAACATCACTGACCCTGAGTATGGCTACCTGTCTAGGGAGTACATCTATTGCCTTTACTGGTCTACACTGACCCTCACCACCATTGGGGAGACACCACCCCCTGTAAAGGACGAGGAGTACCTGTTTGTCATCTTTGACTTCCTAATTGGTGTCCTCATCTTTGCCACCATCGTGGGAAATGTGGGCTCCATGATCTCCAACATGAATGCCACCCGGGCTGAGTTCCAGGCCAAGATTGATGCCGTCAAACATTATATGCAGTTCCGAAAGGTCAGCAAGGAGATGGAAGCCAAGGTCATTAGGTGGTTTGACTACTTGTGGACCAATAAGAAGAGTGTGGATGAGCGGGAAGTCCTCAAAAACCTGCCAGCCAAGCTTAGGGCTGAGATAGCCATCAACGTCCACCTGTCCACACTCAAGAAAGTGCGCATCTTTCAGGACTGTGAGGCTGGCCTGCTGGTGGAACTGGTGTTAAAGCTCCGGCCTCAGGTCTTCAGCCCTGGGGACTACATTTGCCGCAAGGGGGATATTGGGAAGGAGATGTACATAATCAAGGAGGGAAAACTGGCAGTGGTGGCTGATGATGGTGTCACTCAGTATGCCCTGCTCTCGGCTGGGAGTTGCTTTGGAGAGATTAGTATCCTTAATATTAAGGGCAGCAAAATGGGCAATCGGCGCACAGCCAACATCCGTAGTCTTGGCTACTCTGATCTGTTCTGCTTGTCCAAGGATGATCTTATGGAAGCTGTGACTGAGTACCCTGATGCCAAAAGGGTTTTGGAGGAGAGAGGCCGGGAGATTCTGATGAAGGAGGGCTTGTTGGATGAGAATGAGGTGGCAGCCAGCATGGAGGTAGATGTGCAGGAGAAGCTAGAACAGCTGGAGACCAACATGGACACCTTGTACACTCGTTTTGCCCGCCTGCTGGCCGAATACACAGGAGCCCAGCAGAAGCTCAAGCAGCGCATCACAGTTTTGGAAACCAAGATGAAGCAGAATAATGAG---GACGA----CTACCTGTCAGATGGGATGAACAGCCCAGAGCCA---CCTGCCGAGAAGCCATAA
Axis_porcinus ATGACAGAAAAAGCCAATGGTGTGAAGAGCTCCCCAGCCAATAACCACAACCACCGTGCCCCTCCTGCCATCAAGGCCAATGGCAAAGATGACCACAGGGCC---AGCAGCCGGCCACAGTCTGCGGCCGATGATGACACCTCCTCAGAGCTACAGCGACTGGCAGAGATGGACGCCCCCCAGCAGAGGAGGGGTGGCTTCCGCAGGATTGCCCGCCTGGT-GGGAGTCCTCAGAGAGTGGGCTAACAGGAACTTCCGTGAGGA-GGAGCCCAGACCTGACTCGTTCCTTGAGCGTTTCCGGGGGCCTGAGCTCCACACCGTGACGACACAGCAAGGGGACAGCAAAGGCGACAAGGACGGCGAGGGCA-----G------CAAAAAGAAGTTTGAAC---TCTTTGTCTTGGACCCAGCTGGGGACTGGTACTACCGCTGGCTGTTTCTCATTGCCTTGCCTGTCCTCTACAACTGGTGCCTACT-GGTGGCCAGAGCCTGCTTCAGTGACCTGCAGAAAGGTTACTACATAGTGTGGCTGGTGCTGGATTACGTCTCAGATGTGATCTACATTGCAGACCTCTTCATTCGACTGCGCACAGGTTTCTTGGAGCAGGGGCTACTGGTGAGAGACACAAAGAAGTTG--CGGGACAACTACATCCACACCATGCAGTTCAAGCTGGATGTAGCCTCCATCATCCCTACAGACCTGATCTATTTTGCTGTGGGGATCCACAACCCTGAGGTGCGCTTCAACCGCCTACTACACTTTGCCCGCATGTTTGAGTTCTTTGACCGCACTGAGACACGCACTAGCTACCCCAAC-ATCTTTCGAATCAGCAACCTGGTCCTCTACATCTTGGTCATCATCCACTGGAATGCCTGCATCTACTATGCCATCTCCAAGTCCATCGGCTTTGGAGTCGACACCTGGGTTTACCCCAACATCACTGACCCTGAGTATGGCTACCTGTCTAGGGAGTACATCTATTGCCTTTACTGGTCCACACTGACCCTCACCACCATTGGGGAGACACCACCCCCTGTAAAGGATGAGGAGTACCTGTTTGTCATCTTTGACTTCCTAATTGGTGTCCTCATCTTTGCCACCATCGTGGGAAATGTGGGCTCCATGATCTCCAACATGAATGCCACCCGGGCTGAGTTTCAGGCCAAGATTGATGCCGTCAAACATTATATGCAGTTCCGAAAGGTCAGCAAGGAGATGGAAGCCAAGGTCATTAGGTGGTTTGACTACTTGTGGACCAATAAGAAGAGTGTGGATGAGCGGGAAGTCCTCAAAAACCTGCCAGCCAAGCTTAGGGCTGAGATAGCCATCAACGTCCACCTGTCCACACTCAAGAAAGTGCGCATCTTTCAGGACTGTGAGGCTGGCCTGCTGGTGGAACTGGTGTTAAAGCTCCGGCCTCAGGTCTTCAGCCCTGGGGACTACATTTGCCGCAAGGGGGATATTGGGAAGGAGATGTACATAATCAAGGAGGGAAAATTGGCAGTGGTGGCTGATGACGGTGTCACTCAATATGCCCTGCTCTCTGCTGGGAGTTGCTTTGGAGAGATCAGTATCCTTAATATTAAGGGCAGCAAAATGGGCAATCGGCGCACAGCCAACATTCGTAGTCTTGGCTACTCTGATCTGTTCTGCTTGTCCAAGGATGATCTTATGGAAGCTGTGACTGAGTACCCTGATGCCAAAAGGGTTTTGGAGGAGAGAGGCCGGGAGATTCTGATGAAGGAGGGCTTGTTGGATGAGAATGAGGTGGCAGCCAGCATGGAGGTAGATGTGCAGGAGAAGCTAGAACAGCTGGAGACCAACATGGACACCTTGTACACTCGTTTTGCCCGCCTGCTGGCTGAGTACACAGGAGCCCAGCAGAAGCTCAAGCAGCGCATCACAGTTTTGGAAACCAAGATGAAGCAGAATAATGAG---GACGA----CTACCTGTCAGATGGGATGAACAGCCCGGAGCCA---CCTGCCGAGAAGCCATAA
Kobus_leche ATGACAGAAAAAGCCAATGGCGTGAAGAGCTCCCCAGCCAATAACCACAACCACCATGCCCCTCCTGCCATCAAGGCCAATGGCAAAGATGACCACAGGGCC---AGCAGCCGGCCACAGTCTGCGGCCGATGATGACACCTCCTCAGAGCTACAGCGACTGGCAGAGATGGATGCCCCCCAGCAGAGGAGGGGTGGCTTCCGCAGGATTGCCCGCCTGGT-GGGGGTCCTCAGAGAGTGGGCTAACAGGAACTTCCGTGAAGA-GGAGCCTAGACCTGACTCATTCCTTGAACGTTTCCGGGGGCCTGAGCTCCACACTGTGACAACACAGCAAGGGGACGGCAAAGGCGACAAGGACGGCGAGGGCA-----AGGGCACCAAGAAGAAGTTTGAAC---TTTTTGTCTTGGACCCAGCCGGGGACTGGTACTACCGCTGGCTTTTTCTCATTGCCTTGCCCGTCCTCTACAACTGGTGCCTATT-GGTGGCCAGAGCCTGCTTCAGTGACCTGCAGAAAGGTTACTACATAGTGTGGCTGGTGCTGGATTACGTCTCAGATGTGGTTTACATCGCAGACCTCTTCATCCGACTGCGCACAGGTTTCTTGGAGCAGGGGCTACTGGTGAAAGACACCAAGAAGTTG--CGGGACAACTACATCCACACCATGCAGTTCAAGCTGGATGTGGCCTCCATCATCCCTACAGACCTGATCTATTTTGCTGTGGGGATCCACAACCCTGAGGTGCGCTTCAACCGCCTGCTACACTTTGCCCGCATGTTTGAGTTCTTTGACCGCACTGAGACACGCACCAGCTACCCCAAC-ATCTTCCGAATCAGCAACCTGATCCTCTACATCTTGGTCATCATCCACTGGAATGCCTGCATCTACTATGCCATCTCCAAGTCCATTGGCTTTGGGGTAGACACCTGGGTTTACCCCAATATCACTGACCCTGAGTATGGCTACCTGTCTAGGGAGTACATCTATTGCCTTTACTGGTCTACACTGACCCTCACCACCATTGGGGAGACACCACCCCCTGTAAAGGATGAGGAATACCTGTTTGTCATCTTTGACTTCCTGATTGGTGTCCTCATCTTTGCCACCATTGTGGGAAATGTGGGCTCCATGATCTCCAACATGAATGCCACCCGGGCTGAGTTCCAGGCCAAGATTGATGCCGTCAAACATTATATGCAGTTCCGAAAGGTCAGCAAGGAGATGGAAGCCAAGGTCATTAGGTGGTTTGACTACTTGTGGACTAATAAGAAGAGTGTGGATGAGCGGGAAGTCCTCAAAAACCTCCCAGCCAAGCTTAGGGCTGAGATAGCCATCAACGTCCACCTGTCCACACTCAAGAAAGTGCGCATCTTTCAGGACTGTGAGGCTGGCCTGCTGGTGGAACTGGTATTAAAGCTCCGGCCTCAGGTCTTCAGCCCTGGGGACTACATTTGCCGCAAGGGGGATATTGGGAAGGAGATGTACATAATCAAGGAGGGAAAATTGGCAGTGGTGGCTGATGATGGTATCACTCAGTATGCCCTGCTCTCGGCTGGGAGTTGCTTTGGAGAGATCAGTATCCTTAATATTAAGGGCAGCAAAATGGGCAATCGGCGCACAGCCAACATCCGCAGTCTTGGCTATTCTGATCTGTTCTGCTTGTCCAAGGATGATCTTATGGAAGCTGTGACTGAGTACCCTGATGCCAAGAGGGTCTTGGAGGAGAGAGGCCGGGAGATTCTGATGAAGGAGGGCTTGTTGGATGAGAATGAGGTGGCAGCCAGCATGGAAGTAGATGTGCAGGAAAAGCTAGAACAGCTGGAGACCAACATGGACACCTTGTACACTCGTTTTGCCCGCCTACTGGCCGAGTACACGGGAGCCCAGCAGAAGCTCAAGCAGCGCATCACAGTTTTGGAAACCAAGATGAAGCAGAATAATGAA---GATGA----CTACCTATCAGATGGGCTGAACAGCCCGGAGCCA---CCTGCTGAGAAGCCATAA
Oryx_dammah ATGACAGAAAAAGCCAATGGCGTGAAGAGCTCCCCAGCCAATAACCACAACCACCATGCCCCTCATGCCATCAAGGCCAATGGCAAAGATGACCACAGGGCC---AGCAGCCGGCCACAGTCTGCGGCCGATGATGACACCTCCTCAGAGCTACAGCGACTGGCAGAGATGGATGCCCCCCAGCAGAGGAGGGGTGGCTTCCGCAGGATTGCCCGCCTGGT-GGGGGTCCTCAGAGAGTGGGCTAACAGGAACTTCCGTGAGGA-GGAGCCTAGACCTGACTCATTCCTTGAGCGTTTCCGGGGGCCTGAGCTCCACACCGTGACAACACAGCAAGGGGACAGCAAAGGCGACAAGGACGGCGAGGGAA-----AGGGCACCAAGAAGAAGTGTGAAC---TCTTTGTCTTGGACCCAGCCGGGGACTGGTACTACCGCTGGCTTTTTCTCATTGCCTTGCCCGTCCTCTACAACTGGTGCCTATT-GGTGGCCAGAGCCTGCTTCAGTGACCTGCAGAAAGGTTACTACATAGTGTGGCTGGTGCTGGATTACGTCTCAGATGTGGTCTACATCGCAGACCTCTTCATCCGACTGCGCACAGGTTTCTTGGAGCAGGGGCTACTGGTGAAAGACAGCAAGAAGTTG--CGGGACAACTACATCCACACCATGCAGTTCAAGCTGGATGTGGCCTCCATCATCCCTACAGACCTGATCTATTTTGCTGTGGGCATCCACAACCCTGAGGTGCGCTTCAACCGCCTGCTACACTTTGCCCGCATGTTTGAGTTCTTTGACCGCACTGAGACACGCACCAGCTACCCCAAC-ATCTTCCGAATCAGCAACCTGATCCTCTACATCTTGGTCATCATCCACTGGAATGCCTGCATCTACTATGCCATCTCCAAGTCCATCGGCTTTGGGGTAGACACCTGGGTTTACCCCAACATCACTGACCCTGAGTATGGCTACCTGTCTAGGGAGTACATCTATTGCCTTTACTGGTCTACACTGACCCTCACCACCATTGGGGAGACACCACCCCCTGTAAAGGATGAGGAGTACCTGTTTGTCATCTTTGACTTCCTGATTGGTGTCCTCATCTTTGCCACCATTGTGGGAAATGTGGGCTCCATGATCTCCAACATGAATGCTACCCGGGCTGAGTTCCAGGCCAAGATTGATGCTGTCAAACATTATATGCAGTTCCGAAAGGTCAGCAAGGAGATGGAAGCCAAGGTCATTAGGTGGTTTGACTATTTGTGGACCAATAAGAAGAGTGTGGATGAGCGGGAAGTCCTCAAAAACCTGCCAGCCAAGCTTAGGGCTGAGATAGCCATCAACGTCCACCTGTCCACACTCAAGAAAGTGCGTATCTTTCAGGACTGTGAGGCTGGCCTGCTGGTGGAACTGGTATTAAAGCTCCGGCCTCAGGTCTTCAGCCCTGGGGACTACATTTGCCGCAAGGGGGATATTGGGAAGGAGATGTACATAATCAAGGAGGGAAAATTGGCAGTGGTGGCTGATGACGGTGTCACTCAGTATGCCCTGCTCTCGGCTGGGAGTTGCTTTGGAGAGATCAGTATCCTTAATATTAAGGGCAGCAAAATGGGCAATCGGCGCACAGCCAACATCCGCAGTCTTGGCTACTCTGATCTGTTCTGCTTGTCCAAGGATGATCTTATGGAAGCTGTGACTGAGTACCCTGATGCCAAGAGGGTCTTGGAGGAGAGAGGCCGGGAGATTCTGATGAAGGAGGGCTTGTTGGATGAGAATGAGGTGGCAGCCAGCATGGAAGTAGATGTGCAGGAAAAGCTAGACCAGCTGGAGACCAACATGGACACTTTGTACACTCGTTTTGCCCGCCTGCTGGCCGAGTACACAGGAGCCCAGCAGAAGCTCAAGCAGCGCATCACAGTTTTGGAAACCAAGATGAAGCAGAATAATGAG---GATGA----CTACCTGTCAGATGGTCTGAACAGCCCGGAGCCA---CCTGCTGAGAAGCCATAA
Connochaetes_taurinus ATGACAGAAAAAGCCAATGGTGTGAAGAGCTCCCCAGCCAATAACCACAACCACCATGCCCCTCCTGCCATCAAGGCCAATGGCAAAGATGACCACAGGGCC---AGCAGCCGGCCACAGTCTGCGGCCGATGATGACACCTCCTCAGAGCTACAGCGACTGGCAGAGATGGATGCCCCCCAGCAGAGGAGGGGTGGCTTCCGCAGGATTGCCCGCCTGGT-GGGGGTCCTCAGAGAGTGGGCTAACAGGAACTTCCGTGAGGA-GGAGCCTAGACCTGACTCATTCCTTGAGCGTTTCCGGGGGCCTGAGCTCCACACCGTGACAACACAGCAAGGGGACGGCAAAGGCGACAAGGACGGCGAGGGAA-----AGGGCACCAAGAAGAAGTTTGAAC---TCTTTGTCTTGGACCCAGCCGGGGACTGGTACTACCGCTGGCTTTTTCTCATTGCCTTGCCCGTCCTCTACAACTGGTGCCTATT-GGTGGCCAGAGCCTGCTTCAGTGACCTGCAGAAAGGTTACTACATAGTGTGGCTGGTGCTGGATTACGTCTCAGATGTGGTCTACATCGCAGACCTCTTCATCCGACTGCGCACAGGTTTCTTGGAGCAGGGGCTACTGGTGAAAGACACCAAGAAGTTG--CGGGACAACTACATCCACACCATGCAGTTCAAGCTGGATGTGGCCTCCATCATCCCTACAGACCTGATCTATTTTGCTGTGGGGATCCACAACCCTGAGGTACGCTTCAACCGCCTGCTACACTTTGCCCGCATGTTTGAGTTCTTTGACCGCACTGAGACACGCACCAGCTACCCCAAC-ATCTTCCGCATCAGCAACCTGATCCTCTACATCTTGGTCATCATCCACTGGAATGCCTGCATCTACTATGCCATCTCCAAGTCCATCGGCTTTGGGGTAGACACCTGGGTTTACCCCAACATCACTGATCCTGAGTATGGCTACCTGTCTAGGGAGTACATCTATTGCCTTTACTGGTCTACACTGACCCTCACCACCATTGGGGAGACACCACCCCCTGTAAAGGATGAGGAGTACCTGTTTGTCATCTTTGACTTCCTGATTGGTGTCCTCATCTTTGCCACCATCGTGGGAAATGTGGGCTCCATGATCTCCAACATGAATGCCACCCGGGCTGAGTTCCAGGCCAAGATTGATGCCGTCAAACATTATATGCAGTTCCGAAAGGTCAGCAAGGAGATGGAAGCCAAGGTCATTAGGTGGTTTGACTACCTGTGGACCAATAAGAAGAGTGTGGATGAGCGGGAAGTCCTCAAAAACCTGCCAGCCAAGCTTAGGGCTGAGATAGCCATCAACGTCCACCTGTCCACACTCAAGAAAGTGCGCATCTTTCAGGACTGTGAGGCTGGCCTGCTGGTGGAACTGGTATTAAAGCTCCGGCCTCAGGTCTTCAGCCCTGGGGACTACATTTGCCGCAAGGGGGATATTGGGAAGGAGATGTACATAATCAAGGAGGGAAAATTGGCAGTGGTGGCTGATGACGGTGTCACTCAGTATGCCCTGCTCTCAGCTGGGAGTTGCTTTGGAGAGATCAGTATCCTTAATATTAAGGGCAGTAAAATGGGCAATCGGCGCACAGCCAACATCCGCAGTCTCGGCTACTCTGATCTGTTCTGCTTGTCCAAGGATGATCTTATGGAAGCTGTGACTGAGTACCCTGATGCCAAGAGGGTCTTGGAGGAGAGAGGCCGGGAGATTCTGATGAAGGAGGGCTTGTTGGATGAGAATGAGGTGGCAGCCAGCATGGAAGTAGATGTGCAGGAAAAGCTAGACCAGCTGGAGACCAACATGGACACCTTGTACACTCGTTTTGCCCGCCTGCTGGCCGAGTACACAGGAGCCCAGCAGAAGCTCAAGCAGCGCATCACAGCTTTGGAAACCAAGATGAAGCAGAATAATGAG---GATGA----CTACCTATCAGATGGGCTGAACAGCCCGGAGCCA---CCTGCTGAGAAGCCATAA
Capra_hircus ATGACAGAAAAAGCCAATGGCATGAAGAGCTCCCCAGCCAATAATCACAACCACCATGCCCCTCCTGCCATCAAGGCCAATGGCAAAGATGACCACAGGGCC---AGCAGCCGGCCACAGTCTGCGGCCGATGATGACACCTCCTCAGAGCTACAGCGACTGGCAGAGATGGATGCCCCCCAGCAGAGGAGGGGTGGCTTCCGCAGGATTGCACGCCTGAT-GGGGGTCCTCAGAGAGTGGGCTAACAGGAACTTCCGTGAGGA-GGAGCCTAGACCTGACTCATTCCTTGAGCGTTTCCGGGGGCCTGAGCTCCACACCGTGATAACACAGCAAGGGGACGGCAAAGGCGACAAGGACGGCGAGGGAA-----AGGGCACCAAGAAGAAGTTTGAAC---TCTTTGTCTTGGACCCAGCCGGGGACTGGTACTACCGCTGGCTTTTTCTCATTGCCTTGCCCGTCCTCTACAACTGGTGCCTATT-GGTGGCCAGAGCCTGCTTCAGTGACCTGCAGAAAGGTTACTACATAGTGTGGCTTGTGCTGGATTACGTCTCAGATGTGGTCTACATCGCAGACCTCTTCATCCGACTGCGCACAGGTTTCTTGGAGCAGGGGCTACTAGTGAAAGATACCAAGAAGTTG--CGGGACAACTACATTCACACCATGCAGTTCAAGCTGGATGTGGCCTCCATCATCCCTACAGACCTGATCTATTTTGCTGTGGGGATCCACAACCCTGAGGTGCGCTTCAACCGCCTGCTACACTTTGCCCGCATGTTTGAGTTCTTTGACCGCACTGAGACACGCACTAGCTACCCCAAC-ATCTTCCGAATCAGCAACCTGATCCTCTACATCTTGGTCATCATCCACTGGAATGCCTGCATCTACTATGCCATCTCCAAGTCCATCGGCTTTGGGGTAGACACCTGGGTTTACCCCAACATCACTGACCCTGAGTATGGCTACCTGTCTAGGGAGTACATCTATTGCCTTTACTGGTCTACACTGACCCTCACCACCATTGGGGAGACACCACCCCCTGTAAAGGATGAGGAGTACCTGTTTGTCATCTTTGACTTCCTGATTGGTGTCCTCATCTTTGCCACCATTGTGGGAAATGTGGGCTCCATGATCTCCAACATGAATGCCACCCGGGCTGAGTTCCAGGCCAAGATTGATGCCGTCAAACATTATATGCAGTTCCGAAAGGTCAGCAAGGAGATGGAAGCCAAGGTCATTAGGTGGTTTGACTACTTGTGGACCAATAAGAAGAGTGTGGATGAGCGGGAAGTCCTCAAAAACCTGCCAGCCAAGCTTAGGGCTGAGATAGCCATCAACGTCCACCTGTCCACACTCAAGAAAGTGCGCATCTTTCAGGACTGTGAGGCTGGCCTGTTGGTGGAACTGGTATTAAAGCTCCGGCCTCAGGTCTTCAGCCCTGGGGACTACATTTGCCGCAAGGGGGATATTGGGAAGGAGATGTACATAATCAAGGAGGGAAAATTGGCAGTGGTGGCTGATGATGGTGTCACTCAGTATGCCCTGCTCTCGGCTGGGAGTTGCTTTGGAGAGATCAGTATCCTTAATATTAAGGGCAGCAAAATGGGCAATCGGCGCACAGCCAACATCCGCAGTCTTGGCTACTCTGATCTGTTCTGCTTGTCCAAGGATGATCTTATGGAAGCTGTGACTGAGTACCCTGATGCCAAGAGGGTCTTGGAGGAGAGAGGCCGGGAGATTCTGATGAAGGAGGGCTTGTTGGATGAGAATGAGGTGGCAGCCAGCATGGAAGTAGATGTGCAGGAAAAGCTAGAACAGCTGGAGACCAACATGGACACCTTGTACACTCGTTTTGCCCGCCTGCTGGCCGAGTACACGGGAGCCCAGCAGAAGCTCAAGCAGCGCATCACAGTTTTGGAAATCAAGATGAAGCAGAATAATGAG---GATGA----CTACCTGTCAGATGGGCTGAACAGCCCGGAGCCA---CCTGCTGAGAAGCCATAA
Ovis_aries ATGACAGAAAAAGCCAATGGCGTGAAGAACTCCCCAGCCAATAACCACAACCACCATGCCCCTCCTGCCATCAAGGCCAATGGCAAAGATGACCACAGGGCC---AGCAGCCGGCCACAGTCTGCCGCCGATGATGACACCTCCTCAGAGCTACAGCGACTGGCAGAGATGGACGCCCCCCAGCAGAGGAGGGGTGGCTTCCGCAGGATTGCACGCCTGGT-GGGGGTCCTCAGAGAGTGGGCTAACAGGAACTTCCGTGAGGA-GGAGCCTAGACCTGACTCATTCCTTGAGCGTTTCCGGGGGCCTGAGCTCCACACCGTGATAACACAGCAAGGGGACGGCAAAGGCGACAAGGACGGCGAGGGAA-----AGGGCACCAAGAAGAAGTTTGAAT---TCTTTGTATTGGACCCAGCCGGGGACTGGTACTACCGCTGGCTTTTTCTCATTGCCTTGCCCGTCCTCTACAACTGGTGCCTATT-GGTGGCCAGAGCCTGCTTCAGTGACCTGCAGAAAGGTTACTACATAGTGTGGCTTGTGCTGGATTATGTCTCAGATGTGGTCTACATCGCAGACCTCTTCATCCGACTGCGCACAGGTTTCTTGGAGCAGGGGCTACTGGTGAAAGATACCAAGAAGTTG--CGGGACAACTACATCCACACCATGCAGTTCAAGCTGGATGTGGCCTCCATCATCCCTACAGACCTGATCTATTTTGCTGTGGGGATCCACAACCCTGAGGTGCGCTTCAACCGCCTGCTACACTTTGCCCGCATGTTTGAGTTCTTTGATCGCACTGAGACACGCACTAGCTACCCCAAC-ATCTTCCGAATCAGCAACCTGATCCTCTACATCTTGGTCATCATCCACTGGAATGCCTGCATCTACTATGCCATCTCCAAGTCCATCGGCTTTGGGGTAGACACCTGGGTTTACCCCAACATCACTGACCCTGAGTATGGCTACCTGTCTAGGGAGTACATCTATTGCCTTTACTGGTCTACACTGACCCTCACCACCATTGGGGAGACACCACCCCCTGTAAAGGATGAGGAGTACCTGTTTGTCATCTTTGACTTCTTGATTGGTGTCCTCATCTTTGCCACCATCGTGGGAAATGTGGGCTCCATGATCTCCAACATGAATGCCACCCGGGCTGAGTTCCAGGCCAAGATTGATGCCGTCAAACATTATATGCAGTTCCGAAAGGTCAGCAAGGAGATGGAAGCCAAGGTCATTAGGTGGTTTGACTACTTGTGGACCAATAAGAAGAGTGTGGATGAGCGGGAAGTCCTCAAAAACCTGCCAGCCAAGCTTAGGGCTGAGATAGCTATCAACGTCCACCTGTCCACACTCAAGAAAGTGCGCATCTTTCAGGACTGTGAGGCTGGCCTGCTGGTGGAACTGGTATTAAAGCTCCGGCCTCAGGTCTTCAGCCCTGGGGACTACATTTGCCGCAAGGGGGATATTGGGAAGGAGATGTACATAATCAAGGAGGGAAAATTGGCAGTGGTGGCTGATGATGGTGTCACTCAGTATGCCCTGCTCTCGGCTGGGAGTTGCTTTGGAGAGATCAGTATCCTTAATATTAAGGGCAGCAAAATGGGCAATCGGCGCACAGCCAACATCCGCAGTCTTGGCTACTCTGATCTGTTCTGCTTGTCCAAGGATGATCTTATGGAAGCTGTGACTGAGTACCCTGATGCCAAGAGGGTCTTGGAGGAGAGAGGCCGGGAGATTCTGATGAAGGAGGGCTTGTTGGATGAGAATGAGGTGGCAGCCAGCATGGAAGTAGATGTGCAGGAAAAGCTAGAACAGCTGGAGACCAACATGGACACCTTGTACACTCGTTTTGCCCGCCTGCTGGCCGAGTACACGGGAGCCCAGCAGAAGCTCAAGCAGCGCATCACAGTTTTGGAAATCAAGATGAAGCAGAATAATGAG---GATGA----CTACCTGTCAGATGGGCTGAACAGCCCGGAGCCA---CCTGCTGAGAAGCCATAA
Cephalophus_harveyi ATGACAGAAAAGGCCAATGGCGTGAAGAGCTCCCCAGCCAATAACCACAACCACCATGCCCCTCCTGCCATCAAGGTCAATGGCAAAGATGACCACAGGGCC---AGCAGCCGGCCACAGTCTGCGGCCGATGATGACACCTCCTCAGAGCTACAGCGACTGGCAGAGATGGATGCCCCCCAGCAGAGGAGGGGTGGCTTCCGCAGGATTGCCCGCCTGGT-GGGGGTCCTCAGAGAGTGGGCTAACAGGAACTTCCGTGAGGA-GGAGCCTAGACCTGACTCATTCCTTGAGCGTTTCCGAGGGCCTGAGCTCCACACCGTGACAACACAGCAAGGAGACGGCAAAGGCGACAAGGACGGCGAGGGCA-----AGGGCACCAAGAAGAAGTTTGAAC---TCTTTGTCTTGGACCCAGCCGGGGACTGGTACTACCGCTGGCTTTTTCTCATTACCTTGCCCGTCCTCTACAACTGGTGCCTATT-GGTGGCCAGAGCCTGCTTCAGTGACCTGCAGAAAGGTTACTACATAGTGTGGCTGGTGCTGGATTACATCTCCGATGTGGTCTACATTGCAGACCTCTTCATCCGACTGCGCACAGGTTTCTTGGAGCAGGGGCTACTGGTGAAAGACACCAAGAAGTTG--CGGGACAACTACATCCACACCATGCAGTTCAAGCTGGATGTGGCCTCCATCATCCCTACAGACCTGATCTATTTTGCCGTGGGGATCCACAACCCTGAGGTGCGCTTCAACCGCCTGCTACACTTTGCCCGCATGTTTGAGTTCTTTGACCGCACTGAGACACGCACCAGCTACCCCAAC-ATCTTCCGAATCAGCAACCTGATCCTCTACATCTTGGTCATCATCCACTGGAATGCCTGCATCTACTATGCCATCTCCAAGTCCATCGGCTTTGGGGTAGACACCTGGGTTTACCCCAACATCACTGACCCTGAGTATGGCTACCTGTCTAGGGAGTACATCTATTGCCTTTACTGGTCTACTCTGACCCTCACCACCATTGGGGAGACACCACCCCCTGTAAAGGATGAGGAGTACCTGTTTGTCATCTTTGACTTCCTGATTGGTGTCCTCATCTTTGCCACCATCGTGGGAAATGTGGGCTCCATGATCTCCAACATGAATGCCACCCGGGCTGAGTTCCAGGCCAAGATTGATGCCGTCAAACATTATATGCAGTTCCGAAAGGTCAGCAAGGAGATGGAAGCCAAGGTCATTAGGTGGTTTGACTACTTGTGGACCAATAAGAAGAGTGTGGATGAGCGGGAAGTCCTCAAAAACCTGCCAGCCAAGCTTAGGGCTGAGATAGCCATCAACGTCCACCTGTCCACACTCAAGAAAGTGCGCATCTTTCATGACTGTGAGGCTGGCCTGCTGGTGGAACTGGTATTAAAGCTCCGGCCTCAGGTCTTCAGCCCTGGGGACTACATTTGCCGCAAGGGGGATATTGGGAAGGAGATGTACATAATCAAGGAGGGAAAATTGGCAGTGGTGGCTGATGACGGTGTCACTCAGTATGCCCTGCTCTCGGCTGGGAGTTGCTTTGGAGAGATCAGTATCCTTAATATTAAGGGCAGCAAAATGGGCAATCGGCGCACAGCCAACATCCGCAGTCTTGGCTACTCTGATCTGTTCTGTTTGTCCAAGGATGATCTTATGGAAGCTGTGACTGAGTACCCTGATGCCAAGAGGGTCTTGGAGGAGAGAGGCCGGGAGATTCTGATGAAGGAGGGCTTGTTGGATGAGAATGAGGTGGCAGCCAGCATGGAAGTAGATGTGCAGGAAAAGCTAGAACAGCTGGAGACCAACATGGACACCTTGTACACTCGTTTTGCCCGCCTGCTGGCTGAGTACACGGGAGCCCAGCAGAAGCTCAAGCAGCGCATCACAGTTTTGGAAACCAAGATGAAGCAGAATAATGAG---GATGA----CTACCTGTCAGATGGGCTGAACAGCCCGGAGCCA---CCTGCTGAGAAGCCATAA
Nanger_granti ATGACAGAAAAAGCCAATGGCGTGAAGAGCTCCCCAGCCAATAACCACAACCACCATGCCCCTCCTGCCATCAAGGCCAATGGCAAAGATGACCACAGGGAC---AGCAGCCGGCCACAATCTGCGGCCGATGATGACACCTCCTCAGAGCTACAGCGACTGGCAGAGATGGATGCCCCCCAGCAGAGGAGGGGTGGCTTCCGCAAGATTGCCCGCCTGGT-GGGGGTCCTCAGAGAGTGGGCTAACAGGAACTTCCGTGAGGA-GGAGCCTAGACCTGACTCATTCCTTGAGCGTTTCTGGGGGCCTGAGCTCCACACCGTGACAACACAGCAAGGGGACGGCAAGGGCGACAAGGACGGCGAGGGCA-----AGGGCACCAAGAAGAAGTTTGAAC---TCTTTGTCTTGGACCCAGCCGGGGACTGGTACTACCGTTGGCTTTTTCTCATTGCCTTGCCCGTCCTCTACAACTGGTGCCTATT-GGTGGCCAGAGCCTGCTTCAGTGACTTGCAGAAAGGTTACTACATAGTGTGGCTGGTGCTGGATTACGTCTCAGATGTGGTCTACATCGCAGACCTCTTCATCCGACTGCGCACAGGTTTCTTGGAGCAGGGGCTACTGGTGAAAGACACCAAGAAATTG--CGGGACAACTACATCCACACCATGCAGTTCAAGCTGGATATGGCCTCCATCATCCCTACAGACCTGATCTATTTTGCTGTGGGGATCCACAACCCTGAGGTGCGCTTCAACCGCCTGTTACACTTTGCCCGCATGTTTGAGTTCTTTGACCGCACTGAGACACGCACCAGCTACCCCAAC-ATCTTCCGAATCAGCAATCTGATCCTCTACATCTTGGTCATCATCCACTGGAATGCCTGCATCTACTATGCCATCTCCAAGTCCATCGGCTTTGGGGTAGACACCTGGGTTTACCCCAACATCACTGACCCTGAGTATGGCTACCTGTCTAGGGAGTACATCTATTGCCTTTACTGGTCTACACTGACCCTCACCACCATTGGGGAGACACCACCCCCTGTAAAGGATGAGGAGTACCTGTTTGTCATCTTTGACTTCTTGATTGGTGTCCTCATCTTTGCCACCATCGTGGGAAATGTGGGCTCCATGATCTCCAACATGAATGCCACCCGGGCTGAGTTCCAGGCCAAGATTGATGCCGTCAAACATTATATGCAGTTCCGAAAGGTCAGCAAGGAGATGGAAGCCAAGGTCATTAGGTGGTTTGACTACTTGTGGACCAATAAGAAGAGTGTGGATGAGCGGGAAGTCCTCAAAAACCTGCCAGCCAAGCTTAGGGCTGAGATAGCCATCAACGTCCACCTGTCCACACTCAAGAAAGTGCGCATCTTTCAGGATTGTGAGGCTGGCCTGCTGGTGGAACTGGTATTAAAGCTCCGGCCTCAGGTCTTCAGCCCTGGGGACTACATTTGTCGCAAGGGGGATATTGGGAAGGAGATGTACATAATCAAGGAGGGAAAATTGGCAGTGGTGGCTGATGACGGTGTCACTCAGTATGCCCTGCTCTCGGCTGGGAGTTGCTTTGGAGAGATCAGTATCCTTAATATTAAGGGCAGCAAAATGGGCAATCGGCGCACAGCCAACATCCGCAGTCTTGGCTACTCTGATCTGTTCTGCTTGTCCAAGGATGATCTTATGGAAGCTGTGACTGAGTACCCTGATGCTAAGAGGGTCTTGGAGGAGAGAGGCCGGGAGATTCTGATGAAGGAGGGCTTGTTGGATGAGAATGAGGTGGCAGCCAGCATGGAAGTAGATGTGCAGGAAAAGCTCGAACAGCTGGAGACCAACATGGACACCTTGTACACTCGTTTTGCCCGCCTGCTGGCTGAGTACACGGGAGCCCAGCAGAAGCTCAAGCAGCGCATCACTGTTTTGGAGACCAAGATGAAGCAGAATAATGAG---GATGA----CTACCTGTCAGATGGGCTGAACAGCCCGGAACCA---CCTGTTGAAAAGTCATAA
Litocranius_walleri ATGACAGAAAAAGCCAATGGTGTGAAGAGCTCCCCAGCCAATAACCACAGCCACCATGCCCCTCCTGCCATCAAGGCCAATGGCAAAGATGACCACAGGGCC---AGCAGCCGGCCACAGTCTGCGGCCGATGATGACACCTCCTCAGAGCTACAGCGACTGGCAGAGATGGATGCCCCTCAGCAGAGGAAGGGTGGCTTCCGCAGGATTGCCCGCCTGGT-GGGGGTCCTCAGAGAGTGGGCTAACAGGAACTTCCGTGAGGA-GGAGCCTAGACCTGACTCGTTCCTTGAGCGTTTCCGGGGGCCTGAGCTCCACACTGTGACAACACAGCAAGGGGACGGCAAAGGCGACAAAGACGGCGAGGGCA-----AGGGCACCAAGAAGAAGTTTGAAC---TCTTTGTCTTGGACCCAGCCGGGGACTGGTACTACCGTTGGCTTTTTCTTATTGCCTTGCCCGTCCTCTACAACTGGTGCCTATT-GGTGGCCAGAGCCTGCTTCAGTGACCTGCAGAAAGGTTACTACATAGTGTGGCTGGTGCTGGATTACGTCTCAGATGTGGTCTACATCGCAGACCTCTTCATCCGACTGCGCACAGGTTTCTTGGAGCAGGGGCTACTGGTGAAAGACACCAAGAAGTTG--CGGGACAACTACATCCACACCATGCAGTTCAAGCTGGATGTGGCCTCCATCATCCCTACAGACCTGATCTATTTTGCTGTGGGGATCCACAACCCTGAGGTGCGCTTCAACCGCCTGTTACACTTTGCCCGCATGTTTGAGTTCTTTGACCGCACTGAGACACGCACCAGCTACCCCAAC-ATCTTCCGAATCAGCAACCTGATCCTCTACATCTTGGTCATCATCCACTGGAATGCCTGCATCTACTATGCCATCTCCAAGTCCATCGGCTTTGGGGTAGACACCTGGGTTTACCCCAACATCACTGACCCTGAGTATGGCTACCTGTCTAGGGAGTACATCTATTGCCTTTACTGGTCTACACTGACCCTCACCACCATTGGAGAGACACCACCCCCTGTAAAGGATGAGGAGTACCTGTTTGTCATCTTTGACTTCTTGATTGGTGTCCTCATCTTTGCCACCATCGTGGGAAATGTGGGCTCCATGATCTCCAACATGAATGCCACCCGGGCTGAGTTCCAGGCCAAGATTGATGCCGTCAAACATTATATGCAGTTCCGAAAGGTCAGCAAGGAGATGGAAGCCAAGGTCATTAGGTGGTTTGACTACTTGTGGACCAATAAGAAGAGTGTGGATGAGCGAGAAGTCCTCAAAAACCTGCCAGCCAAGCTTAGGGCTGAGATAGCCATCAACGTCCACCTGTCCACACTCAAGAAAGTGCGCATCTTTCAGGACTGTGAGGCTGGCCTGCTGGTGGAACTGGTATTAAAGCTCCGGCCTCAGGTCTTCAGCCCTGGGGACTACATTTGCCGCAAGGGGGATATTGGGAAGGAGATGTACATAATCAAGGAGGGAAAATTGGCAGTGGTGGCTGATGACGGTGTCACTCAGTATGCCCTGCTCTCGGCTGGGAGTTGCTTTGGAGAGATCAGTATCCTTAATATTAAGGGCAGCAAAATGGGCAATCGGCGCACAGCCAACATCCGCAGTCTTGGCTACTCTGATCTGTTCTGCTTGTCCAAGGATGATCTTATGGAAGCTGTGACTGAGTACCCTGATGCTAAGAGGGTCTTGGAGGAGAGAGGCCGGGAGATTCTGATGAAGGAGGGCTTGTTGGATGAGAATGAGGTGGCAGCCAGCATGGAAGTAGATGTGCAGGAAAAGCTAGAACAGCTGGAGACCAACATGGACACCCTGTACACTCGTTTTGCCCGCCTGCTGGCTGAGTACACGGGAGCCCAGCAGAAGCTCAAGCAGCGCATCACAGTTTTGGAAACCAAGATGAAGCAGAATAATGAG---GATGA----CTACCTGTCAGATGGGCTGAACAGCCCGGAACCA---CCTGTTGAAAAGTCATAA
Oreotragus_oreotragus ATGACAGAAAAAGCCAATGGCGTGAAGAGCTCCCCAGCCAATAACCACAACCACCATGCCCCTCCTGCCATCAAGGCCAATGGCAAAGATGACCACAGGGTC---AGCAGCCGGCCACAGTCTGCGGCCAATGATGACACCTCCTCAGAGCTACAGCGACTGGCAGAGATGGACACCCCCCAGCAGAGGAGGGGTGGCTTCCGCAGGATTGCCCGCCTGGT-GGGGGTCCTCAGAGAGTGGGCTAACAGGAACTTCCGTGAGGA-GGAGCCTAGACCTGACTCATTCCTTGAGCGTTTCCGGGGGCCTGAGCTCCACACCGTGACAACACAGCAAGGGGACGGCAAAGGCGACAAGGACGGCGAGGGCA-----AGGGCACCAAGAAGAAGTTTGAAC---TCTTTGTCTTGGACCCAGCTGGGGACTGGTACTACCGCTGGCTTTTTCTCATTGCCTTGCCCGTCCTCTACAACTGGTGCCTATT-GGTGGCCAGAGCCTGCTTCAGTGACCTGCAGAAAGGTTACTACATAGTGTGGCTGGTGCTGGATTACGTCTCAGATGTGGTCTACATCGCAGACCTCTTCATCCGACTGCGCACAGGTTTCTTGGAGCAGGGGCTACTGGTGAAAGACACCAAGAAGTTG--CGGGACAACTACATCCACACCATGCAGTTCAAGCTGGATGTGGCCTCCATCATCCCTACAGACCTGATCTATTTTGCTGTGGGGATCCACAACCCTGAGGTGCGCTTCAACCGCCTGCTACACTTTGCCCGCATGTTTGAGTTCTTTGACCGCACTGAGACACGCACCAGCTACCCCAAC-ATCTTCCGAATCAGCAACCTGATCCTCTACATCTTGGTCATCATCCACTGGAATGCCTGCATCTACTATGCCATCTCCAAGTCCATCGGCTTTGGGGTAGACACCTGGGTTTACCCCAACATCACTGACCCTGAGTATGGCTACCTGTCTAGGGAGTACATCTATTGCCTTTACTGGTCTACACTGACCCTCACCACCATTGGGGAGACACCACCCCCTGTAAAGGATGAGGAGTACCTGTTTGTCATCTTTGACTTCCTGATTGGTGTCCTCATCTTTGCCACCATCGTGGGAAATGTGGGCTCCATGATCTCCAACATGAATGCCACCCGGGCTGAGTTCCAGGCCAAGATTGATGCTGTCAAACATTATATGCAGTTCCGAAAGGTCAGCAAGGAGATGGAAGCCAAGGTCATTAGGTGGTTTGACTACTTGTGGACCAATAAGAAGAGTGTGGATGAGCGGGAAGTCCTCAAAAACCTTCCAGCCAAGCTTAGGGCTGAGATAGCCATCAACGTTCACCTGTCCACACTCAAGAAAGTGCGCATCTTTCAGGACTGTGAGGCTGGCCTGCTGGTGGAACTGGTATTAAAGCTCCGGCCTCAGGTCTTCAGCCCTGGGGACTACATTTGCCGCAAGGGGGATATTGGGAAGGAGATGTACATAATCAAGGAGGGAAAATTGGCAGTGGTGGCTGATGACGGCGTCACTCAGTATGCCCTGCTCTCAGCTGGGAGTTGCTTTGGAGAGATCAGTATCCTTAATATTAAGGGCAGCAAGATGGGCAATCGGCGCACAGCCAACATCCGCAGCCTTGGCTACTCTGATCTGTTCTGCTTGTCCAAGGATGATCTTATGGAAGCTGTGACTGAGTACCCTGATGCCAAGAGGGTCTTGGAGGAGAGAGGTCGGGAGATTCTGATGAAGGAGGGCTTGTTGGATGAGAATGAGGTGGCAGCCAGCATGGAAGTAGATGTGCAGGAAAAGCTAGAACAGCTGGAGACCAACATGGACACCTTGTACACTCGTTTTGCCCGCCTGCTGGCTGAGTACACAGGAGCCCAGCAGAAGCTCAAGCAGCGCATCACAGTTTTGGAAACCAAGATGAAACAGAATAATGAG---GATGA----CTACCTGTCAGATGGGCTGAACAGCCCGGAACCA---CCTGCTGAGAAGCCATAA
Bubalus_bubalis ATGACAGAAAAAGCCAATGGCATGACGAGCTCCCCAGCCAATAACCACAACCACCATGCCCCTCCTGCCATCAAGGCCAATGGCAAAGATGACCACAGGGCC---AGCAGCCGGCCACAGTCTGCGGCTGACGATGACACCTCCTCAGAGCTACAGCGACTGGCAGAGATGGATGCCCCCCAGCCGAGGAGGGGTGGCTTCCGCAGGATTGCCCGCCTGGT-GGGGGTCCTCAGAGAGTGGGCTAACAGGAACTTCCGTGAGGA-GGAGCCTAGACCTGACTCATTCCTTGAGCGTTTCCGGGGGCCCGAGCTCCACACCGTGACAACACAACAAGGAGACGGCAAAGGCGACAAGGACGGCGAGGGCA-----AGGGCACCAAGAAGAAGTTTGAAC---TCTTTGTCTTGGACCCAGCAGGGGACTGGTACTACCGCTGGCTTTTTCTCATTGCCTTGCCCGTCCTCTACAACTGGTGCCTATT-GGTGGCCAGAGCCTGCTTCAGTGACCTGCAGAAAGGCTACTACATAGTGTGGCTGGTGCTGGATTACGTCTCAGATGTGGTCTACATCGCAGACCTCTTCATCCGACTGCGCACAGGTTTCTTAGAGCAGGGGCTACTGGTGAAAGACACCAAGAAGTTG--CGGGACAACTACATCCACACCATGCAGTTCAAGCTGGATGTGGCCTCCATCATCCCTACAGACCTGATCTATTTTGCTGTGGGGATCCACAACCCTGAGGTGCGCTTTAACCGCCTGCTACACTTTGCCCGCATGTTTGAGTTCTTTGACCGCACTGAGACACGCACCAGCTACCCCAAC-ATCTTCCGAATCAGCAACCTGATCCTCTACATCTTGGTCATCATCCACTGGAATGCCTGCATCTACTATGCCATCTCCAAGTCCATCGGCTTTGGGGTAGACACCTGGGTTTACCCCAACATCACTGACCCTGAGTATGGCTACCTGTCTAGGGAGTACATCTATTGCCTTTACTGGTCTACACTGACCCTCACCACCATTGGGGAAACACCACCCCCTGTAAAGGATGAGGAGTACCTGTTTGTCATCTTTGACTTCCTGATTGGTGTCCTCATCTTTGCCACCATCGTGGGAAATGTGGGCTCCATGATCTCCAACATGAATGCCACCCGGGCTGAGTTCCAGGCCAAGATTGATGCCGTCAAACATTATATGCAGTTCCGAAAGGTCAGCAAGGAGATGGAAGCCAAGGTCATTAGGTGGTTTGACTACTTGTGGACCAATAAGAAGAGTGTAGATGAGCGGGAAGTCCTCAAAAACCTGCCAGCCAAGCTCAGGGCTGAGATAGCCATTAACGTCCACCTGTCCACACTCAAGAAAGTGCGCATTTTTCAGGACTGTGAGGCTGGCCTGCTGGTGGAACTGGTATTAAAGCTCCGGCCTCAGGTCTTTAGCCCTGGGGACTACATTTGCCGCAAGGGGGATATTGGGAAGGAGATGTACATAATCAAGGAGGGAAAATTGGCAGTGGTGGCTGATGACGGTGTCACTCAGTATGCCCTGCTCTCAGCTGGGAGTTGCTTTGGAGAGATCAGTATCCTTAATATTAAGGGCAGCAAAATGGGGAATCGGCGCACAGCCAACATCCGCAGTCTTGGCTACTCTGATCTGTTCTGCTTGTCCAAGGATGATCTTATGGAAGCTGTGACTGAGTACCCTGATGCCAAGAGGGTCTTGGAGGAGAGAGGCCGGGAGATTCTGATGAAGGAGGGCTTGTTGGATGAGAATGAGGTGGCAGCCAGCATGGAGGTAGATGTGCAGGAAAAGCTAGAACAGCTGGAGACCAACATGGACACCTTGTACACTCGTTTTGCCCGCCTGCTGGCCGAGTACACGGGAGCCCAGCAGAAGCTCAAGCAGCGCATCACAGTTTTGGAAATCAAGATGAAGCAGAATAATGAG---GATGA----CTACCTGTCAGATGGGATGAACAGCCCGGAGCCA---CCTGCCGAGAAGCCATAA
Bos_taurus ATGACAGAAAAAGCCAATGGCGTGAAGAGCTCCCCAGCCAATAACCACAACCACCATGCCCCTCCTGCCATCAAGGCCAGTGGCAAAGATGACCACAGGGCC---AGCAGCCGGCCACAGTCTGCTGCTGATGATGACACCTCCTCAGAGCTACAGCGACTGGCAGAGATGGATGCCCCCCAGCAGAGGAGGGGTGGCTTCCGCAGGATTGCCCGCCTGGT-GGGGGTCCTCAGAGAGTGGGCTTACAGGAACTTCCGTGAGGA-GGAGCCTAGACCTGACTCATTCCTTGAGCGTTTCCGGGGGCCTGAGCTCCACACCGTGACAACACAACAAGGAGACGGCAAAGGCGACAAGGACGGCGAGGGCA-----AGGGCACCAAGAAGAAGTTTGAAC---TCTTTGTCTTGGACCCAGCCGGGGACTGGTACTACCGCTGGCTTTTTCTCATTGCCTTGCCCGTCCTCTACAACTGGTGCCTATT-GGTGGCCAGAGCCTGCTTCAGTGACCTGCAGAAAGGCTACTACATAGTGTGGCTGGTGCTGGATTACGTCTCAGATGTGGTCTACATCGCAGACCTCTTCATCCGACTGCGCACAGGTTTCTTGGAGCAGGGGCTACTGGTGAAAGACACCAAGAAGTTG--CGGGACAACTACATCCACACCATGCAGTTTAAGCTGGATGTGGCCTCCATCATCCCTACAGACCTGATCTATTTTGCTGTGGGGATCCATAACCCTGAGGTGCGCTTCAACCGCCTGCTACACTTTGCCCGCATGTTTGAGTTCTTTGACCGCACTGAGACACGCACCAGCTACCCCAAC-ATCTTCCGAATAAGCAACCTGATCCTCTACATCTTGATCATCATTCACTGGAATGCCTGCATCTACTATGCCATCTCCAAGTCCATCGGCTTTGGGGTAGACACCTGGGTTTACCCCAACATCACTGACCCTGAGTATGGCTACCTGTCTAGGGAGTACATCTATTGCCTTTACTGGTCTACACTGACCCTCACCACCATTGGGGAGACACCACCCCCTGTAAAGGATGAGGAGTACCTGTTTGTCATCTTTGACTTCCTGATTGGTGTCCTCATCTTTGCCACCATCGTGGGAAATGTGGGCTCCATGATCTCCAACATGAATGCCACCCGGGCTGAGTTCCAGGCCAAGATTGATGCTGTCAAACATTATATGCAGTTCCGAAAGGTCAGCAAGGAGATGGAAGCCAAGGTCATTAGGTGGTTTGACTACTTGTGGACCAATAAGAAGAGTGTAGATGAGCGAGAAGTCCTCAAAAACCTGCCAGCAAAGCTCAGGGCTGAGATAGCCATCAACGTCCACCTGTCCACACTCAAGAAAGTGCGCATCTTTCAGGACTGTGAGGCTGGCCTGCTGGTGGAACTGGTATTAAAGCTCCGGCCTCAGGTCTTTAGCCCTGGGGACTACATTTGCCGCAAGGGGGATATTGGGAAGGAGATGTACATAATCAAGGAGGGAAAATTGGCAGTGGTGGCTGATGACGGTGTCACTCAGTATGCCCTGCTCTCGGCTGGGAGTTGCTTTGGAGAGATCAGTATCCTTAATATTAAGGGCAGCAAAATGGGCAATCGGCGCACAGCCAACATCCGCAGTCTTGGCTACTCTGATCTGTTCTGCTTGTCCAAGGATGATCTTATGGAAGCTGTGACTGAGTACCCTGATGCCAAGAGGGTCTTGGAGGAGAGAGGCCGGGAGATTCTGATGAAGGAGGGCTTGTTGGATGAGAATGAGGTGGCAGCCAGCATGGAGGTAGATGTGCAGGAAAAGCTAGAACAGCTGGAGACCAACATGGACACCTTGTACACTCGTTTTGCCCGCCTGCTGGCCGAGTACACGGGAGCCCAGCAGAAGCTCAAGCAGCGCATCACAGTTTTGGAAACGAAGATGAAGCAGAATAATGAG---GATGA----CTCCCTGTCAGATGGGATGAACAGCCCAGAGCCA---CCTGCCGAGAAGCCATAA
Neotragus_pygmaeus ATGACAGAAAAAGCCAATGGCGTGAAGAGCTCCCCAGCCAATAACCACAACCACCATGCCCCTCCCGCCATCAAGGCCAATGGCAGAGATGACCACAGGGCC---AGCAGCCGGCCACAGTCTGCGGCCGATGATGACACCTCCTCAGAGCTACAGCGACTGGCAGAGATGGATGCCCCCCAGCAGAGGAGGGGTGGCTTCCTCAGGATTGCCCGCCTGGT-GGGGGTCCTCAGAGAGTGGGCTAACAGGAACTTCCATGAGGA-GGAGCCTAGACCTGACTCGTTCCTTGAGCGTTTCCGGGGGCCTGAGCTCCACACCGTGACAACACAGCAAGGGGACGGCAAAGGCGACAAGGACGGCGAGGGCA-----AGGGCACCAAGAAGAAGTTTGAAC---TCTTTGTCTTGGACCCAGCCGGGGACTGGTACTACCGCTGGCTTTTCCTCATTGCCTTGCCTGTCCTCTACAACTGGTGCCTGCT-GGTGGCCAGAGCCTGCTTCAGTGACTTGCAGAAAGGTTACTACATAGTGTGGCTGGTGCTGGATTACGTCTCAGATGTGGTCTACATCGCAGACCTCTTCATCCGACTGCGCACAGGTTTCTTGGAGCAGGGGCTACTGGTGAAAGACACCAAGAAGTTG--CGGGACAACTACATCCACACCATGCAGTTCAAGCTGGATGTGGCCTCCATCATCCCTACAGACCTGATCTATTTTGCTGTGGGGATCCACAACCCTGAGGTGCGCTTCAACCGCCTGCTACACTTTGCCCGCATGTTTGAGTTCTTTGACCGCACTGAGACACGCACCAGCTACCCCAAC-ATCTTCCGAATCAGCAACCTGATCCTCTACATCTTGGTCATCATCCATTGGAATGCCTGCATCTACTATGCCATCTCCAAGTCCATCGGCTTTGGGGTAGACACCTGGGTTTACCCCAACATCACTGACCCTGAGTATGGCTACCTGTCTAGGGAGTACATCTATTGCCTTTACTGGTCTACTCTGACCCTCACCACCATTGGGGAGACACCACCCCCTGTAAAGGATGAGGAGTACCTGTTTGTCATCTTTGACTTCCTGATTGGTGTCCTCATCTTTGCCACCATCGTGGGAAATGTGGGCTCCATGATCTCCAACATGAATGCCACCCGGGCTGAGTTCCAGGCCAAGATTGATGCCGTCAAACATTATATGCAGTTCCGAAAGGTCAGCAAGGAGATGGAAGCCAAGGTCATTAGGTGGTTTGACTACTTGTGGACCAATAAGAAGAGTGTGGATGAGCGGGAAGTCCTCAAAAACCTACCAGCCAAGCTTAGGGCTGAGATAGCCATCAACGTCCACCTGTCCACACTCAAGAAAGTGCGCATCTTTCAGGACTGTGAGGCTGGCCTGCTGGTGGAACTGGTGTTAAAGCTCCGGCCTCAGGTCTTCAGCCCTGGCGACTACATTTGCCGCAAGGGGGATATTGGGAAGGAGATGTACATAATCAAGGAGGGAAAATTGGCAGTGGTGGCTGATGACGGTGTCACTCAGTATGCCCTGCTCTCAGCTGGGAGTTGCTTTGGAGAGATCAGTATCCTTAATATTAAGGGCAGCAAAATGGGCAATCGGCGCACAGCCAACATCCGCAGTCTTGGCTACTCTGATCTGTTCTGCTTGTCCAAGGATGATCTTATGGAAGCTGTGACTGAGTACCCTGATGCCAAGAGGGTCTTGGAGGAGAGAGGCCGGGAGATTCTGATGAAGGAGGGCTTGTTGGATGAGAATGAGGTGGCAGCCAGCATGGAAGTAGATGTGCAGGAAAAGCTAGAACAGCTGGAGACCAGCATGGACACCTTGTACACTCGTTTTGCCCGCCTGCTGGCTGAGTACACGGGAGCCCAGCAGAAGCTCAAGCAGCGCATCACAGTTTTGGAAACCAAGATGAAGCAGAATAATGAG---GATGA----CTACCTGTCAGATGGGCTGAACAGCCCGGAACCA---CCTGCTGAGAAGCCATAA
Aepyceros_melampus ATGACAGAAAAAGCCAATGGCGTGAAGAGCTCCCCAGCCAATAACCACAACCACCATGCCCCTCCTGCCATCAAGGCCAATGGCAAAGATGACCACAGGGCC---AGCAGCCGGCCACAGTCTGCGACTGATGATGACACCTCCTCAGAGCTACAGCGACTGGCAGAGATGGATGCCCCGCAGCAGAGGAGGCATGGCTTCCGCAGGATTGCCCGCCTGGT-GGGGGTCCTCAGAGAGTGGGCTAACAGGAACTTCCGTGAGGA-GGAGCCTAGACCTGACTCGTTCCTTGAGCGTTTCCGGGGGCCTGAGCTCCACACCGTGACAACACAGCAAGGGGACGGCAAAGGCGACAAGGACGGCGAGGGCA-----AGGGCACCAAGAAGAAGTTTGAAC---TCTTTGTCTTGGACCCAGCCGGGGACTGGTACTACCGCTGGCTTTTTCTCATTGCCTTGCCCGTCCTCTACAACTGGTGCCTATT-GGTGGCCAGAGCCTGCTTCAGTGACCTGCAGAAAGGTTACTACATAGTGTGGCTGGTGCTGGATTACGTCTCAGATGGGGTCTACATCGCAGACCTCTTCATCCGACTGCGCACAGGTTTCTTGGAGCAAGGGCTACTGGTGAAAGACACCAAGAAGTTG--CGGGACAACTATATCCACACCATGCAGTTCAAGCTGGATGTGGCCTCCATCATCCCTACAGACCTGATCTATTTTGCTGTGGGGATCCACAACCCTGAGGTGCGTTTCAACCGCCTGCTACACTTTGCCCGCATGTTTGAGTTCTTTGACCGCACTGAGACACGCACCAGCTACCCCAAC-ATCTTCCGAATCAGCAACCTGATCCTCTACATCTTGGTCATCATCCACTGGAATGCCTGCATCTACTATGCCATCTCCAAGTCCATCGGCTTTGGGGTAGACACCTGGGTTTACCCCAACATCACTGACCCCGAGTATGGCTACCTGTCTAGGGAGTACATCTATTGCCTTTACTGGTCTACACTGACCCTCACCACCATTGGGGAGACACCACCTCCTGTAAAGGATGAGGAGTATCTGTTTGTCATCTTTGACTTCCTGATTGGTGTCCTCATCTTTGCCACCATCGTGGGAAATGTGGGCTCCATGATCTCCAACATGAATGCCACCCGGGCTGAGTTCCAGGCCAAGATTGATGCCGTCAAACATTATATGCAGTTCCGAAAGGTCAGCAAGGAGATGGAAGCCAAGGTCATTAGGTGGTTTGACTACTTGTGGACCAATAAGAAGAGTGTGGATGAGAGGGAAGTCCTCAAAAACCTGCCAGCCAAGCTTAGGGCTGAGATAGCCATCAACGTCCACCTGTCCACACTCAAGAAAGTGCGCATCTTTCAGGACTGTGAGGCTGGCCTGCTGGTGGAACTGGTATTAAAGCTCCGGCCTCAGGTCTTCAGCCCTGGGGACTACATTTGCCGCAAGGGGGATATTGGGAAGGAGATGTACATAATCAAGGAGGGAAAACTGGCAGTAGTGGCTGATGATGGTGTCACTCAGTATGCCCTGCTCTCGGCTGGGAGTTGCTTTGGAGAAATCAGTATCCTTAATATTAAGGGCAGCAAGATGGGCAATCGGCGCACAGCCAACATCCGCAGTCTTGGCTACTCTGATCTGTTCTGCTTGTCGAAGGATGATCTTATGGAAGCTGTGACTGAGTACCCTGATGCCAAGAGGGTCTTGGAGGAGAGAGGCCGGGAGATTCTGATGAAGGAGGGCTTGTTGGATGAGAATGAGGTGGCAGCCAGCATGGAAGTAGATGTGCAGGAAAAGCTAGAACAGCTGGAGACCAACATGGACACCTTGTACACTCGTTTTGCCCGCCTGCTGGCCGAGTACACAGGAGCCCAGCAGAAGCTCAAGCAGCGCATCACAGTTTTGGAAACCAAGATGAAGCAGAATAATGAG---GATGA----CTACCTGTCAGATGGGCTGAACAGCCCGGAGCCA---CCTGCTGAGAAGGCATAA
Tragelaphus_eurycerus ATGACAGAAAAAGCCAATGGTGTGAAGAGCTCCCCAGCCAATAACCACAACCACCATGCCCCTCCTGCCATCAAGGCCAATGGCAAAGATGACCACAGGGCC---AGCAGCCGGCCACAGTCTGCGGCCGACGATGACACCTCCTCAGAGCTACAGCGACTGGCAGAGATGGATGCCCCCCAGCAGAGGAGGGGTGGCTTCCGCAGGATTGCCCGCCTGGT-GGGGGTCCTCAGAGAGTGGGCTAACAGGAACTTCCGTGAGGA-GGAGCCTAGACCTGACTCGTTCCTTGAGCGTTTCCGGGGGCCCGAGCTCCACACCGTGACAACACAGCAAGGAGATGGCAAAGGCGACAAGGACGGCGAGGGCA-----AGGGCACCAAGAAGAAGTTTGAAC---TCTTTGTCTTGGACCCAGCTGGGGACTGGTACTACCGCTGGCTTTTTCTCATTGCCTTGCCCGTCCTCTACAACTGGTGCCTATT-GGTGGCCAGAGCCTGCTTCAGTGACCTGCAGAAAGGCTACTACATAGTGTGGCTGGTGCTGGATTACGTCTCAGATGTGGTCTACATCGCAGACCTCTTCATCCGACTGCGTACAGGTTTCTTGGAGCAGGGGCTACTGGTGAAAGACACCAAGAAGTTG--CGGGACAACTACATCCACACCATGCAGTTCAAGCTGGATGTGGCCTCCATCATCCCTACAGACCTGATCTATTTTGCTGTGGGGATCCACAACCCTGAGGTGCGCTTCAACCGCCTGCTACACTTTGCCCGCATGTTTGAGTTCTTTGACCGCACTGAGACACGCACCAGCTACCCCAAC-ATCTTCCGAATCAGCAACCTGATCCTCTACATCCTGGTCATCATCCACTGGAATGCCTGCATCTACTATGCCATCTCCAAGTCTATCGGCTTTGGGGTAGACACCTGGGTTTACCCCAACATCACTGACCCTGAGTATGGCTACCTGTCTAGGGAGTACATCTATTGCCTTTATTGGTCTACACTGACCCTCACCACCATTGGAGAGACACCACCCCCTGTAAGGGATGAGGAGTACCTGTTTGTCATCTTTGACTTCCTGATTGGTGTCCTCATCTTTGCCACCATTGTGGGAAATGTGGGCTCCATGATCTCCAACATGAATGCGACACGGGCTGAGTTCCAGGCCAAGATTGATGCTGTCAAACATTATATGCAGTTCCGAAAGGTCAGCAAGGAGATGGAAGCCAAGGTCATTAGGTGGTTTGATTACTTGTGGACCAATAAGAAGAGTGTGGATGAGCGGGAAGTCCTCAAAAACCTGCCAGCCAAGCTCAGGGCTGAGATAGCCATCAACGTCCACCTGTCCACACTCAAGAAAGTGCGCATCTTTCAGGACTGTGAGGCTGGCCTGCTGGTGGAACTGGTATTAAAGCTCCGGCCTCAGGTCTTTAGCCCTGGGGACTACATTTGCCGCAAGGGGGATATTGGGAAGGAGATGTACATAATCAAGGAGGGAAAATTGGCAGTGGTGGCTGATGACGGTGTCACTCAGTATGCCCTGCTCTCAGCTGGGAGTTGCTTTGGAGAAATCAGTATCCTTAATATTAAGGGCAGCAAAATGGGCAATCGGCGCACAGCCAACATCCGCAGTCTTGGCTACTCTGATCTGTTCTGCTTGTCCAAGGATGATCTTATGGAAGCTGTGACTGAGTACCCTGATGCCAAGAGGGTCTTGGAAGAGAGAGGCCGGGAGATTCTGATGAAGGAGGGCTTGTTGGATGAGAATGAGGTGGCAGCCAGCATGGAGGTAGATGTGCAGGAAAAGCTAGAACAGCTGGAGACCAACATGGACACCTTGTACACTCGTTTTGCCCGCCTGCTGGCCGAGTACACGGGAGCCCAGCAGAAGCTCAAGCAGCGCATCACAGTTTTGGAAACCAAGATGAAGCAGAATAATGAG---GATGA----CTACCTGTCAGATGGGATGAACAGCCCGGAGCCA---CCTGCCGAGAAGCCATAA
Moschus_moschiferus ATGACAGAAAAAGCCAATGGTGTGAAGAGCTCCCCAGCCAATAACCACAACCACCATGCCCCTCCTGCCATCAAGGCCAATGGCAAAGATGACCACAGGGCC---AGCAGCCGGCCACAGTCTGCGGCCGATGATGACACCTCCTCAGAACTACAGCGACTGGCAGAGATGGATGCCCCCCAGCAGAGGAGGGGTGGCTTCCGCAGGATTGCCCGCCTGGT-GGGGGTCCTCAGAGAGTGGGCTAACAGGAACTTCCGTGAGGA-GGAGCCTAGACCTGACTCGTTCCTTGAGCGTTTCCGGGGGCCTGAGCTCCACACCGTGACAACACAGCAAGGGGACGGCAAAGGCGACAAGGACGGCGAAGGCG-----AGGGCACCAAGAAGAAGTTTGAAC---TCTTTGTCTTGGACCCAGCCGGGGACTGGTACTACCGCTGGCTTTTTCTCATTGCCTTGCCCGTCCTCTACAACTGGTGCCTACT-GGTGGCCAGAGCCTGCTTCAGTGACCTGCAGAAAGGTTACTACATAGTGTGGCTGGTGCTGGATTATGTCTCAGATGTGGTCTACATCGCAGACCTCTTCATCCGACTGCGCACAGGTTTCTTGGAGCAGGGGCTACTGGTGAAAGACACCAAGAAGTTG--CGGGACAACTACATCCACACCATGCAGTTCAAGCTGGATGTGGCCTCCATCATCCCTACAGACCTGATCTATTTTGCTGTGGGGATCCACAACCCTGAGGTGCGCTTCAACCGCCTGCTACACTTTGCCCGCATGTTTGAGTTCTTTGACCGCACTGAGACACGCACCAGCTACCCCAAT-ATCTTCCGAATCAGCAACCTGGTCCTCTACATCTTGGTCATCATCCACTGGAATGCCTGCATCTACTATGCCATCTCTAAGTCCATTGGCTTTGGGGTTGACACCTGGGTTTACCCCAACATCACTGATCCTGAGTATGGCTACCTGTCTAGGGAGTACATCTATTGCCTTTACTGGTCTACACTGACCCTCACCACCATTGGGGAGACACCACCCCCTGTAAAGGATGAGGAGTACCTGTTTGTCATCTTTGACTTCCTGATTGGTGTCCTCATCTTTGCCACCATCGTGGGAAATGTGGGCTCCATGATCTCCAACATGAATGCCACCCGGGCTGAGTTCCAGGCCAAGATTGATGCCGTCAAACATTATATGCAGTTCCGAAAGGTCAGCAAGGAGATGGAAGCCAAGGTCATTAGGTGGTTTGACTACTTGTGGACCAATAAGAAGAGTGTGGATGAGCGGGAAGTCCTGAAAAACCTGCCAGCCAAGCTTAGGGCTGAGATAGCCATCAACGTCCACCTGTCCACACTCAAGAAAGTGCGCATCTTTCAGGACTGTGAGGCTGGCCTCCTGGTGGAACTGGTATTAAAGCTCCGGCCTCAGGTCTTCAGCCCTGGGGACTACATTTGCCGCAAGGGGGATATTGGGAAGGAGATGTACATAATCAAGGAGGGAAAATTGGCAGTGGTGGCTGATGACGGTGTCACTCAGTATGCCCTGCTCTCGGCTGGGAGTTGCTTTGGGGAGATCAGTATCCTTAATATTAAGGGCAGCAAAATGGGCAATCGGCGCACAGCCAACATCCGCAGTCTTGGCTACTCTGATCTGTTCTGCTTGTCCAAGGATGATCTTATGGAAGCTGTGACTGAGTACCCTGATGCCAAGAGGGTCTTAGAGGAGAGAGGCCGGGAGATTCTGATGAAGGAGGGCTTGTTGGATGAGAATGAGGTGGCAGCCAGCATGGAGGTAGATGTGCAGGAAAAGCTAGAACAGCTGGAGACCAACATGGACACCTTGTACACTCGTTTTGCCCGCCTGCTGGCCGAGTACACGGGAGCCCAGCAGAAGCTCAAGCAGCGTATCACAGTTTTGGAAACCAAGATGAAGCAGAATAATGAG---GACGA----CTACCTGTCAGATGGGACGAACAGCCCGGAGCCA---CCTGCCGAGAAGCTGTAA
Giraffa_camelopardalis ATGACAGAAAAAGCCAATGGCGTGAAGAGCTCCCCAGCCAATAACCACAACCACCATGCCCCCCCTACCATCAAGGCCAATGGCAAAGATGACCACAGGGCC---AGTAGCCGGCCACAGTCTGCGGCTGACGATGATACCTCCTCAGAGCTACAGCGACTGGCAGAGATGGACGCCCCCCCGCAGAGGAGGGGTGGCTTCCGCAGGATTGCCCGTCTGGT-GGGAGTCCTCAGAGAGTGGGCTAACAGGAACTTCCGTGAGGA-GGAGCCTAGACCTGACTCGTTCCTTGAGCGTTTCCGGGGGCCTGAGCTCCACACCGTGACAACACAGCAAGGGGACGGCAAAGGCGACAAGGACGGCGAGGGCA-----AGGGCACCAAGAAGAAGTTTGAAT---TCTTTGTCTTGGACCCAGCCGGGGACTGGTACTACCGCTGGCTGTTTCTCATTGCCTTGCCCGTCCTCTACAACTGGTGCATACT-GGTGGCCAGAGCCTGCTTCAGTGACCTGCAGAAAGGTTACTACATAGTGTGGCTGGTGCTGGATTACATCTCAGATGTGGTCTACATCGCAGACCTCTTCATCCGATTGCGCACAGGTTTCTTGGAGCAGGGGCTACTGGTGACAGACACCAAGAAGTTG--CGGGACAAGTACATGCACACCATGCAGTTCAAGCTGGATGTGGCCTCTGTCATCCCTACGGACCTGGTCTATTTTGCTGTGGGGATCCACAACCCTGAGGTGCGCTTCAACCGCCTGTTACACTTTGCCCGCATGTTTGAGTTCTTTGACCGCACTGAGACACGCACCAGCTACCCCAAC-ATCTTCCGAATCAGCAACCTGGTCCTCTATATCTTGGTCATCATCCACTGGAATGCCTGCATCTACTATGCCATCTCCAAGTCCATCGGTTTTGGGGTCGACACCTGGGTTTACCCCAACATCACTGACCCTGAGTATGGCTACCTGTCTAGGGAGTACATCTATTGCCTTTACTGGTCTACACTGACCCTCACCACCGTTGGGGAGACACCACCCCCTGTAAAGGACGAGGAGTACCTGTTTGTCATCTTTGACTTCCTGATTGGTGTCCTCATCTTTGCCACCATCGTGGGAAATGTGGGCTCCATGATCTCCAACATGAATGCCACCCGGGCTGAGTTCCAGGCCAAGATTGATGCTGTCAAACATTATATGCAGTTCCGAAAGGTCAGCAAGGAAATGGAAGCCAAGGTCATTAGGTGGTTTGACTACTTGTGGACCAATAAGAAGAGTGTGGATGAGCGAGAAGTCCTCAAAAACCTGCCAGCCAAGCTTAGGGCTGAGATAGCCATCAATGTCCACCTGTCCACACTCAAGAAAGTGCGCATCTTTCAGGACTGTGAGGCTGGCCTGCTGGTGGAACTGGTATTAAAGCTCCGGCCTCAGGTCTTCAGCCCTGGGGACTACATTTGCCGCAAGGGGGATATTGGGAAGGAGATGTACATAATCAAGGAGGGAAAATTGGCAGTGGTGGCTGATGATGGTGTCACTCAGTATGCCCTGCTCTTGGCTGGGAGTTGCTTTGGAGAGATCAGTATCCTTAATATTAAGGGCAGCAAAATGGGCAATCGGCGCACAGCCAACATCCGCAGTCTTGGCTACTCTGATCTCTTCTGCTTGTCCAAGGATGATCTTATGGAAGCTGTGACTGAGTACCCTGATGCCAAGAGGGTCTTGGAGGAGAGAGGCCGGGAGATTCTGATGAAGGAGGGCTTGTTGGATGAGAATGAGGTGGCAGCCAGCATGGAGGTAGATGTGCAGGAGAAGCTAGAACAGCTGGAGACCAACATGGACACCTTGTACACTCGTTTTGCCCGCCTGCTGGCCGAGTACACAGGAGCCCAGCAGAAGCTCAAGCAGCGCATCACAGTTTTGGAAACCAAGATGAAACAGAATAATGAG---GATGA----CTACCTGTCAGATGGGATGAACAGCCCAGAGCCA---CCTGCCGAGAAGCCATAA
Okapia_johnstoni ATGACAGAAAAAGCCAATGGCGTGAAGAGCTCCCCAGCCAATAACCACAACCACCATGCCCCTCCTACCATCAAGGCCAATGGCAAAGATGACCACAGGGCC---AGTAGCCGGCCACAGTCTGCAGCTGACGATGATACCTCCTCAGAGCTACAGCGACTGGCAGAGATGGACGCCCCCGCGCAGAGGAGGGGTGGCTTCTGCAGGATTGCCCGTCTGGT-GGGGGTCCTCAGAGAGTGGGCTAACAGGAACTTCCGTGAGGA-GGAGCCTAGACCTGACTCGTTCCTTGAGCGTTTCCGGGGGCCTGAGCTCCACACCGTGACAACACAGCAAGGGGACGGCAAAGGCGACAAGGACGGCGAGGGCA-----AGGGCACCAAGAAGAAGTTTGAAC---TCTTTGTCTTGGACCCAGCCGGGGACTGGTACTACCGCTGGCTGTTTCTCATTGCCTTGCCCGTCCTCTACAACTGGTGCATACT-GGTGGCCAGAGCCTGCTTCAGTGACCTGCAGAAAGGTTACTACATAGTGTGGCTGGTGCTGGATTACGTCTCAGATGTGGTCTACATCGCAGACCTCTTCATCCGATTGCGCACAGGTTTCTTGGAGCAGGGGCTACTGGTGAAAGACACCAAGAAGTTG--CGGGACAACTACATCCACACCATGCAGTTCAAGCTGGATGTGGCCTCTATCATCCCTACAGACCTGATCTATTTTGCTGTGGGGATCCACAACCCTGAGGTGCGCTTCAACCGCCTGTTACACTTTGCCCGCATGTTTGAGTTCTTTGACCGCACTGAGACACGCACCAGCTACCCCAAC-ATCTTCCGAATCAGCAACCTGGTCCTCTACATCTTGGTCATCATCCACTGGAATGCCTGCATCTACTATGCCATCTCCAAGTCCATCGGTTTTGGGGTCGACACCTGGGTTTACCCCAACATCACTGACCCCGAGTATGGCTACCTCTCTAGGGAGTATATCTATTGCCTTTACTGGTCTACACTGACCCTCACCACCATTGGGGAGACACCACCCCCTGTAAAGGACGAGGAGTACCTGTTTGTCATCTTTGACTTCCTGATTGGTGTCCTCATCTTTGCCACCATCGTGGGAAATGTGGGCTCCATGATCTCCAACATGAATGCCACCCGAGCTGAGTTCCAGGCCAAGATTGATGCCATCAAACATTATATGCAGTTCCGAAAGGTCAGCAAGGAGATGGAAGCCAAGGTCATTAGGTGGTTTGACTATTTGTGGACCAATAAGAAGAGTGTGGATGAGCGAGAAGTCCTCAAAAACCTGCCAGCCAAGCTTAGGGCTGAGATAGCCATCAATGTCCACCTGTCCACACTCAAGAAAGTGCGCATCTTTCAGGACTGTGAGGCTGGCCTGCTGGTGGAACTGGTATTAAAGCTCCGGCCTCAGGTCTTCAGCCCTGGGGACTACATTTGCCGCAAGGGGGATATTGGGAAGGAGATGTACATAATCAAGGAGGGAAAATTGGCAGTAGTGGCTGATGATGGTGTCACTCAGTATGCCCTGCTCTTGGCTGGGAGTTGCTTTGGAGAGATCAGTATCCTTAATATTAAGGGCAGCAAAATGGGCAATCGGCGCACAGCCAACATCCGCAGTCTTGGCTACTCTGATCTCTTCTGCTTGTCCAAGGATGATCTTATGGAAGCTGTGACTGAGTACCCTGATGCCAAGAGGGTCTTGGAGGAGAGAGGCCGGGAGATTCTGATGAAGGAGGGCTTGTTGGATGAGAATGAGGTGGCAGCCAGCATGGAGGTAGATGTGCAGGAGAAGCTAGAACAGCTGGAGACCAACATGGACACCTTGTACACTCGTTTTGCCCGCCTGCTGGCCGAGTACACGGGAGCCCAGCAGAAGCTCAAGCAGCGCATCACAGTTTTGGAAACCAAGATGAAACAGAATAATGAG---GATGA----CTACCTGTCAGATGGGATGAACAGCCCAGAGCCA---CCTGCCGAGAAGCCATAA
Antilocapra_americana ATGACAGAAAAAGCCAATGGCGTGAAGAGCTCCCCAGCCAATAACCACAACCACCATGCCCCTCCTGCCATCAAAGCCAATGGCAAAGATGACCACAGGGCC---AGCAGCCGGCCACAGTCTGCGGCTGATGATGACACCTCCTCAGAGCTACAGCAACTGGCAGAGATGGATGCCCCCCAGCAGAGGAGGGGTGGCTTCCGCAGGATTGCCCGCCTGGT-GGGGGTCCTCAGAGAGTGGGCAAACAGGAACTTCCGTGAGGA-GGAGCCTAGACCTGACTCGTTCCTTGAGCGTTTCCGGGGGCCTGAGCTCCACAGCGTGACAACACAGCAAGGGGACGGCAAAGGCGACAAGGACGGCGAGGGCA-----AGGGCACCAAGAAGAAGTTTGAAC---TCTTTGTCTTGGACCCAGCCGGGGACTGGTACTACCGCTGGCTGTTTCTCATTGCCTTGCCCGTCCTCTACAACTGGTGCCTACT-GGTGGCCAGAGCCTGCTTCAGTGACCTGCAGAAAGGTTACTACTTAGTGTGGCTGGTGCTGGATTACGTCTCAGATGTGGTCTACATCGCAGACCTCTTCATCCGATTGCGCACAGGTTTCTTGGAACAGGGCCTGCTGGTGAAAGACACCAAGAAGTTG--CGGGACAACTATATCCACACCATGCAGTTCAAGCTGGATGTGGCCTCTATAATCCCTACAGACCTGATCTATTTTGCTGTGGGGATCCACAATCCTGAGGTGCGCTTCAACCGCCTGCTACATTTTGCCCGTATGTTTGAGTTCTTTGACCGCACTGAGACACGCACCAGCTACCCCAAC-ATCTTCCGAATCAGCAACCTGGTCCTCTACATCTTGGTCATCATCCACTGGAATGCCTGCATCTACTATGCCATCTCCAAGTCCATCGGCTTTGGGGTCGACACCTGGGTTTACCCCAACATCACTGACCCTGAGTATGGCTACCTGTCTAGGGAGTACATCTATTGCCTTTACTGGTCTACACTGACCCTCACCACAATTGGGGAGACACCACCCCCTGTAAAGGATGAGGAGTACCTGTTTGTCATCTTTGACTTCTTGATTGGTGTCCTCATCTTTGCCACCATCGTTGGAAATGTGGGCTCCATGATCTCCAACATGAATGCCACCCGGGCTGAGTTCCAGGCCAAGATTGATGCCGTCAAACATTATATGCAGTTCCGAAAGGTCAGCAAGGAGATGGAAGCCAAGGTCATTAGGTGGTTTGACTACTTGTGGACCAATAAGAAGAGTGTGGATGAGCGGGAAGTCCTCAAAAACCTGCCAGCCAAGCTTAGGGCTGAGATAGCCATCAATGTCCACCTGTCCACACTCAAGAAAGTGCGCATCTTTCAGGACTGTGAGGCTGGCCTGCTGGTGGAACTGGTATTAAAGCTCCGGCCTCAGGTCTTCAGCCCTGGGGACTACATTTGCCGCAAGGGGGATATTGGGAAGGAGATGTACATAATCAAGGAGGGAAAATTGGCAGTGGTGGCTGATGATGGTATCACTCAATATGCCCTGCTCTCGGCTGGGAGTTGCTTTGGAGAGATCAGTATTCTTAATATTAAGGGCAGCAAAATGGGCAATCGGCGCACAGCCAACATACGCAGTCTTGGCTACTCTGATCTCTTCTGCTTGTCCAAGGATGACCTTATGGAAGCTGTGACTGAGTACCCTGATGCCAAGAGGGTCTTGGAGGAGAGAGGCCGGGAAATTCTGATGAAGGAGGGCTTGTTGGATGAGAATGAGGTGGCAGCCAGCATGGAGGTAGATGTGCAGGAGAAGCTAGAACAGCTGGAGACAAACATGGACACCTTGTACACTCGTTTTGCCCGCCTGCTGGCTGAGTACACAGGAGCCCAGCAGAAGCTCAAGCAGCGCATCACAGTTTTGGAAACCAAGATGAAGCAGAATAATGAG---GATGA----TTACCTGTCAGATGGGATGAACAGCCCAGAGCCA---CCTGACAAGAAGCCATAA
Tragulus_javanicus ATGACAGAAAAAGCCAATGGTGTGAAGAGCTCCCCGGCCCATAACCGCAACCACCACGCACCTCCTGCCATCAAGGCCAATGGCAGAGACGACCGCAGGGCC---AGCAGCCGGCCACAGTCCGCAGCCGACGATGACACCTCCTCAGAGCTACAGAGGCTGGCAGAGATGGATGCCCCCCAGCAGAGGCGGGCTGGCTTCCGCAGGATCGCCCGCCTGGT-GGGGGTCATCCGAGACTGGGCCAACAGGAACTTCCGCGAGGA-GGAGCCCAGACCCGACTCATTCCTTGAGCGTTTCCGGGGGCCTGAGCTCCAGACCGTGACGACACAGCAAGGGGACAGCAAAGGCGACAAGGACGGCGAGGGCA-----AGGGCACCAAGAAGAAGTTTGAGC---TCTTTGTTTTGGACCCTGCGGGGGACTGGTACTACCGCTGGCTGTTTGTCATTGCCCTGCCTGTCCTCTACAACTGGTGCCTACT-GGTGGCCAGAGCTTGCTTCAGTGACCTACAGAAGGGTTACTACCTAGTGTGGCTGCTGCTGGACTACATCTCAGATGTGATCTACATTGCAGACCTCTTCATCCGATTGCGCACAGGCTTCTTGGAGCAGGGGCTACTGGTCAAAGACACCAAGAAGCTG--CGGGACAATTACATCCACACCATGCAGTTCAAGCTGGATGTGGCTTCCATCATTCCTACGGACCTGATCTACTTTGCTGTGGGGATCCACAACCCTGAGGTGCGTTTCAACCGCCTGCTACACTTTGCCCGCATGTTTGAGTTCTTTGACCGCACCGAGACACGCACTAGCTACCCCAAC-ATCTTCCGAATCAGCAACCTGGTCCTCTACATCCTGGTCATCATCCACTGGAATGCCTGCATCTACTATGCTATCTCCAAGTCCATCGGTTTTGGGGTTGACACCTGGGTGTACCCCAACATCACTGACCCTGAGTATGGCTACCTGTCCAGAGAGTACATTTATTGCCTTTACTGGTCTACATTGACCCTCACCACCATTGGAGAGACACCACCCCCTGTAAAGGATGAGGAGTACCTATTTGTCATCTTTGATTTCCTGATTGGCGTCCTCATCTTTGCCACCATCGTGGGAAATGTGGGCTCCATGATCTCCAACATGAATGCCACCCGGGCAGAGTTCCAGGCCAAGATCGATGCCGTCAAACATTATATGCAATTCCGAAAGGTCAGCAAGGAGATGGAAGCCAAGGTCATTAGGTGGTTTGACTACTTGTGGACCAATAAGAAAAGTGTGGATGAGCGGGAAGTTCTCAAAAACCTGCCAGCCAAGCTTCGGGCTGAGATAGCCATCAATGTCCACCTGTCCACACTCAAGAAAGTGCGCATCTTTCAGGACTGTGAGGCTGGCCTGCTGGTGGAGCTGGTGTTAAAGCTCCGTCCTCAGGTCTTCAGCCCTGGGGATTACATTTGCCGCAAGGGTGATATTGGAAAGGAGATGTACATCATCAAGGAGGGAAAATTGGCAGTGGTGGCTGATGATGGAGTCACGCAGTACGCCCTGCTCTCCGCTGGGAGTTGCTTTGGAGAGATCAGTATCCTTAACATTAAGGGCAGCAAAATGGGCAATCGACGCACGGCCAACATTCGCAGTCTTGGCTACTCGGATCTCTTCTGCTTGTCCAAGGATGATCTGATGGAAGCTGTCACTGAGTATCCTGATGCCAAGAGGGTCTTGGAGGAGAGGGGCCGGGAGATTCTGATGAAGGAGGGGCTGCTGGACGAGAACGAGGTGGCGGCCAGCACGGAGGTGAACGTGCAGGAGAAGCTAGAGCAGCTGGAGACTAACATGGACACGCTGTACACTCGCTTTGCCCGCCTGCTGGCTGAGTACACGGGAGCCCAGCAGAAGCTCAAGCAGCGCATCACAGTTCTGGAAACCAAGATGAAGCAGAATAATGAG---GATGA----CTATCTGTCAGATGGGATGAACAGCCCCGAGCTA---CCTGCCGAGAAGCCATAA
Sus_scrofa ATGACAGAAAAGGCCAATGGCGTGAAGAGCTCCCCAGCC---AACCACAACCATCACGCACCTCCCACCATCAAGGCCAACGGCAAAGATGACCACAGGACT---AGCAGCAGGCCACAGTCTGCAGCCGACGATGACACGTCTTCAGAACTACAGAGGCTGGCAGAGCTGGATGCTCCCCAGCGGGGGCGGGGTGGCTTCCGCAGGATCGTCCGCCTGGT-GGGCGTCATCAGGGACTGGGCCAACAAGAATTTCCGCGAAGA-GGAGCCTCGACCCGACTCGTTCCTTGAGCGTTTCCGTGGGCCTGAGCTCCAGACCGTGACGACGCAGCAAGGAGATGGCAAGGGCGACAAGGACGGCGAGGGCA-----AGGCCACCAAGAAGAAATTTGAAC---TCTTCGTCCTGGACCCAGCTGGGGACTGGTACTATCGCTGGCTGTTTGTCATTGCCCTGCCTGTCCTCTACAACTGGTGCCTACT-GGTGGCCAGAGCCTGCTTCAGTGACCTACAGAAGGGTTACTACATAGCGTGGCTGGTGCTGGACTACTTCTCGGATGTGGTCTACATCATAGACCTCCTCATCCGATTGCGCACAGGTTTTTTGGAGCAGGGGCTGCTGGTCAGAGATCCCAAGAAGTTA--CGGGACAACTACATCCATACCCTTCAGTTCAAGCTGGATGTGGCTTCCATCATCCCCACAGACCTGATCTATTTTGCTGTGGGCATCCACCGTCCTGAGGTGCGCTTCAACCGCCTGCTACACTTTGCCCGCATGTTTGAGTTCTTTGACCGCACTGAGACACGCACCAGCTATCCCAAC-ATCTTCCGCATCAGCAACCTGGTCCTCTACATCTTGGTCATCATCCACTGGAATGCCTGCATCTACTATGCCATCTCCAAGTCCATTGGCTTTGGGGTTGATACCTGGGTTTACCCCAACATCACGGACCCTGAGTATGGCTACCTGGCTAGGGAATACATCTATTGCCTTTACTGGTCTACACTGACCCTCACCACCATTGGGGAGACACCGCCCCCTGTCAAGGATGAGGAGTACCTATTTGTCATCTTTGATTTCCTAATTGGTGTCCTCATCTTTGCCACCATCGTGGGAAACGTGGGCTCCATGATCTCCAACATGAATGCCACCCGGGCTGAGTTCCAGGCCAAGATTGATGCCGTCAAACATTACATGCAGTTCCGAAAGGTCAGCAAGGAGATGGAAGCCAAGGTCATTAGGTGGTTTGACTACCTGTGGACCAATAAGAAGAGTGTGGATGAGCGGGAAGTTCTCAAGAACCTGCCAGCCAAGCTGAGAGCAGAGATAGCCATCAATGTCCACCTGTCCACACTCAAGAAAGTGCGCATCTTCCAGGACTGTGAGGCTGGTCTGCTGGTGGAGCTGGTATTAAAGCTCCGTCCTCAGGTCTTCAGCCCTGGAGATTACATCTGCCGCAAGGGGGATATTGGGAAGGAGATGTACATAATCAAGGAGGGGAAACTGGCAGTGGTTGCTGATGATGGTGTCACTCAGTATGCCCTGCTCTCAGCTGGCAGTTGCTTTGGAGAGATCAGCATCCTTAACATCAAGGGCAGCAAAATGGGCAATCGACGTACAGCCAATATCCGCAGCCTTGGTTACTCAGATCTCTTCTGCTTGTCCAAGGATGACCTTATGGAAGCTGTCACCGAGTACCCGGATGCCAAGAAGGTCCTGGAGGAGAGGGGCCGGGAGATCCTGATGAAGGAGGGGCTGCTGGATGAGAACGAGGTGGCAGCCAGCATGGAGGTGAATGTGCAGGAGAAGCTAGAACAGCTGGAGACCAACATGGAGACCTTGTACACGCGCTTTGCCCGCCTGCTGGCCGAGTACACGGGGGCCCAGCAGAAGCTCAAGCAGCGCATCACAGTTTTGGAAACCAAGATGAAACAGAATAATGAG---GACGA----CTACCTGTCAGATGGGATGAACAGCCCCGAGCCAGCTGCTGCTGAGAACCCATAA
Catagonus_wagneri ATGACAGAAAAGGCCAATGGCGTGCAGAGCTCCCCCGCC---AATCGCAACCATCACGCACCTCCTACCATCAAGGCCAATGGCAAAGATGACCGCAGAACCAGCAGCAGCAGGCCACAGTCCGCGGCCGACGATGACACGTCTTCAGAACTACAGAGGCTGGCAGAGCTGGACGCTCCCCAGCGGGGCAGGGGTGGCTTCCGCAGGGTCGTCCGCCTGGT-GGGGGTCATCAGGGACTGGGCCAACAGGAATTTCCGCGAGGA-GGAGCCTCGACCCGACTCGTTCCTCGAGCGTTTCCGTGGGCCCGAGCTCCAGGCCGTGACGACACAGCAAGGGGATGGCAAGGGCGACAAGGACGGCGAGGGCA-----AGGCCACCAAGAAGAAATTTGAAC---TCTTCGTCCTGGACCCAGCTGGGGACTGGTACTATCGCTGGCTGTTTGTCATTGCCTTGCCCGTCCTCTACAACTGGTGCCTACT-GGTGGCCAGAGCCTGCTTCAGTGACCTGCAGAAGGGTTACTACATAGTGTGGCTGGTGCTGGACTACTTCTCAGATGTGGTCTACATCACAGACCTCTTCATCCGATTGCGCACAGGTTTCCTGGAGCAGGGGCTGCTGGTCAAAGATCCCAAGAAGTTA--CGGGACAACTACATCCACACCCTGCAGTTCAAGCTGGATGTGGCTTCCATCATCCCCACGGACTTGATCTATTTTGCTGTGGGCATCCACAGCCCTGAGGTGCGCTTCAACCGCCTGCTACACTTTGCCCGCATGTTCGAGTTCTTTGACCGCACCGAGACGCGCACCAGCTATCCCAAC-ATCTTCCGCATCAGCAACCTGGTCCTCTACATCTTGGTCATCATCCACTGGAACGCCTGCATCTACTATGCCATCTCCAAGTCCATTGGCTTTGGGGTTGACACCTGGGTTTACCCCAACATCACCGACCCTGAGTATGGCTACTTGGCTAGGGAATACATCTATTGCCTTTACTGGTCTACGCTGACCCTCACCACCATTGGGGAGACACCACCCCCTGTCAAGGATGAGGAGTACCTATTTGTCATCTTTGATTTCCTGATTGGTGTCCTCATCTTTGCCACCATCGTGGGAAACGTGGGCTCCATGATCTCCAACATGAATGCCACCCGGGCTGAGTTCCAGGCCAAGATCGATGCCGTCAAACATTACATGCAGTTCCGAAAGGTCAGCAAGGAGATGGAAGCCAAGGTCATTAGGTGGTTTGACTACCTGTGGACCAATAAGAAGAGTGTGGATGAGCGGGAAGTTCTCAAGAACCTGCCAGCCAAGCTGAGGGCAGAGATAGCCATCAACGTCCACCTGTCCACGCTCAAGAAGGTGCGCATCTTCCAGGACTGTGAGGCTGGTCTGCTGGTGGAGCTGGTATTAAAGCTCCGTCCTCAGGTCTTCAGCCCCGGGGATTACATTTGCCGCAAGGGCGATATTGGGAAGGAGATGTACATAATCAAGGAGGGGAAATTGGCAGTGGTGGCCGACGACGGTGTCACTCAGTACGCCCTGCTCTCGGCTGGCAGTTGCTTTGGAGAGATCAGTATCCTTAACATAAAGGGCAGCAAAATGGGCAATCGGCGCACAGCCAATATCCGCAGCCTTGGTTACTCAGACCTCTTCTGCTTGTCCAAGGACGACCTCATGGAGGCTGTCACTGAGTACCCCGATGCCAAGAAGGTCTTGGAGGAGAGGGGCCGGGAGATCCTGATGAAGGAGGGGCTGCTGGATGAGAACGAGGTGGCAGCCAGCATGGAGGTGGACGTGCAGGAGAAGCTAGAACAGCTGGAGACCAACATGGAGACCTTGTACACGCGCTTCGCCCGCCTGCTGGCCGAGTACACGGGGGCCCAGCAGAAGCTCAAGCAGCGCATCACGGTTTTGGAAACGAAGATGAAACAGAATAATGAG---GACGA----CTACCTGTCAGACGGGATAAACAGCCCCGAGCCCACTGCTGCTGAGAACCCATAA
Camelus_ferus ATGACAGAAGAAACCAATGGTGTGAAGAGCTCCCCAGCCAATAACCGCAATCATCATGCACCTCCAGCCGTCAAGGCCAATGGCAAAGAAGACCACAGGGCC---AGCAGCAGGCCACAGTCTGCGGCTGACGATGATACCCCTTCAGAACTACAGAGGCTGGCGGAGATGGATGCCCCCCAGCAGAGGAGGGGTGGCTTCCGCAGGATCGTCCGCCTGGT-GGGGGTCATCAGAGAGTGGGCCAACAAGAATTTACGTGAGGA-GGAGCCTAGACCAGACTCATTCCTTGAACGTTTCCGTGGGCCTGAGCTCCAGACTGTGACGACACAGCAAGGGGATGGCAAAGGCAACAAGGACGGCGAGGGCA-----ACGGCACCAAGAAGAAATTTGAAC---TTTTTGTCTTGGATCCAGCTGGGGACTGGTACTACCGCTGGCTGTCTGTCATTGCCATGCCTGTCTTCTACAACTGGTGCCTCTT-GGTGGCCAGAGCCTGCTTCAATGACCTCCAGAAAAATTACTACCTAGTGTGGCTGGTGCTGGACTACTTCTCAGATGTGGTCTACATCGCAGACCTCTTCATCCGATTGCGCACAGGCTTCCTGGAACAGGGGCTGCTGGTCAAAGACACCAAGAAGCTG--CGGGACAATTACATCCACACCCTGCAATTCAAGCTGGATGTGGCTTCCATCATCCCAACGGACCTGATCTATTTTGCTGTGGGCATCCACAGCCCTGAGGTGCGCTTCAACCGCCTGCTACACTTTGCCCGCATGTTTGAGTTCTTTGATCGCACTGAGACACGCACCAGCTACCCCAAC-ATCTTCCGCATCAGCAACCTGGTCCTCTATATCTTGGTCATCATCCACTGGAATGCCTGCATCTACTATGCCATCTCCAAATCCATTGGCTTTGGAGTTGACACTTGGGTTTACCCCAATATCACTGACCCTGAGTATGGCTACCTGGCTAGGGAATACATCTACTGTCTTTACTGGTCTACACTGACCCTCACCACCATTGGGGAGACACCACCCCCTGTAAAGGATGAGGAGTACCTATTTGTCATCTTTGACTTCCTGATTGGTGTCCTCATCTTTGCCACCATCGTGGGAAATGTGGGCTCTATGATCTCCAACATGAATGCCACCCGGGCTGAGTTCCAGGCCAAAATTGACGCTGTCAAACATTACATGCAATTCCGCAAGGTCAGCAAGGAGATGGAAGCCAAGGTCATTAGGTGGTTTGACTACCTGTGGACCAATAAGAAGAGTGTGGATGAGCGGGAAGTTCTCAAGAACCTGCCAGCCAAGCTGAGGGCTGAAATAGCCATCAACGTCCACCTGTCCACACTCAAGAAAGTGCGCATCTTCCAGGATTGTGAGGCTGGCTTGCTGGTGGAGCTGGTATTAAAGCTCCGTCCTCAGGTCTTTAGCCCTGGGGATTACATTTGCCGCAAAGGGGACATTGGGAAGGAGATGTATATAATCAAGGAGGGAAAACTGGCAGTGGTGGCCGACGATGGTGTCACTCAGTATGCCCTGCTCTCAGCTGGGAGTTGCTTTGGAGAGATCAGTATCCTTAACATTAAGGGCAGCAAAATGGGCAATCGACGCACAGCTAATATCCGCAGCCTTGGTTACTCAGATCTCTTCTGCTTGTCCAAGGATGATCTTATGGAAGCTGTGACTGAGTACCCTGATGCCAAGAAGGTCTTGGAGGAGAGGGGCCGGGAGATCCTGATGAAGGAAGGGCTGCTGGATGAGAATGAAGTGGCAGCCAGCATGGAGGTCGATGTGCAGGAGAAGCTAGAGCAGCTGGAGACCAACATGGAGACCTTGTACACTCGCTTCACCCGCCTGCTGGCTGAGTACACAGGGGCCCAGCAGAAGCTCAAGCAGCGCATCACAGTCTTGGAAACCAAAATGAAGCAGAATAATGAGGACGACGA----CTACCTGTCAGAAGGGATGAACAGCCCCGAGCCAGCTGCTGCTGAGAAGCCATAA
Vicugna_pacos ATGACAGAAAAAACCAATGGTGTGAAGAGCTCCCCAGCCAATAACCACAATCATCATGCACCTCCAGTCATCAAGGCCAATGGCAAAGATGACCACAGGACC---AGCAACAGGCCACAGTCTGCGGCTGATAATGATACCTCTTCAGAACTACAGAGGCTGGCAGAGATGGATGCCCCCCAGCAGAGGAGGGGTGGCTTCTGCAGGATCGTCCGCCTGGT-GGGGGTCATCAGAGAGTGGGCCAACAAGAATTTACGTGAGGA-GGAACCTAGACCAGACTCATTCCTTGAACGTTTCCGTGGGCCTGAGCTCCATACTGTGACAACACAGCAAGGGGATGGCAAAGGCAACAAGGACGGCGAGGGCA-----AGGGTACCAAGAAGAAATTTGAAC---TGTTTGTCTTGGATCCAGCTGGGGACTGGTACTACTGTTGGCTGTTTGTCATTGCCATGCCTGTCTTCTACAACTGGTGCCTCTT-AGTGGCCAGAGCCTGCTTCAGTGACCTCCAGAAAAATTACTACCTAGTGTGGCTGGTGCTGGACTACTTCTCAGATGTGGTCTACATCGCAGACCTCTTCATCCGATTGCGCACAGGCTTCCTGGAACAGGGGCTGCTGGTCAAAGACACCAAGAAGCTG--CGGGACAATTACATCCACACCCTGCAGTTCAAGCTGGATGTGGCTTCCGTCATCCCTACGGACCTCATCTATTTTGCTGTGGGCATTCACAGCCCTGAGGTGCGCTTCAACCGCCTACTACACTTTGCCCGCATGTTTGAGTTCTTTGATCGCACTGAGACACGCACCAGCTACCCCAAC-ATCTTCCGCATCAGCAACCTCATCCTCTATATCTTGGTCATCATCCACTGGAATGCCTGCATCTACTATGCCATCTCCAAGTCCATTGGCTTTGGAGTTGACACTTGGGTTTACCCCAATATCACTGACCCTGAGTATGGCTACTTGGCTAGGGAATACATCTACTGTCTTTACTGGTCTACACTGACCCTCACCACCATTGGGGAGACACCACCCCCTGTAAAGGATGAGGAGTACCTATTTGTCATCTTTGACTTCCTGATTGGTGTCCTCATCTTTGCCACCATCGTGGGAAATGTGGGCTCTATGATCTCCAACATGAATGCCACCCGGGCTGAGTTCCAGGCCAAAATTGACGCTGTCAAACATTACATGCAATTCCGCAAGGTCAGCAAGGAGATGGAAGCCAAAGTCATTAGGTGGTTTGACTACCTGTGGACCAATAAGAAGAGTGTGGATGAGCGGGAAGTTCTCAAGAACCTGCCAGCCAAGCTGAGGGCAGAAATAGCCATCAACGTCCACCTGTCCACACTCAAGAAAGTGCGCATCTTCCAGGATTGTGAGGCTGGCTTGCTGGTGGAGCTGGTATTAAAGCTCCGTCCTCAGGTCTTTAGCCCTGGAGATTACATTTGCCGCAAAGGGGACATTGGGAAGGAGATGTATATAATCAAGGAGGGAAAACTGGCAGTGGTGGCCAACGATGGTGTCACTCAGTATGCTCTGCTCTCAGCTGGGAGTTGCTTTGGAGAGATCAGTATCCTTAACATTAAGGGCAGCAAAATGGGCAATCGACGCACAGCTAATATCCGCAGCCTTGGTTACTCAGATCTCTTCTGCTTGTCCAAGGATGATCTTATGGAAGCTGTGACTGAGTATCCTGATGCCAAGAAGGTCTTGGAGGAGAGGGGCCGGGAGATCCTGATGAAGGAAGGTCTGCTGGATGAGAATGAAGTGGCAGCCAGCATGGAGGTCGATGTGCAGGAGAAGCTAGAGCAGCTGGAGACCAACATGGAGACCTTGTACACTCGCTTCACCCGCCTGCTGGCTGAGTACACAGGGGCCCAGCAGAAGCTCAAGCAGCGCATCACAGTCTTGGAAACCAAAATGAAGCAGAATAATGAG---GACGA----CTACCTGTCAGATGGGATGAACAGCCCCGAGCCAGCTGCTGCTGAGAAGCCATAA
Equus_caballus ATGACAGAAAAATCCAATGGTGTGAAGAGCTCCCCAGCCAATAACCACAACCATCATGCACCTCCTACCATCAAGGCCAATGGCAAAGATGACCGCAGGACC---AGCAATAGGCCACAGTCTGCAGCTGATGATGACACTTCCTCAGAACTGCAGAGGCTGGCCGAGATGGATGCCCCCCAGCGGGGGAGAGGTGGCTTCCGCAGGATCGCCCACCTGGT-GGGAGTCATCAGAGAGTGGGCCAACAAGAATTTCCGCGAGGA-GGAACCCAGACCTGACTCGTTCCTTGAGCGTTTCCGTGGGCCTGAGCTCCAGACCGTGACAACACAGCAAGGGGATGGCAAAGGCAACAAGGACGGCGGGGGCA-----AGGGCACCAAGAAGAAATTTGAGC---TATTTGTCTTGGACCCAGCTGGGGACTGGTACTACCGCTGGCTATTTGTCATTGCCATGCCTGTCCTCTACAACTGGTGCCTGCT-TGTGGCCAGAGCCTGCTTCAGTGACCTACAGAAAGGCTACTACCTAGTGTGGCTGGTGCTGGACTACTTCTCAGATGTGGTCTACATTGCAGACCTCTTTATCCGATTGCGTACCGGTTTTCTGGAGCAGGGGCTGCTGGTCAAAGATACCAAGAAGTTG--CGGGACAGCTACATCCACACCCTGCAGTTCAAGCTGGATGTGGCTTCTATCATCCCCACGGACCTGATCTATTTTGCTGTGGGCATCCACAGCCCTGAGCTGCGCTTCAATCGGCTGCTACACTTTGCCCGCATGTTTGAATTCTTTGACCGCACTGAGACCCGCACCAGCTATCCCAAT-ATCTTCCGCATCAGCAACCTAGTTCTCTACATCTTGGTCATCATCCACTGGAATGCCTGCATCTACTACGCCATCTCCAAGTCCATTGGCTTTGGGGTCGACACCTGGGTTTATCCCAACATTACTGACCCTGAGTATGGCTACCTGGCTAGGGAATACATCTACTGCCTTTACTGGTCTACACTGACCCTCACCACCATTGGGGAGACACCACCCCCTGTAAAGGATGAGGAGTACTTATTTGTCATCTTTGACTTCCTGATCGGTGTCCTCATCTTTGCCACCATCGTTGGAAATGTGGGCTCCATGATCTCCAACATGAATGCCACCCGGGCTGAATTCCAGGCCAAGATCGATGCTGTCAAACATTACATGCAGTTCCGCAAGGTCAGCAAGGAGATGGAAGCCAAGGTCATTAGGTGGTTTGACTACCTGTGGACCAATAAAAAGAGTGTGGATGAGCGGGAAGTTCTCAAGAACCTGCCAGCCAAGCTGAGAGCTGAGATAGCCATTAATGTCCACTTGTCCACACTCAAGAAAGTGCGCATCTTCCAGGATTGTGAGGCTGGCCTGCTGGTGGAGCTAGTGTTGAAGCTCCGTCCTCAGGTCTTCAGCCCTGGGGATTACATTTGCCGCAAGGGAGATATTGGCAAGGAGATGTACATAATCAAGGAGGGCAAGTTGGCAGTGGTGGCTGATGATGGTGTCACTCAGTATGCCCTGCTGTCAGCTGGGAGTTGCTTTGGAGAGATCAGTATCCTTAACATTAAGGGCAGCAAAATGGGCAATCGACGCACAGCCAATATCCGCAGTCTTGGTTACTCAGATCTCTTTTGCTTGTCTAAGGATGATCTTATGGAAGCTGTGACTGAGTACCCTGATGCCAAGAAGGTCTTGGAGGAGAGGGGCCGGGAGATCTTGATGAAGGAGGGACTGCTGGATGAGAATGAGGTGGCAGCCAGCATGGAGGTGGACGTGCAGGAGAAGCTAGAACAGCTGGAGACCAACATGGAGACCTTGTACACTCGCTTTGGCCGCCTGCTGGCTGAGTACACAGGGGCCCAGCAGAAGCTCAAGCAGCGCATCACGGTTCTGGAAATCAAGGTGAAGCAGAACAACGAG---GACGA----TTATCTGTCAGATGGAATAAACAGCCCTGAGCCAGCTGCTGCCGAGAAGCCATAA
Ceratotherium_simum ATGACAGAAAAGTCCAATGGCATGAAGAGCTCCCCAGCCAATAACCACAACCATCATGCACCTCCTACCATCAAGGCCAATGGCAAAGATGAGCGCGGGACC---AGCAGCAGGCCACAGTCTGCAGCTGACGATGACACCTCCTCAGAACTGCAGAGGCTGGCAGAGATGGATGCCCCCCAGCGGGGGCGGGGTGGCTTCCACAGGATCATCCGCCTGGT-GGGGGTCATCAGAGAGTGGGCCAACAAGAATTTCCGCGAGGA-GGAACCTAGACCTGACTCCTTCCTTGAGCGGTTCCGTGGGCCTGAGCTCCAGACTGTGACGACACAGCAAGGGGATGGCAAAGGCGACAAGGACGGCGAGAGCG-----AGGGCACCAAGAAGAAATTTGAAC---TATTTGTCTTGGACCCAGCTGGGGACTGGTACTACTGCTGGCTATTTGTCATTGCCATGCCTGTCCTTTACAACTGGTGCCTGCT-GGTGGCCAGAGCCTGCTTCAGTGACCTACAGAAAGGCTACTATCTAGTGTGGCTGGTGCTGGACTACTTCTCAGATGTAGTCTACATCGTGGACCTCTTTATCCGATTGCGCACAGGTTTTCTGGAGCAAGGGCTGTTAGTCAAAGATACCAAGAAGTTG--CGGGACAACTACATCCACACCCTTCAGTTCAAGCTGGATGTGGCTTCTATCATCCCCACAGACCTGATCTATTTTGCTGTGGGCATCCACAGCCCAGAGTTGCGCTTCAATCGCCTGCTACACTTTGCCCGTATGTTTGAATTCTTTGACCGCACTGAGACACGCACCAGCTACCCCAAT-ATCTTCCGCATCAGCAACCTAGTTCTCTACATCTTGGTCATCATCCACTGGAATGCCTGCATCTACTACGCCATCTCCAAGTCCATTGGTTTTGGGGTTGACACCTGGGTTTATCCCAACATCACTGACCCTGAGTATGGCTACCTGGCTAGGGAATACATCTACTGCCTTTACTGGTCTACACTGACCCTCACCACCATTGGGGAGACACCACCCCCTGTAAAGGATGAGGAGTACTTATTTGTCATCTTTGACTTCCTGATTGGTGTCCTCATCTTTGCCACCATCGTGGGAAATGTCGGCTCCATGATCTCCAACATGAATGCCACCCGGGCTGAATTCCAGGCCAAGATCGACGCTGTCAAACATTACATGCAGTTCCGCAAGGTCAGCAAGGAGATGGAAGCCAAGGTCATTAAGTGGTTTGACTACCTGTGGACCAATAAAAAGAGCATAGATGAGCGGGAAGTTCTCAAGAACCTGCCAGCCAAGCTGAGAGCTGAGATAGCCATCAATGTCCACCTGTGCACCCTCAAGAAAGTGCGCATCTTCCAGGATTGTGAGGCTGGACTGCTGGTGGAGCTAGTATTGAAGCTCCGTCCTCAGGTATTCAGCCCTGGGGATTACATTTGCCGAAAGGGAGATATCGGCAAGGAGATGTACATAATCAAGGAGGGCAAGTTGGCAGTGGTGGCTGATGATGGTGTCACTCAGTATGCCCTGCTTTCAGCTGGGAGTTGCTTTGGAGAGATCAGCATCCTTAACATTAAGGGCAGCAAAATGGGCAATCGACGCACAGCCAATATCCGCAGCCTTGGTTACTCAGATCTCTTCTGCCTGTCCAAGGATGATCTTATGGAAGCTGTGACTGAGTATCCTGATGCCAAGAAGGTCTTGGAGGAGAGAGGCCGGGAGATCCTGATGAAGGAGGGACTGCTGGATGAGAATGAGGTGGCAGCCACCTTGGAGGTGGATGTGCAAGAGAAGCTAGAGCAGCTGGAGACCAACATGGAGACCTTGTACACTCGCTTTGGCCGCCTGCTGGCTGAGTACACAGGGGCCCAGCAGAAGCTCAAGCAGCGTATCACGATTCTGGAAACCAAAATGAAGCAGAACAATGAG---GACGA----TTACCTGTCAGATGGGATAAACAGCCCAGAGCCAGCTGCTGCTGAGAAGCTATAA
