# Supplementary material for: Molecular Evidence for the Parallel Evolution of Anosmia in Multiple Odontoceti (Toothed Whales) Clades
Source: Genes (Basel). 2026 May 31;17(6):651. doi: 10.3390/genes17060651 (PMC13299492; doi:10.3390/genes17060651)
Supplement: Supplementary file 1 [file genes-17-00651-s001.zip › CDS files/CNGA4cds.phy]

 107 1749
Aepyceros_melampus ATGAGCCAGGACAGCAAAGTGAAGACGACAGCATCCAGCCCTCCTGTCCTGACCAAGGCCAGGAAGTCTCTGCCGGTCCTGGACCCATCTG--GGGATTACTATTACTGGTGGCTGAACACAATGGTCTTCCCAGTAATGTATAACCTCATCATCGTGGTGTGCAGAGCCTGCTTCCCCGACTTGCAGCACGGTTATCTGGTGGCCTGGTTAGTGCTGGACTACACGAGTGACCTGTTCTACCTCCTGGACATCGTGGTGCGCTTTCACACTGGATTCTTGGAACAGGGCATCCTGGTGGTGGACAAAGGTAGGATCTCGAGTCGCTACGTTCGCACCTGGAGCTTCTTCTTGGACCTGTTTTCCCTGTTGCCCACGGATGTTGCCTACGTGAGTCTGGGTCCACACACACC----CATGCTGAGGCTAAACCGATTTCTGCGAGTGCCCCGCCTTTTTGAGGCCTTTGACCGCATGGAGACCCGCACAGCTTACCCGAACGCCTTCCGCATCGCCAAGCTGATGCTATACATTTT-------TGTGGTCATCCATTGGAACAGCTGCCTCTACTTTGCCCTGTCCCGGTACCTGGGCTTTGGGCGTGACATCTGGGTGTACCCCAACCCCGCGCAGCCTGGCTTTGAGCGGCTGCGGCGCCAGTACCTCTACAGCTTTTACTTCTCCACGCTGATCCTGACCACCGTGGGCGACACACCGCTGCCAGCCCGGGAGGAGGAGTACCTCTTCATGGTGGGCGACTTCCTGCTGGCAGTCATGGGTTTCGCCACCATCATGGGTAGCATGAGCTCTGTCATCTACAACATGAACACCGCAGATGCGGCCTTCTACCCAGACCACGCACTGGTGAAGAAGT-ACATGAAGCTGCATCATGTCAACCGCCGGCTGGAGCGGAGAGTCATTGACTGGTACCAGCACCTGCAGATCAACAAGAAGATGACCAATGAGGTAGCCATCTTACAGCATTTGCCCGAGCGGTTGCGGGCAGAAGTGGCCGTGTCTGTGCACCTGCCTACCCTGAGCCGGGTACAGATCTTCCAAAACTGTGAGGCCAGCCTGCTGGAGGAGCTGGTGCT---GAAGCTGCAGCCCCAGACCTACTCGCCGGGTGAATACGTCTGCCGCAA-AGGCGACATTGGCCGAGAGATGTACATCATCCGAGAGGGCCAGCTGGCCGTGGTGGCCGACGATGGTGTCACCCAGTATGCTGTGCTTGGTGCAGGGCTCTACTTTGGGGAGATCAGCATCATCAACATCAAAGGGAACATGTCTGGAAATCGCCGTACAGC--CAACATCAAGAGTCTAGGTTATTCAGACCTGTTCTGCCTGAGCAAGGAGGACCTGCGGGAAGTGCTGAGCGAGTACCCGCAGGCCCAGGCTGTTATGGAGG-AAAAGGGCCGTGAGATCCTGCTCAAAATGAACAAGTTGGATGTAAACGCGGAGGCAGCCGAGATCGCCCTACAGGAAGCCACGGAGGCCCGGCTGCGAGGCCTGGACCAGCAACTTGATGATCTGCAAACCAAGTTCGCTCGACTCCTGGCTGAGCTGGAGTCCAGTGCACTCAAGATCGCCTATCGCATCGAGCGGCTGGAGTGGCAGACACGGGAGTGGCCAATGCCTGAGGAACTCATGGAGGCTGATGACGAGGGCGAACCTGGGGAGGGAACGTCAAAAGATGGAGAGGGCAGAGCTGGCCAGGAGGGACCTCCAGGCCTAGAGTGA
Bos_taurus ATGAGCCAGGACAGCAAAGTGAAGACGACAGAGTCCAGCCCTTCTGTCCTGACCAAAGCCAGGAAGTCTCTGCCAGTCCTGGACCCATCTG--GAGATTACTACTACTGGTGGCTGAACACAATGGTCTTCCCAGTAATGTATAACCTCATCATCGTGGTGTGCAGAGCCTGCTTCCCCGACTTGCAGCATGGTTATCTGGTGGCCTGGTTAGTGCTGGACTACACGAGTGACCTGTTCTACCTCCTGGACATCGTGGTGCGCTTCCACACTGGATTCTTGGAACAGGGCATCCTGGTGGTGGACAAAGGTAGGATCTCGAGTCGCTACGTTCGCACCTGGAGCTTCTTCTTGGACCTGGTTTCCCTGTTGCCCACGGATGTTGCCTACGTGAGTCTGGGTCCACACACACC----CACGCTGAGGCTAAACCGCTTTCTGCGAGTGCCCCGCCTCTTTGAGGCCTTTGACCGCATGGAGACCCGCACAGCTTACCCGAACGCCTTCCGCATCGCCAAGCTGATGCTTTACATTTT-------TGTGGTGATCCATTGGAACAGCTGCCTCTACTTTGCCCTGTCCCGGTACCTGGGCTTCGGGCGTGACGTCTGGGTGTACCCCGACCCTGCACAGCCGGGCTTTGAGCGGCTGCGGCGCCAGTACCTCTACAGCTTTTACTTCTCCACGCTAATCCTGACCACCGTGGGCGACACACCGCTGCCAGCCCAGGAGGAGGAGTACCTCTTCATGGTGGGCGACTTCCTGCTGGCAGTCATGGGTTTCGCCACCATCATGGGTAGCATGAGCTCTGTCATCTACAACATGAACACAGCAGATGCAGCCTTCTACCCAGACCACGCGCTGGTGAAGAAGT-ACATGAAGCTGCATCATGTCAACCACCGGCTGGAGCGGAGAGTCATTGACTGGTACCAGCACCTGCAGATCAACAAGAAGATGACCAATGAGGTAGCCATCTTACAGCACTTGCCTGAGCGGTTGCGGGCAGAAGTGGCCGTGTCTGTGCACCTGCCTACCCTGAGCCGGGTACAGATCTTCCAAAACTGTGAGGCCAGCCTGCTGGAGGAGCTGGTGCT---GAAGCTGCAGCCCCAGACCTACTCGCCGGGTGAATATGTCTGCCGCAA-AGGGGACATTGGCCGAGAGATGTACATCATCCGAGAGGGTCAGCTGGCCGTGGTGGCGGACGATGGTGTCACCCAGTATGCTGTGCTTGGTGCAGGGCTCTACTTTGGGGAGATCAGCATCATCAACATCAAAGGGAACATGTCTGGGAATCGCCGCACAGC--CAACATCAAGAGTCTAGGTTATTCGGACCTGTTCTGCCTGAGCAAGGAGGACCTGCGGGAAGTGCTGAGCGAGTACCCGCAGGCCCAGGCTGTTATGGAGG-AAAAGGGCCGTGAGATCCTGCTCAAAATGAACAAGTTGGATGTAAACGCGGAGGCAGCCGAGATCGCCCTACAGGAGGCCACGGAGGCCCGGCTGCGAGGCCTAGACCAGCAACTCGATGATCTGCAAACCAAGTTCGCTCGACTCCTGGCTGAGCTGGAGTCCGGTGCACTCAAGATTGCCTATCGCATCGAGCGGCTGGAGTGGCAGACCCGGGAGTGGCCAATGCCTGAGGAACTCATGGAGGCTGATGACGAGGGCGAACCTGGGGAGGGAACGTCCAAAGATGGAGAGGGCAGAGCTGGCCAGGAGGGACCTCCAGGCCTAGAGTGA
Bubalus_bubalis ATGAGCCAGGACAGCAAAGTGAAGACGACAGAGTCCAGCCCTCCTGTCCTGACCAAGGCCAGGAAGTCTCTGCCAGTCCTGGACCCATCTG--GGGATTACTACTACTGGTGGCTGAACACAATGGTCTTCCCAGTAATGTATAACCTCATCATCGTGGTGTGCAGAGCCTGCTTCCCCGACTTGCAGCATGGTTATCTGGTGGCCTGGTTAGTGCTGGACTACACGAGTGACCTGTTCTACCTCCTGGACATCGTGGTGCGCTTCCACACTGGATTCTTGGAACAGGGCATCCTGGTGGTGGACAAAGGTAGGATCTCGAGTCGCTACGTTCGCACCTGGAGCTTCTTCTTGGATCTGGTTTCCCTGTTGCCCACGGATGTTGCCTACGTGAGTCTGGGTCCACACACACC----CACGCTGAGGCTAAACCGCTTTCTGCGAGTGCCCCGCCTCTTTGAGGCCTTTGACCGCATGGAGACCCGCACAGCTTACCCGAACGCCTTCCGCATCGCCAAGCTGATGCTTTACATTTT-------TGTGGTCATCCATTGGAACAGCTGCCTCTACTTTGCCCTGTCCCGGTACCTGGGCTTCGGGCGTGACGTCTGGGTGTACCCCGACCCCGCACAGCCAGGCTTTGAGCAGCTGCGGCGCCAGTACCTCTACAGCTTTTACTTCTCCACGCTAATCCTGACCACCGTGGGCGACACGCCGCTGCCAGCCCAGGAGGAGGAGTACCTCTTCATGGTGGGCGACTTCCTGCTGGCAGTCATGGGTTTCGCCACCATCATGGGTAGCATGAGCTCTGTCATCTACAACATGAACACAGCAGATGCAGCCTTCTACCCAGACCACGCGCTGGTGAAGAAGT-ACATGAAGCTGCATCATGTCAACCGCAGGCTGGAGCGGAGAGTCATTGACTGGTACCAGCACCTGCAGATCAACAAGAAGATGACCAATGAGGTAGCCATCTTACAGCACTTGCCTGAGCGGTTGCGGGCAGAAGTGGCTGTGTCTGTGCACCTGCCTACCCTGAGCCGGGTACAGATCTTCCAAAACTGTGAGGCCAGCCTGCTGGAGGAGCTGGTGCT---GAAGCTGCAGCCCCAGACCTACTCGCCGGGTGAATATGTCTGCCGCAA-AGGGGACATTGGCCGAGAGATGTACATCATCCGAGAGGGTCAGCTGGCCGTGGTGGCCGACGATGGTGTCACCCAGTATGCTGTGCTTGGTGCAGGGCTCTACTTTGGGGAGATCAGCATCATCAACATCAAAGGGAACATGTCTGGGAATCGCCGCACAGC--CAACATCAAGAGTCTAGGTTATTCGGACCTGTTCTGCCTGAGCAAGGAGGACCTGCGGGAAGTGCTGAGCGAGTACCCGCAGGCCCAGGCTGTTATGGAGG-AAAAGGGCCGTGAGATCCTGCTCAAAATGAACAAGTTGGATGTAAACGCGGAGGCAGCCGAGATCGCCCTACAAGAGGCCACGGAGGCCCGGCTGCGAGGCCTAGACCAGCAACTTGATGATCTGCAAACCAAGTTCGCTCGACTCCTGGCTGAGCTGGAGTCCAGTGCACTCAAGATCGCCTATCGCATCGAGCGGCTGGAGTGGCAGACCCGGGAGTGGCCAATGCCTGAGGAACTCATGGAGGCTGATGACGAGGGCGAACCTGGGGAGGGAACGTCCAAAGATGGAGAGGGCAGAGCTGGCCAGGAGGGACCTCCAGGCCTAGAGTGA
Capra_hircus ATGAGCCAGGACAGCAAAGTGAAGACGACAGCGTCCAGCCCTCCTATCCTGACCAAGGCCAGGAAGTCTCTGCCAGTCCTGGACCCATCTG--GGGATTACTATTACTGGTGGCTGAACACAATGGTCTTCCCAGTAATGTATAACCTCATCATCGTGGTGTGCAGAGCCTGTTTCCCCGACTTGCAGCACGGTTATCTGGTGGCCTGGTTAGTGATGGACTACACGAGTGACCTGTTCTACCTCCTGGACATCGTGGTGCGCTTCCACACTGGATTCTTGGAACAGGGCATCCTGGTGGTGGACAAAGGTAAGATCTCGAGTCGCTACGTTTGCACCTGGAGCTTCTTCTTGGACCTGGTTTCCCTGTTGCCCACGGATGTTGCCTACGTGAGTCTGGGTCCACACACACC----CACGCTGAGGCTAAACCGCTTTCTGCGAGCCCCCCGCCTTTTTGAGGCCTTTGACCGCATGGAGACCCGCACAGCTTACCCGAACGCCTTCCGCATTGCCAAGCTGATGCTTTACATTTT-------TGTGGTCATCCATTGGAACAGCTGCCTCTACTTTGCCCTGTCCCGGTACCTGGGCTTTGGGCGTGACATCTGGGTGTACCCCGACCCCGCGCAGCCTGGCTTTGAGCGGCTGCGGCGCCAGTACCTCTACAGCTTTTACTTCTCCACGCTGATCCTGACCACTGTGGGCGACACACCGCTGCCAGCCCGGGAGGAGGAGTACCTCTTCATGGTGGGCGACTTCCTGCTGGCCGTCATGGGTTTCGCCACCATCATGGGTAGCATGAGCTCTGTCATCTACAACATGAACACAGCAGATGCAGCCTTCTACCCAGACCACGCACTGGTGAAGAAGT-ACATGAAGCTGAATCATGTCAACCACCGGCTGGAGCGGAGAGTCATTGACTGGTACCAGCACCTGCAGATCAACAAGAAGATGACCAATGAGGTAGCCATCTTACAGCACTTGCCCGAGCGGTTGCGGGCAGAAGTGGCCGTGTCTGTGCACCTGCCTACCCTGAGGCGGGTACAGATCTTCCAAAACTGTGAGGCCAGCCTGCTGGAAGAGCTGGTGCT---GAAGCTGCAGCCCCAGACCTACTCGCCGGGTGAATATGTCTGCCGCAA-AGGGGACATTGGCCGAGAGATGTACATCATCCGAGAGGGTCAGCTGGCCGTGGTAGCCGACGATGGTGTCACCCAGTATGCTGTGCTTGGTGCAGGGCTCTACTTTGGGGAGATCAGCATCATCAACATCAAAGGGAACATGTCTGGGAATCGCCGTACAGC--CAATATCAAGAGTCTAGGTTATTCGGACCTGTTCTGCCTGAGCAAGGAGGACCTGCGGGAAGTGCTGAGCGAGTACCCGCAGGCCCAGGCTATTATGGAGG-AAAAGGGCCGTGAGATCCTGCTCAAAATGAACAAGTTGGATGTAAATGCGGAGGCAGCCGAGATCGCCCTACAGGAAGCCACGGAGGCCCGGCTGCGAGGCCTGGACCAGCAACTTGACGATCTGCAAACCAAGTTCGCTCGACTCCTGGCTGAGCTGGAGTCCAGTGCACTCAAGATCGCCTATCGCATCGAGCGGCTGGAGTGGCAGACGCGGGAGTGGCCAATGCCTGAGGAACTCGCGGAGGCTGATGACGAGGGCGAACCTGGGGAGGGAACGTCCAAAGATGGAGAGGGCAGAGCTGGCCAGGAGGGACCTCCAGGCCTAGAGTGA
Ovis_aries ATGAGCCAGGACAGCAAAGTGAAGACGACAGCATCCAGCCCTCCTGTCCTGACCAAGGCCAGGAAGTCTCTGCCAGTCCTGGACCCATCTG--GGGATTACTATTACTGGTGGCTGAACACAATGGTCTTCCCAGTAATGTATAACCTCATCATCGTGGTGTGCAGAGCCTGTTTCCCCGACTTGCAGCACGGTTATCTGGTGGCCTGGTTAGTGATGGACTACACAAGTGACCTGTTCTACCTCCTGGACATCGTGGTGCACTTCCACACTGGATTCTTGGAACAGGGCATCCTGGTGGTGGACAAAGGTAGGATCTCGAGTCGCTACGTTCGCACCTGGAGCTTCTTCTTGGACCTGGTTTCCCTGTTGCCCACGGATGTTGCCTACGTGAGTCTGGGTCCACACACACC----CTCGCTGAGGCTAAACCGCTTTCTGCGAGCACCCCGCCTTTTTGAGGCCTTTGACCGCATGGAGACCCGCACAGCTTACCCGAACGCCTTCCGCATCGCCAAGCTGATGCTTTACATTTT-------TGTGGTCATCCATTGGAACAGCTGCCTCTACTTTGCCCTGTCCCGGTACCTGGGCTTTGGGCGTGACATCTGGGTGTACCCCGACCCCGCGCAGCCTGGCTTTGAGCGGCTGCGGCGCCAGTACCTCTACAGCTTTTACTTCTCCACGCTGATCCTGACCACCGTGGGCGACACACCGCTGCCAGCCCGGGAGGAGGAGTACCTCTTCATGGTGGGCGACTTCCTGCTGGCCGTCATGGGTTTCGCCACCATCATGGGTAGCATGAGCTCTGTCATCTACAACATGAACACAGCAGATGCAGCCTTCTACCCAGACCACGCACTGGTGAAGAAGT-ACATGAAGCTGAATCATGTCAACCGCCGGCTGGAGCGGAGAGTCATTGACTGGTACCAGCACCTGCAGATCAACAAGAAGATGACCAATGAGGTAGCCATCTTACAGCACTTGCCCGAGCGGTTGCGGGCAGAAGTGGCCGTGTCTGTGCACCTGCCTACCCTGAGGCGGGTACAGATCTTCCAAAACTGTGAGGCCAGCCTGCTGGAGGAGCTGGTGCT---GAAGCTGCAGCCCCAGACCTACTCGCCGGGTGAATATGTCTGCCGCAA-AGGGGACATTGGCCGAGAGATGTACATCATCCGAGAGGGCCAGCTGGCCGTGGTGGCCGACGATGGTGTCACCCAGTATGCTGTGCTTGGTGCAGGGCTCTACTTTGGGGAGATCAGCATCATCAACATCAAAGGGAACATGTCTGGGAATCGCCGTACGGC--CAATATCAAGAGTCTAGGTTATTCGGACCTGTTCTGCCTGAGCAAGGAGGACCTGCGGGAAGTGCTGAGCGAGTACCCGCAGGCCCAGGCTATTATGGAGG-AAAAGGGCCGTGAGATCCTGCTCAAAATGAACAAGTTGGATGTAAATGCGGAGGCAGCCGAGATCGCCCTACAGGAAGCCACGGAGGCCCGGCTGCGAGGCCTGGACCAGCAACTTGACGATCTGCAAACCAAGTTCGCTCGACTCCTGGCTGAGCTGGAGTCCAGTGCACTCAAGATCGCCTATCGCATCGAGCGGCTGGAGTGGCAGACGCGGGAGTGGCCAATGCCTGAGGAACTCTCGGAGGCTGATGACGAGGGCGAACCTGGGGAGGGAACGTCCAAAGATGGAGAGGGCAGAGCTGGCCAGGAGGGACCTCCAGGCCTAGAGTGA
Oryx_dammah ATGAGCCAGGACAGCAAAGTGAAGACGACAGCGTCCAGCCCTCCTGTCCTGACCAAGGCCAGGAAGCCTCTGCCAGTCCTGGACCCATCTG--GGGATTACTATTACTGGTGGCTGAACACAATGGTCTTCCCAGTAATGTATAACCTCATCATCGTGGTGTGCAGAGCCTGTTTCCCTGACTTGCAGCACGGTTATCTGGTGGCCTGGTTAGTGCTAGACTACACGAGTGACCTGTTCTACCTGCTGGACATCGTGGTGCGCTTCCACACTGGATTCTTGGAACAGGGCATCCTGGTGGTGGACAAAGGTAGGATCTCGAGTCGCTACGTTCGCACCTGGAGCTTCTTCTTGGACCTGGTTTCCCTGTTGCCCACGGATGTTGCCTACGTGAGTCTGGGTCCACACACACC----CACGCTGAGGCTAAACCGCTTTCTGCGAGTGCCCCGCCTTTTTGAGGCCTTTGACCGCATGGAGACCCGCACAGCTTACCCGAACGCCTTCCGCATCGCCAAGCTGATGCTTTACATTTT-------TGTGGTCATCCATTGGAACAGCTGCCTCTACTTTGCCCTGTCCCGGTACCTGGGCTTTGGGCGTGACATCTGGGTGTACCCCGACCCCGCGCAGCCTGGCTTTGAGCGGCTGCGGCGCCAGTACCTCTACAGCTTTTACTTCTCCACGCTGATCCTGACCACCGTGGGTGACACACCGCTGCCAGCCCGGGAGGAAGAGTACCTCTTCATGGTGGGCGACTTCCTGCTGGCCGTCATGGGTTTCGCCACCATCATGGGTAGCATGAGCTCTGTCATCTACAACATGAACACAGCAGATGCAGCCTTCTACCCAGACCACGCGCTGGTGAAGAAGT-ACATGAAGCTGCATCACGTCAACCGCCGGCTGGAGCGGAGAGTCATTGACTGGTACCAGCACCTGCAGATCAACAAGAAGATGACCAATGAGGTAGCCAGCTTACAGCACTTGCCCGAGCGGTTGCGGGCAGAAGTGGCCGTGTCTGTGCACCTGCCTACCCTGAGCCGGGTACAGATCTTCCAAAACTGTGAGGCCAGCCTGCTGGAGGAGCTGGTGCT---GAAGCTGCAGCCCCAGACCTACTCGCCGGGTGAATATGTCTGCCGCAA-AGGGGACATTGGCCGAGAGATGTACATCATCCGAGAGGGTCAGCTGGCCGTGGTGGCCGACGATGGTGTCACACAGTATGCTGTGCTTGGTGCAGGGCTCTACTTTGGGGAGATCAGCATCATCAACATCAAAGGGAACATGTCTGGGAATCGCCGTACAGC--CAATATCAAGAGTCTAGGTTATTCAGACCTGTTCTGCCTGAGCAAGGAGGACCTGCGGGAAGTGCTGAGCGAGTACCCGCAGGCCCAGGCTGTTATGGAGG-AAAAGGGCCGTGAGATCCTGCTCAAAATGAACAAGTTGGATGTAAATGCGGAGGCAGCCGAGATCGCCCTACAGGAAGCCACGGAGGCCCGGCTGAGAGGCTTGGACCAGCAACTTGATGATCTGCAAACCAAGTTCGCTCGACTCCTGGCTGAGCTGGAGTCCAGTGCACTCAAGATCGCCTATCGCATTGAGCGGCTGGAGTGGCAGACGCGGGAGTGGCCAATGCCTGAGGAACTCATGGAGGCTGATGACGAGGGCGAACCTAGGGAGGGAACGTCCAAAGATGGAGAGGGCAGAGCTGGCCAGGAGGGACCTCCAGGCCTAGAGTGA
Litocranius_walleri ATGAGCCAGGACAGCAAAGTGAAGACGACAGCGTCCAGCCCTCCTGTCCTGACCAAGGCCAGGAAGTCTCTGCCGGTCCTGGACCCATCTG--GGGATTACTATTACTGGTGGCTGAACACAATGGTCTTCCCAGTAATGTATAACCTCATCATCGTGGTGTGCAGAGCCTGCTTCCCCGACTTGCAGCACAGTTATCTGGTGGCCTGGTTGGTGCTGGACTACACGAGTGACCTGTTCTACCTCCTGGACATCGTGGTGTGCTTCCACACTGGATTCTTGGAACAGGGCATCCTGGTGGTGGACAAAGGTAGGATCTCGAGTCGCTACGTTCGCACCTGGAGCTTCTTCTTGGACTTGGTTTCCCTGTTGCCCACGGATGTTGCCTACGTGAGTCTGGGTCCACACACACC----CACACTGAGGCTAAACCGCTTTCTGCGAGTGCCCCGCCTTTTTGAGGCGTTTGACCGCATGGAGACCCGCACAGCTTACCCCAACGCCTTCCGCATCGCCAAGCTGATGCTTTACATTTT-------TGTGGTCATCCACTGGAACAGCTGCCTCTACTTTGCCCTGTCCCGGTACCTGGGCTTTGGGCGTGATATCTGGGTGTACCCCGACCCCGCGCAGCCTGGCTTTGAGCGGCTGCGGCGCCAGTACCTCTACAGCTTTTACTTCTCCACGCTGATCCTGACCACCGTGGGCGACACACCGCTGCCAGCCCGGGAGGAGGAGTACCTCTTCATGGTGGGCGACTTCCTGCTGGCCGTCATGGGTTTCGCCACCATCATGGGTAGTATGAGCTCTGTCATCTACAACATGAACACAGCAGATGCAGCCTTCTACCCAGACCACGCGCTGGTGAAGAAGT-ACATGAAGCTGCATCATGTCAACCGCCGGCTGGAGCGGAGAGTCATTGACTGGTACCAGCACCTGCAGATCAACAAGAAGATGACCAATGAGGTAGCCATCTTACAGCACTTGCCCGAGCGGTTGCGGGCAGAAGTGGCCGTGTCTGTGCACCTGCCCACCCTGAGCCGGGTACAGATCTTCCAAAACTGTGAGGCCAGCCTGCTGGAGGAGCTGGTGCT---GAAGCTGCAGCCCCAGACCTACTCGCCGGGTGAATATGTCTGCCGCAA-AGGGGACATTGGCCGAGAGATGTACATCATCCGAGAGGGTCAGCTGGCCGTGGTGGCCGACGATGGTGTCACCCAGTATGCTGTGCTTGGTGCGGGGCTCTACTTTGGGGAGATCAGCATCATCAACATCAAAGGGAACATGTCTGGGAATCGCCGTACAGC--CAACATCAAGAGTCTAGGTTATTCGGACCTGTTCTGCCTAAGCAAGGAGGACCTGCGGGAAGTGCTGAGCGAGTACCCGCAGGCCCAGGCTGTTATGGAGG-AAAAGGGCCGTGAGATCCTGCTCAAACTGAACAAGTTGGATGTAAATGCGGAGGCAGCCGAGATCGCCCTACAGGAAGCCACGGAGGCCCGGCTGCGAGGCCTGGACCAGCAACTTGATGATCTGCAAACCAAGTTCGCTCGACTCCTGGCTGAGCTGGAGTCCAGTGCACTCAAGATCGCCTATCGCATCGAGCGGCTGGAGTGGCAGACGCGGGAGTGTCCAATGCCTGAGGAACTCATGGAGGCTGATGACGAGGGCGAACCTGGGGA---------------------------------CCAGGAGGGACCTCCAGGCCTAGAGTGA
Nanger_granti ATGAGCCAGGACAGCAAAGTGGAGACGACAGCGTCCAGCCCTCCTGTCCTGACCAAGGCCAGGAAGTCTCTGCCAGTCCTGGACCCATCTG--GGGATTACTATTACTGGTGGCTGAACACAATGGTCTTCCCAGTAATGTATAACCTCATCATCGTGGTGTGCAGAGCCTGCTTCCCCGACTTGCAGCACGGTTATCTGGTGGCCTGGTTGGTGCTGGACTACACGAGTGACCTGTTCTACCTCCTGGACATCGTGGTGCGCTTCCACACTGGATTCTTGGAACAGGGCATCCTGGTGGTGGACAAAGGTAGGATCTCGAGTCGCTACGTTCGCACCTGGAGCTTCTTCTTGGACTTGGTTTCCCTGTTGCCCACGGATGTTGCCTACGTGAGTCTGGGTCCACACACACC----CACGCTGAGGCTAAACCGCTTTCTGCGAGTGCCCCGCCTTTTTGAGGCGTTTGACCGCATGGAGACCCGCACAGCTTACCCCAACGCCTTCCGCATCGCCAAGCTGATGCTTTACATTTT-------TGTGGTCATCCATTGGAACAGCTGCCTCTACTTTGCCCTGTCCCGGTACCTGGGCTTTGGGCGTGACATCTGGGTGTACCCCGACCCTGCACAGCCTGGCTTTGAGCGGCTGCGGCGCCAGTACCTCTACAGCTTTTACTTCTCCACGCTGATCCTGACCACCGTGGGCGACACCCCGCTGCCAGCCCGGGAGGAGGAGTACCTCTTCATGGTGGGCGACTTCCTGCTGGCCGTCATGGGTTTCGCCACCATCATGGGTAGCATGAGCTCTGTCATCTACAACATGAACACAGCAGATGCAGCCTTCTACCCAGACCACGCGCTGGTGAAGAAGT-ACATGAAGCTGCATCATGTCAACCGCCGGCTGGAGCGGAGAGTCATTGACTGGTACCAGCACCTGCAGATCAACAAGAAGATGACCAATGAGGTAGCCATCTTACAGCACTTGCCCGAGCGGTTGCGGGCAGAAGTGGCCGTGTCTGTGCACCTGCCCACCCTGAGCCGGGTACAGATCTTCCAAAACTGTGAGGCCAGCCTGCTGGAGGAGCTGGTGCT---GAAGCTGCAGCCCCAGACCTACTCGCCGGGTGAATATGTCTGCCGCAA-AGGGGACATTGGCCGAGAGATGTACATCATCCGAGAGGGTCAGCTGGCCGTGGTGGCCGATGATGGTGTCACCCAGTATGCTGTGCTTGGTGCGGGGCTCTACTTTGGGGAGATCAGCATCATCAACATCAAAGGGAACATGTCTGGGAATCGCCGTACAGC--CAACATCAAGAGTCTAGGTTATTCAGACCTGTTCTGCCTAAGCAAGGAGGACCTGCGGGAAGTGCTGAGCGAGTACCCGCAGGCCCAGGCTGTTATGGAGG-AAAAGGGCCGTGAGATTCTGCTCAAACTGAACAAGTTGGATGTAAATGCGGAGGCAGCCGAGATCGCCCTACAGGAAGCCACGGAGGCCCGGCTGCGAGGCCTGGACCAGCAACTTGATGATCTGCAAACCAAGTTCGCTCGACTCCTGGCTGAGCTGGAGTCCAGTGCACTCAAGATCGCCTATCGCATCGAGCGGCTGGAGTGGCAGACGCGGGAGTGGCCAATGCCTGAGGAACTCATGGAGGCTGATGACGAGGGCGAACCTGGGGAGGGAACGTCCAAAGATGGAGAGGGCAGAGCTGGCCAGGAGGGACCTCCAGGCCTAGAGTGA
Kobus_leche ATGAGCCAGGACAGCAAAGTGAAGACGACAGCATCCAGCCCTCCTGTCCTGACCAAGGCCAGGAGGTCTCTGCCGGTCCTGGACCCATCTG--GGGATTACTATTACTGGTGGCTGAACACAATGGTCTTCCCAGTAATGTATAACCTCATCATCGTGGTGTGCAGAGCCTGCTTCCCCGACTTGCAGCACGGTTATCTGGTGGCCTGGTTGGTGCTGGACTACACGAGCGACCTGTTCTACCTCCTGGACATTGTGGTGCGCTTCCACACTGGATTCTTGGAACAAGGCATCCTGGTGGTGGACAAAGGTAGGATCTCGAGTCGCTACGTTCGCACCTGGAGCTTCTTCTTGGACCTGGTGTCCCTGTTGCCCACGGATGTTGCCTACGTGAGTCTGGGTCCACACACACC----CACACTGAGGCTAAACCGCTTTCTGCGAGTGCCCCGCCTTTTTGAGGCCTTTGACCGCATGGAGACCCGCACAGCTTACCCGAACGCCTTCCGCATCGCCAAGCTGATGCTTTACATTTT-------TGTGGTCATCCATTGGAACAGCTGCCTCTACTTTGCCCTGTCCCGGTACCTGGGCTTTGGGCGTGACATCTGGGTGTACCCCGACCCCGCGCAGCCTGGCTTTGAGCGGCTGCGGCGCCAGTACCTCTACAGCTTTTACTTCTCCACGCTGATCCTGACCACCGTGGGCGACACACCGCTGCCAGCCCGGGAGGAGGAGTACCTCTTCATGGTGGGCGACTTCCTGCTGGCCGTCATGGGTTTCGCCACCATCATGGGTAGCATGAGCTCTGTCATCTACAACATGAACACAGCAGATGCAGCCTTCTACCCAGACCACGCGCTGGTGAAGAAGT-ACATGAAGCTGCATCATGTCAACCGCCGGCTGGAGCGGAGAGTCATTGACTGGTACCAGCACCTGCAGATCAACAAGAAGATGACCAATGAGGTGGCCATCTTACAGCACTTGCCCGAGCGGTTGCGGGCAGAAGTGGCCGTGTCTGTGCACCTGCCTACCCTGAGCCGGGTACAGATCTTCCAAAACTGTGAGGCCAGCCTGCTGGAGGAGCTGGTGCT---GAAGCTGCAGCCCCAGACCTACTCGCCGGGTGAATATGTCTGCCGCAA-AGGGGACATTGGCCGAGAGATGTACATCATCCGAGAGGGTCAGCTGGCTGTGGTGGCCGACGATGGTGTCACCCAGTATGCTGTGCTTGGAGCAGGGCTCTACTTTGGGGAGATCAGCATCATCAACATCAAAGGGAACATGTCTGGGAATCGCCGTACAGC--CAACATCAAGAGTCTAGGTTATTCCGACCTGTTCTGCCTGAGCAAGGAAGACCTGCGGGAAGTGCTGAGCGAGTACCCGCAGGCCCAGGCTGTTATGGAGG-AAAAGGGCCGTGAGATATTGCTCAAAATGAACAAGTTGGATGTAAATGCGGAGGCAGCCGAGATCGCCCTACAGGAAGCCACGGAGGCCCGGCTGCGAGGCCTGGACCAGCAACTTGATGATCTGCAAACCAAGTTCGCTCGACTCCTGGCTGAGCTGGAGTCCAGTGCACTCAAGATTGCCTATCGCATCGAGCGGCTGGAGTGGCAGACGCGGGAGTGGCCGATGCCTGAGGAACTCATGGAGGCTGATGACGAGGGCGAACCTGGGGAGGGAACGTCCAAAGATGGAGAGGGCAGAGCTGGCCAGGAGGGACCTCCAGGCCTAGAGTGA
Cephalophus_harveyi ATGAGCCAGGACAGCAAAGTGAAGACGACAGCGCCCAGCCCTCCCGTCCTGACCAAGGCCAGGAAGTCTCTGCCGGTCCTGGACCCATCTG--GGGATTACTATTACTGGTGGCTGAACACAATGGTCTTCCCAGTAATGTATAACCTCATCATCGTGGTGTGCAGAGCCTGCTTCCCCGACTTGCAGCACGGTTATCTGGTGGCCTGGTTAGTGCTGGACTACACGAGTGACCTGTTCTACCTCCTGGACATCGTGGTGCGCTTCCACACTGGATTCTTGGATCAGGGCATCCTGGTGGTGGACAAAGGTAGGATCTCGAGTCGCTACGTCCGCACCTGGAGCTTCTTCTTGGACCTGGTTTCCCTGTTGCCCACGGATGTTGCCTACGTGAGTCTGGGTCCACACACACC----CACGCTGAGGCTAAACCGCTTTCTGCGAGTGCCCCGCCTTTTTGAGGCCTTTGACCGCATGGAGACCCGCACAGCTTACCCGAACGCCTTCCGCATCGCCAAGCTGATGCTTTACATTTT-------TGTGGTCATCCATTGGAACAGCTGCCTCTACTTTGCCCTGTCCCGGTACCTGGGCTTTGGGCGTGACATCTGGGTGTACCCCGACCCCGCGCAGCCTGGCTTTGAGCGGCTGCGGCGCCAGTACCTCTACAGCTTTTACTTCTCCACGCTGATCCTGACCACCGTGGGCGACACACCGCTGCCAGCCCGGGAGGAGGAGTACCTCTTCATGGTGGGCGACTTCCTGCTGGCCGTCATGGGTTTCGCCACCATCATGGGTAGTATGAGCTCTGTCATCTACAACATGAACACAGCAGATGCAGCCTTCTACCCAGACCACGCGCTGGTGAAGAAGT-ACATGAAGCTGCATCATGTCAACCGCCGGCTGGAGCGGAGAGTCATTGACTGGTACCAGCACCTGCAGATCAACAAGAAGATGACCAATGAGGTGGCCATCTTACAGCACTTGCCCGAGCGGTTGCGGGCAGAAGTGGCCGTGTCTGTGCACCTGCCTACCCTGAGCCGGGTACAGATCTTCCAAAACTGTGAGGCCAGCCTGCTGGAGGAGCTGGTGCT---GAAGCTGCAGCCCCAGACCTACTCGCCGGGTGAATACGTCTGCCGCAA-AGGGGACATTGGCCGAGAGATGTACATCATCCGAGAGGGCCAGCTGGCCGTGGTGGCCGACGATGGTGTCACCCAGTATGCTGTGCTTGGCGCAGGGCTCTACTTTGGGGAGATCAGCATCATCAACATCAAAGGGAACATGTCTGGGAATCGCCGTACAGC--CAACATCAAGAGTCTAGGTTATTCGGACCTGTTCTGCCTGAGCAAGGAGGACCTGCGGGAGGTGCTGAGCGAGTACCCGCAGGCCCAGGCTGTTATGGAGG-AAAAGGGCCGTGAGATCCTGCTCAAAATGAACAAGTTGGATGTAAATGCGGAGGCAGCCGAGATCGCCCTACAGGAAGCCACGGAGGCCCGGCTGCGAGGCCTGGACCAGCAACTTGATGATCTGCAAACCAAGTTCGCTCGACTCCTGGCTGAGCTGGAGTCCAGTGCACTCAAGATCGCCTATCGCATCGAGCGGCTGGAGTGGCAGACGCGGGAGTGGCCAATGCCTGAGGAACTCATGGAGGCTGATGACGAGGGCGAACCTGGGGAGGGAACGTCCCAAGATGGAGAGGGCAGAGCTGGCCAGGAGGGACCTCCAGGCCTAGAGTGA
Oreotragus_oreotragus ATGAGCCAGGACAGCAAAGTGAAGACGACAGAGTCCAGCCCTCCTGTCCTGACCAAGGCCAGGAAGTCTCTGCCGGTCCTGGACCCATCTG--GGGATTACTATTACTGGTGGCTGAACACAATGGTCTTCCCAGTAATGTATAACCTCATCATCGTGGTGTGCAGAGCCTGCTTCCCCGACTTGCAGCACGGTTATCTGGTGGCCTGGTTAGTGCTGGACTTCACGAGTGACCTGTTCTACCTCCTGGACATCGTGGTGCACTTCCACACTGGATTCTTGGAACAGGGCATCCTGGTGGTGGACAAAGGTAGGATCTCGAGTCGCTACGTTCGCACCTGGAGCTTCTTCTTGGACCTGGTTTCCCTGTTGCCCACGGATGTTGCCTACGTGAGTCTGGGTCCACACACACC----CACGCTGAGGCTAAACCGCTTTCTGCGAGTGCCCCGCCTTTTTGAGGCCTTTGACCGCATGGAGACCCGCACAGCTTACCCGAACGCCTTCCGCATCGCCAAGCTGATGCTTTACATTTT-------TGTGGTCATCCATTGGAACAGCTGCCTCTACTTTGCCCTGTCCCGGTACCTGGGCTTTGGGCGTGACATCTGGGTGTACCCCGACCCCGCGCAGCCTGGCTTTGAGCGGCTGCGGCGCCAGTACCTCTACAGCTTTTACTTCTCCACGCTGATCCTGACCACCGTGGGTGACACACCGCTGCCGGCCCGGGAGGAGGAGTACCTCTTCATGGTGGGCGACTTCCTGCTGGCCGTCATGGGTTTCGCCACCATCATGGGTAGCATGAGCTCTGTCATCTACAACATGAACACAGCAGACGCAGCCTTCTACCCAGACCACGCACTGGTAAAGAAGT-ACATGAAGCTGCATCATGTGAACCGCCGGCTGGAGCGGAGAGTCATTGACTGGTACCAGCACCTGCAGATCAACAAGAAGATGACCAATGAGGTAGCCATCTTACAGCACTTGCCCGAGCGGTTGCGGGCAGAAGTGGCCGTGTCTGTGCACCTGCCTACCCTGAGCCGGGTACAGATCTTCCAAAACTGTGAGGCCAGCCTGCTGGAGGAGCTGGTGCT---GAAGCTGCAGCCCCAGACCTACTCGCCGGGGGAATATGTCTGCCGCAA-AGGGGACATTGGCCGAGAGATGTACATCATCCGAGAGGGTCGGCTGGCCGTGGTGGCCGACGACGGTGTCACCCAGTATGCTGTGCTTGGTGCAGGGCTCTACTTTGGGGAGATCAGCATCATCAACATCAAAGGAAACATGTCTGGGAATCGCCGTACAGC--CAACATCAAGAGTCTAGGTTACTCGGACCTGTTCTGCCTGAGCAAGGAGGACCTGCGGGAAGTGCTGAGCGAGTACCCGCAGGCCCAGGCTGTCATGGAGG-AAAAGGGCCGTGAGATCCTGCTCAAAATGAACAAGTTGGATGTAAATGCAGAGGCCGCCGAGATCGCCCTACAGGAAGCCACGGAGGCCCGGCTGCGAGGCCTGGACCAGCAACTTGATGATCTGCAAACCAAGTTCGCTCGACTCCTGGCTGAGCTGGAGTCCAGTGCACTCAAGATCGCCTATCGCATCGAGCGGCTGGAGTGGCAGACGCGGGAGTGGCCAGTGCCTGAGGAACTCATGGAGGCTGATGACGAGGGCGAACCTGGGGAGGGAACGTCCAAAGATGGAGAGGGCAGAGCTGGCCAGGAGGGACCTCCAGGCCTAGAGTGA
Neotragus_pygmaeus ATGAGCCAGGACAGCAAAGTGAAGACGACAGCGTCCAGCCCTCCTGTCCTGACCAAGGCCAGGAAGTTTCTGCCGGTCCTGGACCCATCTG--GGGATTACTATTACTGGTGGCTGAACACAATGGTCTTCCCAGTAATGTATAACCTCATCATCGTGGTGTGCAGAGCCTGCTTCCCGGACTTGCAACACGGTTATCTGGTGGCCTGGTTAGTGCTGGACTACACAAGTGACCTGTTCTACCTCCTGGACATCGTGGTGCACTTCCACACTGGATTCTTGGAACAGGGCATCCTGGTGGTGGACAAAGGTAAGATCTCGAGTCGCTACGTTCGCACCTGGAGCTTCTTCTTGGACCTGGTTTCCCTGTTGCCCACGGATGTTGCCTACGTGAGTCTGGGTCCACACACACC----CACGCTGAGGCTAAACCGCTTTCTGCGAGTGCCCCGCCTTTTTGAGGCCTTTGACCGCATGGAGACCCGCACAGCTTACCCGAACGCCTTCCGCATCGCCAAGCTGATGCTTTACATTTT-------TGTGGTCATCCATTGGAACAGCTGCCTCTACTTTGCCCTGTCCCGGTACCTGGGCTTTGGGCGTGACATCTGGGTGTACCCCGACCCCGCGCAGCCTGGCTTTGAGCGGCTGCGGCGCCAGTACCTCTACAGCTTTTACTTCTCCACGCTGATCCTGACCACCGTGGGCGACACACCGCTGCCAGCCCGGGAGGAGGAGTACCTCTTCATGGTGGGCGACTTCCTGCTGGCCGTCATGGGTTTTGCCACCATCATGGGTAGCATGAGCTCTGTCATCTACAACATGAACACAGCAGATGCAGCCTTCTACCCAGACCACGCGCTGGTGAAGAAGT-ACATGAAGCTGCATCATGTCAACCGCAGGCTGGAGCGGAGAGTCATTGACTGGTACCAGCACCTGCAGATCAACAAGAAGATGACCAATGAGGTAGCCATCTTACAGCACTTGCCTGAGCGGTTGCGGGCAGAAGTGGCCGTGTCTGTGCACCTGCCTACCCTAAGCCGGGTACAGATCTTCCAAAACTGTGAGGCCAGCCTGCTGGAGGAGCTGGTGCT---GAAGCTGCAGCCCCAGACCTACTCGCCAGGTGAATATGTCTGCCGCAA-AGGGGACATTGGCCGAGAGATGTACATCATCCGAGAGGGTCAGCTGGCCGTGGTGGCCGACGACGGTATCACCCAGTATGCTGTGCTCGGTGCAGGGCTCTACTTTGGGGAGATCAGCATCATCAACATCAAAGGGAACATGTCTGGGAATCGCCGTACAGC--CAACATCAAGAGTCTAGGTTATTCGGACCTGTTCTGCCTGAGCAAGGAGGACCTGCGGGAGGTGCTGAGTGAGTACCCGCAGGCCCAGACTGTCATGGAGG-AAAAGGGCCGTGAGATCCTGCTCAAAATGAACAAGTTGGATGTAAATGCGGAAGCAGCCGAGATTGCCCTACAGGAAGCCACGGAGGCCCGGCTGCGAGGCCTGGACCAGCAACTTGATGATCTGCAAACCAAGTTCGCTCGACTCCTGGCTGAGCTGGAGTCCAGTGCACTCAAGATTGCCTATCGCATCGAGCGGCTGGAGTGGCAGACGCGGGAGTGGCCAATGCCTGAGGAACTCATGGAGGCTGATGACGAGGGCGAGCCTGGGGAGGGAACATCCAAAGATGGAGAGGGCAGAGCTGGCCAGGAGGGACCTTCAGGCCTAGAGTGA
Moschus_moschiferus ATGAGCCAGGGCAGCCAAGTGAAGACGACAGAGTCCAGCCCTCCTGTAGTGACCAAGGCCAGGAAGTCTCTGCCGGTTCTGGACCCATCTG--GGGATTACTACTACTGGTGGCTGAACACAATGGTCTTCCCAGTAATGTATAACCTCATCATCGTGGTGTGCAGAGCCTGCTTCCCCGACTTGCAGCACAGTTATCTGGTGGCCTGGTTAGTGCTGGACTACACGAGTGACCTGTTCTACCTCCTGGACATCGTGGTGCGCTTCCACACTGGATTCTTGGAACAGGGCATCCTGGTGGTGGACAAAGGTAGGATCTCGAGTCGCTACGTTCGCACCTGGAGTTTCTTCTTGGACCTGGTTTCCCTGTTGCCCACGGATGTTGCCTACGTGAGTCTGGGTCCACACACACC----CATGCTGAGGCTAAACCGCTTTCTGCGAGTGCCCCGCCTCTTTGAGGCCTTTGACCGCACGGAGACCCGCACAGCGTACCCGAACGCCTTCCGCATCGCCAAGCTGATGCTTTACATTTT-------TGTGGTCATTCATTGGAACAGCTGCCTCTACTTTGCCCTGTCCCGGTACCTGGGCTTCGGGCGTGACATCTGGGTGTACCCCGACCCCGCGCAACCTGGCTTTGAGCGGCTGCGGCGCCAGTACCTCTACAGCTTTTACTTCTCCACGCTGATCCTGACCACCGTGGGCGACACGCCGCTGCCAGCCCGGGAGGAGGAGTACCTCTTCATGGTGGGCGACTTCCTGCTGGCCGTCATGGGTTTCGCCACCATCATGGGTAGCATGAGCTCTGTCATCTACAACATGAACACAGCAGATGCAGCCTTCTACCCAGACCACGCGCTGGTGAAGAAGT-ACATGAAGCTGCATCATGTCAACCGCCGGCTGGAGCGGAGAGTCATTGACTGGTACCAGCACCTGCAGATCAACAAGAAGATGACCAACGAGGTGGCCATCTTACAGCACTTGCCCGAGCGGTTGCGGGCAGAAGTGGCCGTGTCTGTGCACCTGCCTACCCTGAGTCGGGTACAGATCTTCCAAAACTGTGAAGCCAGCCTGCTGGAGGAGCTGGTGCT---GAAGCTGCAGCCCCAGACCTACTCGCCGGGTGAATATGTCTGCCGCAA-AGGGGACATTGGCCGAGAGATGTACATCATCCGAGAGGGTCAGCTGGCCGTGGTGGCTGATGATGGTGTCACCCAGTATGCTGTGCTTGGTGCAGGGCTCTACTTTGGGGAGATCAGCATCATCAACATCAAAGGGAACATGTCTGGCAACCGCCGTACAGC--CAACATCAAGAGTCTAGGTTATTCGGACCTGTTCTGCCTGAGCAAGGAGGATCTGCGGGAAGTGCTGAGCGAGTATCCGCAGGCCCAGGCTGTCATGGAGG-AAAAGGGCCGTGAGATCCTGCTCAAACTGAACAAGTTGGATGTAAATGCGGAGGCAGCCGAGATTGCCCTACAGGAGGCCACGGAGGCCCGGCTGCGAGGCCTGGACCAGCAACTCGATGATCTGCAAACCAAGTTCGCTCGACTCCTGGCTGAGCTGGAGTCCAGTGCACTCAAGATCGCCTATCGCATCGAGCGGCTGGAGTGGCAGACCCGGGAGTGGCCAATGCCTGAGGAACTCATCGAGGCTGATGACGAGGGCGAACCTGGGGAGGGAATGTCCAAAGATGGAGAGGGCAGAGCTGACCAGGAGGGACCTCCAGGCCTAGAGTGA
Giraffa_camelopardalis ATGAGCCAGGACAGCAAAGTGAAGACGACAGAGTCCAGCCCTCCTGTCCTAACCAAGGCCAGGAAGTCTCTGCTGGTCCTGGACCCATCTG--GGGATTACTACTACTGGTGGCTGAACACAATGGTCTTCCCAGTAATGTATAACCTCATCGTCATCGTGTGCAGAGCCTGCTTCCCCGACTTGCAGCACGGTTATCTGGTGGCCTGGTTAGTGCTGGACTACACAAGTGACCTGTTCTACCTCCTGGACATCGTGGTGCGCTTCCACACTGGATTCTTGGAACAGGGCATCCTGGTGGTAGACAAAGGTAGGATCTCGAGTCGCTACGTTCGCACCCGGAGCTTCTTCTTGGACCTAGTTTCCCTGTTGCCCACGGATGTTGCCTATGTGAGTCTGGGTCCACACACACC----CACGCTGAGACTAAACCGCTTTCTGCGAGTGCCCCGCCTCTTTGAGGCATTTGACCGCACGGAGACCCGCACAGCTTACCCGAACGCCTTCCGCATCACCAAGCTGATGCTTTACATTTT-------TGTGGTCATCCATTGGAACAGCTGCCTCTACTTTGCTCTGTCCCGGTACCTGGGCTTCGGGCGTGACATCTGGGTGTACCCCGACCCCGCGCAGCCCGGCTTTGAGCGGCTGCGGCGCCAGTACCTCTACAGCTTTTACTTTTCTACACTGATCCTGACCACCGTGGGCGACACGCCGCCGCCAGCCCGGGAGGAGGAGTACCTCTTCATGGTGGGCGACTTCCTGCTGGCCGTCATGGGTTTCGCCACCATCATGGGTAGCATGAGCTCTGTCATCTACAACATGAACACAGCAGATGCAGCCTTCTACCCAGACCACGCACTGGTGAAGAAGT-ACATGAAGCTGCATCATGTCAACCACCGGCTGGAGCGGCGAGTCATTGACTGGTACCAGCACCTGCAGATCAACAAGAAGATGACCAATGAGGTAGCCATCTTACAGCACTTGCCCGAGCGGTTGCGGGCAGAAGTGGCCGTGTCTGTGCACCTGCCTACCCTGAGCCGGGTACAGATCTTCCAAAACTGTGAGGCCAGCCTGCTGGAGGAGCTGGTGCT---GAAGCTGCAGCCCCAGACCTACTCACCGGGTGAATATGTCTGCCGCAA-AGGGGATATTGGCCGAGAGATGTACATCATCCGAGAGGGTCAGCTGGCCGTGGTGGCCGATGATGGTGTCACCCAGTATGCTGTGCTTGGTGCAGGGCTCTACTTTGGGGAGATCAGCATCATCAACATCAAAGGGAACATGTCTGGGAATCGCCGTACAGC--CAACATCAAGAGTCTAGGTTATTCGGACCTGTTCTGCCTGAGCAAGGAGGACCTGCGGGAAGTGCTGAGCGAGTACCCGCAGGCCCAGGCCGTCATGGAGG-AAAAGGGCCGTGAGATCCTGCTCAAAATGAACAAGTTGGATGTAAATGCAGAGGCAGCCGAGATCGCCCTACAGGAGGCCACGGAGGCCCGGCTGCAAGGCCTCGACCAGCAACTCGATGATCTGCAAACCAAGTTTGCTCGACTCCTGGCTGAGCTGGAGTCCAGTGCACTCAAGATCGCCTATCGCATCGAGCGGCTGGAGTGGCAGACCCGGGAGTGGCCAATGCCTGAGGAACTCATCGAGGCTGATGACGAGGGTGAAACTGGGGAGGGAACGTCCAAAGATGGAGAGGGCAGAGCTGGCCGGGAGGGACCTCCAGGCCTAGAGTGA
Okapia_johnstoni ATGAGCCAGGACAGCAAAGTGAAGACGACAGAGTCCAGCCCTCCTGTCCTGACCAAGGCCAGGAAGTCTCTGCCGGTCCTGGACCCATCTG--GGGATTACTACTACTGGTGGCTGAACACAATGGTCTTCCCAGTAATGTATAACCTCATCATCATCGTGTGCAGAGCCTGCTTCCCCGACTTGCAGCATGGTTATCTGGTGGCCTGGTTAGTGCTGGACTACACAAGTGACCTGTTCTACCTCCTGGACATCGTGGTGCGCTTCCACACGGGATTCTTGGAACAGGGCATCCTGGTGGTGGACAAAGGTAGGATCTCGAGTCGCTACGTTTGCACCTGGAGCTTCTTCTTGGACCTGGTTTCCCTGTTGCCCACGGATGTTGCCTATGTGAGTCTGGGTCCACACACACC----CACGCTGAGACTAAACCGCTTTCTGCGAGTGCCCCGCCTCTTTGAGGCCTTTGACCGCACGGAGACCCGCACAGCTTACCCGAACGCCTTCCGCATCGCCAAGCTGATGCTTTACATTTT-------TGTGGTCATCCATTGGAACAGCTGCCTCTACTTTGCCCTGTCCCGGTACCTGGGCTTCGGGCGTGACATCTGGGTGTACCCCGACCCCGCGCAGCCCGGCTTTGAGCGACTGCGGCGCCAGTACCTCTACAGCTTTTACTTTTCTACGCTGATCCTGACCACCGTGGGCGACACACCGCTGCCAGCCCGGGAGGAGGAGTACCTCTTCATGGTGGGCGACTTCCTGCTGGCCGTCATGGGTTTCGCCACCATCATGGGTAGCATGAGCTCTGTCATCTACAACATGAACACGGCAGATGCAGCCTTCTACCCAGACCACGCACTGGTGAAGAAGT-ACATGAAGCTGCATCATGTCAACCACCGGCTGGAGCGGCGAGTCATTGACTGGTACCAGCACCTGCAGATCAACAAGAAGATGACCAATGAGGTAGCCATCTTACAGCACTTGCCCGAGCGGTTGCGGGCAGAAGTGGCCGTGTCTGTGCACCTGCCTACCCTGAGCCGAGTACAGATCTTCCAAAACTGTGAGGCCAGCCTGCTGGAGGAGCTGGTGCT---GAAGCTGCAGCCCCAGACCTACTCGCCTGGTGAATATGTCTGCCGCAA-AGGGGACATTGGCCGAGAGATGTATATCATCCGAGAGGGTCAGCTGGCCGTGGTGGCCGATGATGGTGTCACCCAGTATGCTGTGCTTGGTGCAGGGCTCTACTTTGGGGAGATCAGCATCATCAACATCAAAGGGAACATGTCTGGGAATCGCCGTACAGC--CAACATCAAGAGTCTAGGTTATTCGGACCTGTTCTGCCTGAGCAAGGAGGACCTGCGGGAAGTGCTGAGTGAGTACCCTCAGGCCCAGGCTGTCATGGAAG-AAAAAGGCCGTGAGATCCTGCTCAAAATGAACAAGTTGGATGTAAATGCAGAGGCAGCCGAGATCGCCTTACAGGAGGCCACGGAGGCCCGGCTGCAAGGCCTCGACCAGCAACTCAATGATCTACAAACCAAGTTTGCTCGACTCCTGGCTGAGCTGGAGTCCAGTGCACTCAAGATCGCCTATCGCATCGAGCGGCTGGAGTGGCAGACCCGAGAGTGGCCAATGCCTGAGGAACTCCTCGAGGCTGATGACGAGGGCGAACCTGGGGAGGGAACGTCCAAAGATGGAGAGGGCAGAGCTGGCCAGGAGGGACCTCCAGGCCTAGAGTGA
Tragelaphus_eurycerus ATGAGCCAGGACAGCAAAGTGAAGACGACAGAGTCCATCCCTCCAGTCCTGACCAAGGCCAGGAAGTCTCTGCCAGTCCTGGACCCATCTG--GGGATTACTACTACTGGTGGCTGAACACAATGGTCTTCCCAGTAATGTATAACCTCATCATCGTGGTGTGCAGAGCCTGCTTCCCCGACTTGCAGCACGGTTATCTGGTAGCCTGGTTAGTGCTGGACTACACAAGTGACCTGTTCTACCTCCTGGACATCGTGGTGCACTTCCACACTGGATTCCTGGAACAGGGCATCCTGGTGGTGGACAAAGGTAGGATCTCGAGTCGCTACGTTCGCACCTGGAGCTTCTTCTTGGACCTGGTTTCCTTGTTGCCCACGGATGTTGCCTACGTGAGCCTGGGTCCACACACACC----CACGCTGAGGCTAAACCGCTTTCTGCGAGTGCCCCGCCTCTTTGAGGCCTTTGACCGCATGGAGACCCGCACAGCTTACCCGAACGCCTTCCGCATCGCCAAGCTGATGCTTTACATTTT-------TGTGGTCATCCATTGGAACAGCTGCCTCTACTTTGCCCTGTCCCGGTACCTGGGCTTCGGGCGGGACATCTGGGTGTACCCCGACCCCACGCAGCCTGGCTTTGAGCGGCTGCGGCGCCAGTACCTATACAGCTTTTACTTCTCCACGCTAATCCTGACCACCGTGGGCGACACGCCACTGCCAGCCCGGGAGGAGGAATACCTCTTCATGGTGGGCGACTTCCTGCTGGCTGTCATGGGTTTCGCCACCATCATGGGTAGCATGAGCTCTGTCATCTACAATATGAACACAGCAGATGCAGCCTTCTACCCAGACCACGCGCTGGTGAAGAAGT-ACATGAAGCTACATCATGTCAACCGCAGGCTGGAGCGGAGAGTCATTGACTGGTACCAGCACCTGCAGATCAACAAGAAGATGACCAATGAGGTAGCCATCTTACAGCACTTGCCGGAGCGGTTGAGGGCAGAAGTGGCCGTGTCTGTGCACCTACCTACCCTGAGCCGGGTACAGATCTTCCAAAACTGTGAGGCCAGCCTGCTGGAGGAGCTGGTGCT---GAAGCTTCAGCCCCAGACCTACTCGCCGGGTGAATATGTCTGCCGCAA-AGGGGACATTGGCCGAGAGATGTACATCATCCGAGAGGGTCAGCTGGCCGTGGTGGCCGACGATGGTGTCACCCAGTATGCTGTGCTTGGTGCAGGGCTCTACTTTGGGGAGATCAGCATCATCAACATCAAAGGGAACATGTCTGGGAATCGCCGTACAGC--CAATATCAAGAGTCTAGGTTATTCGGACCTGTTCTGCCTGAGTAAGGAGGACCTGCGGGAAGTGCTGAGCGAGTACCCACAGGCCCAGGCTGTTATGGAGG-AAAAGGGCCGTGAGATCCTGCTCAAAATGAACAAGTTGGATGTAAACGCGGAGGCAGCCGAGATCGCCCTACAGGAGGCCACGGAGGCCCGGCTGCGAGGCCTGGACCAGCAACTCGATGATCTGCAAACCAAGTTCGCTCGACTCTTGGCTGAGCTGGAATCCAGTGCACTCAAGATCGCCTATCGCATCGAGCGGCTGGAGTGGCAGACCCGGGAGTGGCCAATGCCTGAGGAACTCATGGAGGCTGATGACGAGGGCGAACCTGGGGAGGGAATGTCCAAAGATGGAGAGGGCGGAGCTGGCCAGGAGGGACCTCCAGGCCTAGAGTGA
Axis_porcinus ATGAGCCAGGACAGCAAAGTGAAGACGACAGAGTCCAGCCCTCCTGTCCTGACCAAGGCCAGGAAGTCTCTACCGGTCCTGGACCCATCTG--GGGATTACTACTACTGGTGGCTGAACACAATGGTCTTCCCAGTAATGTATAACCTCATCATCATCGTGTGCAGAGCCTGCTTCCCCGACTTGCAGCACGGTTATCTGGTGGCCTGGTTAGTGCTGGACTACACGAGTGACCTGTTCTACCTCCTGGACATCGTGGTGCGCTTCCACACAGGATTCTTGGAACAGGGCATCCTGGTGGTGGACAAAGGCAGGATCTCGAGTCGCTACGTTCGCACCTGGAGCTTCTTCTTGGACCTGGTTTCCCTGTTGCCCACGGATGTTGCCTACGTGAGTCTGGGTCCACACACACC----CACGCTGAGGCTAAACCGCTTTCTGCGAGCGCCCCGCCTCTTTGAGGCCTTTGACCGCACGGAGACCCGCACTGCTTACCCGAACGTCTTCCGCATCGCCAAGCTGATGCTTTACATTTT-------TGTGGTCATCCATTGGAACAGCTGCCTCTACTTCGCCCTGTCTCGGTACCTGGGCTTCGGGCGTGACATCTGGGTGTACCCCGACCCCGCGCAGCCTGGCTTTGAGCGGCTGCGGCGCCAGTACCTCTACAGCTTTTACTTCTCCACGCTGATCCTGACCACCGTGGGCGACACGCCGCTGCCGGCCCGCGAGGAGGAGTACCTCTTCATGGTGGGCGACTTCCTGCTGGCCGTCATGGGTTTCGCCACCATCATGGGTAGCATGAGCTCTGTCATCTACAACATGAACACGGCAGACGCAGCCTTCTACCCAGACCACGCGCTGGTGAAGAAGT-ACATGAACCTACATCGTGTCAACCGCCGGCTGGAGCGGCGAGTCATTGACTGGTACCAGCACCTGCAGATCAACAAGAAGATGACCAATGAGGTAGCCATCTTACAGCACTTGCCGGAGCGGTTGCGGGCAGAAGTGGCCGTGTCTGTGCACCTGCCCACCCTGAGCCGGGTACAGATCTTCCAGAACTGTGAGGCCAGCCTGCTGGAGGAGCTAGTGCT---GAAGCTGCAGCCCCAGACCTACTCGCCGGGTGAATATGTCTGCCGCAA-AGGGGACATTGGCAGAGAGATGTACATCATCCGAGAGGGTCAGCTGGCCGTGGTGGCCGATGACGGTGTCACCCAGTATGCGGTGCTTGGTGCAGGGCTCTACTTTGGGGAGATCAGCATCATCAACATCAAAGGGAACATGTCTGGGAATCGCCGTACAGC--CAACATCAAGAGTCTAGGTTATTCGGACCTTTTCTGCCTGAGCAAAGAGGACCTGCGGGAAGTGCTGAGTGAGTACCCACAGGCCCAGGCCGTCATGGAGG-AAAAGGGGCGTGAGATCCTGCTCAAAATGAACAAGTTGGATGTAAATGCGGAGGCAGCAGAGATTGCCCTACAGGAGGCCACGGAGGCCCGGCTGCGAGGCTTGGACCAGCAACTCGATGATCTGCAAACCAAGTTCGCTCGACTCCTGGCCGAGCTGGAGTCCAGTGCACTCAAGATCGCCTATCGCATCGAGCGGCTGGAGTGGCAGACCCGGGAGTGGCCAGTGCCTGAGGAACTCATCGAGGCTGATGACGAGGGCGAAACTGGGGGGGGAACGTCCAAAGATGAAGAGGGCAGAGCAGGTCAGGAGGGACCTCCAGGCCTGGAGTGA
Odocoileus_virginianus ATGAGCCAGGACAGCAAAGTGAAGACGAAAGAGTCCAGCCCTCCTGTCCTGACCAAGGCCAGGAAGTCTCTACCTGTCCTGGACCCATCTG--GGGATTACTACTACTGGTGGCTGAACACAATGGTCTTCCCAGTAATGTATAACCTCATCATCATCGTGTGCAGAGCCTGCTTCCCCGACTTGCAGCACGGTTATCTGGTGGCCTGGTTAGTGCTGGACTACACGAGTGACCTGTTCTACCTCCTGGACATCGTGGTGCGCTTCCACACTGGATTCTTGGAACAGGGCATCCTGGTGGTGGACAAAGGTAGGATCTCGAGTCGCTACGTTCGCACCTGGAGCTTCTTCTTGGACCTGGTTTCCCTGTTGCCCACGGATGTTGCCTACGTGAGTCTGGGTCCACACACACC----CACGCTGAGGCTAAACCGCTTTTTGCGAGCGCCCCGCCTCTTTGAGGCCTTTGACCGCACGGAGACCCGCACTGCTTACCCGAACGCCTTCCGCATCGCCAAGCTGATGCTTTACATTTT-------TGTGGTCATCCACTGGAACAGCTGCCTCTACTTCGCCCTGTCCCGGTACCTGGGCTTCGGGCGTGACATCTGGGTGTACCCCGACCCCGCGCAGCCCGGCTTTGAGCGGCTGCGGCGCCAGTACCTCTATAGCTTTTACTTCTCCACGCTGATCCTGACCACCGTGGGCGACACGCCGCTGCCAGCCCGCGAGGAGGAGTACCTCTTCATGGTGGGCGACTTCCTGCTGGCCGTCATGGGTTTCGCCACCATCATGGGTAGCATGAGCTCTGTCATCTACAACATGAACACGGCAGATGCGGCCTTCTACCCAGACCACGCGCTGGTGAAGAAGT-ACATGAAGCTACATCATGTCAACCGCCGGCTGGAGCGGCGAGTCATTGACTGGTACCAGCACCTGCAGATCAACAAGAAGATGACCAATGAGGTAGCCATCTTACAGCACTTGCCCGAGCGGCTGCGGGCAGAAGTGGCCGTGTCTGTGCACCTGCCCACCCTGAGCCGGGTACAGATCTTCCAGAACTGTGAGGCCAGCCTACTGGAGGAGCTAGTGCT---GAAGCTGCAGCCCCAGACCTACTCGCCGGGTGAATATGTCTGCCGCAA-AGGGGACATTGGCCGAGAGATGTACATCATCCGAGAGGGTCAGCTGGCCGTGGTGGCCGATGACGGTGTCACCCAGTATGCGGTGCTTGGTGCAGGGCTCTACTTTGGGGAGATCAGCATCATCAACATCAAAGGGAACATGTCTGGGAATCGCCGTACAGC--CAACATCAAGAGTCTAGGTTATTCGGACCTGTTCTGCCTGAGCAAGGAGGACCTGCGGGAAGTGCTGAGCGAGTACCCGCAGGCCCAGGCCATCATGGAGG-AAAAGGGGCGTGAGATCCTGCTCAAAATGAACAAGTTGGATGTAAATGCGGAGGCAGCCGAGATTGCCCTACAGGAGGCCACGGAGGCCCGGCTGCGAGGCTTGGACCAGCAACTCGATGATCTGCAAACCAAGTTCGCTCGACTCCTGGCTGAGCTGGAGTCCAGTGCACTCAAGATCGCCTATCGCATCGAGCGGCTGGAGTGGCAGACCCGGGAGTGGCCAATGCCTGAGGAACTCATCGAGGCTGATGACGAGGGCGAACCTGGGGAGGGAACGTCCAAAGATGAAGAGGGCAGAGCAGGCCAGGAGGGACCTCCAGGCCTAGAGTGA
Antilocapra_americana ATGAGCCAGGACAGCAAAGTGAAGACAACAGAGTCCAGCCCTCCTGTCCTGACCAAGGCCAGGAAGTCTCTGCCAGTCCTGGATCCATCTG--GGGATTACTACTACTGGTGGCTGAACACAATGGTTTTCCCAGTAATGTATAACCTCATCATCATCGTGTGCAGAGCCTGCTTCCCCGACTTGCAGCACGGTTATCTGCTGGCCTGGTTAGTGCTGGACTACACGAGTGACCTGTTCTACCTCCTGGACATCGTGGTGCGCTTCCACACTGGATTCTTGGAACAGGGCATCCTGGTGGTGGACAAAGGTAGGATCTCGAGTCGCTACGTTCGCACCTGGAGCTTCTTCTTGGATCTGGTTTCCCTGTTGCCCACGGATGTTGCCTACCTGAGTCTGGGTCCACACACACC----CACGCTGAGATTAAACCGCTTTCTGCGAGTGCCCCGCCTCTTTGAGGCCTTTGACCGCACAGAGACCCGCACAGCTTACCCGAACGCCTTCCGCATCGCCAAGCTGATGCTTTACATTTT-------TGTGGTCATCCATTGGAATAGCTGCCTCTACTTTGCCCTGTCCCGGTACCTGGGCTTCGGGCGTGACATCTGGGTGTACCCCGACCCCGCGCAGCCCGGCTTCGAGCGGCTGCGGCGCCAATACCTCTACAGCTTTTATTTCTCCACACTGATCCTGACCACCGTGGGCGACACGCCGCTGCCAGCCCGGGAGGAGGAGTACCTCTTCATGGTGGGCGACTTCCTGCTGGCTGTCATGGGTTTCGCCACCATCATGGGTAGCATGAGCTCTGTCATCTACAACATGAACACAGCGGATGCAGCCTTCTACCCAGACCACGCGCTGGTGAAGAAGT-ACATGAAGCTGCATCATGTCAACCACCGGCTGGAGCGGAGAGTCATTGACTGGTACCAGCACCTGCAGATCAACAAGAAGATGACCAATGAGGTAGCCATCTTACAGCACTTGCCGGAGCGGTTGCGGGCAGAAGTGGCCGTGTCTGTGCACCTGCCTACCCTGAGCCGGGTACAGATCTTCCAAAACTGTGAGGCCAGCCTGCTGGAGGAGCTGGTGCT---GAAGCTGCAGCCCCAGACCTACTCACCGGGCGAATATGTCTGCCGCAA-AGGGGACATTGGCCGAGAGATGTACATCATCCGAGAGGGTCAGCTGGCGGTGGTGGCCGATGATGGTGTCACCCAGTATGCTGTGCTTGGTGCAGGGCTCTACTTTGGGGAGATCAGCATCATCAACATCAAAGGGAACATGTCTGGGAATCGCCGTACAGC--CAACATCAAGAGTCTAGGTTATTCGGACCTGTTCTGCCTGAGCAAGGAGGACCTGCGGGAAGTGCTGAGCGAGTACCCGCAGGCCCAGGCTGTCATGGAGG-AAAAGGGCCGTGAGATCCTGCTCAAAATAAACAAGTTGGATGTAAATGCGGAGGCAGCCGAGATCGCCCTACAGGAGGCCACGGAGGCCCGGCTGCGAGGCCTCGACCAGCAACTCGATGATCTGCAAACCAAGTTCGCTCGACTCCTGGCTGAGCTGGAGTCCAGTGCGCTCAAGATCGCCTATCGCATCGAGCGGCTGGAGTGGCAGACCCGCGAGTGGCCAATGCCCGAGGAACTCATCGAGGCTGATGACGAGGGCGAAGCTGGGGAGGGAACGTCCAAAGATGCAGAGGGCAGAGCTGGCCAGGAGGGACCTCCAGGCCTAGAGTGA
Connochaetes_taurinus ATGAGCCAGGACAGCAAAGTGAAGACGACAGCATCCAGCCCTCCTGTCCTGACCAAGGCCAGGAAGTCTCTGCCAGTCCTGGACCCATCTG--GGGATTACTATTACTGGTGGCTGAACACAATGGTCTTCCCAGTAATGTATAACCTCATCATCGTGGTGTGCAGAGCCTGCTTCCCCGACTTGCAGCACGGTTATCTGGTGGCCTGGTTAGTGCTGGACTACACGAGTGACCTGTTCTACCTCCTGGACATCGTGGTGCGCTTCCACACTGGATTCTTGGAACAGGGCATCCTGGTGGTAGACAAAGGTAGGATCTCGAGTCGCTACGTTCGCACCTGGAGCTTCTTCTTGGACCTGGTTTCCCTGTTGCCCACGGATGTTGCCTACGTGAGTCTGGGTCCACACACACC----CACACTGAGGCTAAACCGCTTTCTGCGAGTGCCCCGCCTTTTTGAAGCCTTTGACCGCACGGAGACCCGCACAGCTTACCCGAACACCTTCCGCATCGCCAAGCTGATGCTTTACATTTT-------TGTGGTCATCCATTGGAACAGCTGCCTCTACTTTGCCCTGTCCCGGTACCTGGGCTTTGGGCGTGACATCTGGGTGTACCCCGACCCCGCGCAGCCTGGCTTTGAGCGGCTGCGGCGCCAGTACCTCTACAGCTTTTACTTCTCCACGCTGATCCTGACCACGGTGGGTGACACACCGCTGCCGGCCCGGGAGGAGGAGTACCTCTTCATGGTGGGCGACTTCCTGCTGGCCGTCATGGGTTTCGCCACCATCATGGGCAGTATGAGCTCTGTCATCTATAACATGAACACAGCAGATGCCGCCTTTTACCCAGACCACGCGCTGGTGAAGAAGT-ACATGAAGCTGAATCACGTCAACCGCCGGCTGGAGCGGAGAGTCATTGACTGGTACCAGCACCTGCAGATCAACAAGAAGATGACCAATGAGGTAGCCATCTTACAGCACTTGCCCGAGCGGTTGCGGGCAGAAGTGGCCGTGTCTGTGCACCTGCCTACCCTGAGGCGGGTACAGATCTTCCAAAACTGTGAGGCCAGCCTGCTGGAGGAGCTGGTGCT---GAAGCTGCAGCCCCAGACCTACTCGCCGGGTGAATATGTCTGCCGCAA-AGGGGACGTTGGCCGAGAGATGTACATCATCCGAGAGGGTCAGCTGGCTGTGGTGGCCGACGATGGTGTCACCCAGTATGCTGTGCTTGGTGCGGGGCTCTACTTTGGGGAGATCAGCATCATCAACATCAAAGGGAACATGTCTGGGAATCGCCGTACAGC--CAACATCAAGAGTCTAGGTTATTCGGACCTGTTCTGCCTGAGCAAGGAGGACCTGCGGGAAGTGCTGAGCGAGTACCCGCAGGCCCAGGCTATTATGGAGG-AAAAGGGCCGTGAGATCCTGCTCAAAATGAACAAGTTGGATGTAAATGCGGAAGCAGCCGAGATCGCCCTACAGGAAGCCACGGAGGCCCGGCTGCGAGGCCTGGACCAGCAACTTGACGATCTGCAAACCAAGTTCGCTCGACTCCTGGCTGAGCTGGAGTCCAGTGCACTCAAGATCGCCTATCGCATCGAGCGGCTGGAGTGGCAGACGCGGGAGTGGCCAATGCCTGCGGAACTCATGGAGGCTGATGACGAGGGCGAACCTGGGGAGGGAACGTCCAAAGATGGAGAGGGCAGAGCTGGCCAGGAGGGACCTCCAGGCCTAGAGTGA
Balaena_mysticetus ATGAGCCAGGACAGCAAAGTGAAGACGACAGAGTCCAGCAGTTCTGCCCCACCGAAGGCCAGGAAGTGGCTGCCTGTCCTGGACCCATCTG--GGGATTACTACTACTGGTGGCTGAACACTATGGTCTTCCCAGTAATGTATAATCTCATCATCATCGTGTGCAGAGCCTGCTTCCCCGACTTGCAGCACTATTATCTGGTGGCCTGGTTAGTACTGGACTGCACGAGTGACCTGCTCTACCTACTGGACATCGTGGTGCGCTTCCACACTGGATTCTTGGAACAGGGCATACTGGTGGTGGACAAGGGTAGGATCTCGAGTCGCTACGTTCGCACCTGGAGCTTCTTCTTGGACCTGGTTTCCCTGTTGCCCACGGAAGTGGCCTACGCGAGTCTGGGTCCGCACACCCC----CGCGCTGAGGCTGAACCGCTTTCTGCGGGTGCCCCGCCTCTCTGAGGCCTTTGACCGCATGGAGACCCGCACAGTTTACCCGAATGCCTTCCGCATCGCCAAGCTGATGCTTTACGTTTT-------TGTTGTCATCCATTGGAACAGCTGCCTATACTTTGCCCTGTCCCGGTACCTGGGCTTCGGGCGTGACGCCTGGGTGTACCCCGACCCCGCGCAGCCTGGCTTTGAGCAGCTGCGGCGCCAGTACCTCTATAGCTTTTACTTCTCCACGCTGATCCTGACCACCGTGGGCGATACGCCGCTGCCAGACCGGGAGGAGGAGTACCTCTTCATGGTGGCAGACTTCCTACTGGCCGTCATGGGTTTCGCCACCATCATGGGTAGCATGAGCTCTGTCATCTACAACATGAACACTGCAGATGCAGCCTTCTACCCAGACCACGCCCTGGTGAAGAAAT-ACATGAAGCTGCATCACGTCAACCGCAGGCTGGAGYGGCGAGTCATTGACTGGTACCAGCACCTGCAGATCAACAAGAAGATGACCAATGAGGTAGCCATCTTACAGCACTTGCCCGAGCAGTTGCGGGCAGAAGTGGCCGTGTCTGTACACCTGCCTACTCTGAGCCGGGTGCAGATCTTCCAGAACTGTGAGGCCAGCCTGCTGGAGGAGCTRGTGCT---GAAGCTGCAGCCCCAGACCTACTCACCAGGCGAATATGTCTGCCGCAA-GGGGGACATCGGCCGAGAGATGTACATCATCCGAGAGGGTCAGCTGGCTGTGGTAGCCGATGATGGTGTCACTCAGTATGCTGTGCTTGGTGCAGGGCTCTACTTTGGGGAGATCAGCATCATCAACATCAAAGGGAACATGTCTGGGAACCGCCGTACAGC--CAACATCAAGAGTCTAGGTTATTCAGATCTGTTCTGCCTGAGCAAGGAGGACCTGCAGGAAGTGCTGAGCGAGTATCCACAGGCCCAGGCCGTCATGGAGG-AAAAGGGCCGTGAGATCCTGCTCAAAATGAACAAGTTGGACGTAAATGCTGAGGCAGCTGAGGTCGCCCTACAGGAGGCCACAGAGGCCCGGCTGCGAGGCCTCGACCAGCAACTCGATGATCTGCAGACCAAGTTCGCGCGACTCCTGGCTGAGCTGGAGTCCAGTGCACTCAAGATCGCCTATCGCATCGAGCGGCTGGAGTGGCAGACCCGGGAGTGGCCAATGCCTGAGGAACTGGCCGAGGCCGACGATGAGGGCGAACCTGGGGAGGGAACGTCCAAGGATGCAGAGGGCAGAGCTGGCCAGGAGGCACCCCCAAGCCCAGAGTGA
Eubalaena_australis ATGAGCCAGGACAGCAAAGTGAAGACGACAGAGTCCAGCAGTTCTGCCCCACCTAAGGCCAGGAAGTGGCTGCCTGTCCTGGACCCATCTG--GGGATTACTACTACTGGTGGCTGAACACTATGGTCTTCCCAGTAATGTATAACCTCATCATCATCGTGTGCAGAGCCTGCTTCCCCGACTTGCAGCACTATTATCTGGTGGCCTGGTTAGTACTGGACTGCACGAGTGACCTGCTCTACCTACTGGACATCGTGGTGCGCTTCCACACTGGATTCTTGGAACAGGGCATACTGGTGGTGGACAAGGGTAGGATCTCGAGTCGCTACGTTCGCACCTGGAGCTTCTTCTTGGACCTGGTTTCCCTGTTACCCACGGAAGTGGCCTACGCGAGTCTGGGTCCGCACACACC----CGCGCTGAGGCTGAACCGCTTTCTGCGGGTGCCCCGCCTCTTTGAGGCCTTTGACCGCATGGAGACCCGCACAGTTTACCCGAATGCCTTCCGCATCGCCAAGCTGATGCTTTACGTTTT-------TGTTGTCATCCATTGGAACAGCTGCCTATACTTTGCCCTGTCCCGGTACCTGGGCTTCGGGCGTGACGCCTGGGTGTACCCCGACCCCGCGCAGCCTGGCTTTGAGCAGCTGCGGCGCCAGTACCTCTATAGCTTTTACTTCTCCACGCTGATCCTGACCACCGTGGGCGATACGCCGCTGCCAGACCGGGAGGAGGAGTACCTCTTCATGGTGGCAGACTTCCTACTGGCCGTCATGGGTTTCGCCACCATCATGGGTAGCATGAGCTCTGTCATCTACAACATGAACACTGCAGATGCAGCCTTCTACCCAGACCACGCCCTGGTGAAGAAAT-ACATGAAGCTGCATCACGTCAACCGCAGGCTGGAGCGGCGAGTCATTGACTGGTACCAGCACCTGCAGATCAACAAGAAGATGACCAATGAGGTAGCCATCTTACAGCACTTGCCCGAGCAGTTGCGGGCAGAAGTGGCCGTGTCTGTACACCTGCCTACTCTGAGCCGGGTGCAGATCTTCCAGAACTGTGAGGCCAGCCTGCTGGAGGAGCTGGTGCT---GAAGCTGCAGCCCCAGACCTACTCACCAGGCGAATATGTCTGCCGCAA-GGGGGACATCGGCCGAGAGATGTACATCATCCGAGAGGGTCAGCTGGCTGTGGTAGCCGATGATGGTGTCACTCAGTATGCTGTGCTTGGTGCAGGGCTCTACTTTGGGGAGATCAGCATCATCAACATCAAAGGGAACATGTCTGGGAACCGCCGTACAGC--CAACATCAAGAGTCTAGGTTATTCAGATCTGTTCTGCCTGAGCAAGGAGGACCTGCAGGAAGTGCTGAGCGAGTATCCACAGGCCCAGGCTGTCATGGAGG-AAAAGGGCCGTGAGATCCTGCTCAAAATGAACAAGTTGGACGTAAATGCCGAGGCAGCTGAGATCGCCCTACAGGAGGCCACAGAGGCCCGGCTGCGAGGCCTCGACCAGCAACTCGATGATCTGCAGACCAAGTTCGCGCGACTCCTGGCTGAGCTGGAGTCCAGTGCACTCAAGATCGCCTATCGCATCGAGCGGCTGGAGTGGCAGACCCGGGAGTGGCCAATGCCTGAGGAACTGGCCGAGGCCGACGATGAGGGCGAACCTGGGGAGGGAACGTCCAAGGATGCAGAGGGCAGAGCTGGCCAGGAGGGACCCCCAAGCCCAGAGTGA
Eubalaena_glacialis ATGAGCCAGGACAGCAAAGTGAAGACGACAGAGTCCAGCAGTTCTGCCCCACCTAAGGCCAGGAGGTGGCTGCCTGTCCTGGACCCATCTG--GGGATTACTACTACTGGTGGCTGAACACTATGGTCTTCCCAGTAATGTATAACCTCATCATCATCGTGTGCAGAGCCTGCTTCCCCGACTTGCAGCACTATTATCTGGTGGCCTGGTTAGTACTGGACTGCACGAGTGACCTGCTCTACCTACTGGACATCGTGGTGCGCTTCCACACTGGATTCTTGGAACAGGGCATACTGGTGGTGGACAAGGGTAGGATCTCGAGTCGCTACGTTCGCACCTGGAGCTTCTTCTTGGACCTGGTTTCCCTGTTACCCACGGAAGTGGCCTACGCGAGTCTGGGTCCGCACACACC----CGCTCTGAGGCTGAACCGCTTTCTGCGGGTGCCCCGCCTCTTTGAGGCCTTTGACCGCATGGAGACCCGCACAGTTTACCCGAATGCCTTCCGCATCGCCAAGCTGATGCTTTACGTTTT-------TGTTGTCATCCATTGGAACAGCTGCCTATACTTTGCCCTGTCCCGGTACCTGGGCTTCGGGCGTGACGCCTGGGTGTACCCCGACCCCGCGCAGCCTGGCTTTGAGCAGCTGCGGCGCCAGTACCTCTATAGCTTTTACTTCTCCACGCTGATCCTGACCACCGTGGGCGATACGCCGCTGCCAGACCGGGAGGAGGAGTACCTCTTCATGGTGGCAGACTTCCTACTGGCCGTCATGGGTTTCGCCACCATCATGGGTAGCATGAGCTCTGTCATCTACAACATGAACACTGCAGATGCAGCCTTCTACCCAGACCACGCCCTGGTGAAGAAAT-ACATGAAGCTGCATCACGTCAACCGCAGGCTGGAGCGGCGAGTCATTGACTGGTACCAGCACCTGCAGATCAACAAGAAGATGACTGATGAGGTAGCCATCTTACAGCACTTGCCCGAGCAGTTGCGGGCAGAAGTGGCCGTATCTGTACACCTGCCTACTCTGAGCCGGGTGCAGATCTTCCAGAACTGTGAGGCCAGCCTGCTGGAGGAGCTGGTGCT---GAAGCTGCAGCCCCAGACCTACTCACCAGGCGAATATGTCTGCCGCAA-GGGGGACATCGGCCGAGAGATGTACATCATCCGAGAGGGTCAGCTGGCTGTGGTAGCCGATGATGGTGTCACTCAGTATGCTGTGCTTGGTGCAGGGCTCTACTTTGGGGAGATCAGCATCATCAACATCAAAGGGAACATGTCTGGGAACCGCCGTACAGC--CAACATCAAGAGTCTAGGTTATTCAGATCTGTTCTGCCTGAGCAAGGAGGACCTGCAGGAAGTGCTGAGCGAGTATCCACAGGCCCAGGCCGTCATGGAGG-AAAAGGGCCGTGAGATCCTGCTCAAAATGAACAAGTTGGACGTAAATGCCGAGGCAGCTGAGATCGCCCTACAGGAGGCCACAGAGGCCCGGCTGCGAGGCCTCGACCAGCAACTCGATGATCTGCAGACCAAGTTCGCGCGACTCCTGGCTGAGCTGGAGTCCAGTGCACTCAAGATCGCCTATCGCATCGAGCGGCTGGAGTGGCAGACCCGGGAGTGGCCAATGCCTGAGGAACTGGCCGAGGCCGACGATGAGGGCGAACCTGGGGAGGGAACGTCCAAGGATGCAGAGGGCAGAGCTGGCCAGGAGGGACCCCCAAGCCCAGAGTGA
Eubalaena_japonica ATGAGCCAGGACAGCAAAGTGAAGACGACAGAGTCCAGCAGTTCTGCCCCACCTAAGGCCAGGAAGTGGCTGCCTGTCCTGGACCCATCTG--GGGATTACTACTACTGGTGGCTGAACACTATGGTCTTCCCAGTAATGTATAACCTCATCATCATCGTGTGCAGAGCCTGCTTCCCCGACTTGCAGCACTATTATCTGGTGGCCTGGTTAGTACTGGACTGCACGAGTGACCTGCTCTACCTACTGGACATCGTGGTGCGCTTCCACACTGGATTCTTGGAACAGGGCATACTGGTGGTGGACAAGGGTAGGATCTCGAGTCGCTACGTTCGCACCTGGAGCTTCTTCTTGGACCTGGTTTCCCTGTTGCCCACGGAAGTGGCCTACGCGAGTCTGGGTCCGCACACACC----CGCGCTGAGGCTGAACCGCTTTCTGCGGGTGCCCCGCCTCTTTGAGGCCTTTGACCGCATGGAGACCCGCACAGTTTACCCGAATGCCTTCCGCATCGCCAAGCTGATGCTTTACGTTTT-------TGTTGTCATCCATTGGAACAGCTGCCTATACTTTGCCCTGTCCCGGTACCTGGGCTTCGGGCGTGACGCCTGGGTGTACCCCGACCCCGCGCAGCCTGGCTTTGAGCAGCTGCGGCGCCAGTACCTCTATAGCTTTTACTTCTCCACGCTGATCCTGACCACCGTGGGCGATACGCCGCTGCCAGACCGGGAGGAGGAGTACCTCTTCATGGTGGCAGACTTCCTACTGGCCGTCATGGGTTTCGCCACCATCATGGGTAGCATGAGCTCTGTCATCTACAACATGAACACTGCAGATGCAGCCTTCTACCCAGACCACGCCCTGGTGAAGAAAT-ACATGAAGCTGCATCACGTCAACCGCAGGCTGGAGCGGCGAGTCATTGACTGGTACCAGCACCTGCAGATCAACAAGAAGATGACCGATGAGGTAGCCATCTTACAGCACTTGCCCGAGCAGTTGCGGGCAGAAGTGGCCGTATCTGTACACCTGCCTACTCTGAGCCGGGTGCAGATCTTCCAGAACTGTGAGGCCAGCCTGCTGGAGGAGCTGGTGCT---GAAGCTGCAGCCCCAGACCTACTCACCAGGCGAATATGTCTGCCGCAA-GGGGGACATCGGCCGAGAGATGTACATCATCCGAGAGGGTCAGCTGGCTGTGGTAGCCGATGATGGTGTCACTCAGTATGCTGTGCTTGGTGCAGGGCTCTACTTTGGGGAGATCAGCATCATCAACATCAAAGGGAACATGTCTGGGAACCGCCGTACAGC--CAACATCAAGAGTCTAGGTTATTCAGATCTGTTCTGCCTGAGCAAGGAGGACCTGCAGGAAGTGCTGAGCGAGTATCCACAGGCCCAGGCCGTCATGGAGG-AAAAGGGCCGTGAGATCCTGCTCAAAATGAACAAGTTGGACGTAAATGCCGAGGCAGCTGAGATCGCCCTACAGGAGGCCACAGAGGCCCGGCTGCGAGGCCTCGACCAGCAACTCGATGATCTGCAGACCAAGTTCGCGCGACTCCTGGCTGAGCTGGAGTCCGGTGCACTCAAGATCGCCTATCGCATCGAGCGGCTGGAGTGGCAGACCCGGGAGTGGCCAATGCCTGAGGAACTGGCCGAGGCCGACGATGAGGGCGAACCTGGGGAGGGAACGTCCAAGGATGCAGAGGGCAGAGCTGGCCAGGAGGGACCCCCAAGCCCAGAGTGA
Balaenoptera_acutorostrata ATGAGCCAGGACAGCAAAGTGAAGACGACAGAGTCCAGCGGTTCTGCCCCACCCGAGGCCAGGAAGTGGCTGCCGGTCCTGGACCCATCTG--GGGATTACTACTACTGGTGGCTGAACACTATGGCCTTCCCAGTAATGTATAACCTCATCATCATCGTGTGCAGAGCCTGCTTCCCCGACTTGCAGCACTATTATCTGGCGGCCTGGTTAGTACTGGACTGCACGAGTGACCTGCTCTACCTACTGGACATCGTGGTGCGCTTTCACACAGGATTCTTGGAACAGGGCATACTGGTGGTGGACAAGGGTAGGATCTCGAGTCGCTACGTTCGCACCTGGAGCTTCTTCTTGGACCTGGTTTCCCTGTTACCCACGGAAGTGGCCTACGTGAGTCTGGGTCCGCACACACC----CACACTGAGGCTGAACCGCTTTCTGCGGGTCCCCCGCCTCTTTGAGGCCTTTGACCGCATGGAGACCCGCACAGTTTACCCGAATGCCTTCCGCATCGCCAAGCTGATGCTTTACGTTTT-------TGTTGTCATCCATTGGAACAGCTGCCTATACTTTGCCCTGTCCCGGTACCTGGGCTTCGGGCGTGACGCCTGGGTGTACCCCGACCCCGCGCAGCCTGGCTTTGAGCAGCTGCGGCGCCAGTACCTCTATAGCTTTTACTTCTCCACGCTGATCCTGACCACCGTGGGCGATACACCGCTGCCAGACCGGGAGGAGGAGTACCTCTTCATGGTGGGAGACTTCCTACTGGCCGTCATGGGTTTCGCCACCATCATGGGTAGCATGAGCTCTGTCATCTACAACATGAACACTGCAGATGCAGCCTTCTACCCAGACCACGCCCTGGTGAAGAAAT-ACATGAAGCGGCATCCCGTCAACCGCAGGCTGGAGCGGCGAGTCATTGACTGGTACCAGCACCTGCAGATCAACAAGAAGATGACCAATGAGGTAGCCATCTTACAGCACTTGCCCGAGCAGTTGTGGGCAGAAGTGGCCGTGTCTGTACACCTGCCTACTCTGAGCAGGGTGCAGATCTTCCAGAACTGTGAGGCCAGCCTGCTGGAGGAGCTGGTGCT---GAAGCTGCAGCCCCAGACCTACTCACCAGGTGAATATGTCTGCCGCAA-GGGGGACATCGGCCGAGAGATGTACATCATCCGAGAGGGTCAGCTGGCTGTGGTAGCCGATGATGGTGTCACTCAGTATGCTGTGCTTGGTGCAGGGCTCTACTTTGGGGAGATCAGCATCATCAACATCAAAGGGAACATGTTTGGGAACCGCCGTACAGC--CAACATCAAGAGTCTAGGTTATTCAGATCTGTTCTGCTTGAGCAAGGAGGACCTGCAGGAAGTGCTAAGCGAGTATCCACAGGCCCAGGCCGTCATGGAGG-AAAAGGGCCGTGAGATCCTGCTCAAAATGAACAAGTTGGACGTAAATGCCGAGGCAGCTGAGATCGCCCTACAGGAGGCCACGGAGGCCCGGCTGCGAGGCCTCGACCAGCAACTCGATGATCTGCAGACCAAGTTCGCGCGACTCCTGGCTGAGCTGGAGTCCAGTGCACTCAAGATCGCCTATCGCGTCGAGCGGCTGGAGTGGCAGACTCGGGAGTGGCCAATGCCTGAGGAACTGGCCGAGGCCGACGATGAGGGCGAACCTGGGGAGGGAACGTCCAAGGATGCAGAGGGCAGAGCTGGCCAGGAGGAACCCCCAAGCCCAGAGTGA
Balaenoptera_bonaerensis ATGAGCCAGGACAGCAAAGTGAAGACGACAGAGTCCAGCGGTTCTGCCCCACCCGAGGCCAGGAAGTGGCTGCCGGTCCTGGACCCATCTG--GGGATTACTACTACTGGTGGCTGAACACTATGGCCTTCCCAGTAATGTATAACCTCATCATCATCGTGTGCAGAGCCTGCTTCCCCGACTTGCAGCGCTATTATCTGGCGGCCTGGTTAGTACTGGACTGCACGAGCGACCTGCTCTACCTCCTGGACATCGTGGTGCGCTTCCACACGGGATTCTTGGAACAGGGCATACTGGTGGTGGACAAGGGTAGGATCTCGAGTCGCTACGTTCGCACCTGGAGCTTCTTCTTGGACCTGGTTTCCCTGTTACCCACGGAAGTGGCCTACGTGAGTCTGGGTCCGCACACACC----CACGCTGAGGCTGAACCGCTTTCTGCGGGTGCCCCGCCTCTTTGAGGCCTTTGACCGCATGGAGACCCGCACAGTTTACCCGAATGCCTTCCGCATCGCCAAGCTGATGCTTTACGTTTT-------TGTTGTCATCCATTGGAACAGCTGCCTATACTTTGCCCTGTCCCGGTACCTGGGCTTCGGGCGTGACGCCTGGGTGTACCCCGACCCCGCGCAGCCTGGCTTTGAGCAGCTGCGGCGCCAGTACCTCTATAGCTTTTACTTCTCCACGCTGATCCTGACCACCGTGGGCGATACGCCGCTGCCAGACCGGGAGGAGGAGTACCTCTTCATGGTGGGAGACTTCCTACTGGCCGTCATGGGTTTCGCCACCATCATGGGTAGCATGAGCTCTGTCATCTACAACATGAACACTGCAGATGCAGCCTTCTACCCAGACCACGCCCTGGTGAAGAAAT-ACATGAAGCTGCATCACGTCAACCGCAGGCTGGAGCGGCGAGTCATTGACTGGTACCAGCACCTGCAGATCAACAAGAAGATGACCAATGAGGTAGCCATCTTACAGCACTTGCCCGAGCAGTTGCGGGCAGAAGTGGCCGTGTCTGTACACCTGCCTACTCTGAGCAGGGTGCAGATCTTCCAGAACTGTGAGGCCAGCCTGCTGGAGGAGCTGGTGCT---GAAGCTGCAGCCCCAGACCTACTCACCAGGCGAATATGTCTGCCGCAA-GGGGGACATCGGCCGAGAGATGTACATCATCCGAGAGGGTCAGCTGGCTGTGGTAGCCGATGATGGTGTCACTCAGTATGCTGTGCTTGGTGCAGGGCTCTACTTTGGGGAGATCAGCATCATCAACATCAAAGGGAACATGTCTGGGAACCGCCGTACAGC--CAACATCAAGAGTCTAGGTTATTCAGATCTGTTCTGCTTGAGCAAGGAGGACCTGCAGGAAGTGCTAAGCGAGTATCCACAGGCCCAGGCCGTCATGGAGG-AAAAGGGCCGTGAGATCCTGCTCAAAATGAACAAGTTGGACGTAAATGCCGAGGCAGCTGAGATCGCCCTACAGGAGGCCACGGAGGCCCGGCTGCGAGGCCTCGACCAGCAACTCGATGATCTGCAGACCAAGTTCGCGCGACTCCTGGCTGAGCTGGAGTCCAGTGCACTCAAGATCGCCTATCGCGTCGAGCGGCTGGAGTGGCAGACTCGGGAGTGGCCAATGCCTGAGGAACTGGCCGAGGCCGACGATGAGGGCGAACCTGGGGAGGGAACGTCCAAGGATGCAGAGGGCAGAGCTGGCCAGGAGGAACCCCCAAGCCCAGAGTGA
Megaptera_novaeangliae ATGAGCCAGGACAGCAAAGTGAAGACGACAGAGTCCAGCGGTTCTGCCCCACCCAAGGCCAGGAAGTTGCTGCCGGTCCTGGACCCATCTG--GGGATTACTACTACTGGTGGCTGAACACTATGGCCTTCCCAGTAATGTATAACCTCATCATCATCGTGTGCAGAGCCTGCTTCCCCGACTTGCAGCGCTATTATCTGGTGGCCTGGTTAGTACTGGACTGCACGAGTGACCTGCTCTACCTACTGGACATCGTGGTGCGCTTTCACACGGGATTCTTGGAACAGGGCATACTGGTGGTGGACAAGGGTAGGATCTCGAGTCGCTACGTTCGCACCTGGAGCTTCTTCTTGGACCTGGTTTCCCTGTTACCCACAGAAGTGGCCTACGTGAGTCTGGGTCCGCACACACC----CACGCTGAGGCTGAACCGCTTTCTGCGGGTGCCCCGCCTCTTTGAGGCCTTTGACCGCATGGAGACCCGCACAGTTTACCCGAATGCCTTCCGCATCGCCAAGCTGATGCTTTACATTTT-------TGTTGTCATCCACTGGAACAGCTGCCTATACTTTGCCCTGTCCCGGTACCTGGGCTTCGGGCGTGACGCCTGGGTGTACCCCGACCCCGCGCAGCCTGGCTTTGAGCAGCTGCGGCGCCAGTACCTCTATAGCTTTTACTTCTCCACGCTGATCCTGACCACCGTGGGCGATACGCCGCTGCCAGACCGGGAGGAGGAGTACCTCTTCATGGTGGGAGACTTCCTACTGGCCGTCATGGGTTTCGCCACCATCATGGGTAGCATGAGCTCTGCCATCTACAACATGAACACTGCAGATGCAGCCTTCTACCCAGACCACGCCCTGGTGAAGAAAT-ACATGAAGCTGCATCACGTCAACCGCAGGCTGGAGCGGCGAGTCATTGACTGGTACCAGCACCTGCAGATCAACAAGAAGATGACCAATGAGGTAGCCATCTTACAGCACTTGCCCGAGCAGTTGCGGGCAGAAGTGGCCGTGTCTGTACACCTGCCTACTCTGAGCAGGGTGCAGATCTTCCAGAACTGTGAGGCCAGCCTGCTGGAGGAGCTGGTGCT---GAAGCTGCAGCCCCAGACCTACTCACCAGGCGAATATGTCTGCCGCAA-GGGGGACATCGGCCGAGAGATGTACATCATCCGAGAGGGTCAGCTGGCTGTGGTAGCCGATGATGGTGTCACTCAGTATGCTGTGCTTGGTGCAGGGCTCTACTTTGGGGAGATCAGCATCATCAACATCAAAGGGAACATGTCTGGGAACCGCCGTACAGC--CAACATCAAGAGTCTAGGTTATTCGGATCTGTTCTGCTTGAGCAAGGAGAACCTGCAGGAAGTGCTGAGTGAGTATCCACAGGCCCAGGCCGTCATGGAGG-AAAAGGGCCGTGAGATCCTGCTCAAAATGAACAAGTTGGACGTAAATGCCGAGGCAGCTGAGATCGCCCTACAGGAGGCCACGGAGGCCCGGCTGCGAGGCCTCGACCAGCAACTCGATGATCTGCAGACCAAGTTCGCGCGACTCCTGGCTGAGCTGGAGTCCAGTGCACTCAAGATCGCCTATCGCGTCGAGCGGCTGGAGTGGCAGACTCGGGAGTGGCCAATGCCTGAGGAACTGGCCGAGGCCGACGATGAGGGCGAACCTGGGGAGGGAACGTCCAAGGATGCAGAGGGCAGAGCTGGCCAGGAGGGACCCCCAAGCCCAGAGTGA
Eschrichtius_robustus ATGAGCCAGGACAGCAAAGTGAAGACGACAGAGTCCAGCAGTTCTGCCCCACCCAAGGCCAGGAAGTGGCTGCCGGTCCTGGACCCATCTG--GGGATTACTACTACTGGTGGTTGAACACTATGGCCTTCCCAGTAATGTATAACCTCATCATCATCGTGTGCAGAGCCTGCTTCCCCGACTTGCAGCGCTATTATCTGGCGGCCTGGTTAGTACTGGACTGCACGAGTGACCTGCTCTACCTACTGGACATCGTGGTGCGCTTCCACACGGGATTCTTGGAACAGGGCATACTGGTGGTGGACAAGGGTAGGATCTCGAGTCGCTACGTTCGCACCTGGAGCTTCTTCTTGGACCTGGTTTCCCTGTTACCCACGGAAGTGGCCTACGTGAGTCTGGGTCCGCACACACC----CACGCTGAGGCTGAACCGCTTTCTGCGGGTGCCCCGCCTCTTTGAGGCCTTTGACCGCATGGAGACCCGCACAGTTTACCCGAATGCCTTCCGCATCGCCAAGCTGATGCTTTACGTTTT-------TGTTGTCATCCACTGGAACAGCTGCCTATACTTTGCCCTGTCCCGGTACCTGGGCTTCGGGCGTGACGCCTGGGTGTACCCCGACCCCGCGCAGCCTGGCTTTGAGCAGCTGCGGCGCCAGTACCTCTATAGCTTTTACTTCTCCACGCTGATCCTGACCACCGTGGGCGATACGCCGCTGCCAGACCGGGAGGAGGAGTACCTCTTCATGGTGGGAGACTTCCTACTGGCCGTCATGGGTTTCGCCACCATCATGGGTAGCATGAGCTCTGTCATCTACAACATGAACACTGCAGATGCAGCCTTCTACCCAGACCACGCCCTGGTGAAGAAAT-ACATGAAGCTGCATCACGTCAACCGCAGGCTGGAGCGGCGAGTCATTGACTGGTACCAGCACCTGCAGATCAACAAGAAGATGACCAATGAGGTAGCCATCTTACAGCACTTGCCCGAGCAGTTGCGGGCAGAAGTGGCCGTGTCTGTACACCTGCCTACTCTGAGCCGGGTGCAGATCTTCCAGAACTGTGAGGCCAGCCTGCTGGAGGAGCTGGTGCT---GAAGCTGCAGCCCCAGACCTACTCACCAGGCGAATATGTCTGCCGCAA-GGGGGACATCGGCCGAGAGATGTACATCATCCGAGAGGGTCAGCTGGCTGTGGTAGCCGATGATGGTGTCACTCAGTATGCTGTGCTTGGTGCAGGGCTCTACTTTGGGGAGATCAGCATCATCAACATCAAAGGGAACATGTCTGGGAACCGCCGTACAGC--CAACATCAAGAGTCTAGGTTATTCGGATCTGTTCCGCTTGAGCAAGGAGGACCTGCAGGAAGTGCTGAGCGAGTATCCACAGGCCCAGGCCGTCATGGAGG-AAAAGGGCCGTGAGATCCTGCTCAAAATGAACAAGTTGGACGTAAATGCCGAGGCAGCTGAGATCGCCCTACAGGAGGCCACAGAGGCCCGGCTGCGAGGCCTCGACCAGCAACTCGATGATCTGCAGACCAAGTTCGCGCGACTCCTGGCTGAGCTGGAGTCCAGTGCACTCAAGATCGCCTATCGCGTCGAGCGGCTGGAGTGGCAGACTCGGGAGTGGCCAATGCCTGAGGAACTGGCCGAGGCCGACGATGAGGGCGAACCTGGGGAGGGAACATCCAAGGATGCAGAGGGCAGAGCTGGCCAGGAGGGACCCCCAAGCCCAGAGTGA
Balaenoptera_musculus ATGAGCCAGGACAGCAAAATGAAGACGACAGAGTCCAGCGGTTCTGCCCCACCCGAGGCCAGGAAGTGGCTGCCGGTCCTGGACCCATCTG--GGGATTACTACTACTGGTGGCTGAACACTATGGCCTTCCCAGTAATGTATAACCTCATCATCATCGTGTGCAGAGCCTGCTTCCCCGACTTGCAGCGCTATTATCTGGCGGCCTGGTTAGTACTGGACTGCACGAGTGACCTGCTCTACCTACTGGACATCGTGGTGCGCTTTCACACGGGATTCTTGGAACAGGGCATACTGGTGGTGGACAAGGGTAGGATCTCGAGTCGCTACGTTCGCACCTGGAGCTTCTTCTTGGACCTGGTTTCCCTGTTACCCACGGAAGTGGCCTACGTGAGTCTGGGTCCGCACACACC----CACGCTGAGGCTGAACCGCTTTCTGCGGGTGCCCCGCCTCTTTGAGGCCTTTGACCGCATGGAGACCCGCACAGTTTACCCGAATGCCTTCCGCATCGCCAAGCTGATGCTTTACGTTTT-------TGTTGTCATCCACTGGAACAGCTGCCTATACTTTGCCCTGTCCCGGTACCTGGGCTTCGGGCGTGACGCCTGGGTGTACCCCGACCCCGCGCAGCCTGGCTTTGAGCAGCTGCGGCGCCAGTACCTCTATAGCTTTTACTTCTCCACGCTGATCCTGACCACCGTGGGCGATACGCCGCTGCCAGACCGGGAGGAGGAGTACCTCTTCATGGTGGGAGACTTCCTACTGGCCGTCATGGGTTTCGCCACCATCATGGGTAGCATGAGCTCTGTCATCTACAACATGAACACTGCAGATGCAGCCTTCTACCCAGACCACGCCCTGGTGAAGAAAT-ACATGAAGCTGCATCACGTCAACCGCAGGCTGGAGCGGCGAGTCACTGACTGGTACCAGCACCTGCAGATCAACAAGAAGATGACCAATGAGGTAGCCATCTTACAGCACTTGCCCGAGCAGTTGCGGGCAGAAGTGGCCGTGTCTGTACACCTGCCTACTCTGAGCAGGGTGCAGATCTTCCAGAACTGTGAGGCCAGCCTGCTGGAGGAGCTGGTGCT---GAAGCTGCAGCCCCAAACCTACTCACCAGGCGAATATGTCTGCCGCAA-GGGGGACATCGGCCGAGAGATGTACATCATCCGAGAGGGTCAGCTGGCTGTGGTAGCCGATGATGGTGTCACTCAGTATGCTGTGCTTGGTGCAGGGCTCTACTTTGGGGAGATCAGCATCATCAACATCAAAGGGAACATGTCTGGGAACCGCCGTACAGC--CAACATCAAGAGTCTAGGTTATTCGGATCTGTTCTGCCTGAGCAAGGAGGACCTGCAGGAAGTGTTGAGCGAGTATCCACAGGCCCAGGCCGTCATGGAGG-AAAAGGGCCGTGAGATCCTTCTCAAAATGAACAAGTTGGACGTAAATGCCGAGGCAGCTGAGATCGCCCTACAGGAGGCCACGGAGGCCCGGCTGCGAGGCCTCAACCAGCAACTCGATGATCTGCAGACCAAGTTCGCGCGACTCCTGGCTGAGCTGGAGTCCAGTGCACTCAAGATCGCCTATCGCGTCGAGCGGCTGGAGTGGCAGACTCGGGAGTGGCCAATGCCTGAGGAACTGGCCGAGGCCGACAATGAGGGCGAACCTGGGGAGGGAACATCCAAGGATGCAGAGGGCAGAGCTGGCCAGGAGGGACCCCCAAGCCCAGAGTGA
Balaenoptera_physalus ATGAGCCAGGACAGCAAAGTGAAGACGACAGAGTCCAGCGGTTCTGCCCCACCCGAGGCCAGGAAGTGGCTGCCGGTCCTGGACCCATCTG--GGGATTACTACTACTGGTGGTTGAACACTATGGCCTTCCCAGTAATGTATAACCTCATCATCATCGTGTGCAGAGCCTGCTTCCCCGACTTGCAGCGCTATTATCTGGTGGCCTGGTTGGTACTGGACTGCACGAGTGACCTGCTCTACCTACTGGACATCGTGGTGCGCTTTCACACGGGATTCTTGGAACAGGGCATACTGGTGGTGGACAAGGGTAGGATCTCGAGTCGCTACGTTCGCACCTGGAGCTTCTTCTTGGACCTGGTTTCCCTGTTACCCACGGAAGTGGCCTACGTGAGTCTGGGTCCGCACACACC----CACGCTGAGGCTGAACCGCTTTCTGCGGGTGGCCCGCCTCTTTGAGGCCTTTGACCGCATGGAGACCCGCACAGTTTACCCGAATGCCTTCCGCATCACCAAGCTGATACTTTACGTTTT-------TGTTGTCATCCACTGGAACAGCTGCCTATACTTTGCCCTGTCCCGGTACCTGGGCTTCGGGCGTGACGCCTGGGTGTACCCCGACCCCGCTCAGCCTGGCTTTGAGCAGCTGCGGCGCCAGTACCTCTATAGCTTTTACTTCTCCACGCTGATCCTGACCACCGTGGGCGATACGCCGCTGCCAGACCGGGAGGAGGAGTACCTCTTCATGGTGGGAGACTTCCTACTGGCCGTCATGGGTTTCGCCACCATCATGGGTAGCATGAGCTCTGTCATCTACAACATGAACGCTGCAGATGCAGCCTTCTACCCAGACCACGCCCTGGTGAAGAAAT-ACATGAAGCTGCATCACGTCAACCGCAGGCTGGAGCGGCGAGTCATTGACTGGTACCAGCACCTGCAGATCAACAAGAAGATGACCAATGAGGTAGCCATCTTACAGCACTTGCCCGAGCAGTTGAGGGCAGAAGTGGCCGTGTCTGTACACCTGCCTACTCTGAGCCGGGTGCAGATCTTCCAGAACTGTGAGGCCAGCCTGCTGGAGGAGCTGGTGCT---GAAGCTGCAGCCCCAGACCTACTCACCAGGCGAATATGTCTGCCGCAA-GGGGGACATCGGCCGAGAGATGTACATCATCCGAGAGGGTCAGCTGGCTGTGGTAGCCGATGATGGTGTCACTCAGTATGCTGTGCTTGGTGCAGGGCTCTACTTTGGGGAGATCAGCATCATCAACATCAAAGGGAACATGTCTGGGAACCGCCGTACAGC--CAACATCAAGAGTCTAGGTTATTCGGATCTGTTCTGCTTGAGCAAGGAGGACCTGCAGGAAGTGCTGAGCGAGTATCCACAGGCCCAGGCCGTCATGGAGG-AAAAGGGCCGTGAGATCCTGCTCAAAATGAACAAGTTGGACGTAAATGCCGAGGCAGCTGAGATCGCCCTACAGGAGGCCACGGAGGCCCGGCTGCGAGGCCTCGACCAGCAACTCGATGATCTGCAGACCAAGTTCGCGCGACTCCTGGCTGAGCTGGAGTCCAGTGCACTCAAGATCGCCTATCGTGTCGAGCGGCTGGAGTGGCAGACTCGGGAGTGGCCAATGCCTGAGGAACTGGCCGAGGCCGACGATGAGGGCGAACCTGGGGAGGGAACGTCCAAGGATGCAGAGGGCAGAGCTGGCCAGGAGGGACCCCCAAGCCCAGAGTGA
Balaenoptera_omurai ATGAGCCAGGACAGCAAAGTGAAGACGACAGAGTCCAGCGGTTCTGCCCCACCCGAGGCCAGGAAGTGGCTGCCGGTCCTGGACCCATCTG--GGGATTACTACTACTGGTGGCTGAACACTATGGCCTTCCCAGTAATGTATAACCTCATCATCATCGTGTGCAGAGCCTGCTTCCCCGACTTGCAGCGCTATTATCTGGTGGCCTGGTTAGTACTGGACTGCACGAGTGACCTGCTCTACCTACTGGACATCGTGGTGCGCTTCCACACGGGATTCTTGGAACAGGGCATACTGGTGGTGGACAAGGGTAGGATCTCGAGTCGCTACGTTCGCACCTGGAGCTTCTTCTTGGACCTGGTTTCCCTGTTACCCACGGAAGTGGCCTACGTGAGTCTGGGTCCGCACACACC----CACGCTGAGGCTGAACCGCTTTCTGCGGGTGCCCCGCCTCTTTGAGGCCTTTGACCGCATGGAGACCCGCACAGTTTACCCGAATGCCTTCCGCATCGCCAAGCTGATGCTTTACGTTTT-------TGTTGTCATCCACTGGAACAGCTGCCTATACTTTGCCCTGTCCCGGTACCTGGGCTTCGGGCGTGACGCCTGGGTGTACCCCGACCCCGCGCAGCCTGGCTTTGAGCAGCTGCGGCGCCAGTACCTCTATAGCTTTTACTTCTCCACGCTGATCCTGACCACCGTGGGCGATACGCCGCTGCCAGACCGGGAGGAGGAGTACCTCTTCATGGTGGGAGACTTCCTACTGGCCGTCATGGGTTTCGCCACCATCATGGGTAGCATGAGCTCTGTCATCTACAACATGAACACTGCAGATGCAGCCTTCTACCCAGACCACGCCCTGGTGAAGAAAT-ACATGAAGCTGCATCACGTCAACCGCAGGCTGGAGCGGCGCGTCATTGACTGGTACCAGCACCTGCAGATCAACAAGAAGATGACCAATGAGGTAGCCATCTTACACCACTTGCCCGAGCAGTTGCGGGCAGAAGTGGCCGTGTCTGTACACCTGCCTACTCTGAGCCGGGTGCAGATCTTCCAGAACTGTGAGGCCAGCCTGCTGGAGGAGCTGGTGCT---GAAGCTGCAGCCCCAGACCTACTCACCAGGCGAATATGTCTGCCGCAA-GGGGGACATCGGCCGAGAGATGTACATCATCCGAGAGGGTCAGCTGGCTGTGGTAGCCGATGATGGTGTCACTCAGTATGCTGTGCTTGGTGCAGGGCTCTACTTTGGGGAGATCAGCATCATCAACATCAAAGGGAACATGTCTGGGAACCGCCGTACAGC--CAACATCAAGAGTCTAGGTTATTCAGATCTGTTCTGCCTGAGCAAGGAGGACCTGCAGGAAGTGCTAAGCGAGTATCCACAGGCCCAGGCCGTCATGGAGG-AAAAGGGCCGTGAGATCCTGCTCAAAATGAACAAGTTGGACGTAAATGCCGAGGCAGCTGAGATCGCCCTACAGGAGGCCACGGAGGCCCGGCTGCGAGGCCTCGACCAGCAACTCGATGATCTGCAGACCAAGTTCGCGCGACTCCTGGCTGAGCTGGAGTCCAGTGCACTCAAGATCGCCTATCGCGTCGAGCGGCTGGAGTGGCAGACTCGGGAGTGGCCAATGCCTGAGGAACTGGCCGAGGCCGACGATGAGGGCGAAGCTGGGGAGGGAACGTCCAAGGATGCAGAGGGCAGAGCTGGCCAGGAGGGACCCCCAAGCCCAGAGTGA
Caperea_marginata ATGAACCAGGACAGCAAAGTGAAGACGACAGAGTCCAGCAGTTCTGCCCCACCCAAGGCCAGGAAGTGGCTGCCTGTCCTGGACCCATCTG--GGGATTACTACTACTGGTGGCTGAACACTATGGTCTTCCCAGTAATGTATAACCTCATCATCATCGTGTGCAGAGCCTGCTTCCCCGACTTGCAGCACTATTATCTGGTGGCCTGGTTAGTACTGGACTGCACGAGTGACCTGCTCTACCTACTGGACATCGTGGTGCGCTTCCACACTGGATTCTTGGAACAGGGCATACTGGTGGTGGACAAGGGTAGGATCTCGAGTCGCTACATTCGCACCTGGAGCTTCTTCTTGGACCTGGTTTCCCTGTTACCCACGGAAGTGGCCTACGTGAGTCTGGGTCCGCACACACC----CACGCTGAGGCTGAACCGCTTTCTGCGGGTGCCCCGCCTCTTTGAGGCCTTTGACCGCATGGAGACCCGCACAGTTTACCCGAATGCCTTCCGCATCGCCAAGCTGATGCTTTACGTTTT-------TGTTGTCATCCATTGGAACAGCTGCCTATACTTTGCCCTGTCCCGGTACCTGGGCTTCGGGCGTGACGCCTGGGTGTACCCCGACCCCGCGCAGCCTGGCTTTGAGCAGCTGCGGCGCCAGTACCTCTATAGCTTTTACTTCTCCACGCTGATTCTGACCACCGTGGGCGATACGCCGCTGCCAGACCGGGAGGAGGAGTACCTCTTCATGGTGGGAGACTTCCTACTGGCCGTCATGGGTTTCGCCACCATCATGGGTAGCATGAGCTCTGTCATCTACAACATGAACACTGCAGATGCAGCCTTCTACCCAGACCACGCCCTGGTGAAGAAAT-ACATGAAGCTGCATCACGTCAACCGCAGGCTGGAGCGGCGAGTCATTGACTGGTACCAACACCTGCAGATCAACAAGAAGATGACCAATGAGGTAGCCATCTTACAGCACTTGCCCGAGCAGTTGCGGGCAGAAGTGGCCGTGTCTGTACACCTGCCTACTCTGAGCCGGGTGCAGATCTTCCAGAACTGTGAGGCCAGCCTGCTGGAGGAGCTGGTGCT---GAAGCTGCAGCCCCAGACCTACTCACCAGGCGAATATGTCTGCCGCAA-GGGGGACATCGGCCGAGAGATGTACATCATCCGAGAGGGTCAGCTGGCTGTGGTAGCCGATGATGGTGTCACTCAGTATGCTGTGCTTGGTGCAGGGCTCTACTTTGGGGAGATCAGCATCATCAACATCAAAGGGAACATGTCTGGGAACCGCCGTACAGC--CAACATCAAGAGTCTAGGTTATTCGGATCTGTTCTGCCTGAGCAAGGAGGATCTGCAGGAAGTGCTAAGCGAGTATCCACAGGCCCAGGCCGTCATGGAGG-AAAAGGGCCGTGAGATCCTGCTCAAAATGAGCAAGTTGGACGTAAATGCCGAGGCAGCTGAGATCGCCCTACAGGAGGCCACGGAGGCCCGGCTGCGAGGCCTCGACCAGCAACTCGATGATCTGCAGACCAAGTTCGCGCGACTCCTGGCTGAGCTGGAGTCCAGTGCACTCAAGATCGCCTATCGCGTCGAGCGGCTGGAATGGCAGACTCGGGAGTGGCCAATGCCTGAGGAACTGGCCGAGGCCGACGATGAGGGCGAACCTGGGGAGGGAACGTCCAAGGATGCAGAGGGCAGAGCTGGCCAGGAGGGACCCCCAAGCCCAGAGTGA
Balaenoptera_borealis ATGAGCCAGGACAGCAAAGTGAAGATGACAGAGTCCAGCGGTTCTGCCCCACCCGAGGCCAGGAAGTGGCTGCCGGTCCTGGACCCATCTG--GGGATTACTACTACTGGTGGCTGAACACTATGGCCTTCCCAGTAATGTATAACCTCATCATCATCGTGTGCAGAGCCTGCTTCCCCGACTTGCAGCGCTATTATCTGGCAGCCTGGTTAGTACTGGACTGCACGAGTGACCTGCTCTACCTACTGGACATCGTGGTGCGCTTTCACACGGGATTCTTGGAACAGGGCATACTGGTGGTGGACAAGGGTAGGATCTCGAGTCGCTACGTTCGCACCTGGAGCTTCTTCTTGGACCTGGTTTCCCTGTTACCCACGGAAGTGGCCTACGTGAGTCTGGGTCCGCACACACC----CACGCTGAGGCTGAACCGCTTTCTGCGGGTGCCCCGCCTCTTTGAGGCCTTTGACCGCATGGAGACCCGCACAGTTTACCCGAATGCCTTCCGCATCGCCAAGCTGCTGCTTTACGTTTT-------TGTTGTCATCCACTGGAACAGCTGCCTATACTTTGCCCTGTCCCGGTACCTGGGCTTCGGGCGTGACGCCTGGGTGTACCCCGACCCCGCGCAGCCTGGCTTTGAGCAGCTGCGGCGCCAGTACCTCTATAGCTTTTACTTCTCCACGCTGATCCTGACCACCGTGGGCGATACGCCGCTGCCAGACCGTGAGGAGGAGTACCTCTTCATGGTAGGAGACTTCCTACTGGCCGTCATGGGTTTCGCCACCATCATGGGTAGCATGAGCTCTGTCATCTACAACATGAACACTGCAGATGCAGCCTTCTACCCAGACCACGCCCTGGTGAAGAAAT-ACATGAAGCTGCATCACGTCAACCGCAGGCTGGAGCGGCGAGTCATTGACTGGTACCAGCACCTGCAGATCAATAAGAAGATGACCAATGAGGTAGCCATCTTACAACACTTGCCCGAGCAGTTGCGGGCAGAAGTGGCCGTGTCTGTACACCTGCCTACTCTGAGCCGGGTGCAGATCTTCCAGAACTGTGAGGCCAGCCTGCTGGAGGAGCTGGTGCT---GAAGCTGCAGCCCCAGACCTACTCACCAGGTGAATATGTCTGCCGCAA-GGGGGACATCGGCCGAGAGATGTACATCATCCGAGAGGGTCAGCTGGCTGTGGTAGCCGATGACGGTGTCACTCAGTATGCTGTGCTTGGTGCAGGGCTCTACTTTGGGGAGATCAGCATCATCAACATCAAAGGGAACATGTCTGGGAACCGCCGTACAGC--CAACATCAAGAGTCTAGGTTATTCGGATCTGTTCTGCCTGAGCAAGGAGGACCTGCAGGATGTGTTGAGCGAGTATCCACAGGCCCAGGCCGTCATGGAGG-AAAAGGGCCGTGAGATCCTTCTCAAAATGAACAAGTTGGACGTAAATGCCGAGGCAGCTGAGATCGCCCTACAGGAGGCCACGGAGGCCCGGCTGCGAGGCCTCGACCAGCAACTCGATGATCTGCAGACCAAGTTCGCGCGACTCCTGGCTGAGCTGGAGTCCAGTGCACTCAAGATCGCCTATCGCGTCGAGCGGCTGGAGTGGCAGACTCGGGAGTGGCCAATGCCTGAGGAACTGGCCGAGGCCGATGATGAGGGCGAACCTGGGGAGGGAACATCCAAGGATGCAGAGGGCAGAGCTGGCCAGGAGGGACCCCCAAGCCCAGAGTGA
Balaenoptera_ricei ATGAGCCAGGACAGCAAAGTGAAGACGACAGAGTCCAGCGGTTCTGCCCCACCCGAGGCCAGGAAGTGGCTGCCGGTCCTGGACCCATCTG--GGGATTACTACTACTGGTGGCTGAACACTATGGCCTTCCCAGTAATGTATAACCTCATCATCATCGTGTGCAGAGCCTGCTTCCCCGACTTGCAGCGCTATTATCTGGCAGCCTGGTTAGTACTGGACTGCACGAGTGACCTGCTCTACCTACTGGACATCGTGGTGCGCTTTCACACGGGATTCTTGGAACAGGGCATACTGGTGGTGGACAAGGGTAGGATCTCGAGTCGCTACGTTCGCACCTGGAGCTTCTTCTTGGACCTGGTTTCCCTGTTACCCACGGAAGTGGCCTACGTGAGTCTGGGTCCGCACACACC----CACGCTGAGGCTGAACCGCTTTCTGCGGGTGCCCCGCCTCTTTGAGGCCTTTGACCGCATGGAGACCCGCACAGTTTACCCGAATGCCTTCCGCATCGCCAAGCTGCTGCTTTACGTTTT-------TGTTGTCATCCACTGGAACAGCTGCCTATACTTTGCCCTGTCCCGGTACCTGGGCTTCGGGCGTGACGCCTGGGTGTACCCCGACCCCGCGCAGCCTGGCTTTGAGCAGCTGCGGCGCCAGTACCTCTATAGCTTTTACTTCTCCACGCTGATCCTGACCACCGTGGGCGATACACCGCTGCCAGATCGTGAGGAGGAGTACCTCTTCATGGTGGGAGACTTCCTACTGGCCGTCATGGGTTTCGCCACCATCATGGGTAGCATGAGCTCTGTCATCTACAACATGAACACTGCAGATGCAGCCTTCTACCCAGACCACGCCCTGGTGAAGAAAT-ACATGAAGCTGCATCACGTCAACCGCAGGCTGGAGCGGCGAGTCATTGACTGGTACCAGCACCTGCAGATCAATAAGAAGATGACCAATGAGGTAGCCATCTTACAACACTTGCCCGAGCAGTTGCGGGCAGAAGTGGCCGTGTCTGTACACCTGCCTACTCTGAGCCGGGTGCAGATCTTCCAGAACTGTGAGGCCAGCCTGCTGGAGGAGCTGGTGCT---GAAGCTGCAGCCCCAGACCTACTCACCAGGCGAATATGTCTGCCGCAA-GGGGGACATCGGCCGAGAGATGTACATCATCCGAGAGGGTCAGCTGGCTGTGGTAGCCGATGATGGTGTCACTCAGTATGCTGTGCTTGGTGCAGGGCTCTACTTTGGGGAGATCAGCATCATCAACATCAAAGGGAACATGTCTGGGAACCGCCGTACAGC--CAACATCAAGAGTCTAGGTTATTCGGATCTGTTCTGCCTGAGCAAGGAGGACCTGCAGGATGTGTTGAGCGAGTATCCACAGGCCCAGGCCGTCATGGAGG-AAAAGGGCCGTGAGATCCTTCTCAAAATGAACAAGTTGGACGTAAATGCCGAGGCAGCTGAGATCGCCCTACAGGAGGCCACGGAGGCCCGGCTGCGAGGCCTCGACCAGCAACTCGATGATCTGCAGACCAAGTTCGCGCGACTCCTGGCTGAGCTGGAGTCCAGTGCACTCAAGATCGCCTATCGCGTCGAGCGGCTGGAGTGGCAGACTCGGGAGTGGCCAATGCCTGAGGAACTGGCCGAGGCCGACGATGAGGGCGAACCTGGGGAGGGAACATCCAAGGATGCAGAGGGCAGAGCTGGCCAGGAGGGACCCCCAAGCCCAGAGTGA
Berardius_arnuxii ATGAGCCAGGACAGCAAAGTGAAGACGACAGAGTCCAGCAGTTCTGCCCCAGCCAAGGCCAGGAAGTTGCTGCCTGTCCTGGACCCATCTG--GGGATTACTACTACTGGTGGCTAAACACTATGGTCTTCCCAGTAATGTATAACCTCATCATCGTCGTGGGCAGAGCCTGCTTCCCCGACTTGCAGCGCTATTATCTGGTGGCCTGGTTAGTGCTGGACTGCACGAGTGACCTGATCTACCTACTGGACATCGTGGTGCGCTTCCACACTGGATTCTTGGAACAGGGCATACTGGTGGTGGACAAGGGTAGGATCTCGAGTCGCTATGTTCGCACCTGGAGCTTCTTCTTGGACCTGGTTTCCCTGTTACCCACGGAAGTGGCCTATGTGAGTCTGGGTCCGCACACATC----CACGCTGAGGCTGAACCGCTTTCTGCGGGCGCCCCGCCTCTTTGAGGCCTTTGACCGCATGGAGACCCTCACAGTTTACCCGAATGCCTTCCGCATCGCCAAGCTGATGCTTTACGTTTT-------TGTTGTCATCCATTGGAACAGCTGCCTATACTTTGCCCTGTCCCGGTACCTGGGCTTCGGGCGTGACGCCTGGGTGTACCCCGACCCCGCGCAGCCCGGCTTTGAGCAGCTGCGGCGCCAGTACCTCTATAGCTTTTACTTCTCCACGCTGATCCTGACCACCGTGGGTGATACGCCACTGCCAGACCGGGAGGAAGAGTACCTCTTCATGGTGGGAGACTTCCTACTGGCCGTCATGGGTTTCGCCACCATCATGGGTAGCATGAGCTCTGTCATCTACAACATGAACACTGCAGATGCAGCCTTCTACCCAGACCACGCCCTGGTGAAGAAAT-ACATGAAGCTGCATCACGTCCACCGCAGGCTGGAGTGGCGAGTCATTGATTGGTACCAGCACCTGCAGATCAACAAGAAGATGACCAATGAGGTAGCCATCCTACAGCACTTGCCTGAGCAGTTGCGGGCAGAAGTGGCCGTGTCTGTACACCTGCCTACTCTGAGCCGGGTGCAGATCTTCCAGAACTGTGAGGCCAGCCTGCTGGAGGAGCTGGTGCT---GAAGCTGCAGCCCCAGACCTACTCGCCAGGTGAATATGTCTGCCGCAA-GGGGGACGTTGGCCGAGAGATGTACATCATCCGAGAGGGTCAGCTGGCTGTGGTAGCCGATGATGGTGTCACTCAGTATGCTGTGCTTGGTGCAGGGCTCTACTTTGGGGAGATCAGCATCATCAGCATCAAAGGGAACATGTCTGGGAACCGCCGTACAGC--CAACATTAAGAGTCTAGGTTATTCGGATCTGTTCTGCCTGAGCAAGGAGGACCTGCAGGAAGTGCTGAGCGAGTATCCACAGGCCCAGGCCGTCATGGAGG-AAAAGGGCCGTGAGATCCTGCTCAAAATGAACAAGTTGGACGTAAATGCCGAGGCAGCTGAGATCGCCCTGCAGGAGGCCACGGAGGCCCGGCTGCGAGGCCTCGACCAGCAACTCGATGATCTGCAGACCAAGTTCGCGCGACTCCTGGCTGAGCTGGAGTCCAGTGCACTCAAGATCGCCTATCGCGTCGAGCGGCTGGAGTGGCAGACTCGGGAGTGGCCAATGCCTGAGGAGCTGGCCGAGGCCGACGACGAGGGCGAACCTGGGGAGGGAACGTCCAAGGATGGAGAGGGCAGAGCTGGCCAGGAGGGACCCCCAAGCCCAGAGTGA
Berardius_minimus ATGAGCCAGGACAGCAAAGTGAAGACGACAGAGTCCAGCAGTTCTGCCCCAGCCAAGGCCAGGAAGTTGCTGCCTGTCCTGGACCCATCTG--GGGATTACTACTACTGGTGGCTAAACACTATGGTCTTCCCAGTAATGTATAACCTCATCATCGTCGTGGGCAGAGCCTGCTTCCCCGACTTGCAGCGCTATTATCTGGTGGCCTGGTTAGTACTGGACTGCACGAGTGACCTGATCTACCTACTGGACATCGTGGTGCGCTTCCACACTGGATTCTTGGAACAGGGCATACTGGTGGTGGACAAGGGTAGGATCTCGAGTCGCTATGTTCGCACCTGGAGCTTCTTCTTGGACCTGGTTTCCCTGTTACCCACGGAAGTGGCCTACGTGAGTCTGGGTCCGCACACACC----CACGCTGAGGCTGAACCGCTTTCTGCGGGCGCCCCGCCTCTTTGAGGCCTTTGACCGCATGGAGACCCTCACAGTTTACCCGAATGCCTTCCGCATCGCCAAGCTGATGCTTTACGTTTT-------TGTTGTCATCCATTGGAACAGCTGCCTATACTTTGCCCTGTCCCGGTACCTGGGCTTCGGGCGTGACGCCTGGGTGTACCCCGACCCCGCGCAGCCCGGCTTTGAGCAGCTGCGGCGCCAGTACCTCTATAGCTTTTACTTCTCCACGCTGATCCTGACCACCGTGGGTGATACGCCACTGCCAGACCGGGAGGAAGAGTACCTCTTCATGGTGGGAGACTTCCTACTGGCCGTCATGGGTTTCGCCACCATCATGGGTAGCATGAGCTCTGTCATCTACAACATGAACACTGCAGATGCAGCCTTCTACCCAGACCACGCCCTGGTGAAGAAAT-ACATGAAGCTGCATCACGTCCACCGCAGGCTGGAGTGGCGAGTCATTGATTGGTACCAGCACCTGCAGATCAACAAGAAGATGACCAATGAGGTAGCCATCCTACAGCACTTGCCTGAGCAGTTGCGGGCAGAAGTGGCCGTGTCTGTACACCTGCCTACTCTGAGCCGGGTGCAGATCTTCCAGAACTGTGAGGCCAGCCTGCTGGAGGAGCTGGTGCT---GAAGCTGCAGCCCCAGACCTACTCGCCAGGTGAATATGTCTGCCGCAA-GGGGGACGTTGGCCGAGAGATGTACATCATCCGAGAGGGTCAGCTGGCTGTGGTAGCCGATGATGGTGTCACTCAGTATGCTGTGCTTGGTGCAGGGCTCTACTTTGGGGAGATCAGCATCATCAGCATCAAAGGGAACATGTCTGGGAACCGCCGTACAGC--CAACATTAAGAGTCTAGGTTATTCGGATCTGTTCTGCCTAAGCAAGGAGGACCTGCAGGAAGTGCTGAGCGAGTATCCACAGGCCCAGGCCGTCATGGAGG-AAAAGGGCCGTGAGATCCTGCTCAAAATGAACAAGTTGGACGTAAATGCCGAGGCAGCTGAGATCGCCCTGCAGGAGGCCACGGAGGCCCGGCTGCGAGGCCTCGACCAGCAACTCGATGATCTGCAGACCAAGTTCGCGCGACTCCTGGCTGAGCTGGAGTCCAGTGCACTCAAGATCGCCTATCGCGTCGAGCGGCTGGAGTGGCAGACTCGGGAGTGGCCAATGCCTGAGGAGCTGGCCGAGGCCGACGACGAGGGCGAACCTGGGGAGGGAACGTCCAAGGATGGAGAGGGCAGAGCTGGCCAGGAGGGACCCCCAAGCCCAGAGTGA
Hyperoodon_ampullatus ATGCGCCAGGACAGCAACGAGAAGACGACAGAGTCCAGCAGTTCTGCCCCAGCCAAGGCCAGGAAGTTGCTGCCTGTCCTGGACCCATCTG--GGGATTACTACTACTGGTGGCTAAACACTATGGTCTTCCCAGTAATGTATAACCTCATCATCGTCGTGTGCAGAGCCTGCTTCCCCGACTTGCAGCGCTATTATCTGGTGGCCTGGTTAGTACTGGACTTCACGAGTGACCTGCTCTACCTACTGGACATCGTGGTGCGCTTCCACACTGGATTCTTGGAACAGGGCATACTGGTGGTGGACAAGGGTAGGATCTCGAGTCGCTACGTTCGCACCTGGAGCTTCTTCTTGGACCTGGTTTCCCTGTTACCCACGGAAGTGGCCTACGTGAGTCTGGGTCCGCACACACC----CATGCTGAGGCTGAACCGCTTTCTGCGGGCGCCCCGCCTATTTGAGGCCTTTGACCGCATGGAGACCCTCACAGTTTACCCGAATGCCTTCCGCATCGCCAAGCTGATGCTTTACGTTTT-------TGTTGTCATCCATTGGAACAGCTGCCTATACTTTGCCCTGTCCCGGTACCTGGGCTTCGGGCGTGACGCCTGGGTGTACCCCGACTCCGTGCAGCCTGGCTTTGAGCAGCTGCGGCGCCAGTACCTCTATAGCTTTTACTTCTCCACGCTGATCCTGACCACCGTGGGCGATACGCCGCTGCCAGACCGGGAGGAGGAGTACCTCTTCATGGTGGGAGACTTCCTACTGGCCGTCATGGGTTTCGCCACCATCGTGGGTAGCATGAGCTCTGTCATCTACAACATGAACACTGCAAATGCAGCCTTCTACCCAGACCACGCCCTGGTGAAGAAAT-ACATGAAGCTGCATCACGTCAACCGCAGGCTGGAGCGGCGAGTCATTGACTGGTACCAGCACCTGCAGATCAACAAGAAGATGACCAATGAGGTAGCCATCTTACAGCACTTGCCTGAGCAGTTGCGGGCAGAAGTGGCCGTGTCTGTACACCTGCCTACTCTGAGCCAGGTGCAGATCTTCCAGAACTGTGAGGCCAGCCTGCTGGAGGAGCTAGTGCT---GAAGCTGCAGCCCCAGACCTACTCACCAGGCGACTATGTCTGCCACAA-GGGGGACATTGGCCGAGAGATGTACATCATCCGAGAGGGTCAGCTGGCTGTGGTAGCCGATGATGGTGTCACTCAGTATGCTGTGCTTGGTGCAGGGCTCTACTTTGGGGAGATCAGCATCATCAACATCAAAGGGAACATGTCTGGGAACCGCCGTACAGC--CAACATCAAGAGTCTAGGTTATTCGGATCTGTTCTGCCTGAGCAAGGAGGACCTGCAGGAAGTGCTGAGCGAGTATCCACAGGCCCAGGCCATCATGGAGG-AAAAGGGCCGTGAGATCCTGCTCAAAATGAACAAGTTGGACGTAAATGCCGAGGCAGCTGAGATCGCCCTACAGGAGGCCACGGAGGCCCGGCTGCGAGGCCTCGACCAGCAACTCGATGATCTGCAGACCAAGTTCGCGCGACTCCTGGCTGAGCTGGAGTCCAGTGCACTCAAGATGGCCTATCGCATCGAGCGGCTGGAGTGGCAGACTCGGGAGTGGCCAATGCCTGAGGAACTGGCCGAGGCCGACGATGAGGGCAAACCTGGGGAGGGAACGTCCAAGGATGGAGAGGGCAGAGCTGGCCAGGAGGGACCCCCAAGCCCAGAGTGA
Hyperoodon_planifrons ATGCGCCAGGACAGCAACGAGAAGACGAGAGAGTCCAGCAGTTCTGCCCCAGCCAAGGCCAGGAAGTTGCTGCCTGTCCTGGACCCATCTG--GGGATTACTACTACTGGTGGCTAAACACTRTGGTCTTCCCAGTAATGTATAACCTCATCATCGTCGTGTGCAGAGCCTGCTTCCCCGACTTGCAGCGCTATTATCTGGTGGCCTGGTTAGTACTGGACTGCACGAGTGACCTGATCTACCTACTGGACATCGTGGTGCGCTTCCACACTGGATTCTTGGAACAGGGCATACTGGTGGTGGACAAGGGTAGGATCTCGAGTCGCTACGTTCGCACCTGGAGCTTCTTCTTGGACCTGGTTTCCCTGTTACCCACGGAAGTGGCCTACGTGAGTCTGGGTCCGCACACACC----CATGCTGAGGCTGAACCGCTTTCTGCGGGCGCCCCGCCTCTTTGAGGCCTTTGACCGCATGGAGACCCTCACAGTTTACCCGAATGCCTTCCGCATCGCCAAGCTGATGCTTTACGTTTT-------TGTTGTCATCCATTGGAACAGCTGCCTATACTTTGCCCTGTCCCGGTACCTGGGCTTCGGGCGTGACGCCTGGGTGTACCCCCACCCCGCGCAGCCCGGCTTTGAGCAGCTGCGGCGCCAGTACCTCTATAGCTTTTACTTCTCCACGCTGATCCTGACCACCGTGGGCGATACGCCGCTGCCAGACCGGGAGGAGGAGTACCTCTTCATGGTGGGAGACTTCCTACTGGCCGTCATGGGTTTCGCCACCATCATGGGTAGCATGAGCTCTGTCATCTACAACATGAACACTGCAGATGCAGCCTTCTACCCAGACCACGCCCTGGTGAAGAAAT-ACATGAAGCTGCATCACGTCAACCGCAGGCTGGAGCGGCGAGTCATTGACTGGTACCAGCACCTGCAGATCAACAAGAAGATGACCAATGAGGTAGCCATCTTACAGCACTTGCCTGAGCAGTTGCGGGCAGAAGTGGCCGTGTCTGTACACCTGCCTACTCTGAGCCAGGTGCAGATCTTCCAGAACTGTGAGGCCAGCCTGCTGGAGGAGCTGGTGCT---GAAGCTGCAGCCCCAGACCTACTCACCAGGCGACTATGTCTGCCGCAA-GGGGGACATTGGCCGAGAGATGTACATCATCCAAGAGGGTCAGCTGGCTGTGGTAGCCGATGATGGTGTCACTCAGTATGCTGTGCTTGGTGCAGGGCTCTACTTTGGGGAGATCAGCATCATCAACATCAAAGGGAACATGTCTGGGAACCGCCGTACAGC--CAACATCAAGAGTCTAGGTTATTCGGATCTGTTCTGCCTGAGCAAGGAGGACCTGCAGGAAGTGCTGAGCGAGTATCCACAGGCCCAGGCCATCATGGAGG-AAAAGGGCCGTGAGATCCTGCTCAAAATGAACAAGTTGGACGTAAATGCCGAGGCAGCTGAGATCGCCCTACAGGAGGCCACGGAGGCCCGGCTGCGAGGCCTCGACCAGCAACTCGATGATCTGCAGACCAAGTTCGCGCGACTCCTGGCTGAGCTGGAGTCCAGTGCACTCAAGATGGCCTATCGCATCGAGCGGCTGGAGTGGCAGACTCGGGAGTGGCCAATGCCTGAGGAACTGGCCGAGGCCGACGATGAGGGCGAACCTGGGGAGGGAACGTCCAAGGATGGAGAGGGCAGAGCTGGCCAGGAGGGACCCCCAAGCCCAGAGTGA
Mesoplodon_bowdoini ATGCGCCAGGACAGCAACGAGAAGACGACAGAGTCCAGCAGTTCTGCCCCAGCCAAGGCCAGGAAGTTGCTGCCTGTCCTGGACCCATCTG--GGGATTACTACTACTGGTGGCTAAACACTATGGTCTTCCCAGTAATGTATAACCTCATCATCGTCGTGTGCAGAGCCTGCTTCCCCGACTTGCAGCGCTATTATCTGGTGGCCTGGTTAGTACTGGACTGCACGAGTGACCTGATCTACCTACTGGACATCGTGGTGCGCTTCCACACTGGATTCTTGGAACAGGGCATATTGGTGGTGGACAAGGGTAGGATCTCGAGTCGCTACGTTCGCACCTGGAGCTTCTTCTTGGACCTGGTTTCCCTGTTACCCACGGAAGTGGCCTACGTGAGTCTGGGTCCGCACACACC----CATGCTGAGGCTGAACCGCTTTCTGCGGGCGCCCTGCCTCTTTGAGGCCTTTGACCGCATGGAGACCCTCACAGTTTACCCGAATGCCTTCCGCATCACCAAGCTGATGCTTTACGTTTT-------TGTTGTCATCCATTGGAACAGCTGCCTATACTTTGCCCTGTCCCGGTACCTGGGCTTCGGGCGTGACGCCTGGGTGTACCCCGACCCCGCGCAGCCCGGCTTTGAGCGGCCGCGGCGCCAGTACCTCTATAGCTTTTACTTCTCCACGCTGATCCTGACCACCGTGGGCGATACGCCGCTGCCAGACCGGGAGGAAGAGTACCTCTTCATGGTGGGAGACTTCCTCCTGGCCGTGATGGGTTTCGCCACCATCATGGATAGCATGAGCTCTGTCATCTACAACATGAACACTGCAGATGCAGCCTTCTACCCAGACCACGCCCTGGTGAAGAAAT-ACATGAAGCTGCATCACGTCAACCGCAGGCTGGAGCGGCGAGTCATTGACTGGTACCAGCACCTGCATATCAACAAGAAGATGACCAATGAGGTAGCCATCTTACAGCACTTGCCTGAGCAGTTGCGGGCAGAAGTGGCCGTGTCTGTACACCTGCCTACTCTGAGCCAGGTGCAGATCTTCCAGAACTGTGAGGCCAGCCTGCTGGAGGAGCTGGTGCT---GAAGCTGCAGCCCCAGACCTACTCACCGGGCGACTATGTCTGCCGCAAGGGGGGACATTGGCCGAGAGATGTACATCATCCGAGAGGGTCAGCTGGCTGTGGTAGCCGATGATGGTGTCACTCAGTATGCTGTGCTTGGTGCAGGGCTCTACTTTGGGGAGATCAGCATCATCAACATCAAAGAGAACATGTCTGGGAACCGCCGTACAGC--CAACATCAAGAGTCTAGGTTATTCGGATCTGTTCTGCCTGAGCAAGGAGGACCTGCAGGAAGTGCTGAGCGAGTATCCACAGGCCCAGGCCATCATGGAGG-AAAAGGGCCGTGAGATCCTGCTCAAAATGAACAAGTTGGACGTAAATGCCGAGGCAGCTGAGATCGCCCTACAGGAGGCCACGGAGGCCCGGCTGCGAGGCCTCAACCAGCAACTCGATGATCTGCAGACCAAGTTCGCACGACTCCTGGCTGAGCTGGGGTCCAGTGCACTCAAGATGGCCTATCGCATCGAGCGGCTGGAGTGGCAGACTCGGGAGTGGCCAATGCCTGAGGAACTGGCCGAGACCGATGATGAGGGCGAACCTGGGGAGGGAACGTCCAAGGATGGAGAGGGCAGAGCTGGCCAGGAGGGACCCCCAAGCCCAGAGTGA
Mesoplodon_grayi ATGCGCCAGGACAGCAACGAGAAGACGACAGAGTCCAGCAGTTCTGCCCCAGCCAAGGCCAGGAAGTTGCTGCCTGTCCTGGACCCATCTG--GGGATTACTACTACTGGTGGCTAAACACTATGGTCTTCCCAGTAATGTATAACCTCATCATCGTCGTGTGCAGAGCCTGCTTCCCCGACTTGCAGCGCTATTATCTGGTGGCCTGGTTAGTACTGGACTGCACGAGTGACCTGATCTACCTACTGGACATCGTGGTGCGCTTCCACACTGGATTCTTGGAACAGGGCATATTGGTGGTGGACAAGGGTAGGATCTCGAGTCGCTACGTTCGCACCTGGAGCTTCTTCTTGGACCTGGTTTCCCTGTTACCCACGGAAGTGGCCTACGTGAGTCTGGGTCCGCACACACC----CATGCTGAGGCTGAACCGCTTTCTGCGGGCGCCCCGCCTCTTTGAGGCCTTTGACCGCATGGAGACCCTCACAGTTTACCCGAATGCCTTCCGCATCACCAAGCTGATGCTTTACGTTTT-------TGTTGTCATCCATTGGAACAGCTGCCTATACTTTGCCCTGTCCCGGTACCTGGGCTTCGGGCGTGACGCCTGGGTGTACCCCGACCCCGCGCAGCCCGGCTTTGAGCAGCCGCGGCGCCAGTACCTCTATAGCTTTTACTTCTCCACGCTGATCCTGACCACCGTGGGCGATACGCCGCTGCCAGACCGGGAGGAAGAGTACCTCTTCATGGTGGGAGACTTCCTCCTGGCCGTGATGGGTTTCGCCACCATCATGGGTAGCATGAGCTCTGTCATCTACAACATGAACACTGCAGATGCAGCCTTCTACCCAGACCACGCCCTGGTGAAGAAAT-ACATGAAGCTGCATCACGTCAACCGCAGGCTGGAGCGGCGAGTCATTGACTGGTACCAGCACCTGCATATCAACAAGAAGATGACCAATGAGGTAGCCATCTTACAGCACTTGCCTGAGCAGTTGCGGGCAGAAGTGGCCGTGTCTGTACACCTGCCTACTCTGAGCCAGGTGCAGATCTTCCAGAACTGTGAGGCCAGCCTGCTGGAGGAGCTGGTGCT---GAAGCTGCAGCCCCAGACCTACTCACCAGGCGACTATGTCTGCCGCAA-GGGGGACATTGGCCGAGAGATGTACATCATCCGAGAGGGTCAGCTGGCTGTGGTAGCCGATGATGGTGTCACTCAGTATGCTGTGCTTGGTGCAGGGCTCTACTTTGGGGAGATCAGCATCATCAACATCAAAGGGAACATGTCTGGGAACCGCCGTACAGC--CAACATCAAGAGTCTAGGTTATTCGGATCTGTTCTGCCTGAGCAAGGAGGACCTGCAGGAAGTGCTGAGCGAGTATCCACAGGCCCAGGCCATCATGGAGG-AAAAGGGCCGTGAAATCCTGCTCAAAATGAACAAGTTGGACGTAAATGCCGAGGCAGCTGAGATCGCCCTACAGGAGGCCACGGAGGCCCGGCTGCGAGGCCTCGACCAGCAACTCGATGATCTGCAGACCAAGTTCGCGCGACTCCTGGCTGAGCTGGAGTCCAGTGCACTCAAGATGGCCTATCGCATCGAGCGGCTGGAGTGGCAGACTCGGGAGTGGCCAATGCCTGAGGAACTGGCCGAGGCCGACGATGAGGGCGAACCTGGGGAGGGAACGTCCAAGGATGGAGAGGGCAGAGCTGGCCAGGAGGGACCCCCAAGCCCAGAGTGA
Mesoplodon_perrini ATGCGCCAGGACAGCAACGAGAAGACGACAGAGTCCAGCAGTTCTGCCCCAGCCAAGGCCAGGAAGTTGCTGCCTGTCCTGGACCCATCTG--GGGATTACTACTACTGGTGGCTAAACACTATGGTCTTCCCAGTAATGTATAACCTCATCATCGTCGTGTGCAGAGCCTGCTTCCCCGACTTGCAGCGCTATTATCTGGTGGCCTGGTTAGTACTGGACTGCACGAGTGACCTGATCTACCTACTGGACATCGTGGTGCGCTTCCACACTGGATTCTTGGAACAGGGCATATTGGTGGTGGACAAGGGTAGGATCTCGAGTCGCTACGTTTGCACCTGGAGCTTCTTCTTGGACCTGGTTTCCCTGTTACCCACGGAAGTGGCCTACGTGAGTCTGGGTCCACACACACC----CATGCTGAGGCTGAACCGCTTTCTGCGGGCGCCCCGCCTCTTTGAGGCCTTTGACCGCATGGAGACCCTCACAGTTTACCCGAATGCCTTCCGCATCACCAAGCTGATGCTTTACGTTTT-------TGTTGTCATCCATTGGAACAGCTGCCTATACTTTGCCCTGTCCCGGTACCTGGGCTTCGGGCGTGACGCCTGGGTGTACCCCGACCCCGCGCAGCCCGGCTTTGAGCAGCCGCGGCG------CCTCTATAGCTTTTACTTCTCCACGCTGATCCTGACCACCGTGGGCGATACGCCGCTGCCAGACCGGGAGGAAGAGTACCTCTTCATGGTGGGAGACTTCCTCCTGGCCGTGATGGGTTTCGCCACCATCATGGGTAGCATGAGCTCTGTCATCTACAACATGAACACTGCAGATGCAGCCTTCTACCCAGACCACGCCCTGGTGAAGAAAT-ACATGAAGCTGCATCACGTCAACCGCAGGCTGGAGCGGCGAGTCATTGACTGGTACCAGCACCTGCATATCAACAAGAAGATGACCAATGAGGTAGCCATCTTACAGCACTTGCCTGAGCAGTTGCGGGCAGAAGTGGCCGTGTCTGTACACCTGCCTACTCTGAGCCAGGTGCAGATCTTCCAGAACTGTGAGGCCAGCCTGCTGGAGGAGCTGGTGCT---GAAGCTGCAGCCCCAGACCTACTCACCAGGCGACTATGTCTGCCGCAA-GGGGGACATTGGCCGAGAGATGTACATCATCCGAGAGGGTCAGCTGGCTGTGGTAGCCGATGATGGTGTCACTCAGTATGCTGTGCTTGGTGCAGGGCTCTACTTTGGGGAGATCAGCATCATCAACATCAAAGGGAACATGTCTGGGAACCGCCGTACAGC--CAACATCAAGAGTCTAGGTTATTCAGATCTGTTCTGCCTGAGCAAGGAGGACCTGCAGAAAGTGCTGAGCGAGTATCCACAGGCCCAGGCCATCATGGAGG-AAAAGGGCCGTGAGATCCTGCTCAAAATGAACAAGTTGGACGTAAATGCCGAGGCAGCTGAGATCGCCCTACAGGAGGCCACGGAGGCCCGGCTGCGAGGCCTCGACCAGCAACTCGATGATCTGCAGACCAAGTTCGCGCGACTCCTGGCTGAGCTGGAGTCCAGTGCACTCAAGATGGCCTATCGCATCGAGCGGCTGGAGTGGCAGACTCGGGAGTGGCCAATGCCTGAGGAACTGGCCGAGGCCGACGATGAGGGCGAACCTGGGGAGGGAACGTCCAAGGATGGAGAGGGCAGAGCTGGCCAGGAGGGACCCCCAAGCCCAGAGTGA
Mesoplodon_peruvianus ATGCGCCAGGACAGCAACGAGAAGACGACAGAGTCCAGCAGTTCTGCCCCAGCCAAGGCCAGGAAGTTGCTGCCTGTCCTGGACCCATCTG--GGGATTACTACTACTGGTGGCTAAACACTATGGTCTTCCCAGTAATGTATAACCTCATCATCGTCGTGTGCAGAGCCTGCTTCCCCGACTTGCAGCGCTATTATCTGGTGGCCTGGTTAGTACTGGACTGCACGAGTGACCTGATCTACCTACTGGACATCGTGGTGCGCTTCCACACTGGATTCTTGGAACAGGGCATATTGGTGGTGGACAAGGGTAGGATCTCGAGTCGCTACGTTTGCACCTGGAGCTTCTTCTTGGACCTGGTTTCCCTGTTACCCACGGAAGTGGCCTACGTGAGTCTGGGTCCGCACACACC----CATGCTGAGGCTGAACCGCTTTCTGCGGGCGCCCCGCCTCTTTGAGGCCTTTGACCGCATGGAGACCCTCACAGTTTACCCGAATGCCTTCCGCATCACCAAGCTGATGCTTTACGTTTT-------TGTTGTCATCCATTGGAACAGCTGCCTATACTTTGCCCTGTCCCGGTACCTGGGCTTCGGGCGTGACGCCTGGGTGTACCCCGACCCCGCGCAGCCCGGCTTTGAGCAGCCGCGGCGCCAGTACCTCTATAGCTTTTACTTCTCCACGCTGATCCTGACCACCGTGGGCGATACGCCGCTGCCAGACCGGGAGGAAGAGTACCTCTTCATGGTGGGAGACTTCCTCCTGGCCGTGATGGGTTTCGCCACCATCATGGGTAGCATGAGCTCTGTCATCTACAACATGAACACTGCAGATGCAGCCTTCTACCCAGACCACGCCCTGGTGAAGAAAT-ACATGAAGCTGCATCACGTCAACCGCAGGCTGGAGCGGCGAGTCATTGACTGGTACCAGCACCTGCATATCAACAAGAAGATGACCAATGAGGTAGCCATCTTACAGCACTTGCCTGAGCAGTTGAGGGCAGAAGTGGCCGTGTCTGTACACCTGCCTACTCTGAGCCAGGTGCAGATCTTCCAGAACTGTGAGGCCAGCCTGCTGGAGGAGCTGGTGCT---GAAGCTGCAGCCCCAGACCTACTCACCAGGCGACTATGTCTGCCGCAA-GGGGGACATTGGCCGAGAGATGTACATCATCCGAGAGGGTCAGCTGGCTGTGGTAGCCGATGATGGTGTCACTCAGTATGCTGTGCTTGGTGCAGGGCTCTACTTTGGGGAGATCAGCATCATCAACATCAAAGGGAACATGTCTGGGAACCGCCGTACAGC--CAACATCAAGAGTCTAGGTTATTCAGATCTGTTCTGCCTGAGCAAGGAGGACCTGCAGGAAGTGCTGAGCGAGTATCCACAGGCCCAGGCCATCATGGAGG-AAAAGGGCCGTGAGATCCTGCTCAAAATGAACAAGTTGGACGTAAATGCCGAGGCAGCTGAGATCGCCCTACAGGAGGCCACGGAGGCCCGGCTGCGAGGCCTCGACCAGCAACTTGATGATCTGCAGACCAAGTTCGCGCGACTCCTGGCTGAGCTGGAGTCCAGTGCACTCAAGATGGCCTATCGCATCGAGCGGCTGGAGTGGCAGACTCGGGAGTGGCCAATGCCTGAGGAACTGGCCGAGGCCGACGATGAGGGCGAACCTGGGGAGGGAACGTCCAAGGATGGAGAGGGCAGAGCTGGCCAGGAGGGACCCCCAAGCCCAGAGTGA
Mesoplodon_stejnegeri ATGCGCCAGGACAGCAACGAGAAGACGACAGAGTCCAGCAGTTCTGCCCCAGCCAAGGCCAGGAAGTTGCTGCCTGTCCTGGACCCATCTG--GGGATTACTACTACTGGTGGCTAAACACTATGGTCTTCCCAGTAATGTATAACCTCATCATCGTCGTGTGCAGAGCCTGCTTCCCCGACTTGCAGCGCTATTATCTGGTGGCCTGGTTAGTACTGGACTGCACGAGTGACCTGATCTACCTACTGGACATCGTGGTGCGCTTCCACACTGGATTCTTGGAACAGGGCATATTGGTGGTGGACAAGGGTAGGATCTCGAGTCGCTACGTTTGCACCTGGAGCTTCTTCTTGGACCTGGTTTCCCTGTTACCCACGGAAGTGGCCTACGTGAGTCTGGGTCCGCACACACC----CATGCTGAGGCTGAACCGCTTTCTGCGGGCGCCCCGCCTCTTTGAGGCCTTTGACCGCATGGAGACCCTCACAGTTTACCCGAATGCCTTCCGCATCACCAAGCTGATGCTTTACGTTTT-------TGTTGTCATCCATTGGAACAGCTGCCTATACTTTGCCCTGTCCCGGTACCTGGGCTTCGGGCGTGACGCCTGGGTGTACCCCGACCCCGCGCAGCCCGGCTTTGAGCAGCCGCGGCGCCAGTACCTCTATAGCTTTTACTTCTCCACGCTGATCCTGACCACCGAGGGCGATACGCCGCTGCCAGACCGGGAGGAAGAGTACCTCTTCATGGTGGGAGACTTCCTCCTGGCCGTGATGGGTTTCGCCACCATCATGGGTAGCATGAGCTCTGTCATCTACAACATGAACACTGCAGATGCAGCCTTCTACCCAGACCACGCCCTGGTGAAGAAAT-ACATGAAGCTGCATCACGTCAACCGCAGGCTGGAGCGGCGAGTCATTGACTGGTACCAGCACCTGCATATCAACAAGAAGATGACCAATGAGGTAGCCATCTTACAGCACTTGCCTGAGCAGTTGCGGGCAGAAGTGGCCGTGTCTGTACACCTGCCTACTCTGAGCCAGGTGCAGATCTTCCAGAACTGTGAGGCCAGCCTGCTGGAGGAGCTGGTGCT---GAAGCTGCAGCCCCAGACCTACTCACCAGGCGACTATGTCTGCCGCAA-GGGGGACATTGGCCGAGAGATGTACATCATCCGAGAGGGTCAGCTGGCTGTGGTAGCCGATGATGGTGTCACTCAGTATGCTGTGCTTGGTGCAGGGCTCTACTTTGGGGAGATCAGCATCATCAACATCAAAGGGAACATGTCTGGGAACCGCCGTACAGC--CAACATCAAGAGTCTAGGTTATTCGGATCTGTTCTGCCTGAGCAAGGAGGACCTGCAGGAAGTGCTGAGCGAGTATCCACAGGCCCAGGCCATCATGGAGG-AAAAGGGCTGTGAGATCCTGCTCAAAATGAACAAGTTGGACGTAAATGCCGAGGCAGCTGAGATCGCCCTACAGGAGGCCACGGAGGCCCGGCTGCGAGGCCTCGACCAGCAACTCGATGATCTGCAGACCAAGTTCGCGCGACTCCTGGCTGAGCTGGAGTCCAGTGCACTCAAGATGGCCTATCGCATCGAGCGGCTGGAGTGGCAGACTCGGGAGTGGCCAATGCCTGAGGAACTGGCCGAGGCCGACGATGAGGGCGAACCTGGGGAGGGAACGTCCAAGGATGGAGAGGGCAGAGCTGGCCAGGAAGGACCCCCAAGCCCAGAGTGA
Mesoplodon_layardii ATGCGCCAGGACAGCAACGAGAAGACGACAGAGTCCAGCAGTTCTGCCCCAGCCAAGGCCAGGAAGTTGCTGCCTGTCCTGGACCCATCTG--GGGATTACTACTACTGGTGGCTAAACACTATGGTCTTCCCAGTAATGTATAACCTCATCATCGTCGTGTGCAGAGCCTGCTTCCCTGACTTGCAGCGCTATTATCTGGTGGCCTGGTTAGTACTGGACTGCACGAGTGACCTGATCTACCTACTGGACATCGTGGTGCGCTTCCACACTGGATTCTTGGAACAGGGCATATTGGTGGTGGACAAGGGTAGGATCTCGAGTCGCTACGTTCGCACCTGGAGCTTCTTCTTGGACCTGGTTTCCCTGTTACCCACGGAAGTGGCCTACGTGAGTCTGGGTCCGCACACACC----CATGCTGAGGCTGAACCGCTTTCTGCGGGCGCCCCGCCTCTTTGAGGCCTTTGACCGCATGGAGACCCTCACAGTTTACCCGAATGCCTTCCGCATCACCAAGCTGATGCTTTACGTTTT-------TGTTGTCATCCATTGGAACAGCTGCCTATACTTTGCCCTGTCCCGGTACCTGGGCTTCGGGCGTGACGCCTGGGTGTACCCCGACCCCGCGCAGCCTGGCTTTGAGCAGCCGCGGCGCCAGTACCTCTATAGCTTTTACTTCTCCACGCTGATCCTGACCACCGTGGGCGATACGCCGCTGCCAGACCGGGAGGAAGAGTACCTCTTCATGGTGGGAGACTTCCTCCTGGCCGTGATGGGTTTCGCCACCATCATGGGTAGCATGAGCTCTGTCATCTACAACATGAACACTGCAGATGCAGCCTTCTACCCAGACCACGCCCTGGTGAAGAAAT-ACATGAAGCTGCATCACGTCAACCGCAGGCTGGAGAGGCGAGTCATTGACTGGTACCAGCACCTGCATATCAACAAGAAGATGACCAATGAGGTAGCCATCTTACAGCACTTGCCTGAGCAGTTGCGGGCAGAAGTGGCCGTGTCTGTACACCTGCCTACTCTGAGCCAGGTGCAGATCTTCCAGAACTGTGAGGCCAGCCTGCTGGAGGAGCTGGTGCT---GAAGCTGCAGCCCCAGACCTACTCACCAGGCGACTATGTCTGCCGCAA-GGGGGACATTGGCCGAGAGATGTACATCATCCGAGAGGGTCAGCTGGCTGTGGTAGCCAATGATGGTGTCACTCAGTATGCTGTGCTTGGTGCAGGGCTCTACTTTGGGGAGATCAGCATCATCAACATCAAAGGGAACATGTCTGGGAACCGCCGTACAGC--CAACATCAAGAGTCTAGGTTATTCGGATCTGTTCTGCCTGAGCAAGGAGGACCTGCAGGAAGTGCTGAGCGAGTATCCACAGGCCCAGGCCATCATGGAGG-AAAAGGGCCGTGAGATCCTGCTCAAAATGAACAAGTTGGACGTAAATGCCGAGGCAGCTGAGATCACCCTACAGGAGGCCACGGAGGCCCGGCTGCAAGGCCTCGACCAGCAACTCGATGATCTGCAGACCAAGTTCGCGCGACTCCTGGCTGAGCTGGAGTCCAGTGCACTCAAGATGGCCTATCGCATCGAGCGGCTGGAGTGGCAGACTCGGGAGTGGCCAATGCCTGAGGAACTGGCCAAGGCCAACGATGAGGGCGAACCTGGGGAGGGAACGTCCAAGGATGGAGAGGGCAGAGCTGGCCAGGAGGGACCCCCAAGCCCAGAGTGA
Mesoplodon_hectori ATGCGCCAGGACAGCAACGAGAAGACGACAGAGTCCAGCAGTTCTGCCCCAGCCAAGGCCAGGAAGTTGCTGCCTGTCCTGGACCCATCTG--GGGATTACTACTACTGGTGGCTAAACACTATGGTCTTCCCAGTAATGTATAACCTCATCATCGTCGTGTGCAGAGCCTGCTTCCCCGACTTGCAGCGCTATTATCTGGTGGCCTGGTTAGTACTGGACTGCACGAGTGACCTGATCTACCTACTGGACATCGTGGTGCGCTTCCACACTGGATTCTTGGAACAGGGCATATTGGTGGTGGACAAGGGTAGGATCTCGAGTCGCTACGTTCGCACCTGGAGCTTCTTCTTGGACCTGGTTTCCCTGTTACCCACGGAAGTGGCCTACGTGAGTCTGGGTCCTCACACACC----CATGCTGAGGCTGAACCGCTTTCTGAGGGCGCCCCGCCTCTTTGAGGCCTTTGACCGCATGGAGACCCTCACAGTTTACCCGAATGCCTTCCGCATCACCAAGCTGATGCTTTACATTTT-------TGTTGTCATCCATTGGAACAGCTGCCTATACTTTGCCCTGTCCCGGTACCTGGGCTTCGGGCGTGACGCCTGGGTGTACCCCGACCCCGCGCAGCCCGGCTTTGAGCAGCCGCGGCGCCAGTACCTCTATAGCTTTTACTTCTCCACGCTGATCCTGACCACCGTGGGCGATACGCCGCTGCCAGACCGGGAGGAAGAGTACCTCTTCATGGTGGGAGACTTCCTCCTGGCCGTGATGGGTTTCGCCACCATCATGGGTAGCATGAGCTCTGTCATCTACAACATGAACACTGCAGATGCAGCCTTCTACCCAGACCACGCCCTGGTGAAGAAAT-ACATGAAGCTGCATCACGTCAACCGCAGGCTGGAGTGGCGAGTCATTGACTGGTACCAGCACCTGCATATCAACAAGAAGATGACCAATGAAGTAGCCATCTTACAGCACTTGCCTGAGCAGTTGCGGGCAGAAGTGGCCGTGTCTGTACACCTGCCTACTCTGAGCCAGGTGCAGATCTTCCAGAACTGTGAGGCCAGCCTGCTGGAGGAGCTGGTGCT---GAAGCTGCAGCCCCAGACCTACTCACCAGGCGACTATGTCTGCCGCAA-GGGGGACATTGGCCGAGAGATGTACATCATCCGAGAGGGTCAGCTGGCTGTGGTAGCCGATGATGGTGTCACTCAGTATGCTGTGCTTGGTGCAGGGCTCTACTTTGGGGAGATCAGCATCATCAACATCAAAGGGAACATGTCTGGGAACCGCCGTACAGC--CAACATCAAGAGTCTAGGTTATTCGGATCTGTTCTGCCTGAGCAAGGAGGACCTGCAGGAAGTGCTGAGCGAGTATCCACAGGCCCAGGCCATCATGGAGG-AAAAGGGCCGTGAGATCCTGCTCAAAATGAACAAGTTGGACGTAAATGCCGAGGCAGCTGAGATCGCCCTACAGGAGGCCACGGAGGCCCGGCTGCGAGGCCTCGACCAGCAACTCGATGATCTGCAGACCAAGTTCGCGCGACTCCTGGCTGAGCTGGAGTCCAGTGCACTCAAGATGGCCTATCGCATCGAGCGGCTGGAGTGGCAGACTCGGGAGTGGCCAATGCCTGAGGAACTGGCCGAGGCCGACGATGAGGGCAAACCTGGGGAGGGAACGTCCAAGGATGGAGAGGGCAGAGCTGGCCAGGAGGGACCCCCAAGCCCAGAGTGA
Mesoplodon_europaeus ATGCGCCAGGACAGCAAAGTGAAGACGACAGAGTCCAGCAATTCTGCCCCAGCCAAGGCCAGGAAGTTGCTGCCTGTCCTGGACCCATCTGTAGGGATTACTACTACTGGTGGCTAAACACTATGGTCTTCCCAGTAATGTATAACCTCATCATCGTCGTGTGCAGAGCCTGCTTCCCCGACTTGCAGCGCTATTATCTGGTGGCCTGGTTAGTACTGGACTTCACGAGTGACCTGCTCTACCTACTGGACATCGTGGTGCGCTTCCACACTGGATTCTTGGAACAGGGCATACTGGTGGTGGACAAGGGTAGGATCTCGAGTCGCTACGTTCGCACCTGGAGCTTCTTCTTGGACCTGGTTTCCCTGTTACCCACGGAAGTGGCCTATGTGAGTCTGGGTCCGCACACACC----CACGCTGAGGATGAACCGCTTTCTGCGGGTGCCCCGCCTCTTTGAGGCCTTTGACCGCATGGAGACCCGCACAGTTTACCCGAATGCCTTCCGCATCTCCAAGCTGATGCTTTACGTTTT-------TGTTGTCATCCATTGGAACAGCTGCCTATACTTTGCCCTGTCCCGGTACCTGGGCTTCGGGCGTGACGCCTGGGTGTACCCCGACCCCGCGCAGCCTGGCTTTGAGCAGCTGCGGCGCCAGTACCTCTATAGCTTTTACTTCTCCACGCTGATCCTGACCACCGTGGGTGATACGCCGCTGCCAGACCGGGAGGAAGAGTACCTCTTCATGGTGGGAGACTTCCTACTGGCCATCATGGGTTTCGCCACCATCATGGGTAGCATGAGCTCTGTCATCTACGACATGAACACTGCAAATGCAGCCTTCTACCCAGACCACGCCCTGGTGAAGAAAT-ACATGAAGCTGCATCACGTCAACCGCAGGCTGGAGCGGCGAGTCATTGACTGGTACCAGCACCTGCAGATCAACAAGAAGATGACCAATGAGGTAGCCATCTTACAGCACTTGCCTGAGCAGTTGCGGGCAGAAGTGGCCGTGTCTGTACACCTGCCTACTCTGAGCCGGGTGCAGATCTTCCAGAACTGTGAGGCCAGCCTGCTGGAGGAGCTGGTGCT---GAAGCTGCAGCCCCAGACCTACTCACCAGGCGAATATGTCTGCCGCAA-GGGGGACATTGGCCGAGAGATGTACATCATCCGAGAGGGTCAGCTGGCTGTGGTAGCCGACGATGGTGTCACTCAGTATGCTGTGCTTGGTGCAGGGTTCTACTTTGGGGAGATCAGCATCATCAACATCAAAGGGAACATGTCTGGGAACCGCCGTACAGC--CAACATCAAGAGTCTAGGTTATTCGGATCTGTTCTGCCTGAGCAAGGAGGACCTGCAGGAAGTGCTGAGCGAGTATCCACAGGCCCAGGCCATCATGGAGG-AAAAGGGCCGTGAGATCCTGCTCAAAATGAACAAGTTGGACGTAAATGCCGAGGCAGCTGAGATCGCCCTACAGGAGGCCACGGAGGCCCGGCTGCGAGGCCTCGACCAGCAACTCGATGATCTGCAGACCAAGTTCGCGCGACTCCTGGCTGAGCTGGAGTCCAGTGCACTCAAGATGGCCTATCGCATCGAGCGGCTGGAGTGGCAGACTCGGGAGTGGCCAATGCCTGAGGAACTGGCCGAGGCCGACGATGAGGGCGAACCTGGGGAGGGAACGTCCAAGGGTGGAGAGGGCAGAGCTGGCCAGGAGGGACCCCCAAGCCCAGAGTGA
Mesoplodon_ginkgodens ATGCGCCAGGACAGCAAAGTGAAGACGACAGAGTCCAGCAATTCTGCCCCAGCCAAGGCCAGGAAGTTGCTGCCTGTCCTGGACCCATCTG--GGGATTACTACTACTGGTGGCTAAACACTATGGTCTTCCCAGTAATGTATAACCTCATCATCGTCGTGTGCAGAGCCTGCTTCCCCGACTTGCAGCGCTATTATCTGGTGGCCTGGTTAGTACTGGACTTCACGAGTGACCTGCTCTACCTACTGGACATCGTGGTGCGCTTCCACACTGGATTCTTGGAACAGGGCATACTGGTGGTGGACAAGGGTAGGATCTCGAGTCGCTACGTTCGCACCTGGAGCTTCTTCTTGGACCTGGTTTCCCTGTTACCCACGGAAGTGGCCTATGTGAGTCTGGGTCCGCACACACC----CACGCTGAGGATGAACCGCTTTCTGCGAGTGCCCCGCCTCTTTGAGGCCTTTGACCGCATGGAGACCCGCACAGTTTACCCGAATGCCTTCCGCATCGCCAAGCTGATGCTTTACGTTTT-------TGTTGTCATCCMTTGGAACAGCTGCCTATACTTTGCCCTGTCCCGGTACCTGGGCTTCGGGCGTGACGCCTGGGTGTACCCCGACCCCGCGCAGCCTGGCTTTGAGCAGCTGCGGCGCCAGTACCTCTATAGCTTTTACTTCTCCACGCTGATCCTGACCACCGTGGGTGATACGCCGCTGCCAGACCGGGAGGAAGAGTACCTCTTCATGGTGGGAGACTTCCTACTGGCCGTCATGGGTTTCGCCACCATCATGGGTAGCATGAGCTCTGTCATCTACGACATGAACACTGCAAATGCAGCCTTCTACCCAGACCACGCCCTGGTGAAGAAAT-ACATGAAGCTGCATCACGTCAACCGCAGGCTGGAGCGGCGAGTCATTGACTGGTACCAGCACCTGCAGATCAACAAGAAGATGACCAATGAGGTAGCCATCTTACAGCACTTGCCTGAGCAGTTGCAGGCAGAAGTGGCCGTGTCTGTACACCTGCCTACTCTGAGCCGGGTGCAGATCTTCCAGAACTGTGAGGCCAGCCTGCTGGAGGAGCTGGTGCT---GAAGCTGCAGCCCCAGACCTACTCACCAGGCGAATATGTCTGCCGCAA-GGGGGACATTGGCCGAGAGATGTACATCATCCGAGAGGGTCAGCTGGCTGTGGTAGCCGATGATGGTGTCACTCAGTATGCTGTGCTTGGTGCAGGGTTCTACTTTGGGGAGATCAGCATCATCAACATCAAAGGGAACATGTCTGGGAACCGCCGTACAGC--CAACATCAAGAGTCTAGGTTATTCGGATCTGTTCTGCCTGAGCAAGGAGGACCTGCAGGAAGTGCTGAGCGAGTATCCACAGGCCCAGGCCATCATGGAGG-AAAAGGGCCGTGAGATCCTGCTCAAAATGAACAAGTTGGACGTAAATGCCGAGGCAGCTGAGATCGCCCTACAGGAGGCGACGGAGGCCCGGCTGCGAGGCCTCGATCAGCAACTCGATGATCTGCAGACCAAGTTCGCGCGACTCCTGGCTGAGCTGGAGTCCAGTGCACTCAAGATGGCCTATCGCATCGAGCGGCTGGAGTGGCAGACTCAGGAGTGGCCAATGCCTGAGGAACTGGCCGAGGCCGACGATGAGGGCGAACCTGGGGAGGGAACGTCCAAGGATGGAGAGGGCAGAGCTGGCCAGGAGGGACCCCCAAGCCCAGAGTGA
Mesoplodon_mirus ATGCGCCAGGACAGCAAAGTGAAGACGACAGAGTCCAGCAATTCTGCCCCAGCCAAGGCCAGGAAGTTGCTGCCTGTCCTGGACCCATCTG--GGGATTACTACTACTGGTGGCTAAACACTATGGTCTTCCCAGTAATGTATAACCTCATCATCGTCGTGTGCAGAGCCTGCTTCCCCGACTTGCAGCGCTATTATCTGGTGGCCTGGTTAGTACTGGACTTCACGAGTGACCTGCTCTACCTACTGGACATCGTGGTGCGCTTCCACACTGGATTCTTGGAACAGGGCATACTGGTGGTGGACAAGGGTAGGATCTCGAGTCACTACGTTCGCACCTGGAGCTTCTTCTTGGACCTGGTTTCCCTGTTACCCACGGAAGTGGCCTATGTGAGTCTGAGTCCGCACACACC----CATGCTGAGGATGAACTGCTTTCTGCGGGTGCCCCGCCTCTTTGAGGCCTTTGACCGCATGGAGACCCGCACAGTTTACCCGAATGCCTTCCGCATCGCCAAGCTGATGCTTTACGTTTT-------TGTTGTCATCCATTGGAACAGCTGCCTATACTTTGCCCTGTCCCGGTACCTGGGCTTCGGGCGTGACGCCTGGGTGTACCCCGACCCCGCGCAGCCTGGCTTTGAGCAGCTGCGGCGCCAGTACCTCTATAGCTTTTACTTCTCCACGCTGATCCTGACCACCGTGGGTGATACGCCGCTGCCAGACCGGGAGGAAGAGTACCTCTTCATGGTGGGAGACTTCCTACTGGCCGTCATGGGTTTCGCCACCATCATGGGTAGCATGAGCTCTGTCATCTACGACATGAACACTGCAAATGCAGCCTTCTACCCAGACCACGCCCTGGTGAAGAAAT-ACATGAAGCTGCATCACGTCAACCGCAGGCTGGAGCGGCGAGTCATTGACTGGTACCAGCACCTGCAGATCAACAAGAAGATGACCAATGAGGTAGCCATCTTACAGCACTTGCCTGAGCAGTTGCGGGCAGAAGTGGCCGTGTCTGTACACCTGCCTACTCTGAGCCGGGTGCAGATCTTCCAGAACTGTGAGGCCAGCCTGCTGGAGGAGCTGGTGCT---GAAGCTGCAGCCCCAGACCTACTCACCAGGCGAATATGTCTGCCGCAA-GGGGGACATTGGCCGAGAGATGTACATCATCCGAGAGGGTCAGCTGGCTGTGGTAGCCGATGATGGTGTCACTCAGTATGCTGTGCTTGGTGCAGGGTTCTACTGTGGGGAGATCAGCATCATCAACATCAAAGAGAACATGTCTGGGAACCGCCGTACAGC--CAACATCAAGAGTCTAGGTTATTCGGATCTGTTCTGCCTGAGCAAGGAGGACCTGCAGGAAGTGCTGAGCGAGTATCCACAGGCCCAGGCCATCATGGAGG-AAAAGGGCCGTGAGATCCTGCTCAAAATGAACAAGTTGGACGTAAATGCCAAGGCAGCTGAGATCGCCCTACAGGAGGCCACGGAGGCCCGGCTGCGAGGCCTCGACCAGCAACTCGATGATCTGCAGACCAAGTTCGCGCAACTCCTGGCTGAGCTGGAGTCCAGTGCACTCAAGATGGCCTATCGCATCGAGCGGCTGGAGTGGCAGACTCGGGAGTGGCCAATGCCTGAGGAACTGGCCGAGGCCGACGATGAGGGCGAACCTGGGGAGGGAACGTCCAAGGATGGAGAGGGCAGAGCTGGCCAGGAGGGACCCCCAAGCCCAGAGTGA
Ziphius_cavirostris ATGCGCCAGGACAGCAAAGTGAAGACGACAGAGTCCAGCAATTCTGCCCCAGCCAAGGCCAGGAAGTTGCTGCCTGTCCTGGACCCATCTG--GGGATTACTACTACTGGTGGCTAAACACTATGGTCTTCCCAGTAATGTATAACCTCATCATCGTCGTGTGCAGAGCCTGCTTCCCCGACTTGCAGCGCTATTACCTGGTGGCCTGGTTAGTACTGGACTTCACGAGTGACCTGCTCTACCTACTGGACATCGTGGAGCGCTTCCACACTGGATTCTTGGAACAGGGCATACTGGTGGTGGACAAGGGTAGGATCTCGAGTCGCTACGTTCGCACCTGGAGCTTCTTCTTGGACCTGGTTTCCCTGTTACCCACGGAAGTGGCCTACGTGAGTCTGGGTCCGCACACACC----CACGCTGAGGATGAACCGCTTTCTGCGGGTGCCCCGCCTCTTTGAGGCCTTTGACCGCATGGAGACCCGCACAGTTTACCCGAATGCCTTCCGCATCGCCAAGCTGATGCTTTACGTTTT-------TGTTGTCATCCATTGGAACAGCTGCCTATACTTTGCCCTGTCCCGGTACCTGGGCTTCGGGCGTGACGCCTGGGTGTACCCCGACCCCGCGCAGCCTGGCTTTGAGCAGCTGCGGCGCCAGTACCTCTATAGCTTTTACTTCTCCACGCTGATCCTGACCACCGTGGGTGATACGCCGCTGCCAGACCGGGAGGAAGAGTACCTCTTCATGGTGGGAGACTTCCTACTGGCCGTCATGGGTTTCGCCACCATCATGGGTAGCATGAGCTCTGTCATCTACAACATGAACACTGCAAATGCAGCCTTCTACCCAGACCACGCCCTGGTGAAGAAAT-ACATGAAGCTGCATCACGTCAACCGCAGGCTGGAGCGGCGAGTCATTGACTGGTACCAGCACCTGCAGATCAACAAGAAGATGACCAATGAGGTAGCCATCTTACAGCACTTGCCTGAGCAGTTGCGGGCAGAAGTGGCCGAGTCTGTACACCTGCCTACTCTGAGTCGGGTGCAGATCTTCCAGAACTGTGAGGCCAGCCTGCTGGAGGAGCTGGTGCT---GAAGCTGCAGCCCCAGACCTACTCACCAGGCGACTATGTCTGCCGCAA-GGGGGACATTGGCCGAGAGATATACATCATCCGAGAGGGTCAGCTGGCTGTGGTAGCCGATGATGGTGTCACTCAGTATGCTGTGCTTGGTGCAGGGTTCTACTTTGGGGAGATCAGCATCATCAACATCAAAGGGAACATGTCTGGGAACCGCCGTACAGC--CAACATCAAGAGTCTAGGTTATTCGGATCTGTTCTGCCTGAGCAAGGAGGACCTGCAGGAAGTGCTGAGAGAGTATCCACAGGCCCAGGCCATCATGGAGG-AAAAGGGCCGTGAGATCCTGCTCAAAATGAACAAGTTGGACGTAAATGCCGAGGCAGCTGAGATCGCCCTACAGGAGGCCACGGAGGCCCGGCTGCGAGGCCTCGACCAGCAACTCGATGATCTGCAGACCAAGTTCGCGCGACTCCTGGCTGAGCTGGAGTCCAGTGCACTCAAGATGGCCTATCGCATCGAGTGGCTGGAGTGGCAGACTCGGGAGTGGCCAATGCCTGAGGAACTGGCCGAGGCCGACGATGAGGGCGAAACTGGGGAGGGAACGTCCAAGGATGGAGAGGGCAGAGCTGGCCAGGAGGGACCCCCAAGCCCAGAGTGA
Tasmacetus_shepherdi ATGCGCCAGGACAGCAAAGTGAAGACGACAGAGTCCAGCAATTCTGCCCCAGCCAAGGCCAGGAAGTTGCTGCCTGTCCTGGACCCATCTG--GGGATTACTACTACTGGTGGCTAAACACTATGGTCTTCCCAGTAATGTATAACCTCATCATCGTCGTGTGCAGAGCCTGCTTCCCCGACTTGCAGCGCTATTATCTGGTGGCCTGGTTAGTACTGGACTTCACGAGTGACCTGCTCTACCTACTGGACATCGTGGTGCGCTTCCACACTGGATTCTTGGAACAGGGCATACTGGTGGTGGACAAGGGTAGGATCTCGAGTCGCTACGTTCGCACCTGGAGCTTCTTCTTGGACCTGGTTTCCCTGTTACCCATGGAAGTGGCCTATGTGAGTCTGGGTCCGCACACACC----CACGCTGAGGATGAACCGCTTTCTGCGGGTGCCCCGCCTCTTTGAGGCCTTTGACCGCATGGAGACCCGCACAGTTTACCCGAATGCCTTCCGCATCGCCAAGCTGATGCTTTACGTTTT-------TGTTGTCATCCATTGGAACAGCTGCCTATACTTTGCCCTGTCCCGGTACCTGGGCTTCGGGCGTGACGCCTGGGTGTACCCCGACCCCGCGCAGCCTGGCTTTGAGCAGCTGCGGCGCCAGTACCTCTATAGCTTTTACTTCTCCACGCTGATCCTGACCACCGTGGGTGATACGCCGCTGCCAGACCAGGAGGAAGAGTACCTCTTCATGGTGGGAGACTTCCTACTGGCCGTCATGGGTTTCGCCACCATCATGGGTAGCATGAGCTCTGTCATCTACAACATGAACACTGCAAATGCAGCCTTCTACCCAGACCACGCCCTGGTGAAGAAAT-ACATGAAGCTGCATCACGTCAACAGCAGGCTGGAGCAGCGAGTCATTGACTGGTACCAGCACCTGCAGATCAACAAGAAGATGACCAATGAGGTAGCCATCTTACAGCACTTGCCTGAGCAGTTGCGGGCAGAAGTGGCCGTGTCTGTACACCTGCCTACTCTGAGCCGGGTGCAGATCTTCCAGAACTGTGAGGCCAGCCTGCTGGAGGAGCTGGTGCT---GAAGCTGCAGCCCCAGACCTACTCACCAGGCGACTATGTCTGCTGCAA-GGGGGACATTGGCCGAGAGATGTACATCATCCGAGAGGGTCAGCTGGCTGTGGTAGCCGATGATGGTGTCACTCAGTATGCTGTGCTTGGTGCAGGGTTCTACTTTGGGAAGATCAGCATCATCAACATCAAAGGGAACATGTCTGGGAACCGCCGCACAGC--CAACATCAAGAGTCTAGGTTATTCGGATCTGTTCTGCCTGAGCAAGGAGGACCTGCAGGAAGTGCTGAGCGAGTATCCACAGGCCCAGGCCACCATGGAGG-AAAAGGGCCGTGAGATCCTGCTCAAAATGAACAAGTTGGACGTAAATGCCGAGGCAGCTGAGATCGCCCTACAGGAGGCCACGGAGGCCCGGCTGCGAGGCCTCGACCAGCAACTCGATGATCTGCAGACCAAGTTCGCGCGACTCCTGGCTGAGCTGGAGTCCAGTGCACTCAAGATGGCCTATCGCATCGAGCGGCTGGAGTGGCAGACTCGGGAGTGGCCAGTGCCTGAGGAACTGGCCGAGGCCGACGATGAGGGCGAACCTGGGGAGGGAACGTCCAAGGATGGAGAGGGCAGAGCTGGCCAGGAGGGACCCCCAAGCCCAGAGTGA
Mesoplodon_carlhubbsi ATGCGCCAGGACAGCAACGAGAAGACGACAGAGTCCAGCAGTTCTGCCCCAGCCAAGGCCAGGAAGTTGCTGCCTGTCCTGGACCCATCTG--GGGATTACTACTACTGGTGGCTAAACACTATGGTCTTCCCAGTAATGTATAACCTCATCATCGTCGTGTGCAGAGCCTGCTTCCCTGACTTGCAGCGCCATTATCTGGTGGCCTGGTTAGTACTGGACTGCACGAGTGACCTGATCTACCTACTGGACATCGTGGTGCGCTTCCACACTGGATTCTTGGAACAGGGCATATTGGTGGTGGACAAGGGTAGGATCTCGAGTCGCTACGTTCGCACCTGGAGCTTCTTCTTGGACCTGGTTTCCCTGTTACCCACGGAAGTGGCCTACGTGAGTCTGGGTCCGCACACACC----CATGCTGAGGCTGAACCGCTTTCTGCGGGCGCCCCGCCTCTTTGAGGCCTTTGACCGCATGGAGACCCTCACAGTTTACCCGAATGCCTTCCGCATCACCAAGCTGATGCTTTACGTTTT-------TGTTGTCATCCATTGGAACAGCTGCCTATACTTTGCCCTGTCCCGGTACCTGGGCTTCGGGCGTGACGCCTGGGTGTATCCCGACCCCGCGCAGCCCGGCTTTGAGCAGCCGCGGCGCCAGTACCTCTATAGCTTTTACTTCTCCACGCTGATCCTGACCACCGTGGGCGATACGCCGCTGCCAGACCGGGAGGAAGAGTACCTCTTCATGGTGGGAGACTTCCTCCTGGCCGTGATGGGTTTCGCCACCATCATGGGTAGCATGAGCTCTGTCATCTACAACATGAACACTGCAGATGCAGCCTTCTACCCAGACCACGCCCTGGTGAAGAAAT-ACATGAAGCTGCATCACGTCAACCGCAGGCTGGAGCGGCGAGTCATTGACTGGTACCAGCACCTGCATATCAACAAGAAGATGACCAATGAGGTAGCCATCTTACAGCACTTGCCTGAGCAGTTGCGGGCAGAAGCGGCTGTGTCTGTACACCTGCCTACTCTGAGCCAGGTGCAGATCTTCCAGAACTGTGAGGCCAGCCTGCTGGAGGAGCTGGTGCT---GAAGCTGCAGCCCCAGACCTACTCACCAGGCGACTATGTCTGCCGCAA-GGGGGACATTGGCCGAGAGATGTACATCATCCGAGAGGGTCAGCTGGCTGTGGTAGCCGATGATGGTGTCACTCAGTATGCTGTGCTTGGTGCAGGGCTCTACTTTGGGGAGATCAGCATCATCAACATCAAAGGGAACATGTCTGGGAACCGCCGTACAGC--CAACATCAAGAGTCTAGGTTATTCGGATCTGTTCTGCCTGAGCAAGGAGGACCTGCAGGAAGTGCTGAGCGAGTATCCACAGGCCCAGGCCATCATGGAGG-AAAAGGGCCGTGAGATCCTGCTCACAATGAACAAGTTGGACGTAAATGCCGAGGCAGCTGAGATCGCCCTACAGGAGGCCACGGAGGCCCGGCTGCGAGGCCTCGACCAGCAACTCGATGATCTGCAGACCAAGTTCGCGCGACTCCTGGCTGAGCTGGAGTCCAGTGCACTCAAGATGGCCTATCGCATCGAGCGGCTGGAGTGGCAGACTCGGGAGTGGCCAATGCCTGAGGAACTGGCCGAGGCCGACAATGAGGGCGAACCTGGGGAGGGAACGTCCAAGGATGGAGAGGGCAGAGCTGGCCAGGAGGGAGCCCCAAGCCCAGAGTGA
Mesoplodon_densirostris ATGCACCAGGACAGCAACGAGAAGACGACAGAGTCCAGCAGTTCTGCCCCAGCCAAGGCCAGGAAGTTGCTGCCTGTCCTGGACCCATCTG--GGGATTACTACTACTGGTGGCTAAACACTATGGTCTTCCCAGTAATGTATAACCTCATCATCGTCGTGTGCAGAGCCTGCTTCCCCGACTTGCAGCGCTATTATCTGGTGGCCTGGTTAGTACTGGACTGCACGAGTGACCTGATCTACCTACTGGACATCGTGGTGCGCTTCCACACTGGATTCTTGGAACAGGGCATATTGGTGGTGGACAAGGGTAGGATCTCGAGTCGCTACGTTTGCACCTGGAGCTTCTTCTTGGACCTGGTTTCCCTGTTACCCACGGAAGTGGCCTACGTGAGTCTGGGTCCGCACACACC----CATGCTGAGGCTGAACCGCTTTCTGCGGGCGCCCCGCCTCTTTGAGGCCTTTGACCACATGGAGACCCTCACAGTTTACCCGAATGCCTTCCGCATCACCAAGCTGATGCTTTACGTTTT-------TGTTGTCATCCATTGGAACAGCTGCCTATACTTTGCCCTGTCCCGGTACCTGGGCTTCGGGCGTGACGCCTGGGTGTACCCCGACCCCGCGCAGCCCGGCTTTGAGCAGCCGCGGCGCCAGTACCTCTATAGCTTTTACTTCTCCACGCTGATCCTGACCACCGTGGGCGATACGCCGCTGCCAGACCGGGAGGAAGAGTACCTCTTCATGGTGGGAGACTTCCTCCTGGCCGTGATGGGTTTCGCCACCATCATGGGTAGCATGAGCTCTGTCATCTACAACATGAACACTGCAGATGCAGCCTTCTACCCAGACCACGCCCTGGTGAAGAAAT-ACATGAAGCTGCATCACGTCAACCGCAGGCTGGAGCGGCGAGTCATTGACTGGTACCAGCACCTGCATATCAACAAGAAGATGACCAATGAGGTAGCCATCTTACAGCACTTGCCTGAGCAGTTGCGGGCAGAAGTGGCCGTGTCTGTACACCTGCCTACTCTGAGCCAGGTGCAGATCTTCCAGACCTGTGAGGCCAGCCTGCTGGAGGAGCTGGTGCT---GAAGCTGCAGCCCCAGACCTACTCACCAGGCAACTATGTCTGCCGCAA-GGGGGACATTGGCCGAGAGATGTACATCATCTGAGAGGGTCAGCTGGCTGTGGTAGCCGATGATGGTGTCACTCAGTATGCTGTGCTTGGTGCAGGGCTCTACTTTGGGGAGATCAGCATCATCAACATCAAAGGGAACATGTCTGGGAACCGCCGTACAGC--CAACATCAAGAGTCTAGGTTATTCGGATCTGTTCTGCCTGAGCAAGGAGGACCTGCAGGAAGTGCTGAGCGAGTATCCACAGGCCCAGGCCATCATGGAGG-AAAAGGGCCGTGAGATCCTGCTCAAAATGAACAAGTTGGACGTAAATGCCGAGGCAGCTGAGATCGCCCTACAGGAGGCCACGGAGGCCCGGCTGCGAGGCCTCGACCAGCAACTCGATGATCTGCAGACCAAGTTCGCGCGACTCCTGGCTGAGCTGGAGTCCAGTGCACTCAAGATGGCCTATCGCATCGAGCGGCTGGAGTGGCAGACTCAGGAGTGGCCAATGCCTGAGGAACTGGCCGAGGCCGACGATGAGGGCGAACCTGGGGAGGGAACGTCCAAGGATGGAGAGGGCAGAGCTGGCCAGGAGGGACCCCCAAGCCCAGAGTGA
Indopacetus_pacificus ATGCGCCAGGACAGCAACGAGAAGACGACAGAGTCCAGCAGATCTGCCCCAGCCAAGGCCAGGAAGTTGCTGCCTGTCCTGGACCCATCTG--GGGATTACTACTACTGGTGGCTAAACACTATGGTCTTCCCAGTAATGTATAACCTCATCATCGTCGTGTGCAGAGCCTGCTTCCCCGACTTGCAGCGCTATTATCTGGTGGCCTGGTTAGTACTGGACTGCACGAGTGACCTGATCTACCTACTGGACATCGTGGTGCGCTTCCACACTGGATTCTTGGAACAGGGCATATTGGTGGTGGACAAGGGTAGGATCTCGAGTCGCTACGTTCGCACCTGGAGCTTCTTCTTGGACCTGGTTTCCCTGTTACCCACGGAAGTGGCCTACGTGAGTCTGGGTCCGCACACACC----CATGCTGAGGCTGAACCGCTTTCTGCGGGCGCCCCGCCTCTTTGAGGCCTTTGACCGCATGGAGACACTCACAGTTTACCCGAATGCCTTCCGCATCACCAAGCTGATGCTTTACGTTTT-------TGTTGTCATCCATTGGAACAGCTGCCTATACTTTGCCCTGTCCCGGTACCTGGGCTTCGGATGTGACGCCTGGGTGTACCCCGACCCCGCGCAGCCCGGCTTTGAGCAGCTGCGGCGCCAGTACCTCTATAGCTTTTACTTCTCCACGCTGATCCTGACCACCGTGGGCGATACGCCGCTGCCAGACCGGGAGGAAGAGTACCTCTTCATGGTGGGAGACTTCCTCCCGGCCGTGATGGGTTTCGCCACCATCATGGGTAGCATGAGTTCTGTCATCTACAACATGAACACTGCAGATGCAGCCTTCTACCCAGACCACGCCCTGGTGAAGAAAT-ACATGAAGCTGCATCACGTCAACCGCAGGCTGGAGCGGTGAGTCATTGACTGGTACCAGCACCTGCAGATCAACAAGAAGATGACCAGTGAGGTAGCCATCTTACAGCACTTGCCTGAGCAGTTGC-GGCAGAAGTGGCCATGTCTGTACACCTGCCTACTCTGAGCCGGGTGCAGATCTTCCAGAACTGTGAGGCCAGCCTGCTGGAGGAGCTGGTGCT---GAAGCTGCAGCCCCAGACCTACTCACCAGGCAAATATGTCTGCCGCAA-GGGGGACATTGGCCGAGAGATGTACATCATCCGAGAGGGTCAGCTGGCTGTGGTAGCCGATGATGGTGTCACTCAGTATGCTGTGCTTGGTGCAGGGCTCTACTTTGGGGAGATCAGCATCATCAACATCAAAGGGAACATGTCTGGGAACCGCCGTACAGC--CAACATCAAGAGTCTAGGTTATTCGGATCTGTTCTGCCTGAGCAAGGAGGACCTGCAGGAAGTGCTGAGCAAGTATCCACAGGCCCAGGCCGTCATGGAGG-AAAAGGGCCGTGAGATCCTGCTCAAAATGAACAAGTTGGACGTAAATGCCGAGGCAGCTGAGATCGCCCTACAGGAGGCCACGGAGGCCCGGCTGAGAGGCCTCGACCAGCAACTCGATGATCTGCAGACCAAGTTCACGCGACTCCTGGCTGAGCTGGAGTCCAGTGCACACAAGATGGCCTATCGCATCGAGCGGCTGGAATGGCAGACTCGGGAGTGGCCAATGCCTGAGGACCTGGCCGAGGCCGACGATGAGGGTGAACCTGGGGAGGGAACGTCCAAGGATGGAGGGGGCAGAGCTGTCCAGGAGGGACCCCCAAGCCCAGAGTGA
Mesoplodon_bidens ATGCGCCAGGACAGCAACGAGAAGACGACAGAGTCCAGCAGTTCTGCCCCAGCCAAGGCCAGGAAGTTGCTGCCTGTCCTGGACCCATCTG--GGGATTACTACTACTGGTGGCTAAACACTATGGTCTTCCCAGTAATGTATAACCTCATCATCGTCGTGTGCAGAGCCTGCTTCCCCGACTTGCAGCGCTATTATCTGGGGGCCTGGTTAGTACTGGACTGCACGAGTGACCTGATCTACCTACTGGACATCGTGGTGCGCTTCCACACTGGATTCTTGGAACAGGGCATATTGGTGGTGGACAAGGGTAGGATCTCGAGTCGCTACGTTTGCACCTGTAGCTTCTTCTTGGACCTGGTTTCCCTGTTACCCACGGAAGTGGCCTACGTGAGTCTGGGTCCGCACACACC----CATGCTGAGGCTGAACCGCTTTCTGCGGGCGCCCCGCCTCTTTGAGGCCTTTGACCGCATGGAGACCCTCACAGTTTACCCGAATGCCTTCCGCATCACCAAGCTGATGCTTTACGTTTT-------TGTTGTCATCCATTGGAACAGCTGCCTATACTTTGCCCTGTCCCGGTACCTGGGCTTTGGGCGTGACGCCTGGGTGTACCCCGACCCCGCGCAGCCCGGCTTTGAGCAGCCGCGGCGCCAGTACCTCTATAGCTTTTACTTCTCCACGCTGATCCTGACCACCGTGGGCGATACGCCACTGCCAGACCGGGAGGAAGAGTACCTCTTCATTGTGGGAGACTTCCTCCTGGCCGTGATGGGTTTCGCCACCATCATGGGTAGCATGAGCTCTGTCATCTACAACATGAACACTGCAGATG--GTCTTCCACCCAGACCACGCCCTGGTGAAGAAAT-ACATGAAGCTGCATCACGTCCACCGCAGGCTGGAGCGGCGAGTCATTGACTGGTACCAGCACCTGCAGATCAACAAGAAGATGACCAATGAGGTAGCCATCTTACAGCACTTGCCTGAGCAGTTGCGGGCAGAAGTCGCCGTGTCTGTACACCTGCCTACTCTGAGCCGGGTGCAGATCTTCCAGAACTGTGAGGCCAGCCTGCTGGAGGAGCTGGTGCT---GAAGCTGCAGCCCCAGACCTACTCACCAGGCGACTATGTCTGCCGCAA-GGGGGACATTGGCCGAGAGATGTACATCATCCGAGAGGGTCAGCTGGCTGTGGTAGCCGATGATGGTGTCACTCAGTATGCTGTGCTTGGTGCAGGGCTCTACTTTGGGGAGATCAGCATCATCAACATCAAAGGGAACATGTCTGGGAACCGCCGTACAGC--CAACATCAAGAGTCTAGGTTATTCGGATCTGTTCTGCCTGAGCAAGGAGGACCTGCAGGAAGTGCTGAGCGAGTATCCACAGGCCCAGGCCATCATGGAGG-AAAAGGGCCGTGAGATCCTGCTCAAAATGAACAAGTTGGACGTAAATGCCGAGGCAGCTGAGATCGCCCTACAGGAGGCCACGGAGGCCCGGCTGCGAGGCCTCGACCAGCAACTCGATGATCTGCAGACCACGTTCACGCGACTCCTGGCTGAGCTGGAGTCCAGTGCACTCAAGATGGCCTATCACATCGAGCGGCTGGAGTGGCAGACTCGGGAGTGGCCAATGCCTGAGGAACTGGCCGAGGCCGACGATGAGGGCGAAACTGGGGAGGGAACGTCCAAGGATGGAGAGGGCAGAGCTGGCCAGGAGGGACCCCCAAGCCTAGAGTGA
Platanista_gangetica ATGAGCCAGGACAGCAAAATGAAGACGAAAGAGTCCAGCAGTTCTGCCCCACCCAAGACCAGGAAGTTGCTGCCTGTCCTGGACCCATCTG--GGGATTACTACTACTGGTGGCTGAACACTATGGTCTTCCCAGTAATGTATAACCTCATCATCGTCGTGTGCAGAGCCTGCTTCCCCGACTTGCAGCGCTATTATCTGGTGGCCTGGTTAGTACTGGACTGCACGAGTGACCTGCTTTACCTACTGGACATCGTGGTGCGCTTCCACACTGGATTCTTGGAACAGGGCATACTAGTGGTGGACAAGGGTAGGATCTCGAGTCGCTACATTCGCACCTGGAGCTTCTTCTTGGACCTGGTTTCCCTGTTACCCACGGAAGTGGCCTATGTGAGTCTGGGTCCGCACACACC----CACTCTGAGGCTGAACCGCTTTCTGCGGGTGCCCCGCCTCTTTGAGGCCTTTGACCGCATGGAGACCCGCACAGTTTACCCGAATGCCTTCCGCATCGCCAAGCTGATGCTTTACGTGTT-------TGTTGTCATGCATTGGAACAGCTGCCTATACTTTGCCCTGTCCCGGTACCTGGGCTTCGGGCGTGACGCCTGGGTGTACCCCGACCCCGCGCAGCCTGGCTTTGAGCAGCTGCGGCGCCATTACCTTTATAGCTTTTACTTCTCCATGCTGATCCTGACCACCGTGGGCGATTCGCCGCTGCCAAACCGGGAGGAGGAGTACCTCTTCCTGGTGGGAGACTTCCTACTGGCTGTCATGGGTTTCACCACCATCATGGGTAGCATGAGCTCTGTCATCTACAACATGAACACTGCAGATGCAGCCTTCTACCCAGACCATGCCCTGGTGAAGAAAT-ACATGAAGCTGCATCACGTCAACCGCAGGCTAGAGCAGCGAGTCATTGACTGGTACCAGCACCTGCAGATCAACAAGAAGATGACCAATGAGGTAGCCATCTTACAGCACTTGCCTGAGCAGTTGCGGGCAGAAGTGGCCGTGTCTGTACACCTGCCTACTCTGAGCCAGGTGCAGATCTTCCAGAACTGTGAGGCCAGCCTGCTGGAGGAGCTGGTGCT---GAAGCTGCAGCCCCAGACCTACTCACCAGGCAAATATGTCTGCCGCAA-GGGGGACATTGGACGAGAGATGTACATCGTCCGAGAGGGTCAGCTGGCTGTGGTAGCCGATGATGGTGTCACTCAGTATGCTGTGCTTGGTGCAGGGCTCTACTTTGGGGAGATCAGCACCATCAACATCAAAGGGAACATGTCTGGGAACCGCCGTACAGC--CAACATCAAGAGTCTAGGTTATTCGGATCTGTTCTGCCTGAGCAAGGAGGACCTGCAGGAAGTGCTGAGCGAGTATCCACAGGCCCAGGCCGTCACGGAGG-AAAAGGGCCGTGAGGTCCTGCTCAAAATGAACAAGTTGGATGTAAATGCCGAGGCAGCTGAGATCGCCCTTCAGGAGGCCATGGAGGCCCGGCTGCGAGGCCTCGACCGGCAACTCAATGACCTGCAGACCAAGTTCGCGTGACTCCTAGCTGAGCTGGAGTCCAATGCACTCAAGATCGCCTATCGCATAGAGCGGCTGGAGTGGCAGACTCGGGAGTGGCCAATACCTGAGGAACTGGCCGAGGCCGACGATGAGGGTGAACCTGGGGAGGGAACGTCCAAGGATGGAGAGGGCAGAGCTGGCCAGGAGGGCCCCCCAAGCCCAGAGTGA
Platanista_minor ATGAGCCAGGACAGCAAAATGAAGACGAAAGAGTCCAGCAGTTCTGCCCCACCCAAGACCAGGAAGTTGCTGCCTGTCCTGGACCCATCTG--GGGATTACTACTACTGGTGGCTGAACACTATGGTCTTCCCAGTAATGTATAACCTCATCATCGTCGTGTGCAGAGCCTGCTTCCCCGACTTGCAGCGCTATTATCTGGTGGCCTGGTTAGTACTGGACTGCACGAGTGACCTGCTTTACCTACTGGACATCGTGGTGCGCTTCCACACTGGATTCTTGGAACAGGGCATACTAGTGGTGGACAAGGGTAGGATCTCGAGTCGCTACATTCGCACCTGGAGCTTCTTCTTGGACCTGGTTTCCCTGTTACCCACGGAAGTGGCCTATGTGAGTCTGGGTCCGCACACACC----CACTCTGAGGCTGAACCGCTTTCTGCGGGTGCCCCGCCTCTTTGAGGCCTTTGACCGCATGGAGACCCGCACAGTTTACCCGAATGCCTTCCGCATCGCCAAGCTGATGCTTTACGTGTT-------TGTTGTCATGCATTGGAACAGCTGCCTATACTTTGCCCTGTCCCGGTACCTGGGCTTCGGGCGTGACGCCTGGGTGTACCCCGACCCCGCGCAGCCTGGCTTTGAGCAGCTGCGACGCCATTACCTTTATAGCTTTTACTTCTCCATGCTGATCCTGACCACCGTGGGCGATTCGCCGCTGCCAAACCGGGAGGAGGAGTACCTCTTCCTGGTGGGAGACTTCCTACTGGCTGTCATGGGTTTCACCACCATCATGGGTAGCATGAGCTCTGTCATCTACAACATGAACACTGCAGATGCAGCCTTCTACCCAGACCATGCCCTGGTGAAGAAAT-ACATGAAGCTGCATCACGTCAACCGCAGGCTAGAGCAGCGAGTCATTGACTGGTACCAGCACCTGCAGATCAACAAGAAGATGACCAATGAGGTAGCCATCTTACAGCACTTGCCTGAGCAGTTGCGGGCAGAAGTGGCCGTGTCTGTACACCTGCCTACTCTGAGCCAGGTGCAGATCTTCCAGAACTGTGAGGCCAGCCTGCTGGAGGAGCTGGTGCT---GAAGCTGCAGCCCCAGACCTACTCACCAGGCAAATATGTCTGCCGCAA-GGGGGACATTGGACGAGAGATGTACATCGTCCGAGAGGGTCAGCTGGCTGTGGTAGCCGATGATGGTGTCACTCAGTATGCTGTGCTTGGTGCAGGGCTCTACTTTGGGGAGATCAGCACCATCAACATCAAAGGGAACATGTCTGGGAACCGCCGTACAGC--CAACATCAAGAGTCTAGGTTATTCGGATCTGTTCTGCCTGAGCAAGGAGGACCTGCAGGAAGTGCTGAGCGAGTATCCACAGGCCCAGGCCGTCACGGAGG-AAAAGGGCCGTGAGGTCCTGCTCAAAATGAACAAGTTGGATGTAAATGCCGAGGCAGCTGAGATCGCCCTTCAGGAGGCCATGGAGGCCCGGCTGCGAGGCCTCGACCGGCAACTCAATGACCTGCAGACCAAGTTCGCGTGACTCCTAGCTGAGCTGGAGTCCAATGCACTCAAGATCGCCTATCGCATAGAGCGCCTGGAGTGGCAGACTCGGGAGTGGCCAATGCCTGAGGAACTGGCCGAGGCCGACGATGAGGGTGAACCTGGGGAGGGAACGTCCAAGGATGGAGAGGGCAGAGCTGGCCAGGAGGGCCCCCCAAGCCCAGAGTGA
Cephalorhynchus_commersonii ATGAGCCAGGACAGCAAAGTGAAGACGACAGAGTCCAGCAGTTCTGTCCCACCCAAGGCCAGGAAGTTGCTGCCTGTCCTGGACCCATCTG--GGGATTACTACTACTGGTGGCTGAACACTATGGTCTTCCCAGTAATGTATAACCTCATCATCGTCGTGTGCAGAGCCTGCTTCCCCGACTTGCAGCGCTATTATCTGGTGGCCTGGTTAGTACTGGACTGCACGAGTGACCTGCTCTACCTACTGGACATCGTGGTGCGCTTCCACACTGGATTCTTGGAACAAGGCATACTGGTGGTGGAC-AGGGTAGGATCTCGAGTCGCTACGTTCGCACCTGGAGCTTCTTCCTGGACCTGGCTTCCCTGTTACCCACGGAAGTGGCCTATGTGAGTCTGGGTCCGCACACGCC----CACGCTGAGGCTGAACGGCTTTCTGCAGGTGCCCCGCCTCTCTGAGGCCTTTGACCGCATGGAGACCTGCACAGTTCACCCGAATGCCTTCCGCATCACCAAGCTGATGCTTTACGTTTTGTTCCAATGCTGTCATCCATTGGAACAGCTGCCTATACTTTGCCCTGTCCTGGTACCTGGGCTTCGGGAGTGACGCCTGGGTGTACCCCGACCCCGCGCAGCCTGGCTTTGAGCAGCTGTGGCGCCAGTACCTCTATAGCTTTCACTTCTCCACGCTGATCCTGACCACCGTGGGCGATACGCCGCTGCCAGACCGG---GAGGAGTACCTCTTCGTGGTGGGAGACTTCCTACTGGCCGTCATGGGTTTCGCCACCATCATGGGTAGCATGAGCTCTGTCATCTACAACATGAACACTGCAGATGCAGCCTTCTACCCAGACCACGCCCTGGTGAAGAAAT-ACATGAAGCTGCATCACGTCAACCGCAGGCTGCAGCGGCGAGTCATGGACTGGTACGAGCACCTGCAGATCAACAAGAAGATGACCAATGAGGTAGCCATCTTACAGCACTTGCCTGAGCGGTTGAGGGCAGAAGTGGCCGTGTCTGTACACCTGCCTACTCTGAGCCGGGTGCGGATCTTCCAGAACTGTGAGGCCGGCCTGCTGGAGGAGCTGGTGCT---GAAGCTGCAGCCCCAGACCTACTCACCAGGCAAATACGTCCGCCGCAA-GGGGGACACTGGCCGAGAGATGTACATCATCCGAGAGGGTCAGCTGGCTGTGGTAGCCGATGATGGTGTCACTCAGTATGCTGTGCTTGGTGCAGGGCTCTACTTTGGGGAGATCAGCATCATCGACATCAAAGGGAACATGTCTGGGAACCGCCGTACAGC--CAACATCAAGAGTCTAGGTTATTCGGATCTGGTCTGCCTGAGCAAGGAGGACCTGCAGGAAGTGCTGAGCGAGTATCCACAGGCCCAGGCCGTCATGGAGG-AAAAGGGCCGTGAGATCCTGCTCAAAATGAACAAGTTGGATGTAAATGCCGAGGCAGCTGAGACCACCCTACCGGAGGCCACAGAGGCCCAGCTGCGAGGCCTCGACCAGCAACTCGATGATCTACAGACCAGGTTCGCACGACTCCTGGCTGAGCTGGAGTCCAGGGCGCTCAAGATCGCCTATCGCATCGAGCAGCTGGAGTGGCAGACTCAGGAGTGGCCAATGCCTGAGGAACTGGCCGAGGCCGACCATGAGGGCAAACCTGGGGAGGGAACGTCCAAGGATGGAGAGGGCAGAGCTGGCCAGGAGGGACCCCCAAGCCCACAGGGA
Cephalorhynchus_eutropia ATGAGCCAGGACAGCAAAGTGAAGACGACAGAGTCCAGCAGTTCTGTCCCACCCAAGGCCAGGAAGTTGCTGCCTGTCCTGGACCCATCTG--GGGATTACTACTACTGGTGGCTGAACACTATGGTCTTCCCAGTAATGTATAACCTCATCATCGTCGTGTGCAGAGCCTGCTTCCCCGACTTGCAGCGCTATTATCTGGTGGCCTGGTTAGTACTGGACTGCACGAGTGACCTGCTCTACCTACTGGACATCGTGGTGCGCTTCCACACTGGATTCTTGGAACAAGGCATACTGGTGGTGGAC-AGGGTAGGATCTCGAGTCGCTACGTTCGCACCTGGAGCTTCTTCCTGGACCTGGCTTCCCTGTTACCCACGGAAGTGGCCTATGTGAGTCTGGGTCCGCACACGCC----CACGCTGAGGCTGAACGGCTTTCTGCGGGTGCCCCGCCTCTCTGAGGCCTTTGACCGCATGGAGACCTGCACAGTTCACCCGAATGCCTTCCGCATCGCCAAGCTGATGCTTTACGTTTTGTTCCAATGCTGTCATCCATTGGAACAGCTGCCTATACTTTGCCCTGTCCCGGTACCTGGGCTTCGGGAGTGACGCCTGGGTGTACCCCGACCCCGCGCAGCCTGGCTTTGAGCAGCTGTGGCGCCAGTACCTCTATAGCTTTCACTTCTCCACGCTGATCCTGACCACCGTGGGCGATACGCCGCTGCCAGACCGG---GAGGAGTACCTCTTCGTGGTGGGAGACTTCCTACTGGCCGTCATGGGTTTCGCCACCATCATGGGTAGCATGAGCTCTGTCATCTACAACATGAACACTGCAGATGCAGCCTTCTACCCAGACCACGCCCTGGTGAAGAAAT-ACATGAAGCTGCATCACGTCAACCGCAGGCTGCAGCGGCGAGTCATGGACTGGTACCAGCACCTGCAGATCAACAAGAAGATGACCAATGAGGTAGCCATCTTACAGCACTTGCCTGAGCGGTTGAGGGCAGAAGTGGCCGTGTCTGTACACCTGCCTACTCTGAGCCGGGTGCGGATCTTCCAGAACTGTGAGGCCGGCCTGCTGGAGGAGCTGGTGCT---GAAGCTGCAGCCCCAGACCTACTCACCAGGCAAATACGTCCGCCGCAA-GGGGGACACTGGCCGAGAGATGTACATCATCCGAGAGGGTCAGCTGGCTGTGGTAGCCGATGATGGTGTCACTCAGTATGCTGTGCTTGGTGCAGGGCTCTACTTTGGGGAGATCAGCATCATCGACATCAAAGGGAACATGTCTGGGAACCGCCGTACAGC--CAACATCAAGAGTCTAGGTTATTCGGATCTGGTCTGCCTGAGCAAGGAGGACCTGCAGGAAGTGCTGAGCGAGTATCCACAGGCCCAGGCCGTCATGGAGG-AAAAGGGCCGTGAGATCCTGCTCAAAATGAACAAGTTGGATGTAAATGCCGAGGCAGCTGAGACCACCCTACAGGAGGCCACAGAGGCCCAGCTGCGAGGCCTCGACCAGCAACTCGATGATCTACAGACCAGGTTCGCACGACTCCTGGCTGAGCTGGAGTCCAGGGCGCTCAAGATCGCCTATCGCATCGAGCAGCTGGAGTGGCAGACTCAGGAGTGGCCAATGCCTGAGGAACTGGCCGAGGCCGACCATGAGGGCGAACCTGGGGAGGGAACGTCCAAGGATGGAGAGGGCAGAGCTGGCCAGGAGGGACCCCCAAGCCCACAGGGA
Cephalorhynchus_heavisidii ATGAGCCAGGACAGCAAAGTGAAGACGACAGAGTCCAGCAGTTCTGTCCCACCCAAGGCCAGGAAGTTGCTGCCTGTCCTGGACCCATCTG--GGGATTACTACTACTGGTGGCTGAACACTATGGTCTTCCCAGTAATGTATAACCTCATCATCGTCGTGTGCAGAGCCTGCTTCCCCGACTTGCAGCGCTATTATCTGGTGGCCTGGTTAGTACTGGACTGCACGAGTGACCTGCTCTACCTACTGGACATCGTGGTGCGCTTCCACACTGGATTCTTGGAACAAGGCATACTGGTGGTGGAC-AGGGTAGGATCTCGAGTCGCTACGTTCGCACCTGGAGCTTCTTCCTGGACCTGGCTTCCCTGTTACCCACGGAAGTGGCCTATGTGAGTCTGGGTCCGCACACGCC----CACGCTGAGGCTGAACGGCTTTCTGCGGGTGCCCCGCCTCTCTGAGGCCTTTGACCGCATGGAGACCTGCACAGTTCACCCGAATGCCTTCCGCATCGCCAAGCTGATGCTTTACGTTTT-------TGCTGTCATCCATTGGAACAGCTGCCTATACTTTGCCCTGTCCCGGTACCTGGGCTTCGGGAGTGACGCCTGGGAGTACCCCGACCCCGCGCAGCCTGGCTTTGAGCAGCTGTGGCGCCAGTACCTCTATAGCTTTCACTTCTCCACGCTGATCCTGACCACCGTGGGCGATACGCCGCTGCCAGACCGG---GAGGAGTACCTCTTCGTGGTGGGAGACTTCCTACTGGCCGTCATGGGTTTCGCCACCATCATGGGTAGCATGAGCTCTGTCATCTACAACATGAACACTGCAGATGCAGCCTTCTACCCAGACCACGCCCTGGTGAAGAAAT-ACATGAAGCTGCATCACGTCAACCGCAGGCTGCAGCGGCGAGTCATGGACTGGTACCAGCACCTGCAGATCAACAAGAAGATGACCAATGAGGTAGCCATCTTACAGCACTTGCCTGAGCGGTTGAGGGCAGAAGTGGCCGTGTCTGTACACCTGCCTACTCTGAGCCGGGTGCGGATCTTCCAGAACTGTGAGGCCGGCCTGCTGGAGGAGCTGGTGCT---GAAGCTGCAGCCCCAGACCTACTCACCAGGCAAATACGTCCGCCGCAA-GGGGGACACTGGCCGAGAGATGTACATCATCCGAGAGGGTCAGCTGGCTGTGGTAGCCGATGATGGTGTCACTCAGTATGCTGTGCTCGGTGCAGGGCTCTACTTTGGGGAGATCAGCATCATCGACATCAAAGGGAACATGTCTGGGAACCGCCGTACAGC--CAACATCAAGAGTCTAGGTTATTCGGATCTGGTCTGCCTGAGCAAGGAGGACCTGCAGGAAGTGCTGAGCGAGTATCCACAGGCCCAGGCCGTCATGGAGG-AAAAGGGCCGTGAGATCCTGCTCAAAATGAACAAGTTGGATGTAAATGCCGAGGCAGCTGAGACCACCCTACAGGAGGCCACAGAGGCCCAGCTGCGAGGCCTCGACCAGCAACTCGATGATCTACAGACCAGGTTCGCACGACTCCTGGCTGAGCTGGAGTCCAGGGCGCTCAAGATCGCCTATCGCATCGAGCAGCTGGAGTGGCAGACTCAGGAGTGGCCAATGCCTGAGGAACTGGCCGAGGCCGACCATGAGGGCGAACCTGGGGAGGGAACGTCCAAGGATGGAGAGGGCAGAGCTGGCCAGGAGGGACCCCCAAGCCCACAGGGA
Cephalorhynchus_hectori ATGAGCCAGGACAGCAAAGTGAAGACGACAGAGTCCAGCAGTTCTGTCCCACCCAAGGCCAGGAAGTTGCTGCCTGTCCTGGACCCATCTG--GGGATTACTACTACTGGTGGCTGAACACTATGGTCTTCCCAGTAATGTATAACCTCATCATCGTCGTGTGCAGAGCCTGCTTCCCCGACTTGCAGCGCTATTATCTGGTGGCCTGGTTAGTACTGGACTGCACGAGTGACCTGCTCTACCTACTGGACATCGTGGTGCGCTTCCACACTGGATTCTTGGAACAAGGCATACTGGTGGTGGAC-AGGGTAGGATCTCGAGTCGCTACGTTCGCACCTGGAGCTTCTTCCTGGACCTGGCTTCCCTGTTACCCACGGAAGTGGCCTATGTGAGTCTGGGTCCGCACACGCC----CACGCTGAGGCTGAACGGCTTTCTGCGGGTGCCCCGCCTCTCTGAGGCCTTTGACCGCATGGAGACCTGCACAGTTCACCCGAATGCCTTCCGCATCGCCAAGCTGATGCTTTACGTTTTGTTCCAATGCTGTCATCCATTGGAACAGCTGCCTATACTTTGCCCTGTCCTGGTACCTGGGCTTCGGGAGTGACGCCTGGGTGTACCCCGACCCCGCGCAGCCTGGCTTTGAGCAGCTGTGGCGCCAGTACCTCTATAGCTTTCACTTCTCCACGCTGATCCTGACCACCGTGGGCGATACGCCGCTGCCAGACCGG---GAGGAGTACCTCTTCGTGGTGGGAGACTTCCTACTGGCCGTCATGGGTTTCGCCACCATCATGGGTAGCATGAGCTCTGTCATCTACAACATGAACACTGCAGATGCAGCCTTCTACCCAGACCACGCCCTGGTGAAGAAAT-ACATGAAGCTGCATCACGTCAACCGCAGGCTGCAGCGGCGAGTCATGGACTGGTACCAGCACCTGCAGATCAACAAGAAGATGACCAATGAGGTAGCCATCTTACAGCACTTGCCTGAGCGGTTGAGGGCAGAAGTGGCCGTGTCTGTACACCTGCCTACTCTGAGCCGGGTGCGGATCTTCCAGAACTGTGAGGCCGGCCTGCTGGAGGAGCTGGTGCT---GAAGCTGCAGCCCCAGACCTACTCACCAGGCAAATACGTCCGCCGCAA-GGGGGACACTGGCCGAGAGATGTACATCATCCGAGAGGGTCAGCTGGCTGTGGTAGCCGATGATGGTGTCACTCAGTATGCTGTGCTTGGTGCAGGGCTCTACTTTGGGGAGATCAGCATCATCGACATCAAAGGGAACATGTCTGGGAACCGCCGTACAGC--CAACATCAAGAGTCTAGGTTATTCGGATCTGGTCTGCCTGAGCAAGGAGGACCTGCAGGAAGTGCTGAGCGAGTATCCACAGGCCCAGGCCGTCATGGAGG-AAAAGGGCCGTGAGATCCTGCTCAAAATGAACAAGTTGGATGTAAATGCCGAGGCAGCTGAGACCACCCTACAGGAGGCCACAGAGGCCCAGCTGCGAGGCCTCGACCAGCAACTCGATGATCTACAGACCAGGTTCGCACGACTCCTGGCTGAGCTGGAGTCCAGGGCGCTCAAGATCGCCTATCGCATCGAGCAGCTGGAGTGGCAGACTCAGGAGTGGCCAATGCCTGAGGAACTGGCCGAGGCCGACCATGAGGGCGAACCTGGGGAGGGAACGTCCAAGGATGGAGAGGGCAGAGCTGGCCAGGAGGGACCCCCAAGCCCACAGGGA
Lissodelphis_borealis ATGAGCCAGGACAGCAAAGTGAAGACGACAGAGTCCAGCAGTTCTGTCCCACCCAAGGCCAGGAAGTTGCTGCCTGTCCTGGACCCATCTG--GGGATTACTACTACTGGTGGCTGAACACTATGGTCTTCCCAGTAATGTATAACCTCATCATCGTCGTGTGCAGAGCCTGCTTCCCCGACTTGCAGCGCTATTATCTGGTGGCCTGGTTAGTACTGGACTGCACGAGTGACCTGCTCTACCTACTGGACATCGTGGTGCGCTTCCACACTGGATTCTTGGAACAAGGCATACTGGTGGTGGAC-AGGGTAGGATCTCGAGTCGCTACGTTCGCACCTGGAGCTTCTTCCTGGACCTGGCTTCCCTGTTACCCACGGAAGTGGTCTATGTGAGTCTGGGTCCGCACACGCC----CACGCTGAGGCTGAACGGCTTTCTGCGGGTGCCCCGCCTCTCTGAGGCCTTTGACCGCATGGAGACCTGCACAGTTCACCCGAATGCCTTCCGCATCGCCAAGCTGATGCTTTACGTTTT-------TGCTGTCATCCATTGGAACAGCTGCCTATACTTTGCCCTGTCCCGGTACCTGGGCTTCGGGAGTGACGCCTGGGTGTACCCCGACCCCGCGCAGCCTGGCTTTGAGCAGCTGTGGCGCCAGTACCTCTATAGCTTTCACTTCTCCACGCTGATCCTGACCACCGTGGGCGATACGCCGCTGCCAGACCGG---GAGGAGTACCTCTTCGTGGTGGGAGACTTCCTACTGGCCGTCATGGGTTTCGCCACCATCATGGGTAGCATGAGCTCTGTCATCTACAACATGAACACTGCAGATGCAGCCTTCTACCCAGACCACGCCCTGGTGAAGAAAT-ACATGAAGCTGCATCACGTCAACCGCAGGCTGCAGCGGCGAGTCATGGACTGGTACCAGCACCTGCAGATCAACAAGAAGATGACCAATGAGGTAGCCATCTTACAGCACTTGCCTGAGCGGTTGAGGGCAGAAGTGGCCGTGTCTGTACACCTGCCTACTCTGAGCCGGGTGCGGATCTTCCAGAACTGTGAGGCCGGCCTGCTGGAGGAGCTGGTGCT---GAAGCTGCAGCCCCAGACCTACTCACCAGGCAAATACGTCCGCCGCAA-GGGGGACACTGGCCGAGAGATGTACATCATCCGAGAGGGTCAGCTGGCTGTGGTAGCCGATGATGGTGTCACTCAGTATGCTGTGCTTGGTGCAGGGCTCTACTTTGGGGAGATCAGCATCATCGACATCAAAGGGAACATGTCTGGGAACCGCCGTACAGC--CAACATCAAGAGTCTAGGTTATTCGGATCTGTTCTGCCTGAGCAAGGAGGACCTGCAGGAAGTGCTGAGCGAGTATCCACAGGCCCAGGCCGTCATGGAGG-AAAAGGGCCGTGAGATCCTGCTCAAAATGAACAAGTTGGATGTAAATGCCGAGGCAGCTGAGACCACCCTACAGGAGGCCACAGAGGCCCAGCTGCGAGGCCTCGACCAGCAACTCGATGATCTACAGACCAGGTTCACACGACTCCTGGCTGAGCTGGAGTCCAGGGCGCTCAAGATCGCCTATCGCATCGAGCAGCTGGAGTGGCAGACTCAGGAGTGGCCAATGCCTGAGGAACTGGCCGAGGCCGACCATGAGGGCGAACCTGGGGAGGGAACGTCCAAGGATGGAGAGGGCAGAGCTGGCCAGGAGGGACCCCCAAGCCCACAGGGA
Lissodelphis_peronii ATGAGCCAGGACAGCAAAGTGAAGACGACAGAGTCCAGCAGTTCTGTCCCACCCAAGGCCAGGAAGTTGCTGCCTGTCCTGGACCCATCTG--GGGATTACTACTACTGGTGGCTGAACACTATGGTCTTCCCAGTAATGTATAACCTCATCATCGTCGTGTGCAGAGCCTGCTTCCCCGACTTGCAGCGCTATTATCTGGTGGCCTGGTTAGTACTGGACTGCACGAGTGACCTGCTCTACCTACTGGACATCGTGGTGCGCTTCCACACTGGATTCTTGGAACAAGGCATACTGGTGGTGGAC-AGGGTAGGATCTCGAGTCGCTACGTTCGCACCTGGAGCTTCTTCCTGGACCTGGCTTCCCTGTTACCCATGGAAGTGGCCTATGTGAGTCTGGGTCCGCACACGCC----CACGCTGAGGCTGAACGGCTTTCTGCGGGTGCCCCGCCTCTCTGAGGCCTTTGACCGCATGGAGACCTGCACAGTTCACCCGAATGCCTTCCGCATCGCCAAGCTGATGTTTTACGTTTT-------TGCTGTCATCCATTGGAACAGCTGCCTATACTTTGCCCTGTCCCGGTACCTGGGCTTCGGGAGTGACGCCTGGGTGTACCCCGACCCCGCGCAGCCTGGCTTTGAGCAGCTGTGGCGCCAGTACCTCTATAGCTTTCACTTCTCCACGCTGATCCTGACCACCGTGGGCGATACGCCGCTGCCAGACCGG---GAGGAGTACCTCTTCGTGGTGGGAGACTTCCTACTGGCCGTCATGGGTTTCGCCACCATCATGGGTAGCATGAGCTCTGTCATCTACAACATGAACACTGCAGATGCAGCCTTCTACCCAGACCACGCCCTGGTGAAGAAAT-ACATGAAGCTGCATCACGTCAACTGCAGGCTGCAGCGGCGAGTCATGGACTGGTACCAGCACCTGCAGATCAACAAGAAGATGACCAATGAGGTAGCCATCTTACAGCACTTGCCTGAGCGGTTGAGGGCAGAAGTGGCCGTGTCTGTACACCTGCCTACTCTGAGCCGGGTGCGGATCTTCCAGAACTGTGAGGCCGGCCTGCTGGAGGAGCTGGTGCT---GAAGCTGCAGCCCCAGACCTACTCACCAGGCAAATACGTCCGCCGCAA-GGGGGACACTGGCCGAGAGATGTACATCATCCGAGAGGGTCAGCTGGCTGTGGTAGCCGATGATGGTGTCACTCAGTATGCTGTGCTTGGTGCAGGGCTCTACTTTGGGGAGATCAGCATCATCGACATCAAAGGGAACATGTCTGGGAACCGCCGTACAGC--CAACATCAAGAGTCTAGGTTATTCGGATCTGTTCTGCCTGAGCAAGGAGGACCTGCAGGAAGTGCTGAGCGAGTATCCACAGGCCCAGGCCGTCATGGAGG-AAAAGGGCCGTGAGATCCTGCTCAAAATGAACAAGTTGGATGTAAATGCCGAGGCAGCTGAGACCACCCTACAGGAGGCCACAGAGGCCCAGCTGCGAGGCCTCGACCAGCAACTCGATGATCTACAGACCAGGTTCGCACGACTCCTGGCTGAGCTGGAGTCCAGGGCGCTCAAGATCGCCTATCGCATCGAGCAGCTGGAGTGGCAGACTCAGGAGTGGCCAATGCCTGAGGAACTGGCCGAGGCCGACCATGAGGGCGAACCTGGGGAGGGAACGTCCAAGGATGGAGAGGGCAGAGCTGGCCAGGAGGGACCCCCAAGCCCACAGGGA
Sagmatias_obliquidens ATGAGCCAGGACAGCAAAGTGAAGACGACAGAGTCCAGCAGTTCTGTCCCACCCAAGGCCAGGAAGTTGCTGCCTGTCCTGGACCCATCTG--GGGATTACTACTACTGGTGGCTGAACACTATGGTCTTCCCAGTAATGTATAACCTCATCATCGTCGTGTGCAGAGCCTGCTTCCCCGACTTGCAGCGCTATTATCTGGTGGCCTGGTTAGTACTGGACTGCACGAGTGACCTGCTCTACCTACTGGACATCGTGGTGCGCTTCCACACTGGATTCTTGGAACAAGGCATACTGGTGGTGGAC-AGGGTAGGATCTCGAGTCGCTACGTTCGCACCTGGAGCTTCTTCCTGGACCTGGCTTCCCTGTTACCCACGGAAGTGGCCTATGTGAGTCTGGGTCCGCACACGCC----CACGCTGAGGCTGAACGGCTTTCTGCGGGTGCCCCGCCTCTCTGAGGCCTTTGACCGCATGGAGACCTGCACAGTTCACCCGAATGCCTTCCGCATCGCCAAGCTGATGCTTTACGTTTT-------TGCTGTCATCCATTGGAACAGCTGCCTATACTTTGCCCTGTCCCAGTACCTGGGCTTCGGGAGTGACGCCTGGGTGTACCCCGACCCCGCGCAGCCTGGCTTTGAGCAGCTGTGGCGCCAGTACCTCTATAGCTTTCACTTCTCCACGCTGATCCTGACCACCGTGGGCGATACGCCGCTGCCAGACCGG---GAGGAGTACCTCTTCGTGGTGGGAGACTTCCTACTGGCCGTCATGGGTTTCGCCACCATCATGGGTAGCATGAGCTCTGTCATCTACAACATGAACACTGCAGATGCAGCCTTCTACCCAGACCACGCCCTGGTGAAGAAAT-ACATGAAGCTGCATCACGTCAACCGCAGGCTGCAGCGGCGAGTCATGGACTGGTACCAGCACCTGCAGATCAACAAGAAGATGACCAATGAGGTAGCCATCTTACAGCACTTGCCTGAGCGGTTGAGGGCAGAAGTGGCCGTGTCTGTACACCTGCCTACTCTGAGCCGGGTGCGGATCTTCCAGAACTGTGAGGCCGGCCTGCTGGAGGAGCTGGTGCT---GAAGCTGCAGCCCCAGACCTACTCACCAGGCAAATACGTCCGCCGCAA-GGGGGACACTGGCCGAGAGATGTACATCATCCGAGAGGGTCAGCTGGCTGTGGTAGCCGATGATGGTGTCACTCAGTATGCTGTGCTTTGTGCAGGGCTCTACTTTGGGGAGATCAGCATCATCGACATCAAAGGGAACATGTCTGGGAACCGCCGTACAGC--CAACATCAAGAGTCTAGGTTATTCGGATCTGTTCTGCCTGAGCAAGGAGGACCTGCAGGAAGTGCTGAGCGAGTATCCACAGGCCCAGGCCGTCATGGAGG-AAAAGGGCCGTGAGATCCTGCTCAAAATGAACAAGTTGGATGTAAATGCCGAGGCAGCTGAGACCACCCTACAGGAGGCCACAGAGGCCCAGCTGCGAGGCCTCGACCAGCATCTCGATGATCTACAGACCAGGTTCGCACGACTCCTGGCTGAGCTGGAGTCCAGGGCGCTCAAGATCGCCTATCGCATCGAGCAGCTGGAGTGGCAGACTCAGGAGTGGCCAATGCCTGAGGAACTGGCCGAGGCCGACCATGAGGGCGAACCTGGGGAGGGAACGTCCAAGGATGGAGAGGGCAGAGCTGGCCAGGAGGGACCCCCAAGCCCACAGGGA
Sagmatias_obscurus ATGAGCCAGGACAGCAAAGTGAAGACGACAGAGTCCAGCAGTTCTGTCCCACCCAAGGCCAGGAAGTTGCTGCCTGTCCTGGACCCATCTG--GGGATTACTACTACTGGTGGCTGAACACTATGGTCTTCCCAGTAATGTATAACCTCATCATCGTCGTGTGCAGAGCCTGCTTCCCCGACTTGCAGCGCTATTGTCTGGTGGCCTGGTTAGTASTGGACTGCACGAGTGACCTGCTCTACCTACTGGACATCGTGGTGCGCTTCCACACTGGATTCTTGGAACAAGGCATACTGGTGGTGGAC-AGGGTAGGATCTCGAGTCGCTACGTTCGCACCTGGAGCTTCTTCCTGGACCTGGCTTCCCTGTTACCCACGGAAGTGGCCTATGTGAGTCTGGGTCCGCACACGCC----CACGCTGAGGCTGAATGGCTTTCTGCGGGTGCCCCGCCTCTCTGAGGCCTTTGACCGCATGGAGACCTGCACAGTTCACCCGAATGCCTTCCGCATCGCCAAGCTGATGCTTTACGTTTT-------TGCTGTCATCCATTGGAACAGCTGCCTATACTTTGCCCTGTCCCGGTACCTGGGCTTCGGGAGTGACGCCTGGGTGTACCCCGACCCCGCGCAGCCTGGCTTTGAGCAGCTGTGGCGCCAGTACCTCTATAGCTTTCACTTCTCCACGCTGATCCTGACCACCGTGGGCGATACGCCGCTGCCAGACCGG---GAGGAGTACCTCTTCGTGGTGGGAGACTTCCTACTGGCCGTCATGGGTTTCGCCACCATCATGGGTAGCATGAGCTCTGTCATCTACAACATGAACACTGCAGATGCAGCCTTCTACCCAGACCACGCCCTGGTGAAGAAAT-ACATGAAGCTGCATCACGTCAACCGCAGGCTGCAGCGGCGAGTCATGGACTGGTACCAGCACCTGCAGATCAACAAGAAGATGACCAATGAGGTAGCCATCTTACAGCACTTGCCTGAGCGGTTGAGGGCAGAAGTGGCCGTGTCTGTACACCTGCCTACTCTGAGCCGGGTGCGGATCTTCCAGAACTGTGAGGCCGGCCTGCTGGAGGAGCTGGTGCT---GAAGCTGCAGCCCCAGACCTACTCACCAGGCAAATACGTCCGCTGCAA-GGGGGACACTGGCCGAGAGATGTACATCATCCGAGAGGGTCAGCTGGCTGTGGTAGCCGATGATGGTGTCACTCAGTATGCTGTGCTTGGTGCAGGGCTCTACTTTGGGGAGATCAGCATCATCGACATCAAAGGGAACATGTCTGGGAACCGCCGTACAGC--CAACATCAAGAGTCTAGGTTATTCGGATCTGTTCTGCCTGAGCAAGGAGGACCTGCAGGAAGTGCTGAGCGAGTATCCACAGGCCCAGGCCGTCATGGAGG-AAAAGGGCCGTGAGATCCTGCTCAAAATGAACAAGTTGGATGTAAATGCCGAGGCAGCTGAGACCACCCTACAGGAGGCCACAGAGGCCCAGCTGCGAGGCCTCGACCAGCAACTCGATGATCTACAGACCAGGTTCGCACGACTCCTGGCTGAGCTGGAGTCCAGGGCGCTCAAGATCGCCTATCGCATCGAGCAGCTGGAGTGGCAGACTCAGGAGTGGCCAATGCCTGAGGAACTGGCCGAGACCGACCATGAGGGCGAACCTGGGGAGGGAACGTCCAAGGATGGAGAGGGCAGAGCTGGCCAGGAGGGACCCCCAAGCCCACAGGGA
Delphinus_delphis_bairdii ATGAGCCAGGACAGCAAAGTGAAGACGACAGAGTCCAGCAGTTCTGCCCCACCCAAGGCCAGGAAGTTGCTGCCTGTCCTGGACCCATCTG--GGGATTACTACTACTGGTGGCTGAACACTATGGTCTTCCCAGTAATGTATAACCTCATCATCGTCGTGTGCAGAGCCTGCTTCCCCGACTTGCAGCACTATTATCTGGTGGCCTGGTTAGTACTGGACTGCACGAGTGACCTGCTCTACCTACTGGACATCGTGGTGCGCTTCCACACTGGATTCTTGGAACAAGGCATACTGGTGGTGGAC-AGGGTAGGATCTCGAGTCGCTACGTTCGCACCTGGAGCTTCTTCCTGGACCTGGCTTCCCTGTTACCCACGGAAGTGGCCTATGTGAGTCTGGGTCCGCACACGCC----CACGCTGAGGCTGAACCGCTTTCTGCGGGTGCCCCGCCTCTCTGAGGCCTTTGACCGCATGGAGACCTGCACAGTTCACCTGAATGCCTTCCGCATCGCCAAGCTGATGCTTTACGTTTT-------TGCTGTCATCCATTGGAACAGCTGCCTATACTTTGCCCTGTCCCGGTACCTGGGCTTCGGGAGTGACGCCTGGGTGTACCCCGACCCCGCACAGCCTGGCTTTGAGCAGCTGTGGCGCCAGTACCTCTATAGCTTTCACTTCTCCACGCTGATCCTGACCACCGTGGGCGATACGCCGCTGCCAGACCGGGAGGAGGAGTACCTCTTCGTGGTGGGAGACTTCCTACTGGCCGTCATGGGTTTCGCCACCATCATGGGTAGCATGAGCTCTGTCATCTACAACATGAACACTGCAGATGCAGCCTTCTACCCAGACCACGCCCTGGTGAAGAAAT-ACATGAAGCTGCATCACGTCAACCGCAGGCTGCAGCGGCGAGTCATGGACTGGTACCAGCACCTGCAGATCAACAAGAAGATGACCAATGAGGTAGCCATCTTACAGCACTTGCCTGAGCGGTTGAGGGCAGAAGTGGCTGTGTCTGTACACCTGCCTACTCTGAGCCGGGTGCGGATCTTCCAGAACTGTGAGGCCGGCCTGCTGGAGGAGCTGGTGCT---GAAGCTGCAGCCCCAGACCTACTCACCAGGCAAATACGTCTGCCGCAA-GGGGGACACTGGCCGAGAGATGTACATCATCCAAGAGGGTCAGCCGGCTGTGGTAGCCGATGATGGTGTCACTCGGTATGCTGTGCCTGGTGCAGGGCTCTACTGTGGGGAGATCAGCATCATCAACATCAAAGGGAACATGTCTGGGAACCGCCCTACAGC--CAACATCAAGAGTCTAGGTTATTCGGATCTGTTCTGCCTGAGCAAGGAGGACCTGCAGGAAGTGCTGAGCGAGTATCCACAGGCCCAGGCCGTCATGGAGG-AAAAGGGCCGTGAGATCCTGCTCACAATGAACAAGTTGGACGTAAATGCCGAGGCAGCTGAGACCGCCCTACAGGAGGCCACGGAGGCCCAGCTGCGAGGCCTCGACCAGCAACTCGATGATCTGCAGACCAGGTTCGCACGACTCCTGGCTGAGCTGGAGTCCAGGGCACTCAAGATCGCCTATCGCATCGAGCGGCAGGAGTGGCAGACTCAGGAGTGGCCAATGCCTAAGGAACTGGCCGAGGCCGACCATGAGGGCGAACCTGGGGAGGAAACGTCCAAGGATGGAGAGGGCAGAGCTGGCCAGGAGGGACCCCCAAGCCCAGAGGGA
Delphinus_delphis_delphis ATGAGCCAGGACAGCAAAGTGAAGACGACAGAGTCCAGCAGTTCTGCCCCACCCAAGGCCAGGAAGTTGCTGCCTGTCCTGGACCCATCTG--GGGATTACTACTACTGGTGGCTGAACACTATGGTCTTCCCAGTAATGTATAGCCTCATCATCGTCGTGTGCAGAGCCTGCTTCCCCGACTTGCAGCACTATTATCTGGTGGCCTGGTTAGTACTGGACTGCACGAGTGACCTGCTCTACCTACTGGACATCGTGGTGCGCTTCCACACTGGATTCTTGGAACAAGGCATACTGGTGGTGGAC-AGGGTAGGATCTCGAGTCGCTACGTTCGCACCTGGAGCTTCTTCCTGGACCTGGCTTCCCTGTTACCCACGGAAGTGGCCTATGTGAGTCTGGGTCCGCACACGCC----CACGCTGAGGCTGAACCGCTTTCTGCGGGTGCCCCGCCTCTCTGAGGCCTTTGACCGCATGGAGACCTGCACAGTTCACCCGAATGCCTTCCGCATCGCCAAGCTGATGCTTTACGTTTT-------TGCTGTCATCCATTGGAACAGCTGCCTATACTTTGCCCTGTCCCGGTACCTGGGCTTCGGGAGTGACGCCTGGGTGTACCCCGACCCCGCGCAGCCTGGCTTTGAGCAGCTGTGGCGCCAGTACCTCTATAGCTTTCACTTCTCCACGCTGATCCTGACCACCGTGGGCGATACGCCGCTGCCAGACCGGGAGGAGGAGTACCTCTTCGTGGTGGGAGACTTCCTACTGGCCGTCATGGGTTTCGCCACCATCATGGGTAGCATGAGCTCTGTCATCTACAACATGAACACTGCAGATGCAGCCTTCTACCCAGACCACGCCCTGGTGAAGAAAT-ACATGAAGCTGCATCACGTCAACCGCAGGCTGCAGCGGCGAGTCATGGACTGGTACCAGCACCTGCAGATCAACAAGAAGATGACCAATGAGGTAGCCATCTTACAGCACTTGCCTGAGCGGTTGAGGGCAGAAGTGGCCGTGTCTGTACACCTGCCTACTCTGAGCCGGGTGCGGATCTTCCAGAACTGTGAGGCCGGCCTGCTGGAGGAGCTGGTGCT---GAAGCTGCAGCCCCAGACCTACTCACCAGGCAAATACGTCTGCCGCAA-GGGGGACACTGGCCGAGAGATGTACATCATCCAAGAGGGTCAGCCGGCTGTGGTAGCCGATGATGGTGTCACTCGGTATGCTGTGCCTGGTGCAGGGCTCTACTGTGGGGAGATCAGCATCATCAACATCAAAGGGAACATGTCTGGGAACCGCCCTACAGC--CAACATCAAGAGTCTAGGTTATTCGGATCTGTTCTGCCTGAGCAAGGAGGACCTGCAGGAAGTGCTGAGCGAGTATCCACAGGCCCAGGCCGTCATGGAGG-AAAAGGGCCGTGAGATCCTGCTCACAATGAACAAGTTGGACGTAAATGCCGAGGCAGCTGAGACCGCCCTACAGGAGGCCACGGAGGCCCAGCTGCGAGGCCTCGACCAGCAACTCGATGATCTGCAGACCAGGTTCGCACGACGCCTGGCTGAGCTGGAGTCCAGGGCACTCAAGATCGCCTATCGCATCGAGCGGCAGGAGTGGCAGACTCAGGAGTGGCCAATGCCTGAGGAACTGGCCGAGGCCGACCATGAGGGCGAACCTGGGGAGGAAACGTCCAAGGATGGAGAGGGCAGAGCTGGCCAGGAGGGACCCCCAAGCCCAGAGGGA
Stenella_clymene ATGAGCCAGGACAGCAAAGTGAAGACGACAGAGTCCAGCAGTTCTGCCCCACCCAAGGCCAGGAAGTTGCTGCCTGTCCTGGACCCATCTG--GGGATTACTACTACTGGTGGCTGAACACTATGGTCTTCCCAGTAATGTATAACCTCATCATCGTCGTGTGCAGAGCCTGCTTCCCCGACTTGCAGCACTATTATCTGGTGGCCTGGTTAGTACTGGACTGCACGAGTGACCTGCTCTACCTACTGGACATCGTGGTGCGCTTCCACACTGGATTCTTGGAACAAGGCATACTGGTGGTGGAC-AGGGTAGGATCTCGAGTCGCTACGTTCGCACCTGGAGCTTCTTCCTGGACCTGGCTTCCCTGTTACCCACGGAAGTGGCCTATGTGAGTCTGGGTCCGCACACGCC----CACGCTGAGGCTGAACCGCTTTCTGCGGGTGCCCCGCCTCTCTGAGGCCTTTGACCGCATGGAGACCTGCACAGTTCACCCGAATGCCTTCCGCATCGCCAAGCTGATGCTTTACGTTTT-------TGCTGTCATCCATTGGAACAGCTGCCTATACTTTGCCCTGTCCCGGTACCTGGGCTTCGGGAGTGACGCCTGGGTGTACCCCGACCCCGCGCAGCCTGGCTTTGAGCAGCTGTGGCGCCAGTACCTCTATAGCTTTCACTTCTCCACGCTGATCCTGACCACCGTGGGCGATACGCCGCTGCCAGACCGGGAGGAGGAGTACCTCTTCGTGGTGGGAGACTTCCTACTGGCCGTCATGGGTTTCGCCACCATCATGGGTAGCATGAGCTCTGTCATCTACAACATGAACACTGCAGATGCAGCCTTCTACCCAGACCACGCCCTGGTGAAGAAAT-ACATGAAGCTGCATCACGTCAACCGCAGGCTGCAGCGGCGAGTCATGGACTGGTACCAGCACCTGCAGATCAACAAGAAGATGACCAATGAGGTAGCCATCTTACAGCACTTGCCTGAGCGGTTGAGGGCAGAAGTGGCCGTGTCTGTACACCTGCCTACTCTGAGCCGGGTGCGGATCTTCCAGAACTGTGAGGCCGGCCTGCTGGAGGAGCTGGTGCT---GAAGCTGCAGCCCCAGACCTACTCACCAGGCAAATACGTCTGCCGCAA-GGGGGACACTGGCCGAGAGATGTACATCATCCAAGAGGGTCAGCCGGCTGTGGTAGCCGATGATGGTGTCACTCGGTATGCTGTGCCTGGTGCAGGGCTCTACTGTGGGGAGATCAGCATCATCAACATCAAAGGGAACATGTCTGGGAACCGCCCTACAGC--CAACATCAAGAGTCTAGGTTATTCGGATCTGTTCTGCCTGAGCAAGGAGGACCTGCAGGAAGTGCTGAGCGAGTATCCACAGGCCCAGGCCGTCATGGAGG-AAAAGGGCCGTGAGATCCTGCTCACAATGAACAAGTTGGACGTAAATGCCGAGGCAGCTGAGACCGCCCTACAGGAGGCCACGGAGGCCCAGCTGCGAGGCCTCGACCAGCAACTCGATGATCTGCAGACCAGGTTCGCACGACTCCTGGCTGAGCTGGAGTCCAGGGCACTCAAGATCGCCTATCGCATCGAGCGGCAGGAGTGGCAGACTCAGGAGTGGCCAATGCCTGAGGAACTGGCCGAGGCCGACCATGAGGGCGAACCTGGGGAGGAAACGTCCAAGGATGGAGAGGGCAGAGCTGGCCAGGAGGGACCCCCAAGCCCAGAGGGA
Stenella_longirostris ATGAGCCAGGACAGCAAAGTGAAGACGACAGAGTCCAGCAGTTCTGCCCCACCCAAGGCCAGGAAGTTGCTGCCTGTCCTGGACCCATCTG--GGGATTACTACTACTGGTGGCTGAACACTATGGTCTTCCCAGTAATGTATAACCTCATCATCGTCGTGTGCAGAGCCTGCTTCCCCGACTTGCAGCACTATTATCTGGTGGCCTGGTTAGTACTGGACTGCACGAGTGACCTGCTCTACCTACTGGACATCGTGGTGCGCTTCCACACTGGATTCTTGGAACAAGGCATACTGGTGGTGGAC-AGGGTAGGATCTCGAGTCGCTACGTTCGCACCTGGAGCTTCTTCCTGGACCTGGCTTCCCTGTTACCCACGGAAGTGGCCTATGTGAGTCTGGGTCCGCACACGCC----CACGCTGAGGCTGAACCGCTTTCTGCGGGTGCCCCGCCTCTCTGAGGCCTTTGACCGCATGGAGACCTGCACAGTTCACCCGAATGCCTTCCGCATCGCCAAGCTGATGCTTTACGTTTT-------TGCTGTCATCCATTGGAACAGCTGCCTATACTTTGCCCTGTCCCGGTACCTGGGCTTCGGGAGTGACGCCTGGGTGTACCCCGACCCCGCGCAGCCTGGCTTTGAGCAGCTGTGGCGCCAGTACCTCTATAGCTTTCACTTCTCCACGCTGATCCTGACCACCGTGGGCGATACGCCGCTGCCAGACCGGGAGGAGGAGTACCTCTTCGTGGTGGGAGACTTCCTACTGGCCGTCATGGGTTTCGCCACCATCATGGGTAGCATGAGCTCTGTCATCTACAACATGAACACTGCAGATGCAGCCTTCTACCCAGACCACGCCCTGGTGAAGAAAT-ACATGAAGCTGCATCACGTCAACCGCAGGCTGCAGCGGCGAGTCATGGACTGGTACCAGCACCTGCAGATCAACAAGAAGATGACCAATGAGGTAGCCATCTTACAGCACTTGCCTGAGCGGTTGAGGGCAGAAGTGGCCGTGTCTGTACACCTGCCTACTCTGAGCCGGGTGCGGATCTTCCAGAACTGTGAGGCCGGCCTGCTGGAGGAGCTGGTGCT---GAAGCTGCAGCCCCAGACCTACTCACCAGGCAAATACGTCTGCCGCAA-GGGGGACACTGGCCGAGAGATGTACATCATCCAAGAGGGTCAGCCGGCTGTGGTAGCCGATGATGGTGTCACTCGGTATGCTGTGCCTGGTGCAGGGCTCTACTGTGGGGAGATCAGCATCATCAACATCAAAGGGAACATGTCTGGGAACCGCCCTACAGC--CAACATCAAGAGTCTAGGTTATTCGGATCTGTTCTGCCTGAGCAAGGAGGACCTGCAGGAAGTGCTGAGCGAGTATCCACAGGCCCAGGCCGTCATGGAGG-AAAAGGGCCGTGAGATCCTGATCACAATGAACAAGTTGGACGTAAATGCCGAGGCAGCTGAGACCGCCCTACAGGAGGCCACGGAGGCCCAGCTGCGAGGCCTCGACCAGCAACTCGATGATCTGCAGACCAGGTTCGCACGACTCCTGGCTGAGCTGGAGTCCAGGGCACTCAAGATCGCCTATCGCATCGAGCGGCAGGAGTGGCAGACTCAGGAGTGGCCAATGCCTGAGGAACTGGCCGAGGCCGACCATGAGGGCGAACCTGGGGAGGAAACGTCCAAGGATGGAGAGGGCAGAGCTGGCCAGGAGGGACCCCCAAGCCCAGAGGGA
Stenella_frontalis ATGAGCCAGGACAGCAAAGTGAAGACGACAGAGTCCAGCAGTTCTGCCCCACCCAAGGCCAGGAAGTTGCTGCCTGTCCTGGACCCATCTG--GGGATTACTACTACTGGTGGCTGAACACTATGGTCTTCCCAGTAATGTATAACCTCATCATCGTCGTGTGCAGAGCCTGCTTCCCCGACTTGCAGCGCTATTATCTGGTGGCCTGGTTAGTACTGGACTGCACGAGTGACCTGCTCTACCTACTGGACATCGTGGTGCGCTTCCACACTGGATTCTTGGAACAAGGCATACTGGTGGTGGAC-AGGGTAGGATCTCGAGTCGCTACGTTCGCACCTGGAGCTTCTTCCTGGACCTGGCTTCCCTGTTACCCACGGAAGTGGCCTATGTGAGTCTGGGTCCGCACACGCC----CACGCTGAGGCTGAACCGCTTTCTGCGGGTGCCCCGCCTCTCTGAGGCCTTTGACCGCATGGAGACCTGCACAGTTCACCCGAATGCCTTCCGCATCGCCAAGCTGATGCTTTACGTTTT-------TGCTGTCATCCATTGGAACAGCTGCCTATACTTTGCCCTGTCCCGGTACCTGGGCTTCGGGAGTGACGCCTGGGTGTACCCCGACCCCGCGCAGCCTGGCTTTGAGCAGCTGTGGCGCCAGTACCTCTATAGCTTTCACTTCTCCACGCTGATCCTGACCACCGTGGGCGATACGCCGCTGCCAGACCGGGAGGAGGAGTACCTCTTCGTGGTGGGAGACTTCCTACTGGCCGTCATGGGTTTCGCCACCATCATGGGTAGCATGAGCTCTGTCATCTACAACATGAACACTGCAGATGCAGCCTTCTACCCAGACCACGCCCTGGTGAAGAAAT-ACATGAAGCTGCATCACGTCAACCGCAGGCTGCAGCGGCGAGTCATGGACTGGTACCAGCACCTGCAGATCAACAAGAAGATGACCAATGAGGTAGCCATCTTACAGCACTTGCCTGAGCGGTTGAGGGCAGAAGTGGCCGTGTCTGTACACCTGCCTAATCTGAGCCGGGTGCGGATCTTCCAGAACTGTGAGGCCGGCCTGCTGGAGGAGCTGGTGCT---GAAGCTGCAGCCCCAGACCTACTCACCAGGCACATACGTCTGCCGCAA-GGGGGACACTGGCCAAGAGATGTACATCATCCGAGAGGGTCAGCTGGCTGTGGTAGCCGATGATGGTGTCACTCAGTATGCTGTGCTTGGTGCAGGGCTCTACTTTGGGGAGATCAGCATCATCGACATCAAAGGGAACATGTCTGGGAACCGCCCTACAGC--CAACATCAAGAGTCTAGGTTATTCGGATCTGTTCTGCCTGAGCAAGGAGGACCTGCAGGAAGTGCTGAGCGAGTATCCACAGGCCCAGGCCGTCATGGAGG-AAAAGGGCCGTGAGATCCTGCTCACAATGAACAAGTTGGACGTAAATGCCGAGGCAGCTGAGACCGCCCTACAGGAGGCCACGGAGGCCCAGCTGCGAGGCCTCGACCAGCAACTCGATGATCTGCAGACCGGGTTCGCACGACTCCTGGCTGAGCTGGAGTCCAGGGCACTCAAGATCGCCTATCGCATCGAGCGACAGGAGTGGCAGACTCAGGAGTGGCCAATGCCTGAGGAACTGGCCGAGGCCGACCATGAGGGCGAACCTGGGGAGGAAACGTCCAAGGATGGAGAGGGCAGAGCTGGCCAGGAGGGACCCCCAAGCCCAGAGGGA
Stenella_coeruleoalba ATGAGCCAGGACAGCAAAGTGAAGACGACAGAGTCCAGCAGTCCTGCCCCACCCAAGGCCAGGAAGTTGCTGCCTGTCCTGGACCCATCTG--GGGATTACTACTACTGGTGGCTGAACACTATGGTCTTCCCAGTAATGTATAACCTCATCATCGTCGTGTGCAGAGCCTGCTTCCCCGACTTGCAGCACTATTATCTGGTGGCCTGGTTAGTACTGGACTGCACGAGTGACCTGCTCTACCTACTGGACATCGTGGTGCGCTTCCACACTGGATTCTTGGAACAAGGCATACTGGTGGTGGAC-AGGGTAGGATCTCGAGTCGCTACGTTCGCACCTGGAGCTTCTTCCTGGACCTGGCTTCCCTGTTACCCACGGAAGTGGCCTATGTGAGTCTGGGTCCGCACACGCC----CACGCTGAGGCTGAACCGCTTTCTGCGGGTGCCCCGCCTCTCTGAGGCCTTTGACCGCATGGAGACCTGCACAGTTCACCCGAATGCCTTCCGCATCGCCAAGCTGATGCTTTACGTTTT-------TGCTGTCATCCTTTGGAACAGCTGCCTATACTTTGCCCTGTCCCGGTACCTGGGCTTCGGGAGTGACGCCTGGGTGTACCCCGACCCCGCGCAGCCTGGCTTTGAGCAGCTGTGGCGCCAGTACCTCTATAGCTTTCACTTCTCCACGCTGATCCTGACCACCGTGGGCGATACGCCGCTGCCAGACCGGGAGGAGGAGTACCTCTTCGTGGTGGGAGACTTCCTACTGGCCGTCATGGGTTTCGCCACCATCATGGGTAGCATGAGCTCTGTCATCTACAACATGAACACTGCAGATGCAGCCTTCTACCCAGACCACGCCCTGGTGAAGAAAT-ACATGAAGCTGCATCACGTCAACCGCAGGCTGCAGCGGCGAGTCATGGACTGGTACCAGCACCTGCAGATCAACAAGAAGATGACCAATGAGGTAGCCATCTTACAGCACTTGCCTGAGCAGTTGAGGGCAGAAGTGGCCATGTCTGTACACCTGCCTACTCTGAGCCGGGTGCGGATCTTCCAGAACTGTGAGGCCGGCCTGCTGGAGGAGCTGGTGCT---GAAGCTGCAGCCCCAGACCTACTCACCAGGCAAATACGTCTGCCGCAA-GGGGGACACTGGCCGAGAGATGTACATCATCCAAGAGGGTCAGCCGGCTGTGGTAGCCGATGATGGTGTCACTCGGTATGCTGTGCCTGGTGCAGGGCTCTACTGTGGGGAGATCAGCATCATCAACATCAAAGGGAACATGTCTGGGAACCGCCCTACAGC--CAACATCAAGAGTCTAGGTTATTCGGATCTGTTCTGCCTGAGCAAGGAGGACCTGCAGGAAGTGCTGAGCGAGTATCCACAGGCCCAGGCCGTCATGGAGG-AAAAGGGCCGTGAGATCCTGCTCACAATGAACAAGTTGGACGTAAATGCCGAGGCAGCTGAGACCGCCCTACAGGAGGCCACGGAGGCCCAGCTGCGAGGCCTCGACCAGCAACTCGATGATCTGCAGACCAGGTTCGCACGACTCCTGGCTGAGCTGGAGTCCAGGGCACTCAAGATCGCCTATCGCATCGAGCGGCAGGAGTGGCAGACTCAGGAGTGGCCAATGCCTGAGGAACTGGCCGAGGCCGACCATGAGGGCGAACCTGGGGAGGAAACGTCCAAGGATGGAGAGGGCAGAGCTGGCCAGGAGGGACCCCCAAGCCCAGAGGGA
Stenella_attenuata ATGAGCCAGGACAGCAAAGTGAAGACGACAGAGTCCAGCAGTTCTGCCCCACCCAAGGCCAGGAAGTTGCTGCCTGTCCTGGACCCATCTG--GGGATTACTACTACTGGTGGCTGAACACTATGGTCTTCCCAGTAATGTATAACCTCATCATCGTCGTGTGCAGAGCCTGCTTCCCCGACTTGCAGCGCTATTATCTGGTGGCCTGGTTAGTACTGGACTGCACGAGTGACCTGCTCTACCTACTGGACATCGTGGTGCGCTTCCACACTGGATTCTTGGAACAAGGCATACTGGTGGTGGAC-AGGGTAGGATCTCGAGTCGCTACGTTCGCACCTGGAGCTTCTTCCTGGACCTGGCTTCCCTGTTACCCACGGAAGTGGCCTATGTGAGTCTGGGTCCGCACACGCC----CACGCTGAGGCTGAACCGCTTTCTGCGGGTGCCCCGCCTCTCTGAGGCCTTTGACCGCATGGAGACCTGCACAGTTCACCCGAATGCCTTCCGCATCGCCAAGCTGATGCTTTACGTTTT-------TGCTGTCATCCATTGGAACAGCTGCCTATACTTTGCCCTGTCCCGGTACCTGGGCTTCGGGAGTGACGCCTGGGTGTACCCCGACCCCGCGCAGCCTGGCTTTGAGCAGCTGTGGCGCCAGTACCTCTATAGCTTTCACTTCTCCACGCTGATCCTGACCACCGTGGGCGATACGCCGCTGCCAGACCGGGAGGAGGAGTACCTCTTCGTGGTGGGAGACTTCCTACTGGCCGTCATGGGTTTCGCCACCATCATGGGTAGCATGAGCTCTGTCATCTACAACATGAACACTGCAGATGCAGCCTTCTACCCAGACCACGCCCTGGTGAAGAAAT-ACATGAAGCTGCATCACGTCAACCGCAGGCTGCAGCGGCGAGTCATGGACTGGTACCAGCACCTGCAGATCAACAAGAAGATGACCAATGAGGTAGCCATCTTACAGCACTTGCCTGAGCGGTTGAGGGCAGAAGTGGCCGTGTCTGTACACCTGCCTACTCTGAGCCGGGTGCGGATCTTCCAGAACTGCGAGGCCGGCCTGCTGGAGGAGCTGGTGTT---GAAGCTGCAGCCCCAGACCTACTCACCAGGCAAATACGTCTGCCGCAA-GGGGGACACTGGCCAAGAGATGTACATCATCCGAGAGGGTCAGCTGGCTGTGGTAGCCGATGATGGTGTCACTCAGTATGCTGTGCTTGGTGCAGGGCTCTACTTTGGGGAGATCAGCATCATCGACATCAAAGGGAACATGTCTGGGAACCGCCCTACAGC--CAACATCAAGAGTCTAGGTTATTCGGATCTGTTCTGCCTGAGCAAGGAGGACCTGCAGGAAGTGCTGAGCGAGTATCCACAGGCCCAGGCCGTCATGGAGG-AAAAGGGCCGTGAGATCCTGCTCACAATGAACAAGTTGGACGTAAATGCCGAGGCAGCTGAGACCGCCCTACAGGAGGCCACGGAGGCCCAGCTGCGAGGCCTCGACCAGCAACTCGATGATCTGCAGACCGGGTTCGCACGACTCCTGGCTGAGCTGGAGTCCAGGGCACTCAAGATCGCCTATCGCATCGAGCGGCAGGAGTGGCAGATTCAGGAGTGGCCAATGCCTGAGGAACTGGCCGAGGCCGACCATGAGGGCGAACCTGGGGAGGAAACGTCCAAGGATGGAGAGGGCAGAGCTGGCCAGGAGGGACCCCCAAGCCCAGAGGGA
Tursiops_aduncus ATGAGCCAGGACAGCAAAGTGAAGACGACAGAGTCCAGCAGTTCTGCCCCACCCAAGGCCAGGAAGTTGCTGCCTGTCCTGGACCCATCTG--GGGATTACTACTACTGGTGGCTGAACACTATGGTCTTCCTAGTAATGTATAACCTCATCATCGTCGTGTGCAGAGCCTGCTTCCCCGACTTGCAGCGCTATTATCTGGTGGCCTGGTTAGTACTGGACTGCACGAGTGACCTGCTCTACCTACTGGACATCGTGGTGCGCTTCCACACTGGATTCTTGGAACAAGGCATACTGGTGGTGGAC-AGGGTAGGATCTCGAGTCACTACGTTCGCACCTGGAGCTTCTTCCTGGACCTGGCTTCCCTGTTACCCACGGAAGTGGCCTATGTGAGTCTGGGTCCGCACACGCC----CACGCTGAGGCTGAACCGCTTTCTGCGGGTGCCCCGCCTCTCTGAGGCCTTTGACCGCATGGAGACCTGCACAGTTCACCCGAATGCCTTCCGCATGGCCAAGCTGATGCTTTACGTTTT-------TGCTGTCATCCATTGGAACAGCTGCCTATACTTTGCCCTGTCCCGGTACCTGGGCTTCGGGAGTGACGCCTGGGTGTACCCCGACCCCGCGCAGCCTGGCTTTGAGCAGCTGTGGCGCCAGTACCTCTATAGCTTTCACTTCTCCACGCTGATCCTGACCACCGCGGGCGATACGCCACTGCCAGACCGGGAGGAGGAGTACCTCTTCGTGGTGGGAGACTTCCTACTGGCCGTCATGGGTTTTGCCACCATCATGGGTAGCATGAGCTCTGTCATCTACAACATGAACACTGCAGATGCAGCCTTCTACCCAGACCACGCCCTGGTGAAGAAAT-ACATGAAGCTGCATCACGTCAACCGCAGGCTGCAGCGGCGAGTCATGGACTGGTACCAGCACCTGCAGATCAACAAGAAGATGACCAATGAGGTAGCCATCTTACAGCACTTGCCTGAGCGGTTGAGGGCAGAAGTGGCCGTGTCTGTACACCTGCCTACTCTGAGCCGGGTGCGGATCTTCCAGAACTGTGAGGCCGGCCTGCTGGAGGAGCTGGTGCT---GAAGCTGCAGCCCCAGACCTACTCACCAGGCAAATACGTCTGCCGCAA-GGGGGACACTGGCCGAGAGATGTACATCATCCAAGAGGGTCAGCCGGCTGTGGTAGCCGATGATGGTGTCACTCGGTATGCTGTGCCTGGTGCAGGGCTCTACTGTGGGGAGATCAGCATCATCAACATCAAAGGGAACATGTCTGGGAACCGCCCTACAGC--CAACATCAAGAGTCTAGGTTATTCGGATCTGTTCTGCCTGAGCAAGGAGGACCTGCAGGAAGTGCTGAGCGAGTATCCACAGGCCCAGGCCGTCATGGAGG-AAAAGGGCCGTGAGATCCTGCTCACAATGAACAAGTTGGACGTAAATGCCGAGGCAGCTGAGACCGCCCTACAGGAGGCCACGGAGGCCCAGCTGCGAGGCCTCCACCAGCAACTCGATGATCTGCAGACCAGGTTCGCACGACTCCTGGCTGAGCTGGAGTCCAGGGCACTCAAGATCGCCTATCGCATCGAGCGGCAGGAGTGGCAGACTCAGGAGTGGCCAATGCCTGAGGAACTGGCCGAGGCCGACCATGAGGGCGAACCTGGGGAGGAAACGTCCAAGGATGGAGAGGGCAGAGCTGGCCAGGAGGGACCCCCAAGCCCAGAGGGA
Tursiops_truncatus ATGAGCCAAGACAGCAAAGTGAAGACGACAGAGTCCAGCAGTTCTGCCCCACCCAAGGCCAGGAAGTTGCTGCCTGTCCTGGACCCATCTG--GGGATTACTACTACTGGTGGCTGAACACTATGGTCTTCCCAGTAATGTATAACCTCATCATCGTCGTGTGCAGAGCCTGCTTCCCCGACTTGCAGCGCTATTATCTGGTGGCCTGGTTAGTACTGGACTGCACGAGTGACCTGCTCTACCTACTGGACATCGTGGTGCGCTTCCACACTGGATTCTTGGAACAAGGCATACTGGTGGTGGAC-AGGGTAGGATCTCGAGTCGCTACGTTCGCACCTGGAGCTTCTTCCTGGACCTGGCTTCCCTGTTACCCACGGAAGTGGCCTATGTGAGTCTGGGTCCGCACACGCC----CACGCTGAGGCTGAACCGCTTTCTGCGGGTGCCCCACCTCTCTGAGGCCTTTGACCGCATGGAGACCTGCACAGTTCACCCGAATGCCTTCCGCATCGCCAAGCTGATGCTTTACGTTTT-------TGCTGTCATCCATTGGAACAGCTGCCTATACTTTGCCCTGTCCCGGTACCTGGGCTTCGGGAGTGACGCCTGGGTGTACCCCGACCCCGCGCAGCCTGGCTTTGAGCAGCTGTGGCGCCAGTACCTCTATAGCTTTCACTTCTCCACGCTGATCCTGACCACCGTGGGCGATACGCCGCTGCCAGACCGGGAGGAGGAGTACCTCTTCGTGGTGGGAGACTTCCTACTGGCCGTCATGGGTTTCGCCACCATCATGGGTAGCATGAGCTCTGTCATCTACAACATGAACACTGCAGATGCAGCCTTCTACCCAGACCACGCCCTGGTGAAGAAAT-ACATGAAGCTGCATCACGTCAACCGCAGGCTGCAGCGGCGAGTCATGGACTGGTACCAGCACCTGCAGATCAACAAGAAGATGACCAATGAGGTAGCCATCTTACAGCACTTGCCTGAGCGGTTGAGGGCAGAAGTGGCCGTGTCTGTACACCTGCCTACTCTGAGCCGGGTGCGGATCTTCCAGAACTGTGAGGCCGGCCTGCTGGAGGAGCTGGTGCT---GAAGCTGCAGCCCCAGACCTACTCACCAGGCAAATACGTCTGCCGCAA-GGGGGACACTGGCCAAGAGATGTACATCATCCGAGAGGGTCAGCTGGCTGTGGTAGCCGATGATGGTGTCACTCAGTATGCTGTGCTTGGTGCAGGGCTCTACTTTGGGGAGATCAGCATCATCGACATCAAAGGGAACATGTCTGGGAACCGCCCTACAGC--CAACATCAAGAGTCTAGGTTATTCGGATCTGTTCTGCCTGAGCAAGGAGGACCTGCAGGAAGTGCTGAGCGAGTATCCACAGGCCCAGGCCGTCATGGAGG-AAAAGGGCCGTGAGATCCTGCTCACAATGAACAAGTTGGACGTAAATGCCGAGGCAGCTGAGACCGCCCTACAGGAGGCCACGGAGGCCCAGCTGCGAGGCCTCGACCAGCAACTCGATGATCTGCAGACCGGGTTCGCACGACTCCTGGCTGAGCTGGAGTCCAGGGCACTCAAGATCGCCTATCGCATCGAGCGGCAGGAGTGGCAGACTCAGGAGTGGCCAATGCCTGAGGAACTGGCCGAGGCCGACCATGAGGGCGAACCTGGGGAGGAAACGTCCAAGGATGGAGAGGGCAGAGCTGGCCAGGAGGGACCCCCAAGCCCAGAGGGA
Lagenodelphis_hosei ATGAGCCAGGACAGCAAAGTGAAGACGACAGAGTCCAGCAGTTCTGCCCCACCCAAGGCCAGGAAGTTGCTGCCTGTCCTGGACCCATCTG--GGGATTACTACTACTGGTGGCTGAACACTATGGTCTTCCCAGTAATGTATAACCTCATCATCGTCGTGTGCAGAGCCTGCTTCCCCGACTTGCAGCACTATTATCTGGTGGCCTGGTTAGTACTGGACTGCACGAGTGACCTGCTCTACCTACTGGACATCGTGGTGCGCTTCCACACTGGATTCTTGGAACAAGGCATACTGGTGGTGGAC-AGGGTAGGATCTCGAGTCGCTACGTTCGCACCTGGAGCTTCTTCCTGGACCTGGCTTCCCTGTTACCCACGGAAGTGGCCTATGTGAGTCTGGGTCCGCACACGCC----CACGCTGAGGCTGAACCGCTTTCTGCGGGTGCCCCGCCTCTCTGAGGCCTTTGACCGCATGGAGACCTGCACAGTTCACCCGAATGCCTTCCGCATCGCCAAGCTGATGCTTTACGTTTT-------TGCTGTCATCCATTGGAACAGCTGCCTATACTTTGCCCTGTCCCGGTACCTGGGCTTCGGGAGTGACGCCTGGGTGTACCCCGACCCCGCGCAGCCTGGCTTTGAGCAGCTGTGGCGCCAGTACCTCTATAGCTTTCACTTCTCCACGCTGATCCTGACCACCGTGGGCGATACGCCGCTGCCAGACCGGGAGGAGGAGTACCTCTTCGTGGTGGGAGACTTCCTACTGGCCGTCATGGGTTTCGCCACCATCATGGGTAGCATGAGCTCTGTCATCTACAACATGAACACTGCAGATGCAGCCTTCTACCCAGACCACGCCCTGGTGAAGAAAT-ACATGAAGCTGCATCACGTCAACCGCAGGCTGCAGCGGCGAGTCATGGACTGGTACCAGCACCTGCAGATCAACAAGAAGATGACCAATGAGGTAGCCATCTTACAGCACTTGCCTGAGCGGTTGAGGGCAGAAGTGGCCGTGTCTGTACACCTGCCTACTCTGAGCCGGGTGCGGATCTTCCAGAACTGTGAGGCCGGCCTGCTGGAGGAGCTGGTGCT---GAAGCTGCAGCCCCAGACCTACTCACCAGGCAAATACGTCTGCCGCAA-GGGGGACACTGGCCGAGAGATGTACATCATCCAAGAGGGTCAGCCGGCTGTGGTAGCTGATGATGGTGTCACTCGGTATGCTGTGCCTGGTGCAGGGCTCTACTGTGGGGAGATCAGCATCATCAACATCAAAGGGAACATGTCTGGGAACCGCCCTACAGC--CAACATCAAGAGTCTAGGTTATTCGGATCTGTTCTGCCTGAGCAAGGAGGACCTGCAGGAAGTGCTGAGCGAGTATCCACAGGCCCAGGCCGTCATGGAGG-AAAAGGGCCGTGAGATCCTGCTCACAATGAACAAGTTGGACGTAAATGCCGAGGCAGCTGAGACCGCCCTACAGGAGGCCACGGAGGCCCAGCTGCGAGGCCTCGACCAGCAACTCGATGATCTGCAGACCAGGTTCGCACGACTCCTGGCTGAGCTGGAGTCCAGGGCACTCAAGATCGCCTATCGCATCGAGCGGCAGGAGTGGCGGACTCAGGAGTGGCCAATGCCTGAGGAACTGGCCGAGGCCGACCATGAAGGCGAACCTGGGGAGGAAACGTCCAAGGATGGAGAGGGCAGAGCTGGCCAGGAGGGACCCCCAAGCCCAGAGGGA
Sousa_chinensis ATGAGCCAGGACAGCAAAGTGAAGACGACAGAGTCCAGCAGTTCTGCCCCACCCAAGGCCAGGAAGTTGCTGCCTGTCCTGGACCCATCTG--GGGATTACTACTACTGGTGGCTGAACACTATGGTCTTCCCAGTAATGTATAACCTCATCATCGTCGTGTGCAGAGCCTGCTTCCCCGACTTGCAGCGCTATTATCTGGTGGCCTGGTTAGTACTGGACTGCACGAGTGACCTGCTCTACCTACTGGACATCGTGGTGCGCTTCCACACTGGATTCTTGGAACAAGGCATACTGGTGGTGGAC-AGGGTAGGATCTCGAGTCGCTACGTTCGCACCTGGAGCTTCTTCCTGGACCTGGCTTCCCTGTTACCCACGGAAGTGGCCTATGTGAGTCTGGGTCCGCACACGCC----CACGCTGAGGCTGAATGGCTTTCTGCGGGTGCCCCGCCTCTCTGAGGCCTTTGACCGCATGGAGACCTGCACAGTTCACCCGAATGCCTTCCGCATCGCCAAGCTGATGCTTTACGTTTT-------TGCTGTCATCCATTGGAACTTCTGCCTATACTTTGCCCTGTCCCGGTACCTGGGCTTCGGGAGTGACGCCTGGGTGTACCCCGACCCCGCGCAGCCTGGCTTTGAGCAGCTGTGGCGCCAGTACCTCTATAGCTTTCACTTCTCCACGCTGATCCTGACCACCGTGGGCGATACGCCGCTGCCAGACCGGGAGGAGGAGTACCTCTTCGTTGTGGGAGACTTCCTACTGGCCGTCATGGGTTTCGCCACCATCATGGGTAGCATGAGCTCTGTCATCTACAACATGAACACTGCAGATGCAGCCTTCTACCCAGACCACGCCCTGGTGAAGAAAT-ACATGAAGCTGCATCACGTCAACCGCAGGCTGCAGCGGCGAGTCATGGACTGGTACCAGCACCTGCAGATCAACAAGAAGATGACCAATGAGGTAGCCATCTTACAGCACTTGCCTGAGCGGTTGAGGGCAGAAGTGGCCGTGTCTGTACACCTGCCTACTCTGAGCCGGGTGCGGATCTTCCAGAACTGTGAGGCCGGCCTGCTGGAGGAGCTGGTGCT---GAAGCTGCAGCCCCAGACCTACTCACCAGGCAAATACGTCTGCCGCAA-GGGGGACACTGGCCGAGAGATGTACATCATCCGAGAGGGTCAGCCGGCTGTGGTAGCCGATGATGGTGTCACTCGGTATGCTGTGCCTGGTGCAGGGCTCTACTGTGGGGAGATCAGCATCATCGACATCAAAGGGAACATGTCTGGGAACCGCCCTACAGC--CAACATCAAGAGTCTAGGTTATTCGGATCTGTCCTGCCTGAGCAAGGAGGACCTGCAGGAAGTGCTGAGCGAGTATCCACAGGCCCAGGCCGTCATGGAGG-AAAAGGGCCGTGAGATCCTGCTCACAATGAACAAGTTGGACGTAAATGCCGAGGCAGCTGAGACCGCCCTACAGGAGGCCACGGAGGCCCAGCTGCGAGGCCTCGACCAGCAACTCGATGATCTGCAGACCATGTTCGCACGACTCCTGGCTGAGCTGGAGTCCAGGGCACTCAAGATCGCCTATCGCATCGAGTGGCTGGAGTGGCAGACTCAGGAGTGGCCAATGCCTGAGGAACTGGCCGAGGCCGACCATGAGGGCGAACCTGGGGAGGGAACGTCCAAGGATGGAGAGGGCAGAGCTGGCCAGGAGGGACCCCCAAGCCCAGAGGAA
Lagenorhynchus_albirostris ATGAGCCAGGACAGCAAAGTGAAGACGACAGAGTCCAGCAGTTCTGCCCCACCCAAGGCCAGGAAGTTGCTGCCTGTCCTGGACCCATCTG--GGGATTACTACTACTGGTGGCTGAACACTACGGTCTTCCCAGTAATGTATAACCTCATCATCGTCGTGTGCAGAGCCTGCTTTCCCGACTTGCAGCGCTATTATCTGGTGGCCTGGTTAGTACTGGACTGCACGAGTGACCTGCTCTRCCTACTGGACACCGTGGTGCGCTTCCACACTGGATTCTTGGAACAAGGCATACCGGTGGTGGAC-AGGGTAGGATCTCGAGTCACTACGTTCGCACCTGGAGCTTCTTCCTGGACCTGGCTTCCCTGTTACCCACGGAAGTGGCCTATGTGAGTCTGGGTCCGCACACGCC----CACGCTGAGGCTGAACCGCTTTCTGCGGGTGCCCCGCCTCTCTGAGGCCTTTGACCGCATGGAGACCTGCACAGTTCACCCGAATGCCTTCCGCATCGCCAAGCTGATGCTTTACGTTTT-------TGCTGTCATCCATTGGAACAGCTGCCTATACTTTGCCCTGTCCCGGTACCTGGGCTTCAGGAGTGACGCCTGGGTGTACCCCGACCCCGCGCAGCCTGGCTTTGAGCGGCTGTGGCGACAGTACCTCTATAGCTTTCACTTCTCCACGCTGATCCTGACCACCGTRGGCGATACGCCGCTGCCAGACCRGGAGGAGGAGTACCTCTTCGTGGTGGGAGACTTCCTACTGGCCGTCATGGGTTTCGCCACCATCATGGGTAGCATGAGCTCTGTCATCTACAACATGAACACTGCAGATGCAGCCTTCTACCCAGACCACGCCCTGGTGAAGAAAT-ACATGAAGCTGCATCACGTCAACCGCAGGCTGCAGCGGCGAGTCATGGACTGGTACCAGCACCTGCAGATCAACAAGAAGATGACCAATGAGGTAGCCATCTTACAGCACTTGCCTGAGCGGTTGTGGGCAGAAGTGGCCGTGTCTGTACACCTGCCTACTCTGAGCCGGGTGCGGATCTTCCAGAACTGTGAGGCCAGCCTGCTGGAGGAGCTGGTGCT---GAAGCTGCAGCCCCAGACCTACTCACCAGGCAAATACATCTGCCGCAA-GGGGGACATTGGCCGAGAGATGTACATCATCCGAGAGGGTCAGCCGGCTGTGGTAGCCGATGATGGTGTCACTCAGTATGCTGTGCTTGGTGCACGGCTCTACTGTGGGGAGATCAGCATCATCAACATCAAAGGGAACATGTCTGGGAACCGCCGTACAGC--CAACATCAAGAGTCTAGGTTATTCGGATTTGTTCTGCCTGAGCAAGGAGGACCTGCAGGAAGTGCTGAGCGAGTATCCACAGGCCCAGGCCGTCATGGAGG-AAAAGGGCCGTGAGATCCTGCTCAAAACGAACAAGTTGGACGTAAACGCCGAGGCAGCTGAGACCGCCCTACAGGAGGCCACGGAGGCCCAGCTGCGAGGCCTCAACCAGCAACTCGATGATCTGCAGACCAGGTTCGCACGACTCCTGGCTGAGCTGGAGTCCAGGGCACTCAAGATCGCCTATCGCATCGAGCGGCTGGAGTGGCAGACTCAGGAGTGGCCAATGCCTGAGGAACTGGCCGAGGCCGACCATGAGGGCGAACCTGGGGAGGGAACGTCCAAGGATGGAGAGGGCAGAGCTGGCCAGGAGGGACCCCCAAGCCCAGAGGGA
Feresa_attenuata ATGAGCCAGGACAGCAAAGTGAAGACGACAGAGTCCAGCAGTTCTGCCCCACCCAAGGCCAGGAAGTTGCTGCCTGTCCTGGACCCATCTG--GGGATTACTACTACTGGTGGCTGAACACTATGGTCTTCCCAGTAATGTATAACCTCATCATCGTCGTGTGCAGAGCCTGCTCTCCCGACTTGCAGCGCTATTATCTGGTGGCCTGGTTAGTACT-GACTGCACGAGTGACCTGCTCTACCTACTGGACATCGTGGTGCGCTTCCACACTGGATTCTTGGAACAAGGCATACTGGTGGTGGACAAGGGTAGGATCTCGAGTCGCTACGTTCGCACCTGGAGCTTCTTCTTGGACCTGGCTTCCCTGTTACCCACGGAAGTGGCCTATGTGAGTCTGGGTCCGCACACGCCCACGCACGCTGAGGCTGAACCGCATTCTGCGGGTGCCCCGCCCCTTTGAGGCCTTTGACCGCATGGAGACCTGCACAGTTCACCCGAATGCCTTCCGCATCGCCAAGCTGATGCTTTACGTTTT-------TGCTGTCATCCATTGGAACAGCTGCCTATACTTTGCCCTGTCCCGGTACCTGGGCTTCGGAAGTGACGCCTGGGTGTACCCCGACCCCGTGCAGCCTGGCTTTGAGCAGCTGCGGCGCCAGTACCTCTATAGCTTTTACTTCTCCACGCTGATCCTGACCACCGTGGGCGATACACCGCTGTCAGACCGGGAGGAGGAGTACCTCTTCATGGTGGGAGACTTCCTACCGGCCGTCATGGGTTTCGCCACCATCATGGGTAGCATGAGCTCTGTCATCTACAACATGAACACTGCAGATGCAGCCTTCTACCCAGACCACGCCCTGGTGAAGAAAT-ACATGAAGCTGCATTGCGTCAACCGCAGGCTGCAGCGGCGAGTCATGGACTGGTACCAGCACCTGCAGATCAACAAGAAGATGACCAATGAGGTAGCCATCTTACAGCACTTGCCTGAGCGGTTGCGGGCAGAAGTGGCCGTGTCTGTACACCTGCCTACTCTGAGCCGGGTGCGGATCTTCCAGAACTGTGAGGCCGGCCTGCTGGAGGAGCTGGTGCT---GAAGCTGCAGCCCCAGACCTACTCACCAGGCAAACACATCTGCCGCAA-GGGGGACACTGGCCGAGAGATGTACATCATCCAAGAGGGTCAGCCGGCTGTGGTAGCCGATGATGGTGTCACTCGGTATGCTGTGCCTGGTGCAGGGCTCTACTGTGGGGAGATCAGCATCATCAACATCAAAGGGAACATGTCTGGGAACCGCCGTACAGC--CAACATCAAGAGTCYAGGTTATTCGGATCTGTTCTGCCTGAGCAAGGAGGACCTGCAGGAAGTGCTGAGCGAGTATCCACAGGCCCAGGCCGTCATGGAGG-AAAAGGGCCGTGAGATCCTGCTCACAATGAACAAGTTGGACGTAAACGCCGAGGCAGCTGAGACCGCCCTACAGGAGGCCACGGAGGCCCAGCTGCGAGGCCTCGACCAGCAACTCGATGATCTGCAGACCAGGTTCGCACGACTCCTGGCTGAGCTGGAGTCCAGGGCACTCAAGATCGCCTATCGCATCGAGCGGCAGGAGTGGCAGACTCAGGAGTGGCCAATGCCTGAGGAACTGGCCGAGGCCGACCATGAGGGCAAACCTGGGGAGGGAACGTCCAAGGATGGAGAGGGCAGAGCTGGCCAGGAGGGACCCCCAAGCCCAGAGGGA
Peponocephala_electra ATGAGCCAGGACAGCAAAGTGAAGACGACAGAGTCCAGCAGTTCTGCCCCACCCAAGGCCAGGAAGTTGCTGCCTGTCCTGGACCCATCTG--GGGATTACTACTACTGGTGGCTGAACACTATGGTCTTCCCAGTAATGTATAACCTCATCATCGTCGTGTGCAGAGCCTGCTTTCCCGACTTGCAGCGCTATTATCTGGTGGCCTGGTTAGTACTGGACTGCACGAGTGACCTGCTCTACCTACTGGACATCGTGGTGCGCTTCCACACTGGATTCTTGGAACAAGGCATACTGGTGGTGGACAAGGGTAGGATCTCGAGTCGCTACGTTCGCACCTGGAGCTTCTTCTTGGACCTGGCTTCCCTGTTACCCACGGAAGTGGCCTATGTGAGTCTGGGTCCGCACACGCCCACGCACGCTGAGGCTGAACCGCATTCTGCGGGTGCCCCGCCCCTTTGAGGCCTTTGACCGCATGGAGACCTGCACAGTTCACCCGAATGCCTTCCGCATCGCCAAGCTGATGCTTTACGTTTT-------TGCTGTCATCCATTGGAACAGCTGCCTATACTTTGCCCTGTCCCGGTACCTGGGCTTCGGGAGTGACGCCTGGGTGTACCCCGACCCCGTGCAGCCTGGCTTTGAGCAGCTGCGGCGCCAGTACCTCTATAGCTTTTACTTCTCCACGCTGATCCTGACCACCGTGGGCGATACGCCGCTGTCAGACCGGGAGGAGGAGTACCTCTTCATGGTGGGAGACTTCCTACCGGCCGTCATGGGTTTCGCCACCATCATGGGTAGCATGAGCTCTGTCATCTACAACATGAACACTGCAGATGCAGCCTTCTACCCAGACCACGCCCTGGTGAAGAAAT-ACATGAAGCTGCATTGCGTCAACCGCAGGCTGCAGCGGCGAGTCATGGACTGGTACCAGCACCTGCAGATCAACAAGAAGATGACCAATGAGGTAGCCATCTTACAGCACTTGCCTGAGCGGTTGCGGGCAGAAGTGGCCGTGTCTGTACACCTGCCTACTCTGAGCCGGGTGCGGATCTTCCAGAACTGTGAGGCCGGCCTGCTGGAGGAGCTGGTGCT---GAAGCTGCAGCCCCAGACCTACTCACCAGGCAAACACATCTGCCGCAA-GGGGGACACTGGCCGAGAGATGTACATCATCCAAGAGGGTCAGCCGGCTGTGGTAGCCGATGATGGTGTCACTCGGTATGCTGTGCCTGGTGCAGGGCTCTACTGTGGGGAGATCAGCATCATCAACATCAAAGGGAACATGTCTGGGAACCGCCGTACAGC--CAACATCAAGAGTCTAGGTTATTCGGATCTGTTCTGCCTGAGCAAGGAGGACCTGCAGGAAGTGCTGAGCGAGTATCCACAGGCCCAGGCCGTCATGGAGG-AAAAGGGCCGTGAGATCCTGCTCACAATGAACAAGTTGGACGTAAACGCCGAGGCAGCTGAGACCGCCCTACAGGAGGCCACGGAGGCCCAGCTGCGAGGCCTCGACCAGCAACTCGATGATCTGCAGACCAGGTTCGCACGGCTCCTGGCTGAGCTGGAGTCCAGGGCACTCAAGATCGCCTATCGCATCGAGCGGCAGGAGTGGCAGACTCAGGAGTGGCCAATGCCTGAGGAACTGGCCGAGGCCGACCATGAGGGCAAACCTGGGGAGGGAACGTCCAAGGATGGAGAGGGCAGAGCTGGCCAGGAGGGACCCCCAAGCCCAGAGGGA
Pseudorca_crassidens ATGAGCCAGGACAGCAAAGTGAAGACGACAGAGTCCAGCAGTTCTGCCCCACCCAAGGCCAGGAAGTTGCTGCCTGTCCTGGACCCATCTG--GGGATTACTACTACTGGTGGCTGAACACTATGGTCTTCCCAGTAATGTATAACCTCATCATCGTCGTGTGCAGAGCCTGCTTTCCCGACTTGCAGCGCTATTATCTGGTGGCCTGGTTAGTACTGGACTGCACGAGTGACCTGCTCTACCTACTGGACATCGTGGTGCGCTTCCACACTGGATTCTTGGAACAAGGCATACTGGTGGTGGACAAGGGTAGGATCTCGAGTCGCTACGTTCGCACCTGGAGCTTCTTCTTGGACCTGGCTTCCCTGTTACCCACGGAAGTGGCCTATGTGAGTCTGGGTCCGCACACGCCCACGCACGCTGAGGCTGAACCGCTTTCTGCGGGTGCCCCGCCCCTTTGAGGCCTTTGACCGCATGGAGACCTGCACAGTTCACCCGAATGCCTTCCGCATCGCCAAGCTGATGCTTTACGTTTT-------TGCTGTCATCCATTGGAACAGCTGCCTATACTTTGCCCTGTCCCGGTACCTGGGCTTCGGGAGTGACGCCTGGGTGTACCCCGACCCCGTGCAGCCTGGCTTTGAGCAGCTGCGGCGCCAGTACCTCTATAGCTTTTACTTCTCCACGCTGATCCTGACCACCGTGGGCGATACGCCGCTGTCAGACCGGGAGGAGGAGTACCTCTTCATGGTGGGAGACTTCCTACCGGCCGTCATGGGTTTCACCACCATCATGGGTAGCATGAGCTCTGTCATCTACAACATGAACACTGCAGATGCAGCCTTCTACCCAGACCACGCCCTGGTGAAGAAAT-ACATGAAGCTGCATTGCGTCAACCGCAGGCTGCAGCGACGAGTCATGGACTGGTACCAGCACCTGCAGATCAACAAGAAGATGACCAATGAGGTAGCCATCTTACAGCACTTGCCTGAGCGGTTGCGGGCAGAAGTGGCCGTGTCTGTACACCTGCCTACTCTGAGCCGGGTGCGGATCTTCCAGAACTGTGAGGCTGGCCTGCTGGAGGAGCTGGTGCT---GAAGCTGCAGCCCCAGACCTACTCACCAGGCAAACACATCGGCCGCAA-GGGGGACACTGGCCGAGAGATGTACATCATCCAAGAGGGTCAGCCGGCTGTGGTAGCCGATGATGGTGTCACTCGGTATGCTGTGCCTGGTGCAGGGCTCTACTGTGGGGAGATCAGCATCATCAACATCAAAGGGAACATGTCTGGGAACCGCCGTACAGC--CAACATCAAGAGTCTAGGTTATTCGGATCTGTTCTGCCTGAGCAAGGAGGACCTGCAGGAAGTGCTGAGCGAGTATCCACAGGCCCAGGCCGTCATGGAGG-AAAAGGGCCGTGAGATCCTGCTCACAATGAACAAGTTGGACGTAAACGCCGAGGCAGCTGAGACCGCCCTACAGGAGGCCACGGAGGCCCAGCTGCGAGGCCTCGACCAGCAACTCGATGATCTGCAGACCAGGTTCGCACGACTCCTGGCTGAGCTGGAGTCCAGGGCACTCAAGATCGCCTATCGCATCGAGCGGCAGGAGTGGCAGACTCAGGAGTGGCCAATGCCTGAGGAACTGGCCGAGGCCGACCATGAGGGCAAACCTGGGGAGGGAACGTCCAAGGATGGAGAGGGCAGAGCTGGCCAGGAGGGACCCCCAAGCCCAGAGGGA
Grampus_griseus ATGAGCCAGGACAGCAAAGTGAAGACGACAGAGTCCAGCAGTTCTGCCCCACCCAAGGCCAGGAAGTTGCTGCCTGTCCTGGACCCATCTG--GGGATTACTACTACTGGTGGCTGAACACTATGGTCTTCCCAGTAATGTATAACCTCATCATCGTCGTGTGCAGAGCCTGCTTTCCCGACTTGCAGCGCTATTATCTGGTGGCCTGGTTAGTACTGGACTGCACGAGTGACCTGCTCTACCTACTGGACATCGTGGTGCGCTTCCACACTGGATTCTTGGAACAAGGCATACTGGTGGTGGACAAGGGTAGGATCTCGAGTCGCTACGTTCGCACCTGGAGCTTCTTCTTGGACCTGGCTTCCCTGTTACCCACGGAAGTGGCCTATGTGAGTCTGGGTCCGCACACGCCCACGCACGCTGAGGCTGAACCGCTTTCTGCGGGTGCCCCGCCCCTTTGAGGCCTTTGACCGCATGGAGACCTGCACAGTTCACCCGAATGCCTTCCGCATCGCCAAGCTGATGCTTTACGTTTT-------TGCTGTCATCCACTGGAACAGCTGCCTATACTTTGCCCTGTCCCGGTACCTGGGCTTCGGGAGTGACGCCTGGGTGTACCCCGACCCCGTGCAGCCTGGCTTTGAGCAGCTGTGGCGCCAGTACCTCTATAGCTTTTACTTCTCCACGCTGATCCTGACCACCGTGGGCGATACGCCGCTGTCAGACCGGGAGGAGGAGTACCTCTTCATGGTGGGAGACTTCCTACCGGCCGTCATGGGTTTCGCCACCATCATGGGTAGCATGAGCTCTGTCATCTACAACATGAACACTGCAGATGCATCCTTCTACCCAGACCACGCCCTGGTGAAGAAAT-ACATGAAGCTGCATTGCGTCAACCGCAGGCTGCAGCGGCGAGTCATGGACTGGTACCAGCACCTGCAGATCAACAAGAAGATGACCAATGAGGTAGCCATCTTACAGCACTTGCCTGAGCGGTTGTGGGCAGAAGTGGCCGTGTCTGTACACCTGCCTACTCTGAGCCGGGTGCGGATCTTCCAGAACTGTGAGGCCGGCCTGCTGGAGGAGCTGGTGCT---GAAGCTGCAGCCCCAGACCTACTCACCAGGCAAACACATCTGCCGCAA-GGGGGACACTGGCCGAGAGATGTACATCATCCAAGAGGGTCAGCCGGCTGTGGTAGCCGATGATGGTGTCACTCGGTATGCTGTGCCTGGTGCAGGGCTCTACTGTGGGGAGATCAGCATCATCAATATCAAAGGGAACATGTCTGGGAACCGCCGTACAGC--CAACATCAAGAGTCTAGGTTATTCGGATCTGTTCTGCCTGAGCAAGGAGGACCTGCAGGAAGTGCTGAGCGAGTATCCACAGGCCCAGGCCGTCATGGAGG-AAAAGGGCCGTGAGATCCTGCTCACAATGAACAAGTTGGACGTAAACGCCGAGGCAGCTGAGACCGCCCTACAGGAGGCCACGGAGGCCCAGCTGCGAGGCCTCGACCAGCAACTCGATGATCTGCAGACCAGGTTCGCACGACTCCTGGCTGAGCTGGAGTCCAGGGCACTCAAGATCGCCTATCGCATCGAGCGGCAGGAGTGGCAGACTCAGGAGTGGCCAATGCCTGAGGAACTGGCCGAGGCCGACCATCAGGGCAAACCTGGGGAGGGAACGTCCAAGGATGGAGAGGGCAGAGCTGGCCAGGAGGGACCCCCAAGCCCAGAGGGA
Globicephala_macrorhynchus ATGAGCCAGGACAGCAAAGTGAAGACGAC--AGTCCAGCAGTTCTGCCCCACCCAAGGGCAGGAAGTTGCTGCCTGTCCTGGACCCATCTG--GGGATTACTACTACTGGTGGCTGAACACTATGGTCTTCCCAGTAATGTATAACCTCATCATCGTCGTGTGCAGAGCCTGCTTTCCCGACTTGCAGCGCTATTATCTGGTGGCCTGGTTAGTACTGGACTGCACGAGTGACCTGCTCTACCTACTGGACATCGTGGTGCGCTTCCACACTGGATTCTTGGAACAAGGCATACTGGTGGTGGACAAGGGTAGGATCTCGAGTCGCTACGTTCGCACCTGGAGCTTCTTCTTGGACCTGGCTTCCCTGTTACCCACGGAAGTGGCCTATGTGAGTCTGGGTCCGCACACGCCCACGCACGCTGAGGCTGAACCGCATTCTGCGGGTGCCCCGCCCCTTTGAGGCCTTTGACCGCATGGAGACCTGCACAGTTCACCCGAATGCCTTCCGCATCGCCAAGCTGATGCTTTACGTTTT-------TGCTGTCATCCATTGGAACAGCTGCCTATACTTTGCCCTGTCCCGGTACCTGGGCTTCGGGAGTGACGCCTGGGTGTACCCCGACCCCGTGCAGCCTGGCTTTGAGCAGCTGCGGCGCCAGTACCTCTATAGCTTTTACTTCTCCACGCTGATCCTGACCACCGTGGGCGATGCGCCGCTGTCAGACCGGGAGGAGGAGTACCTCTTCATGGTGGGAGACTTCCTACCGGCCGTCATGGGTTTCGCCACCATCATGGGTAGCATGAGCTCTGTCATCTACAACATGAACACTGCAGATGCAGCCTTCTACCCAGACCACGCCCTGGTGAAGAAAT-ACATGAAGCTGCATTGCGTCAACCGCAGGCTGCAGCGGCGAGTCATGGACTGGTACCAGCACCTGCAGATCAACAAGAAGATGACCAATGAGGTAGCCATCTTACAGCACTTGCCTGAGCGGTTGCGGGCAGAAGTGGCCGTGTCTGTACACCTGCCTACTCTGAGCCGGGTGCGGATCTTCCAGAACTGTGAGGCCGGCCTGCTGGAGGAGCTGGTGCT---GAAGCTGCAGCCCCAGACCTACTCACCAGGCAAACACATCTGCCGCAA-GGGGGACACTGGCCGAGAGATGTACATCATCCAAGAGGGTCAGCCGGCTGTGGTAGCCGATGATGGTGTCACTCGGTATGCTGTGCCTGGTGCAGGGCTCTACTGTGGGGAGATCAGCATCATCAACATCAAAGGGAACATGTCTGGGAACTGCCGTACAGC--CAACATCAAGAGTCTAGGTTATTCGGATCTGTTCTGCCTGAGCAAGGAGGAYCTGCAGGAAGTGCTGAGCGAGTATCCACAGGCCCAGGCCGTCATGGAGG-AAAAGGGCCGTGAGATCCTGCTCACAATGAACAAGTTGGACGTAAACGCCGAGGCAGCTGAGACCGCCCTACAGGAGGCCACGGAGGCCCAGCTGCGAGGCCTCGACCAGCAACTCGATGATCTGCAGACCAGGTTCGCACGGCTCCTGGCTGAGCTGGAGTCCAGGGCACTCAAGATCGCCTATCGCATCGAGCGGCAGGAGTGGCAGACTCAGGAGTGGCCAATGCCTGAGGAACTGGCCGAAGCCGACCATGAGGGCAAACCTGGGGAGGGAACGTCCAAGGATGGAGAGGGCAGAGCTGGCCAGGAGGGACCCCCAAGCCCAGAGGGA
Globicephala_melas ATGAGCCAGGACAGCAAAGTGAAGACGAC--AGTCCAGCAGTTCTGCCCCACCCAAGGGCAGGAAGTTGCTGCCTGTCCTGGACCCATCTG--GGGATTACTACTACTGGTGGCTGAACACTATGGTCTTCCCAGTAATGTATAACCTCATCATCGTCGTGTGCAGAGCCTGCTTTCCCGACTTGCAGCGCTATTATCTGGTGGCCTGGTTAGTACTGGACTGCACGAGTGACCTGCTCTACCTACTGGACATCGTGGTGCGCTTCCACACTGGATTCTTGGAACAAGGCATACTGGTGGTGGACAAGGGTAGGATCTCGAGTCGCTACGTTCGCACCTGGAGCTTCTTCTTGGACCTGGCTTCCCTGTTACCCACGGAAGTGGCCTATGTGAGTCTGGGTCCGCACACGCCCACGCACGCTGAGGCTGAACCGCATTCTGCGGGTGCCCCGCCCCTTTGAGGCCTTTGACCGCATGGAGACCTGCACAGTTCACCCGAATGCCTTCCGCATCGCCAAGCTGATGCTTTACGTTTT-------TGCTGTCATCCATTGGAACAGCTGCCTATACTTTGCCCTGTCCCGGTACCTGGGCTTCGGGAGTGACGCCTGGGTGTACCCCGACCCCGTGCAGCCTGGCTTTGAGCAGCTGCGGCGCCAGTACCTCTATAGCTTTTACTTCTCCACGCTGATCCTGACCACCGTGGGCGATGCGCCGCTGTCAGACCGGGAGGAGGAGTACCTCTTCATGGTGGGAGACTTCCTACCGGCCGTCATGGGTTTCGCCACCATCATGGGTAGCATGAGCTCTGTCATCTACAACATGAACACTGCAGATGCAGCCTTCTACCCAGACCACGCCCTGGTGAAGAAAT-ACATGAAGCTGCATTGCGTCAACCGCAGGCTGCAGCGGCGAGTCATGGACTGGTACCAGCACCTGCAGATCAACAAGAAGATGACCAATGAGGTAGCCATCTTACAGCACTTGCCTGAGCGGTTGCGGGCAGAAGTGGCCGTGTCTGTACACCTGCCTACTCTGAGCCGGGTGCGGATCTTCCAGAACTGTGAGGCCGGCCTGCTGGAGGAGCTGGTGCT---GAAGCTGCAGCCCCAGACCTACTCACCAGGCAAACACATCTGCCGCAA-GGGGGACACTGGCCGAGAGATGTACATCATCCAAGAGGGTCAGCCGGCTGTGGTAGCCGATGATGGTGTCACTCGGTATGCTGTGCCTGGTGCAGGGCTCTACTGTGGGGAGATCAGCATCATCAACATCAAAGGGAACATGTCTGGGAACTGCCGTACAGC--CAACATCAAGAGTCTAGGTTATTCGGATCTGTTCTGCCTGAGCAAGGAGGACCTGCAGGAAGTGCTGAGCGAGTATCCACAGGCCCAGGCCGTCATGGAGG-AAAAGGGCCGTGAGATCCTGCTCACAATGAACAAGTTGGACGTAAACGCCGAGGCAGCTGAGACCGCCCTACAGGAGGCCACGGAGGCCCAGCTGCGAGGCCTCGACCAGCAACTCGATGATCTGCAGACCAGGTTCGCACGGCTCCTGGCTGAGCTGGAGTCCAGGGCACTCAAGATCGCCTATCGCATCGAGCGGCAGGAGTGGCAGACTCAGGAGTGGCCAATGCCTGAGGAACTGGCCGAAGCCGACCATGAGGGCAAACCTGGGGAGGGAACGTCCAAGGATGGAGAGGGCAGAGCTGGCCAGGAGGGACCCCCAAGCCCAGAGGGA
Steno_bredanensis ATGAGCCAGGACAGCAAAGTGAAGACGACAGAGTCCAGCAGTTCTGCCCCACCCAAGGCCAGGAAGTTGCTGCCTGTCCTGGACCCATCTG--GGGATTACTACTACTGGTGGCTGAACACTATGGTCTTCCCAGTAATGTATAACCTCATCATCGTCGTGTGCAGAGCCTGCTTTCCCGACTTGCAGCGCTATTATCTGGTGGCCTGGTTAGTACTGGACTGCACGAGTGACCTGCTCTACCTACTGGACATCGTGGTGCGCTTCCACACTGGATTCTTGGAACAAGGCATACTGGTGGTGGACAAGGGTAGGATCTCGAGTCGCTACGTTCGCACCTGGAGCTTCTTCTTGGACCTGGCTTCCCTGTTACCCACGGAAGTGGCCTATGTGAGTCTGGGTCCGCACACGCCCACGCACGCTGAGGCTGAACCGCTTTCTGCGGGTGCCCCGCCCCTTTGAGGCCTTTGACCGCATGGAGACCTGCACAGTTCACCCGAATGCCTTCCGCATCGCCAAGCTGATGCTTTACGTTTT-------TGCTGTCATCCATTGGAACAGCTGCCTATACTTTGCCCTGTCCCGGTACCTGGGCTTCGGGAGTGACGCCTGGGTGTACCCCGACCCCGTGCAGCCTGGCTTTGAGCAGCTGCAGCGCCAGTACCTCTATAGCTTTTACTTCTCCACGCTGATCCTGACCACCGTGGGCGATACGCCGCTGTCAGACCGGGAGGAGGAGTACCTCTTCATGGTGGGAGACTTCCTACCGGCCGTCATGGGTTTCGCCACCATCATGGGTAGCATGAGCTCTGTCATCTACAACATGAACACTGCAGATGCAGCCTTCTACCCAGACCACGCCCTGGTGAAGAAAT-ACATGAAGCTGCATTGCGTCAACCGCAGGCTGCAGCGGCGAGTCATGGACTGGTACCAGCACCTGCAGATCAACAAGAAGATGACCAATGAGGTAGCCATCTTACAGCACTTGCCTGAGCGGTTGCGGGCAGAAGTGGTCGTGTCTGTACACCTGCCTACTCTGAGCCGGGTGCGGATCTTCCAGAACTGTGAGGCCGGCCTGCTGGAGGAGCTGGTGCT---GAAGCTGCAGCCCCAGACCTACTCACCAGGCAAACACATCTGCCGCAA-GGGGGACACTGGCCGAGAGATGTACATCATCCAAGAGGGTCAGCCGGCTGTGGTAGCCGATGATGGTGTCACTCGGTATGCTGTGCCTGGTGCAGGGCTCTACTGTGGGGAGATCAGCATCATCAACATCAAAGGGAACATGTCTGGGAACCGCCGTACAGC--CAACATCAAGAGTCTAGGTTATTCGGATCTGTTCTGCCTGAGCAAGGAGGACCTGCAGGAAGTGCTGAGCGAGTATCCACAGGCCCAGGCCGTCATGGAGG-AAAAGGGCCGTGAGATCCTGCTCACAATGAACAAGTTGGACGTAAACGCCGAGGCAGCTGAGACCGCCCTACAGGAGGCCACGGAGGCCCAGCTGCGAGGCCTCGACCAGCAACTCGATGATCTGCAGACCAGGTTCGCACGACTCCTGGCTGAGCTGGAGTCCAGGGCACTCAAGATCGCCTATCGCATCGAGCGGCAGGAGTGGCAGACTCAGGAGTGGCCAATGCCTGAGGAACTGGCCGAGGCCGACCATGAGGGCAAACCTGGGGAGGGAAAGTCCAAGGATGGAGAGGGCAGAGCTGGCCAGGAGGGA-CCCCAAGCCCAGAGGGA
Orcaella_brevirostris ATGAGCCAGGACAGCAAAGTGAAGACGACAGAGTCCAGCAGTTCTGCCCCACCCAAGGCCAGGAAGTTGCTGCCTGTCCTGGACCCATCTG--GGGATTACTACTACTGGTGGCTGAACACTATGGTCTTCCCAGTAATGTATAACCTCATCATCGTCGTGTGCAGAGCCTGCTTTCCCGACTTGCAGCGCTATTATCTGGTGGCCTGGTTAGTACTGGACTGCACGAGTGACCTGCTCTACCTACTGGACATCGTGGTGCGCTTCCACACTGGATTCTTGGAACAAGGCATACTGGTGGTAGACAAGGGTAGGATCTCGAGTCGCTACGTTCGCACCTGGAGCTTCTTCTTGGACCTGGCTTCCCTGTTACCCACGGAAGTGGCCTATGTGAGTCTGGGTCCGCACACGCCCACGCACGCTGAGGCTGAACCACTTTCTGCGGGTGCCCCGCCCCTTTGAGGCCTTTGACCGCATGGAGACCTGCACAGTTCACCTGAATGCCTTCCGCATCGCCAAGCTGATGCTTTACGTTTT-------TGCTGTCATCCATTGGAACAGCTGCCTATACTTTGCCCTGTCCCGGTACCTGGGCTTCGGGAGTGACGCCTGGGTGTACCCCGACCCCGTGCAGCCTGGCTTTGAGCAGCTGCGGCGCCAGTACCTCTATAGCTTTTACTTCTCCACGCTGATCCTGACCACCGTGGGCGATACGCCGCTGTCAGACCGGGAGAAGGAGTACCTCTTCATGGTGGGAGACTTCCTACCGGCCGTCATGGGTTTCGCCACCATCATGGGTAGCATGAGCTCTGTCATCTACAACATGAACACTGCAGATGCAGCCTTCTACCCAGACCACGCCCTGGTGAAGAAAT-ACATGAAGCTGCATTGCGTCAACCGCAGGCTGCAGCGGCGAGTCATGGACTGGTACCAGCACTTGCAGATCAACAAGAAGATGACCAATGAGGTAGCCATCTTACAGCACTTGCCTGAGCGGTTGCGGGCAGAAGTGGCCGTGTCTGTACACCTGCCTACTCTGAGCCGGGTGCGGATCTTCCAGAACTGTGAGGCCGGCCTGCTGGAGGAGCTGGTGCT---GAAGCTGCAGCCCCAGACCTACTCACCAGGCAAACACGTCTGCCGCAA-GGGGGACACTGGCCGAGAGATGTACATCATCCGAGAGGGTCAGCCGGCTGTGGTAGCCGATGATGGTGTCACTCGGTATGCTGTGCCTGGTGCAGGGCTCTACTGTGGGGAGATCAGCATCATCGACATCAAAGGGAACATGTCTGGGAACCGCCCTACAGC--CAACATCAAGAGTCTAGGTTATTCGGATCTGTTCTGCCTGAGCAAGGAGGACCTGCAGGAAGTGCTGAGCGAGTATCCACAGGCCCAGGCCGTCATGGAGG-AAAAGGGCCGTGAGATCCTGCTCACAATGAACAAGTTGGACGTAAATGCCGAGGCAGCTGAGACCGCCCTACAGGAGGCCACGGAGGCCCAGCTGCGAGGCCTCGACCAGCAACTCGATGATCTGCAGACCAGGTTCGCACGACTCCTGGCTGAGCTGGAGTCCAGGGCACTCAAGATCGCCTATCGCATCGAGTGGCTGGAGTGGCAGACTCAGGAGTGGCCAATGCCTGAGGAACTGGCCGAGGCCGACCATGAGGGCGAACCTGGGGAGGGAACATCCAAGGATGGAGAGGGCAGAGCTGGCCAGGAGGGACCCCCAAGCCCAGAGGGA
Orcaella_heinsohni ATGAGCCAGGACAGCAAAGTGAAGACGACAGAGTCCAGCAGTTCTGCCCCACCCAAGGCCAGGAAGTTGCTGCCTGTCCTGGACCCATCTG--GGGATTACTACTACTGGTGGCTGAACACTATGGTCTTCCCAGTAATGTATAACCTCATCATCGTCGTGTGCAGAGCCTGCTTTCCCGACTTGCAGCGCTATTATCTGGTGGCCTGGTTAGTACTGGACTGCACGAGTGACCTGCTCTACCTACTGGACATCGTGGTGCGCTTCCACACTGGATTCTTGGAACAAGGCATACTGGTGGTGGACAAGGGTAGGATCTCGAGTCGCTACGTTCGCACCTGGAGCTTCTTCTTGGACCTGGCTTCCCTGTTACCCACGGAAGTGGCCTATGTGAGTCTGGGTCCGCACACGCCCACGCACGCTGAGGCTGAACCGCTTTCTGCGGGTGCCCCGCCCCTTTGAGGCCTTTGACCGCATGGAGACCTGCACAGTTCACCCGAATGCCTTCCGCATCGCCAAGCTGATGCTTTACGTTTT-------TGCTGTCATCCATTGGAACAGCTGCCTATACTTTGCCCTGTCCCGGTACCTGGGCTTCGGGAGTGACGCCTGGGTGTACCCCGACCCCGTGCAGCCTGGCTTTGAGCAGCTGCGGCGCCAGTACCTCTATAGCTTTTACTTCTCCACGCTGATCCTGACCACCGTGGGCGATACGCCGCTGTCAGACCGGGATGAGGAGTACCTCTTCATGGTGGGAGACTTCCTACCGGCCGTCATGGGTTTCGCCACCATCATGGGTAGCATGAGCTCTGTCATCTACAACATGAACACTGCAGATGCAGCCTTCTACCCAGACCACGCCCTGGTGAAGAAAT-ACATGAAGCTGCATTGCGTCAACCGCAGGCTGCAGCGGCGAGTCATGGACTGGTACCAGCACCTGCAGATCAACAAGAAGATGACCAATGAGGTAGCCATCTTACAGCACTTGCCTGAGCGGTTGCGGGCAGAAGTGGCCGTGTCTGTACACCTGCCTACTCTGAGCCGGGTGCGGATCTTCCAGAACTGTGAGGCCGGCCTCCTGGAGGAGCTGGTGCT---GAAGCTGCAGCCCCAGACCTACTCACCAGGCAAACACGTCTGCCGCAA-GGGGGACACTGGCCGAGAGATGTACATCATCCGAGAGGGTCAGCCGGCTGTGGTAGCCGATGATGGTGTCACTCGGTATGCTGTGCCTGGTGCAGGGCTCTACTGTGGGGAGATCAGCATCATCGACATCAAAGGGAACATGTCTGGGAACCGCCCTACAGC--CAACATCAAGAGTCTAGGTTATTCGGATCTGTTCTGCCTGAGCAAGGAGGACCTGCAGGAAGTGCTGAGCGAGTATCCACAGGCCCAGGCCGTCATGGAGG-AAAAGGGCCGTGAGATCCTGCTCACAATGAACAAGTTGGACGTAAATGCCGAGGCAGCTGAGACCGCCCTACAGGAGGCCACGGAGGCCCAGCTGCGAGGCCTCGACCAGCAACTCGATGATCTGCAGACCAGGTTCACACGACTCCTGGCTGAGCTGGAGTCCAGGGCACTCAAGATCGCCTATCGCATCGAGTGGCTGGAGTGGCAGACTCAGGAGTGGCCAATGCCTGAGGAACTGGCCGAGTCCGACCATGAGGGCGAACCTGGGGAGGGAACGTCCAAGGATGGAGAGGGCAGAGCTGGCCAGGAGGGACCCCCAAGCCCAGAGGGA
Leucopleurus_acutus ATGAGCCAGGACAGCAAAGTGAAGACAACAGAGTCCAGCAGTTCTGCCCCACCCAAGGCCAGGAAGTTGCTGCCTGTCCTGGACCCATCTG--GGGATTACTACTACTGGTGGCTGAACACTATGGTCTTCCCAGTAATGTATAACCTCATCATCGTCGTGTGCAGAGCCTGCTTTCCCGACTTGCAGCGCTATTATCTGGTGGCCTGGTTAGTACTGGACTGCACGAGTGACCTGCTCTACCTACTGGACATCGTGGTGCGCTTCCACACTGGATTCTTGGAACAAGGCATACTGGTGGTGGACAAGGGTAGGATCTCGAGTCGCTACGTTCGCACCTGGAGCTTCTTCTTGGACCTGGCTTTCCTGTTACCCACGGAAGTGGCCTATGTGAGTCTGGGTCCGCACACGCCCACGCACGCTGAGGCTGAACCGCTTTCTGCGGGTGCCCCGCCTCTTTGAGGCCTTTGACCGCATGGACACCTGCACAGTTCACCCGAATGCCTTCCGCATCGCCAAGCTGATGCTTTACGTTTT-------TGCTGTCATCCATTGGAACAGCTGCCTATACTTTGCCCTGTCCCGGTACCTGGGCTTCGGGAGTGACGCCTGGGTGTACCCCGACCCCGTGCAGCCTGGCTTTGAGCAGCTGCGGCGCCAGTACCTCTATAGCTTTTACTTCTCCACGCTGATCCTGACCACCGTGGGCGATACGCCGCTGTCAGACCGGGAGGAGGAGTACCTCTTCATGGTGGGAGACTTCCTACCGGCCGTCATGGGTTTCGCCACCATCATGGGTAGCATGAGCTCTGTCATCTACAACATGAACACTGCAGATGCAGCCTTCTACCCAGACCACGCCCTGGTGAAGAAAT-ACATGAAGCTGCATTGCGTCAACCGCAGGCTGCAGCGGCGAGTCATGGACTGGTACCAGCACCTGCAGATCAACAAGAAGATGACCAATGAGGTAGCCATCTTACAGCACTTGCCTGAGCGGTTGCGGGCAGAAGTGGCCGTGTCTGTACACCTGCCTACTCTGAGCCGGGTGCGGATCTTCCAGAACTGTGAGGCCGGCCTGCTGGAGGAGCTGGTGCT---GAAGCTGCAGCCCCAGACCTACTCACCAGGCAAACAAATCTGCCGCAA-GGGGGACACTGGCCGAGAGATGTACATCATCCAAGAGGGTCAGCCGGCTGTGGTAGCCGATGATGGTGTCACTCGGTATGCTGTGCCTGGTGCAGGGCTCTACTGTGGGGAGATCAGCATCATCAACATCAAAGGGAACATGTCTGGGAACCGCCGTACAGC--CAACATCAAGAGTCTAGGTTATTCGGATCTGTTCCGCCTGAGCAAGGAGGACCTGCAGGAAGTGCTGAGCGAGTATCCACAGGCCCA-GCCGTCATGGAGG-AAAAGGGCCGTGAGATCCTGCTCAAAATGAACAAGTTGGACGTAAACGCCGAGGCAGCTGAGACCGCCCTACAGCAGGCCACGGACGCCCAGCTGCGAGGCCTCGACCAGCAACTCGATGATCTGCAGACCAAGTTCGCACGACTCCTGGCTGAGCTGGAGCCCAGGGCACTCAAGATCGCCTATCGCATCGAGCGGCTGGAGTGGCCGACTCAGGAGTGGCCAATGCCTGAGGAACTGGCCGAGGCCGACAAGGAGGGCGAACCTGGGGAGGGAACGTCCAAGGATGGAGAGGGCAGAGCTGGCCAGGAGGGACCCCCAAGCCCAGAGGGA
Orcinus_orca ATGAGCCAGGACAGCAAAGTGAAGACGACAGAGTCCAGCAGTTCTGCCCCACCCAAGGCCAGGAAGTTGCTGCCTGTCCTGGACCCATCTG--GGGATTACTACTACTGGTGGCTGAACACTATGGTCTTCCCAGTAATGTATAACCTCATCATCGTCGTGTGCAGAGCCTGCTTTCCCGACTTGCAGCGCTATTATCTGGTGGCCTGGTTAGTACTGGACTGCACGAGTGACCTGCTCTACCTACTGGACATCGTGGTGCACTTCCACACTGGATTCTTGGAACAAGGCATACTGGTGGTGGACAAGGGTAGGATCTCGAGTCGCTACGTTCGCACCTGGAGCTTCTTCTTGGACCTGGCTTCCCTGTTACCCACGGAAGTGGCCTATGTGAGTCTGGGTCCGCACACGCCCACGCACGCTGAGGCTGAACCGCTTTCTGCGGGTGCCCCGCCTCTTTGAGGCCTTTGACCGCATGGAGACCTGCACAGTTCACCCGAATGCCTTCCGCATCGCCAAGCTGATGCTTTACGTTTT-------TGCTGTCATCCATTGGAACAGCTGCCTATACTTTGCCCTGTCCCGGTACCTGGGCTTCGGGAGTGACGCCTGGGTGTACCCCGACCCCGTGCAGCCTGGCTTTGAGCAGCTGCGGCGCCAGTACCTCTATAGCTTTTACTTCTCCACGCTGATCCTGACCACCGTGGGCGATACGCCGCTGTCAGACCGGGAGGAGGAGTACCTCTTCATGGTGGGAGACTTCCTACCGGCCGTCATGGGTTTCGCCACCATCATGGGTAGCATGAGCTCTGTCATCTACAACATGAACACTGCAGATGCAGCCTTCTACCCAGACCACGCCCTGGTGAAGAAAT-ACATGAAGCTGCATTGCGTCAACCGCAGGCTGCAGCGGCGAGTCATGGACTTGTACCAGCACCTGCAGATCAACAAGAAGATGACCAATGAGGTAGCCATCTTACAGCACTTGCCTGAGCGGTTGCGGGCAGAAGTGGCCGTGTCTGTACACCTGCCTACTCTGAGCCGGGTGCGGATCTTCCAGAACTGTGAGGCCGGCCTGCTGGAGGAGCTGGTGCT---GAAGCTGCAGCCCCAGACCTACTCACCAGGCAAACACATCTGCTGCAA-GGGGGACACTGGCCGAGAGATGTACATCATCCAAGAGGGTCAGCCGGCTGTGGTAGCCGATGATGGTGTCACTCGGTATGCTGTGCCTGGTGCAGGGCTCTACTGTGGGGAGATCAGCATCATCAACATCAAAGGGAACATGTCTGGGAACCGCCGTACAGC--CAACATCAAGAGTCTAGGTTATTCGGATCTGTTCTGCCTGAGCAAGGAGGACCTGCAGGAAGTGCTGAGCGAGTATCCACAGGCCCAGGCCGTCATGGAGG-AAAAGGGCCGTGAGATCCTGCTCACAACGAACAAGTTGGACGTAAATGCCGAGGCAGGTGAGACCGCCCTACAGGAGGCCACGGAGGCCCAGCTGCGAGGCCTCGACCAGCAACTCGATGATCTGCAGACCAGGTTCGCACGACTCCTGGCTGAGCTGGAGTCCAGGGCACTCAAGATCGCCTATCGCATCGAGCGGCTGGAGTGGCAGACTCAGGAGTGGCCAATGCCTGAGGAACTGGCCGAGGCCGACAAGGAGGGCGAACCTGGGGAGGGAACGTCCAAGGATGGAGAGGGCAGAGCTGGCCAGGAGGGACCCCCAAGCCCAGAGGGA
Delphinapterus_leucas ATGAGCCAGGACAGCAAAGTGAAGACGACAGAGTCCAGCAGTTCTGCCCCACCCAAGGCCAGGAAGTTGCTGCCTGTCCTGGACCCATCTG--GGGATTACTACTACTGGTGGCTGAACACTATGGTCTTCCCAGTAATGTATAACCTCATCATCGTCGTGTGCAGAGCCTGCTTCCCCGACTTGCAGCGCTATTATCTGGTGGCCTGGTTAGTACTGGACTGCACGAGTGACTTGCTCTACCTACTGGACATCGTGGTGCGCTTCCACACTGGATTCTTGGAACAAGGCATACTGGTGGTGGACAAGGGTAGGATCTCGAGTCGCTACGTTCGCACCTGGAGCTTCTTCTTGGACCTGGCTTCCCTGTTACCCACGGGAGTGGCCTATGTGAGTCTGGCTCCGCACACACC----CACGCTGAGGCTGAACCGCTTTCTGCGGGTGCCCTGCCTCTTTGAGGCCTTTGACCGCATGGAGACCCACACAGTTCACCCGAATGCCTTCCGCATCGCCAAGCTGATGCTTTACGTTTT-------TGCTGTCATCCATTGGAACAGCTGCCTATACTTTGCCCCGTCCCGGTACCTGGACTTCGGGAGTGACGCCTGGGTGTACCCCAACCCCGCGCAGCCTGGCTTTGAGCAGCTGCGGCGCCAGTACCTCTATAGCTTTTACTTCTCCACGCTGATCCTGACCACCGTGGGCGATACACCGCTGCCAGACCGGGAGGAGGAGTACCTCTTCATGGTGGGAGACTTCCTACTGGCCGTCATGGGTTTCGCCACCATCATGGGTAGCATGAGCTCTGTCATCTACAACATGAACACTGCAGATGCAGCCTTCTACCCAGACCACGCCCTGGTGAAGAAAT-ACGTGAAGCTGCATCACGTCAACCGCAGGCGGCAGCGGCGAGTCATTGACTGGTACCAGCACCTGCAGATCAACAAGAAGATGACCAATGAGGTAGCCATCTTACAGCACTCGCCTGAGCGGTTGCGGGCAGAAGTGGCCGTGTCTGTACACCTGCCTACTCTGAACCGGGTGCAGATCTTCCAGAACTGTGAGGCCAGCCTGCTGGAGGAGCCAGTGCT---GAAGCTGCAGCCCCAGACCTACTCACCAGGCGAATATGTCTGCCGCAA-GGGGGACATTGGCCGAGAGATATACATCATCCTAGAGGGTCAGCTGGCTGTGGTAGCCGTTGATGGTGTCACTCAGTATGCTGTGCTTGGTGCAGGGCTCTACTTTGGGGAGATGAGCATCATCAACATCAAAGGGAACATGTCTGGGAACCGCCGTACAGC--CAACATCAAGAGTCTAGGTTATTCGGATCTGTTCTGCCTGAACAAGGAGGACCTGCAGGAAGTGCTGAGCGAGTATCCACAGGCCCAGGCCGTCATGGAGG-AAAAGGGCCATGAGATCCTGCTCAAAATGAACAAGTTGGACGTAAATGCCGAGGCAGCTGATACAGCCCTACAGGAGGCCACGGAGGCCCAGCTGCGAGGCCTCGACCAGCAACTCGATGATCTGCAGACCAAGTTCTCACGACTCCTGGCTGAGCTGGAGTCCAGTGCACTCAAGATCACCTATCACATCGAGCGGCTGGAGTGGCAGACTCAGGAGTGGCCAATGCCTGAGGAACTGGCCGAGGCCGACGATGAGGGCGAACCTGGGGAGGGAACGTCCAAGGATGGAGAGGGCAGAGCTGGCCAGGAGGGACCCCCAAGCCCAGAGGGA
Monodon_monoceros ATGAGCCAGGACAGCAAAGTGAAGACGGCAGAGTCCAGCAGTTCTGCCCCACCCAAGGCCAGGAAGTTGCTGCCTGTCCTGGACCCATCTG--GGGATTACTACTACTGGTGGCTGAACACTATGGTCTTCCCAGTAATGTATAACCTCATCATCGTCGTGTGCAGAGCCTGCTTCCCCGACTTGCAGCGCTATTATCTGGTGGCCTGGTTAGTACTGGACTGCACGAGTGACTTGCTCTACCTACTAGACATCGTGGTGCACTTCCACACTGGATTCTTGGAACAAGGCATACTGGTGGTGGACAAGGGTAGGATCTCGAGTCGCTACGTTCGCACCTGGAGCTTCTTCTTGGACCTGGCTTCCCTGTTACCCACGGGAGTGGCCTATGTGAGTCTGGCTCCGCACACACC----CACGCTGAGGCTGAACCGCTTTCTGCGGGTGCCCTGCCTCTTTGAGGCCTTTGACCGCATGGAGACCCACACAGTTCACCCGAATGCCTTCCGCATCGCCAAGCTGATGCTTTACGTTTT-------TGCTGTCATCCATTGGAACAGCTGCCTATACTTTGCCCCGTCCCGGTACCTGGACTTCGGGAGTGACGCCTGGGTGTACCCCGACCCCGCGCAGCCTGGCTTTGAGCAGCTGCGGCGCCAGTACCTCTATAGCTTTTACTTCTCCACGCTGATCCTGACCACCGTGGGCGATACACCGCTGCCAGACCGGGAGGAGGAGTACCTCTTCATGGTGGGAGACTTCCTACTGGCCGTCATGGGTTTCGCCACCATCATGGGTAGCATGAGCTCTGTCATCTACAACATGAACACTGCAGATGCAGCCTTCTACCCAGACCACGCCCTGGTGAAGAAATAACGTGAAGCTGCATCACGTCAACCGCAGGCGGCAGCGGCGAGTCATTGACTGGTACCAGCACCTGCAGATCAACAAGAAGATGACCAATGAGGTAGCCATCTTACAGCACTCGCCTGAGCGGTTGCGGGCAGAAGTGGCCGTGTCTGTACACCTGCCTACTCTGAACCGGGTGCAGATCTTCCAGAACTGTGAGGCCAGCCTGCTGGAGGAGCCGGTGCT---GAAGCTGCAGCCCCAGACCTACTCACCAGGCGAATATGTCTGCCGCAA-GGGGGACATTGGCCGAGAGATGTACATCATCCTAGAGGGTCAGCTGGCTGTGGTAGCCGTTGATGGTGTCACTCAGTATGCTGTGCTTGGTGCAGGGCTCTACTTTGGGGAGATGAGCATCATCAACATCAAAGGGAACATGTCTGGGAACCACCGTACAGC--CAACATCAAGAGTCTAGGTTATTCGGATCTGTTCTGCCTGAACAAGGAGGACCTGCAGGAAGTGCTGAGCGAGTATCCACAGGCCCAGGCCGTCATGGAGG-AAAAGGGCCATGAGATCCTGCTCAAAATGAACAAGTTGGACGTAAATGCCGAGGCAGCTGATACAGCCCTACAGGAGGCCACGGAGGCCCAGCTGCGAGGCCTCGACCAGCAACTCGATGATCTGCAGACCAAGTTCTCACGACTCCTGGCTGAGCTGGAGTCCAGTGCACTCAAGATCACCTATCACATCGAGCGGCTGGAGTGGCAGACTCAGGAGTGGCCAATGCCTGAGGAACTGGCCGAGGCCGACGATGAGGGCGAACCTGGGGAGGGAACGTCCAAGGATGGAGAGGGCAGAGCTGGCCAGGAGGGACCCCCAAGCCCAGAGGGA
Neophocaena_asiaeorientalis ATGAGCCAGGACAGCAAAGTGAAGATGACAGAGTCCAGCAGTTCTGCCCCACCCAAGGCCAGGAAGTTGCTGCCTGTCCTGGACCCATCTG--GGGATTACTACTACTGGTGGCTGAACATTATGGTCTTCCCAGTAATGTATAACCTCATCATCGTCGTGTGCAGAGCCTGCTTCCCCGACTTGCAGCGCTATTATCTGGTGGCCTGGTTAGTACTGGACTGCACGAGTGACCTGCTCTACCTACTGGACATCATGGTGCGCTTCCACACTGGATTCTTGGAACAAGGCATACTGGTGGTGGACAAGGGTAGGATCTCGAGTCGCTACGTTCGCACCTGGAGCTTCTTCTTGGACCTGGCTTCCCTGTTACCCACGGGAGTGGCCTATGTGAGTCTGGCTCCGCACACACC----CACACTGAGGCTGAACCGCTTTCTGCGGGTGCCCTGCCTCTTTGAGGCCTTTGACCGCATGGAGACCCACACAGCTCACCCGAATGCCTTCCACGTCACCAAGCTGATGCTTTACGTTTT-------TGCTGTCATCCATTGGAACAGCTGCCTATACTTTGCCCTGTCCCGGTACCTGGACTTCGGGACTGACGCCTGGGTGTACCCCGACCCCGCGCAGCCTGGCTTTGAGCAGCTGCGGTGCCAGTACCTCTATAGCTTTTACTTCTCCACGCTGATCCTGACCACCGTGGGCGATACACCGCTGCCAGACCGGGAGGAGGAGTACCTCTTCATGGTGGGAGACTTCCTACTGGCCGTCATGGGTTTCGCCACCATCATGGGTAGCATGAGCTCTGTCATCTACAACATGAACACTGCAGATGCAGCCTTCTACCCAGACCACGCCCTGGTGAAGAAAT-ACGTGAAGCTGCGTCACGTCAACCGCAGGCGGCAGCGGCGAGTCATTGACTGGTACCAGCACCTGCAGATCAACAAGAAGATGACCAATGAGGTAGCCATCTTACAGCACTTGCCTGAGCGGTTGCGGGCAGAAGTGGCCGTGTCTGTACACCTGCCTACTCTGAGCCGGGTGCAGATCTTCCAGAACTGTGAGGCCAGCCTGCTGGAGGAGCTGGTGCT---GAAGCTGCAGCCCCAGACCTACTCACCAGGCGAATATGTCTGCCGCAA-GGGGGACATTGGCCGAGAGATGTACATCATCCGAGAGGGTCAGCTGGCTGTGGTAGCCGATGATGGTGTCACTCAGTATGCTGTGCTTGGTGCAGGGCTCTACTTTGGGGAGATGAGCATCATCAACATCAAAGGGAACATGTCTGGGAACCACCGTACAGC--CAACATCAAGAGTCTAGGTTATTCGGATCTGTTCTACCTGAGCAAGGAGGACCTGCAGGAAGTGCTGAGCGAGTATCCACAGGCCCAGGCCGTCATGGAGG-AAAAGGGCCGTGAGATCCTGCTCAAAATGAACAAGTTGGACGTAAATGCCGAGGCAGCTGGGACCGCCCTACAGGAGGCCACGGAGGCCCAGCTGCGAGGCCTCGACCAGCAACTCGATGATCCGCAGACCAAGTTCGCACGACTCCTGGCTGAGCTGGAGTCCAGTGCGCTCAAGATCGCCTATCGCATCGAGCGGCTGGAGTGGCAGACTCAGGAGTGGCCAACGCCTGAGGACCTGGCCGAGGCCGACGATGAGGGCGAACCTGGGGAGGGAACGTCCAAGGATGGAGAGGGCAGAGCTGGCCAGGAGGGACCCCCAAGCCCAGAGGGA
Neophocaena_phocaenoides ATGAGCCAGGACAGCAAAGTGAAGATGACAGAGTCCAGCAGTTCTGCCCCACCCAAGGCCAGGAAGTTGCTGCCTGTCCTGGACCCATCTG--GGGATTACTACTACTGGTGGCTGAACATTATGGTCTTCCCAGTAATGTATAACCTCATCATCGTCGTGTGCAGAGCCTGCTTCCCCGACTTGCAGCGCTATTATCTGGTGGCCTGGTTAGTACTGGACTGCACGAGTGACCTGCTCTACCTACTGGACATCGTGGTGCGCTTCCACACTGGATTCTTGGAACAAGGCATACTGGTGGTGGACAAGGGTAGGATCTCGAGTCGCTACGTTCGCACCTGGAGCTTCTTCTTGGACCTGGCTTCCCTGTTACCCACGGGAGTGGCCTATGTGAGTCTGGCTCCGCACACACC----CACACTGAGGCTGAACCGCTTTCTGCGGGTGCCCTGCCTCTTTGAGGCCTTTGACCGCATGGAGACCCACACAGTTCACCCGAATGCCTTCCACGTCACCAAGCTGATGCTTTACGTTTT-------TGCTGTCATCCATTGGAACAGCTGCCTATACTTTGCCCTGTCCCGGTACCTGGACTTCGGGACTGACGCCTGGGTGTACCCCGACCCCGCGCAGCCTGGCTTTGAGCAGCTGCGGCGCCAGTACCTCTATAGCTTTTACTTCTCCACGCTGATCCTGACCACCGTGGGCGATACACCGCTGCCAGACCGGGAGGAGGAGTACCTCTTCATGGTGGGAGACTTCCTACTGGCCGTCATGGGTTTCGCCACCATCATGGGTAGCATGAGC------ATCTACAACATGAACACTGCAGATGCAGCCTTCTACCCAGACCACGCCCTGGTGAAGAAAT-ACGTGAAGCTGCGTCACGTCAACCGCAGGCGGCAGCGGCGAGTCATTGACTGGTACCAGCACCTGCAGATCAACAAGAAGATGACCAATGAGGTAGCCATCTTACAGCACTTGCCTGAGCGGTTGCGGGCAGAAGTGGCCGTGTCTGTACACCTGCCTACTCTGAGCCGGGTGCAGATCTTCCAGAACTGTGAGGCCAGCCTGCTGGAGGAGCTGGTGCT---GAAGCTGCAGCCCCAGACCTACTCACCAGGCGAATATGTCTGCCGCAA-GGGGGACATTGGCCGAGAGATGTACATCATCCGAGAGGGTCAGCTGGCTGTGGTAGCCGATGATGGTGTCACTCAGTATGCTGTGCTTGGTGCAGGGCTCTACTTTGGGGAGATGAGCATCATCAACATCAAAGGGAACATGTCTGGGAACCACCGTACAGC--CAACATCAAGAGTCTAGGTTATTCGGATCTGTTCTACCTGAGCAAGGAGGACCTGCAGGAAGTGCTGAGCGAGTATCCACAGGCCCAGGCCGTCATGGAGG-AAAAGGGCCGTGAGATCCTGCTCAAAATGAACAAGTTGGACGTAAATGCCGAGGCAGCTGGGACCGCCCTACAGGAGGCCACGGAGGCCCAGCTGCGAGGCCTCGACCAGCAACTCGATGATCTGCAGACCAAGTTCGCACGACTCCTGGCTGAGCTGGAGTCCAGTGCGCTCAAGATCGCCTATCGCATCGAGCGGCTGGAGTGGCAGACTCAGGAGTGGCCAACGCCTGAGGACCTGGCCGAGGCCGACGATGAGGGCGAACCTGGGGAGGGAACGTCCAAGGATGGAGAGGGCAGAGCTGGCCAGGAGGGACCCCCAAGCCCAGAGGGA
Phocoena_phocoena ATGAGCCAGGACAGCAAAGTGAAGACGACAGAGTCCAGCAGTTCTGCCCCACCCAAGGCCAGGAAGTTGCTGCCTGTCCTGGACCCATGTG--GGGATTACTACTACTGGTGGCTGAACACTATGGTCTTCCCAGTAATGTATAACCTCATCGTCGTCGTGTGCAGAGCCTGCTTCCCCGACTTGCAGCGCTATTATCTGGTGGCCTGGTTAGTACTGGACTGCACGAGTGACCTGCTCTACCTACTGGACATCGTGGTGCGCTTCCACACTGGATTCTTGGAACAAGGCATACTGGTGGTGGACAAGGGTAGGATCTCGAGTCGCTACGTTCGCACCTGGAGCTTCTTCTTGGACCTGGCTTCCCTGTTACCCACGGGAGTGGCCTATGTGAGTCTGGCTCCGCACACACC----CACACTGAGGCTGAACCGCTTTCTGCGGGTGCCCTGCCTCTTTGAGGCCTTTGACCGCATGGAGACCCACACAGTTCACCCGAATGCCTTCCGCGTCGCCAAGCTGATGCTTTACGTTTT-------TGCTGTCATCCATTGGAACAGCTGCCTATACTTTGCCCTGTCCCGGTACCTGGACTTCGGGACTGACGCCTGGGTGTACCCCGACCCCGCGCAGCCTGGCTTTGAGCAGCTGCGGCGCCAGTACCTCTATAGCTTTTACTTCTCCACGCTGATCCTGACCACCGTGGGCGATACACCGCTGCCAGACCGGGAGGAGGAGTACCTCTTCATGGTGGGAGACTTCCTACTGGCCGTCATGGGTTTCGCCACCATCATGGGTAGCATGAGC------ATCTACAACATGAACACTGCAGATGCAGCCTTCTACCCAGACCACGCCCTGGTGAAGAAAT-ACGTGAAGCTGCGTCACGTCAACCGCAGGCGGCAGCGGCGAGTCATTGACTGGTACCAGCACCTGCAGATCAACAAGAAGATGACCAATGAGGTAGCCATCTTACAGCACTTGCCTGAGCGGTTGCGGGCAGAAGTGGCCGTGTCTGTACACCTGCCTACTCTGAGCCGGGTGCAGATCTTCCAGAACTGTGAGGCCAGCCTGCTGGAGGAGCTGGTGCT---GAAGCTGCAGCCCCAGACCTACTCACCAGGCGAATATGTCTGCCGCAA-GGGGGACATTGGCCGAGAGATGTACATCATCCGAGAGGGTCAGCTGGCTGTGGTAGCCGATGATGGTGTCACTCAGTATGCTGTGCTTGGTGCAGGGCTCTACTTTGGGGAGATGAGCATCATCAACATCAAAGGGAACATGTCTGGGAACCGCCGTACAGC--CAACATCAAGAGTCTAGGTTATTCGGATCTGTTCTACCTGAGCAAGGAGGACCTGCAGGAAGTGCTGAGCAAGTATCCACAGGCCCAGGCCGTCATGGAGG-AAAAGGGCCGTGAGATCCTGCTCAAAATGAACAAGTTGGACGTAAATGCCGAGGCAGCTGGGACCGCCCTACAGGAGGCCACGGAGGCCCAGCTGCGAGGCCTCGACCAGCAACTCGATGATCTGCAGACCAAGTTCGCATGACTCCTGGCTGAGCTGGAGTCCAGTGCGCTCAAGATCGCCTATCGCATCAAGCGGCTGGAGTGGCAGACTCAGGAGTGGCCAATGCCTGAGGACCTGGCCGAGGCCGACGCTGAGGGCGAACCTGGGGAGGGAACGTCCAAGGATGGAGAGGGCAGAGCTGGCCAGGAGGGACCCCCAAGCCCAGAGGGA
Phocoena_sinus ATGAGCCAGGACAGCAAAGTGAAGACGACAGAGTCCAGCAGTTCTGCCCCACCCAAGGCCAGGAAGTTGCTGCCTGTCCTGGACCCATGTG--GGGATTACTACTACTGGTGGCTGAACACTATGGTCTTCCCAGTAATGTATAACCTCATCATCGTCGTGTGCAGAGCCTGCTTCCCCGACTTGCAGCGCTATTATCTGGTGGCCTGGTTAGTACTGGACTGCACGAGTGACCTGCTCTACCTACTGGATATCGTGGTGCGCTTCCACACTGGATTCTTGGAACAAGGCATACTGGTGGTGGACAAGGGTAGGATCTCGAGTCGCTACGTTCGCACCTGGAGCTTCTTCTTGGACCTGGCTTCCCTGTTACCCACGGGAGTGGCCTATGTGAGTCTGGCTCCGCACACACC----CACACTGAGGCTGAACCGCTTTCTGCGGGTGCCCTGCCTCTTTGAGGCCTTTGACCGCATGGAGACCCACACAGTTCACCCGAATGCCTTCCGCGTCGCCAAGCTGATGCTTTACGTTTT-------TGCTGTCATCCATTGGAACAGCTGCCTATACTTTGCCCTGTCCCGGTACCTGGACTTCGGGACTGACGCCTGGGTGTACCCCGACCCCGCGCAGCCTGGCTTTGAGCAGCTGCGGCGCCAGTACCTCTATAGCTTTTACTTCTCCACGCTGATCCTGACCACCGTGGGCGATACACCGCTGCCAGACCGGGAGGAGGAGTACCTCTTCATGGTGGGAGACTTCCTACTGGCCGTCATGGGTTTCGCCACCATCATGGGTAGCATGAGCTCTGTCATCTACAACATGAACACTGCAGATGCAGCCTTCTACCCAGACCACGCCCTGGTGAAGAAAT-ACGTGAAGCTGCGTCACGTCAACCGCAGGCGGCAGCGGCGAGTCATTGACTGGTACCAGCACCTGCAGATCAACAAGAAGATGACCAATGAGGTAGCCATCTTACAGCACTTGCCTGAGCGGTTGCGGGCAGAAGTGGCCGTGTCTGTATACCTGCCTACTCTGAGCCGGGTGCAGATCTTCCAGAACTGTGAGGCCAGCCTGCTGGAGGAGCTGGTGCT---GAAGCTGCAGCCCCAGACCTACTCACTCA--GAATATGTCTGCCGCAA-GGGGGACATTGGCCGAGAGATGTACATCATCCGAGAGGGTCAGCTGGCTGTGGTAGCCGATGATGGTGTCACTCTGTATGCTGTGCTTGGTGCAGGGCTCTACTTTGGGGAGATGAGCATCATCAACATCAAAGGGAAGATGTCTGGGAACCGCCGTACAGC--CAACATCAAGAGTCTAGGTTATTCGGATCTGTTCTACCTGAGCAAGGAGGACCTGCAGGAAGTGCTGAGCAAGTATCCACAGGCCCAGGCCGTCATGGAGG-AAAAGGGCCGTGAGATCCTGCTCAAAATGAACAAGTTGGACGTAAATGCCGAGGCAGCTGGGACCGCCCTACAGGAGGCCACGGAGGCCCAGCTGCGAGGCCTCGACCAGCAACTCGATGATCTGCAGACCAAGTTCGCACGACTCCTGGCTGAGCTGGAGTCCAGTGCGCTCAAGATCGCCTATCGCATCGAGCGGCTGGAGTGGCAGACTCAGGAGTGGCCAATGCCTGAGGACCTGGCCGAGGCCGACGCTGAGGGCGAACCTGGGGAGGGAACGTCCAAGGATGGAGAGGGCAGAGCTGGCCAGGAGGGACCCCCAAGCCCAGAGGGA
Inia_geoffrensis ATGAGCCAGGACAGCAAAGTGAAGATGCCAGAGTCCAGCAGTTCTGCCCCACCCAAGGCCAGGAAGTTGCTGACTGTCCTGGACCCATCTG--GGGATTACTACTACTGGTGGCTGAACACTATGGTCTTCCTAGTAATGTATAACCTCATCATCATCGTGTGCAGAGCCTGCTTCCCCGACTTGCAGCGCTATTATCTGGTGGCCTGGTTAGTACTGGACTGCACGAGTGACCTGCTCTACCTACTGGACTTCGTGGTGCGCTTCCACACTGGATTCTTGGAACAAGGCATACTGGTGGTGGACAAGGGTAGGATCTCGAGTCGCCACGTTCGCACCTGGAACTTCTTCTTGGACCTGGTTTCCCTGTTACCCACGGAAGTGGCCTATGGGAGTCTGGGTCCGCACACACC----CACGCTGAGGCTGAACGGCTTTCTGCGGGTGCCCCGCCTCTTTGAGGCCTTTGACCGCATGGAGACCCGCACAGTTTACCCGAATGCCTTCCGCATCGCCAAGCTGATGCTTTACGTTTT-------TGCTGTCATCCATTGGAACAGCTGCCTATACTTTGCCCTGTCCTGGTACCTGGGCTTTGGGAGTGACGCCTGGGTGTACCCCGACCCCGCGCAGCCTGGCTTTGAGGAGCTGCGGTGCCAGTACCTCTATAGCTCTTACTTCTCCACGCTGATCCTGACCACCGTGGGCGATACGCCGCTGCCAGACCGGGAGGAGGAGTACCTCTTCATGGTGGGAGACTTCCTACTGGCCGTCATGGGTTTCACCACCATCATGGGTAGCATGAGCTCTGTCATCTACAACATGAACCCTGCAGATGCAGCCTTCTACCCAGACCATGCCCTGGTGAAGAAAT-ACATGAAGCTGTATCACGTCAACCGCAGGCTGCAGCAGCGAGTCATTGACTGGTACCAGCACCTGCAGATCAACAAGAAGATGACCAATGAGGTAGCCATCTTACAGCACTTGCCTGAGCAGTTGCGGGCAGAAGTGGCCGTGTCTGTACACCTGCCTACTCTGAGCTGGGTGCAGATCTTCCAGAACTGTGAGGCCAGCCTGCTGGAGGAGCTGGCGTTAACGAAGCTGCAGCCCCAGACCTACTCACCAGGCGAATATGTCTGCCGCAA-GGGGGACATTGGCCGAGAGATGTACATCATCCGAGAGGGTCAGCTGGCTGTGGTAGCCGATGATGGTGTCAGTCAGTATGCTGTGCTTGGTGCAGGGCTCTACTTTGGGGGGATCAGCATCATCAACATCAAAGGGAACATGTCTGGGAACCGCCGTACAGC--CAACATCAAGAGTCTAGGTTATTCGGATCTGTTCTGCCTGAGCAAGGAGGACCTGCAGGAAGTGCTGAGCAAGTATCCACAGGTCCAGGCCGTCATGGAGG-GAAAGGGCCGTGAGATC------------------------------------------------------------------------CGGCTGCGAGGCCTCGACCAGCAACTCGATGATCTGCAGACCAAGTTCGCACGACTCCTGGCTGAGCTGGAGTCCAGTGCACTCAAGATCGCCTATCGCATCGAGCGGCTGGAGTGGCAGACTCGGGAGTGGCCAATGCCTGAGGAACTGGCCGAGGCCGACGATGAGGGCGAACCTGGGGAGGGAACGTCCAAGGATGGAGAGGGCAGAGCTGGCCAGGAGGGACACCCAAGCCCAGAGTGA
Lipotes_vexillifer ATGAGCCAGGACAGCAAAGTGAAGACGACAGAGTCCAGCAGTTCTGCCCCACCCAAGGCCAGGAAGTTGCTGCCTGTCCTCGACCCATCTG--GGGATTACTACTACTGGTGGCTGAACACTATGGTCTTCCCAGTAATGTATAACCTAATCATCGTCGTGTGCAGAGCCGGCTTCCCCGATTTGCAGCACTATTATCTGGTGGCCTGGTTAGTACTGGACTGCACGAGTGACCTGCTCTACCTACTGGACATCGTGGTGCGCTTCCACACTGGATTCTTGGAACAAGGCATACTGGTGGTGGACAAGGGTAGGATCTCGAGTCGCTACGTTCGCACCTGGAGCTTCTTCTTGGACCTGGTTTCCCTGTTACCCACGGAAGTGGCCTATGTGAGTCTGGGTCCGCACACACC----CACGCTGAGGCTGAACCGCTTTCTGCGGGTGCCCCGCCTCTTTGAGGCCTTTGACCGCACGGAGACCCGCACAGTTTACCTGGAGGCCTTCCGCATCGCCAAGCTGATGCTTTGAGATTT-------TGCTGTCATCCATTGGAACAGCTGCCTATACTTTGCCCTGTCCCGGTACCTGGGCTTCGGGCGTGACGCCTGGGTGTACCCCGACCCCGCGCAGCCTGGCTTTGAGCAGCTGCAGCGCCAGTACCTCTACAGCTTTTACTTCTCCACGCTGATCCTGACCACCGTGGGCGATACGCCGCTGCCAGACCGGGAGGAGGAGTACCTCTTCATGGTGGGAGACTTCC-ACTGGCCGTCATGGGTTTCGCCACCATCATGGGTAGCATGAGCTCTGTCATCTACAACATGAACACTGCAGATGCAGCCTTCTACCCAGACCACGCCCTGGTGAAGAAAT-ACATGAAGCTGCATCACGTCAACCACAGGCTGCAGCGGCGAGTCATTGACTGGTACCAGCACCTGCAGATCAACAAGAAGATGACCAATGAGGTAGCCATCGTACAGCACTTGCCTGAGCAGTTGCGGGCAGAAGTGGCCGTGTCTGTACACCTGCCTACTCTGAGCCGGGTGCAGATCTTCCAGAACTGTGAGGCCAGCCTGCTGGAGGAGCTGGTGCT---GAAGCTGCAGCCCCAGACCTATTCACCAGGCGAATATGTCTGCCGCAA-GGGGGACATTGGCCGAGAGATGTACATCATCCGAGAGGGTCAGCTGGCTGTGGTAGACGATGATGGTGTCACTCAGTATGCTGTGCTTGGTCCAGGGCTCTACTTTGGGGAGATCAGCAACATCAACATCAAAGGGAACATGTCTGGGAACCGCCGTACAGCCACAACATCGAGAGTCTCGGTTATTCGGATCTGTTCTGCCTGAGCAAGGAGGACCTGCAGGAAGTGCTGAGCGAGTATCCACAGGCCCGGGCCGTCATGGAGG-AAAAGTGCCGTGAGATCCTGCTCAAAATGTACAGGTTGGACGTAAATGCCGAGGCAGCTGAGACCGCCCTACAGGAGGCCACGGAGGCCCAGCTGCGAGGCCTCGACCAGCAACTCGATGATCTGCAGACCAAGTTCGCGCGACTCCTGGCTGAGCTGGAGTCCAGGGCACTCGAGATCGCCTATCGCATCGAGCGGCTGGAGTGGCAGACTCGGGAGTGGCCAATGCCTGAGGAACCGGCCGAGGCCGACGATGAGGGCGAACCTGGGGAGGGAACGTCCAAGGATGGAGAGGGCAGAGCTGGCCAGGAGGGACCCCCAAGCCCAGAGGGA
Pontoporia_blainvillei AT-------GACGGCAAAGTGAAGACGACAGAGTCCAGCAGTTCTGCCCCACCCAAGGCCAAGAAGTTGCTGCCTGTCCTGGACCCATCTG--GGGATTACTACTACTGGTGGCGGAACACTATGGTCTTCCCAGTAATGTATAACCTCATCGTCGTCGTGTGCAGAGCCTGCTTCCCCGACTTGCAGCGCTATTATCTGGTGGCCTGGTTAGTACTGGACTGCACGAGTGACCTGCTCTACCTACTGGACATCGTAGTGCGCTTCCACACTGGATTCTTGGAACAAGGCATACTGGTGGTGGACAAGGGTAGGATCTCAAGTCGCTGCGTTCGCACCTGGAGCTTCTTCTTGGACCTGGTTTCCCTGTTACCCACGGAAGTGGCCTATGTGAGTCTGGGTCCGCACACACC----CACGCTGAGGCTGAACCGCTTTCTGCGGGTGCCCTGCCTCTTTGAGGCCTTTGACCGCATGGAGACCCGCACAGTTTACCCAAATGCCTTCCTCATCGCCAAGCTGGTGCTTTACGTTTT-------TGCTGTCATCCATTGGAACAGCTGCCTATACTTTGCCCTGTCCCGGTACCTGGGCTTCGGGCGTGACGCCTGGGTGTACCCCGACCCCGCGCAGCCTGGCTTTGAGCAGCTGCGGTGCCAGTACCTCTATAGCTTTTACTTCTCCACGCTGATCCTGACCACCGTGGGTGATACGCCGCTGCCATACCGGGAGGAGGAGTACCTCTTCATGGTGGGAGACTTCCTACTGGCCGTCATGGGTTTCGCCACCATCATGGGTAGCATGAGCTCTGTCATCTACAACACGAACACTGCAGATGCAGCCTTCTACCCAGACCACGCCCTGGTGAAGAAAT-ACATGAAGCTGCATCACGTCAACCGCAGGCTGCAGGGGCGAGTCATTGACGGGTACCAGCACCTGCAGATCAACAAGAAGATGACCAATGAGGTAGCCATCTTACAGTACTTGCCTGAGCAGTTGCGGGCAGAAGTGGCCGTGCCTGTACACCTGCCTACTCTGAGCCGGGTGCAGATCTTCCAGAACTGTGAGGCCAGCCGGCTGGAGGAGCTGGTGCT---GAAGCTGCAGCCCCAGACCTACTCACCAGGCGAATATGTCTGCCGCAA-GGGGGACGTTGGCCGAGAGATGCACATCATTCGAGAGGGTCAGCTGGCTGTGGTAGCTGATGATGGTGTCACTCAGTATGCTGTGCTTGGTGCAGGGCTCTACTCTGGGGAGATTAGCATCATCGACATCAAAGGGAACATGTCTGGGAACCGCCGTACAGC--CAACATCAAGAGTCTAGGTTATTCGGATCTGTTCTGTCTGAGCAAGGAGGACCTGCAGGAAGTGCTGAGCGAGTATCCACAGGCCCAGGCCATCATGGAGGAAAAAGGGCCGTGAGATCCTGCTCAAAATGAACAAGTTGGACGTAAATGCCGAGGCAGCTGAGATCGCCCTACAGGAGGCCACGGAGGCCCAGCTGCGAGGCCTCGACCAGCAACTCGATGATCTGCAGACCAAGTTCGCGCGACTCCTGGCTGAGCTGGAGTCCAGTGCACTCAAGATCGCCTATCGCATCGAGCGGCTGGAGTGGCAGACTCGGGAGTGGCCAATGCCTGAGGAACTGGCTGAGGCCGACGATGAGGGCGAACCTGGGGAGGGAACGTCCAAGGATGGAGAGGGCAGAGCTGGCTAGGAGGGACCCCCAAGCCCAGAGTGA
Physeter_macrocephalus ATGAGCCAGGACAGCAAAGTGAAGACGACAGAGCCCAGCAGTTCTGCCCCACCCAAGGCCAGGAAGTTGCTGCCTGTCCTGGACCCATCTG--GGGATTACTATTACTGGTGGCTGAACACTATGGTCTTCCCAGTAATGTATAACCTCATCATCGTCGTGTGCAGAGCCTGCTTCCCCGACTTGCAGCACTATTATCTGGTGGCCTGGTTAGTACTGGACTGCACGAGTGACCTGCTCTACCTACTGGACATCGTGGTGCGCTTCCACACTGGATTCTTGGAACAGGGCCTACTGGTGGTGGACAAGGGTAGGATCTCGAGTCGCTACGTTCGCACCTGGAGCTTCTTCTTGGACCTGGTTTCCCTGTTACCCACGGAAGTGGCCTACGTGAGTCTGGGTCCGCACACACC----CACGCTGAGGCTGAACCGCTTTCTGCGGGTGCCCAGCCTCGTTGAGGCCTTTGACCGCATGGAGACCCGCACAGTTTACCCGAATGCCTTCCGCATCGCCAAGCTGATGCTTTACATTTT-------TGTTGTCATCCATTGGAACAGCTGCCTATACTTTGCCCTGTGCCGGTACCTGGGCCTCGGGCGTGACGCCTGGGTGTACCCCGACCCCGCGCAGCCTGGCTTTGAGCAGCTGCGGCGCCGGTACCTCTATAGCTTTTACTTCTCCACTCTGATCCTGACCACTGTGGGCGATACGCCGCTACCAGACCGGGAGGAGGAGTACCTCTTCACGGCGGGAGACTTCCTACTGGCCGTCATGGCTTTCGCCACCATCATGGGTAGCACGAGCTCTGTCATCTACAACATGAACACTGCAGAGGCAGCCTTCTACCCAGACCATGCCCTGGTGAAGAAAT-ACATGAAGCTGCATCACGCCAACCGCAGGCTGGAGCGGCGAGTCATTGACTGGTACCAGCACCTGCAGATCAACAAGAAGATGACCAATGAGGTAGCCATCTTACAGCACTTGCCTGAGCAGTTGCGGGCAGAAGTGGCCGTGTCTGTACACCTGCCTACTCTGAGCCGGGTGCAGATCTTCCAGAACTGTGAGGCCAGCCTGCTGGAGGAGCTGGTGCT---GAAGCTGCAGCCCCAGACCTACTCACCAGGTGAATATGTCTGCCGCAA-GGGGGACGTTGGCCGAGAGATGTACATCATCCGAGAGGGTCAGCCGGCTGTGGTAGCCGATGATGGTGTCACTCAGTATGCTGTGCTTGGTGCAGGGCTCTACTTTGGGGAGATCAGCATCATCATCATCAAAGGGAACATGTCTGGGAACCGCCGTACAGC--CAACATCAAGAGTCTAGGTTATTCGGATCTGTTCTGCCTGAGCAAGGAGGACCTGCAGGAAGTGCTGAGTGAGTATCCACAGGCCCAGGCCGTCATGGAGG-AAAAGGGCCGTGAGATCCTGCTCAAAATGAACAAGTTGGACGTAAATGCCGAGGCAGCTGAGATCGCCCTACAGGAGGCCACGGAGGCCCGGCTGCGAGGCCTCGACCAGCAACTCGATGATCTGCAGACCAAGTTCGCGCGACTCCTGGCTGAGCTGGAGTCCAGTGCGCTCAAGATCGCCTATCGCATCGAGCGGCTGGAGTGGCAGACTCGGGAGTGGCCAATGCCTGAGGAACTGGCCGAGGCCGACGATGAGGGCGAACCTGGGGAGGGAACGTCCAAGGATGGAGAGGGCAGAGCTGGCCAGGAGGGACCCCCAAGCCCAGAGTGA
Kogia_breviceps ATGAGCCAGGACAGCAAAGTGAAGACGACAGAGTCCAGCAGTTCTGCCCCACCCAAGGCCAGGAAGTTGCTGCCTGTCCTGGACCCATCTG--GGGATTACTACCACTGGTGGCTGAACACTATGGTCTTCCCAGTAATGTATAACCTCATCATCGTCGTCTGCAGAGCCTGCTTCCCCGACCTGCAGCACTATTATCTGGTGGCCTGGTTAGTACTGGACTGCACGAGTGACCTGCTCTACCTACTGGATCTCGTGGTGCGCTTCCACACTGGATTCTTGGAACAGGGCATACTGGTGGTGGACAAGGGTAGGATCTCGAGTCATTACGTTCGCACCTAGAGCTTCTTCTTGGACCTGGTTTCCCTGTTACCCACGGAAGTGGCCTACGTGAGTCTGGGTCCGCACACACC----CACGCTGAGGCTGAACCGCTTTCTGCGGGTGCCCCGCCTCTTTGAGGCCTTTGACCGCATGGAGACCCGCACAGTTTACCCGGATGCCTTCCGCATCGCCAAGCTGATGCTTTACGTTTT-------TGTTGTCATCCATTGGAACAGCCGCCTATACTTTGCCTTGTCCTGGTACCTGGGCTTCGGGCGTGACGCCCGGGTGTACCCCGACCCCGCGCAGCCTGGCTTTGAGCAGCTGCGGCGCCAGTACCTCTATAGCTTTTACTTCTCCACGCTGATCCTGACCACCGTGGGCGATACGCCGCTGCCAGACCGGGAGGAGGAGTACCTCTTCATGGTGGGAGACTTCCTACTGGCCGTCATGGGTTCCGCCACCATCATGGGTAGCATGAGCTCTGTCATCTACAACATGAACACTGCAGATGCAGCCTTCTACCCAGACCATGCCCTGGTGAAGAAAT-ACATGAAGCTGCATCACGTCAACCGCAGGCTGGAGCGGCGAGTCATTGACTGGTACCAGCACCTGCAGATCAACAAGAAGATGACCAATGAGGTAGCCATCTTACAGCACTTGCCTGAGCAGTTGCGGGCAGAAGTGGCCGTGTCTGTACACCTGCCTACTCTGAGCCGGGTGCAGATCTTCCAGAACTGTGAGGCCAGCCTGCTGGAGGAGCTGGTGCT---GAAGCTGCAGCCCCAGACCTACTCACCAGGCGAATATGTCTGCCGCAA-GGGGGACGTTGGCCGAGAAATGTACATCATCCAAGAGGGTCAGCTGGCTGTGGTAGCCGATGATGGTGTCACTCAGTATGCTGTGCTTGGTGCAGGGCTCTACTTTGGGGAGATCAGCATCATCAACATCAAAGGGAACATGTCTGGGAACCGCCGTACAGC--CAACATCAAGAGTCTAGGTTATTCAGATCTGTTCTGCCTGAGCAAGGAGGACCTGCAGGAAGTGCTGAGTGAGTATCCACAGGCCCAGGCCGTCAAGGAGG-AAAAGGGCCGTGAGATCCTGCTTAAAATGAACAAGTTGGACGTAAATGCCGAGGCAGCTGAGATCGCCCTACAGGAGGCCACGGAGGCCCGGCTGCGAGGCCTCGACCAGCAACTCGATGATCTGCATACCAAGTTCGCGCGACTCCTGGCTGAGCTGGAGTCCAGTGCGCTCAAGATCACCTATCGCATCAAGCGGCTGGAGTGGCCGACTCGGGAGTGGCCAATGCCTGAGGAGCTGGCCGAGGCCGACGATGAGGGCGAACCTGGGGAGCGAACGTCCAAGGATGGAGAGGGCAGAGCTGGCCAGGAGGGACCCCCAAGCCCAGAGTGA
Kogia_sima ATGAGCCAGGACAGCAAAGTGAAGACGACAGAGTCCAGCAGTTCTGCCCCACCCAAGGCCAGGAAGTTGCTGCCTGTCCTGGACCCATCTG--GGGATTACTACTACTGGTGGCTGAACACTATGGTCTTCCCAGTAATGTATAACCTCATCATCGTCGTGTGCAGAGCCTGCTTCCCCGACCTGCAGCACTATTATCTGGTGGCCTGGTTAGTACTGGACTGCACGAGTAACCTGCTCTACCTACTGGACCTCGTGGTGCGCTTCCACACTGGATTCTTGGAACAGGGCATACTGGTGGTGGACAAGGGTAGGATCTCGAGTCATTACGTTCGCACCTAGAGCTTCTTCTTGGACCTGGTTTCCCTGTTACCCACGGAAGTGGCCTACGTGAGTCTGGGTCCGCACACACC----CACGCTGAGGCTGAACCGCTTTCTGCGGGTGCCCYGCCTCTTTGAGGCCTTTGACCGCATGGAGACCCGCACAGTTTACCCGGATGCCTTCCGCATCGCCAAGCTGATGCTTTACGTTTT-------TGTTGTCATCCATTGGAACAGCCGCCTATACTTTGCCTTGTCCTGGTACCTGGGCTTCGGGCGTGACGCCTGGGTGTACCCCGACCCCGCGCAGCCTGGCTTTGAGCAGCTGCGGCGCCAGTACCTCTATAGCTTTTACTTCTCCACGCTGATCCTGACCACCGTGGGCGATACGCCGCTGCCAGACCGGGAGGAGGAGTACCTCTTCATGGTGGGAGACTTCCTACTGGCCGTCATGGGTTTCGCCACCATCATGGGTAGCATGAGCTCTGTCATCTACAACATGAACACTGCAGATGCAGCCTTCTACCCAGACCATGCCCTGGTGAAGAAAT-GCATGAAGCTGCATCACGTCAACCGCAGGCTGGAGCGGCGAGTCATTGACTGGTACCAGCACCTGCAGATCAACAAGAAGATGACCAATGAGGTAGCCATCTTACAGCACTTGCCTGAGCAGTTGCGGGCAGAAGTGGCCGTGTCTGTACACCTGCCTACTCTGAGCCGGGTGCAGATCTTCCAGAACTGTGAGGCCAGCCTGCTGGAGGAGCTGGTGCT---GAAGCTGCAGCCCCAGACCTACTCACCAGGCAAATATGTATGCCGCAA-CGGGGACGTTGGCCGAGAAATGTACATCATCCAAGAGGGTCAGCTGGCTGTGGTAGCCGATGATGGTGTCACTCAGTATGCTGTGCTTGGTGCAGGGCTCTACTTTGGGGAGATCAGCATCATCAACATCAAAGGGAACATGTCTGGGAACCGCCGTACAGC--CAACATCAAGAGTCTAGGTTATTCAGATCTGTTCTGCCTGAGCAAGGAGGACCTGCAGGAAGTGCTGAGTGAGTATTCACAGGCCCAGGCCGTCAAGGAGG-AAAAGGGCCGTGAGATCCTGCTCAAAATGAACAAGTTGGACGTAAATTTCGAGGCAGCTGAGATCGCCCTACAGGAGGCCACGGAGGCCCAGCTGCGAGGCCTCGACCAGCAACTCGATGATCTGCATACCAAGTTCGTGCGACTCCTGGCTGAGCTGGAGTCCAGTGCGCTCAAGATCACCTATCGCATCAAGCGGCTGGAGTGGCAGACTCGGGAGTGGCCAATGCCTGAGGAGCTGGCCGAGGCCGACGATGAGGGCGAACCTGGGTAGCGAACGTCCAAGGATGGAGAGGGCAGAGCTGGCCAGGAGGGACCCCCAAGCCCAGAGTGA
Hippopotamus_amphibius ATGAACCAGGACAGCAAAGTGAAGACGACAGAGTCCATCCCTCCTGCCCCTCCCAAGGCCAGGAAGTGTCTGCCTGTCCTGGACCCATCTG--GGGATCCCTACTACTGGTGGCTGAACACGATGGTCTTCCCTGTAATGTATAACCTCATCATCATCGTGTGCAGAGCCTGCTTCCCTGACTTGCAGCGCGGTTATCTGGTGGCCTGGTTAGTGCTGGACTACACAAGTGACCTGCTCTACCTACTGGACATCGTGGTGCGCTTCCACACTGGATTCTTGGAACAGGGCATCCTGGTGGTGGACAAGGGTAGGATCTCAAGTCGCTACGTGCGCACCTGGAGCTTCTTCTGGGACCTGGTTTCCCTGCTACCCACGGACGTGGCCTACGTGAGCCTGGGTCCACACATACC----CACGCTGAGGCTGAACCGCTTTCTGCGGGTTCCTCGCCTCTTTGAGGCCTTTGACCGCACGGAGACCCGCACCGCTTACCCGAATGCCTTCCGCATCGCCAAGCTGATGCTTTACATTTT-------TGTTGTCATCCATTGGAACAGCTGCCTATACTTTGCCCTGTCCCGGTACCTAGGCTTCGGGCGTGACGTCTGGGTGTACCCCGACCCCGCTCAGCCTGGCTTTGAGCGGCTGCGGCGCCAGTACCTCTATAGCTTTTACTTCTCCACACTGATCCTGACCACCGTGGGCGACACACCGCTGCCAGCCCGCGAGGAGGAGTACCTCTTCATGGTGGGCGACTTTCTGCTGGCCGTCATGGGTTTCGCCACCATCATGGGTAGCATGAGTTCTGTCATCTACAACATGAACACTGCAGATGCAGCCTTTTACCCAGACCACGCCCTGGTGAAGAAAT-ACATGAAGCTGCATCACGTCAACCGCCGGCTGGAGCGGCGAGTCATTGACTGGTACCAGCACCTGCAAATCAACAAGAAGATGACCAATGAGGTAGCCATCTTACAGCACTTGCCTGAGCGGTTGCGGGCAGAAGTGGCTGTGTCTGTACACCTGCCTACGCTGAGCCGGGTGCAGATCTTCCAGAACTGTGAGGCCAGCCTGCTGGAGGAGCTGGTGCT---GAAGCTGCAGCCCCAGACCTACTCACCAGGCGAATATGTCTGCCGCAA-GGGGGACATTGGCCGAGAGATGTACATCATCCGAGAGGGTCAGCTGGCCGTGGTGGCTGATGATGGTGTCACACAGTATGCCGTGCTTGGTGCGGGGCTCTACTTTGGGGAGATCAGCATCATCAACATCAAAGGGAACATGTCTGGGAACCGCCGCACAGC--CAACATCAAAAGTCTAGGTTATTCGGACCTGTTCTGCCTGAGTAAGGAGGACCTGCGGGAAGTGCTGAGCGAGTATCCACAGGCCCAGGCCATCATGGAGG-AAAAGGGTCGTGAGATCCTGCTCAAGATGAACAAGTTGGACGTAAATGCTGAGGCAGCTGAGATCGCCCTACAGGAGGCTACGGAGGCCAGGCTGCGAGGCCTGGACCAGCAACTTGAAGACCTGCAGACCAAGTTCGCTCGCCTCCTGGCTGAGCTGGAGTCCAGCGCACTCAAGATCGCCTATCGCATCGAGCGGCTGGAGTGGCAGACTCGGGAGTGGCCAATGCCAGACCAACTGGTCGAGGCCGATGATGAGGGCGAACCTGGGGAGGGAACGTCCAAGGATGGAGAGGGCAGAGCTGGCCAGGAGGGACCCCCAGGCCCAGAGTGA
Camelus_ferus ATGAGCCAGGACAGCAAAGTGAAGACGACAGAGTCCAGCCCTCCTGCCCCGTCCAAGGCGAGGAAGTCGCTGCCTGTCCTGGACCCATCAG--GGGATTACTACTACTGGTGGCTGAACACGATGGTCTTCCCAGTAATGTATAACCTCATCATCGTCGTGTGCAGAGCCTGCTTCCCGGACTTGCAGCACGGTTATCTGGTGGCCTGGTTAGTGCTGGACTATATGAGCGACCTGCTGTACTTACTGGACATCGTGGTGCACTTCCACACTGGATTTTTGGAGCAGGGCATCCTGGTGGAGGACAAGGGTAGGATCGCGAGTCGCTACATCCGCACCTGGAGCTTCGTCTTGGACCTGGCATCCCTGTTGCCCACCGACGCGGCCTACGCGAGTCTGGGTCCGCACACACC----CACGCTGAGGCTGAACCGCTTTCTGCGGGCGCCCCGCCTCTTCGAGGCCTTTGACCGCACGGAGACCCGCACAGCTTACCCGAACGCCTTCCGCATCGCCAAGTTGATGCTTTACATCTT-------CGTCGTCATCCACTGGAACAGCTGCCTGTACTTCGCCCTGTCCCGCTACCTGGGCCTCGGGCGTGACGTGTGGGTGTACCCCGACCCCGCGCGGCCCGGCTTCGAGCGCCTGCTGCGCCAGTACCTCTACAGCTTCTACTTCTCCACGCTGATCCTGACCACCGTGGGCGACACGCCGCCGCCAGCCCGGGAGGAGGAGTGCCTCTTCATGGTGGGCGACTTCCTGCTGGCCGTCATGGGGTTCGCCACCATCATGGGCAGCATGAGCTCCGTCATCTACAACATGAACACTGCAGACGCGGCCTTCTACCCAGACCACGCCCTGGTGAAGAAAT-ACATGAAGCTGCACCGCGTCAACCGCCGGCTGGAGCGGCGAGTCATTGACTGGTACCAGCACCTGCAGATCAACAAGAAGATGACCAACGAGGTAGCCATCTTACAGCACTTGCCAGAGCGGTTGCGGGCAGAAGTGGCCGTGTCTGTACACCTGTCTACTCTGAGCCGGGTGCAGATCTTCCAGAACTGTGAGGCCAGCCTGCTGGAGGAGCTGGTACT---GAAGCTGCAGCCCCAGACCTACTCACCGGGCGAATATGTCTGCCGCAA-GGGGGACGTTGGCAGAGAGATGTACATCATCCGGGAGGGTAAGCTGGCCGTGGTGGCTGATGATGGTGTCACACAATATGCCGTGCTTGGTGCAGGGCTCTACTTTGGGGAGATCAGCATCATCAACATCAAAGGGAACATGTCTGGGAACCGCCGCACAGC--CAACATCAAGAGTCTAGGTTACTCGGACCTGTTTTGTCTGAGCAAGGAGGACCTGCGGGAAGTGCTGAGCGAGTATCCACAGGCCCAGGCCGTCATGGAGG-AAAAAGGCCGCGAGATCTTGCTCAAAATGAACAAGTTGGACGTAAATGCCGAGGCAGCTGAGATCGCCCTACAGGAGGCCACGGAGGCCCGGCTGCGAGGTCTTGACCAGCAACTCGATGATCTACAGACCAAGTTTGCACGCCTCCTGGCTGAGCTGGAGTCTAGCGCGCTCAAGATTGCTTATCGCATCGAACGGCTGGAGTGGCAGACTCGGGAGTGGCCAGTGCCTGAGGAACTGGCCGAGGCCGATGATGAGGGCGAGCCTGGGGAGGGAACATCCAAGGATGGAGAGGGTACAGCAGGCTGGGAGGGATTCCCAGGCCCAGAGTGA
Vicugna_pacos ATGAGCCAGGACAGCAAAGTGAAGACGACAGAGTCCAGCCCTCCTACCCCGTCCAAGGCGAGGAAGTCACTGCCTGTCCTGGACCCATCAG--GGGATTGCTACTACTGGTGGCTGAACACGATGGTCTTCCCAGTAATGTATAACCTCATCATCGTCATATGCAGAGCCTGCTTCCCGGACTTGCAGCACGGTTATCTGGTGGCCTGGTTAGTGCTGGACTATACGAGCGACCTGCTGTACTTACTGGACATCGTGGTGCACTTCCACACTGGATTTTTGGAGCAGGGCATCCTGGTGGAGGACAAGGGTAGGATCGCGAGTCGCTATGTCCGCACCTGGAGCTTCGTCTTGGACCTGGCGTCCCTGTTGCCCACCGACGCGGCCTACGCGAGTCTGGGTCCGCACACACC----CACGCTAAGGCTGAACCGCTTTCTGCGGGCGCCCCGCCTCTTCGAGGCCTTTGACCGCACGGAGACCCGCACAGCTTACCCGAACGCCTTCCGCATCGCCAAGTTGATGCTTTACATCTT-------CGTCGTCATCCACTGGAACAGCTGCCTGTACTTCGCCCTGTCCCGCTACCTGGGCCTCGGGCGTGACGTGTGGGTGTACCCCGACCCCGCGCGGCCCGGCTTCGAGCGCCTGCTGCGCCAGTACCTCTACAGCTTCTACTTCTCCACGCTGATCCTGACCACCGTGGGCGACACGCCGCCACCAGCCCGGGAGGAGGAGTGCCTCTTCATGGTGGGCGACTTTCTGCTGGCCGTCATGGGGTTCGCCACCATCATGGGCAGCATGAGCTCCGTCATCTACAACATGAACACTGCAGACGCGGCCTTCTACCCAGACCACGCCCTGGTGAAGAAAT-ACATGAAGCTGCACCGCGTCAACCGCCGGCTGGAGCGGCGAGTCATTGACTGGTACCAGCACCTGCAGATCAACAAGAAGATGGCCAACGAGGTAGCCATCTTACAGCACTTGCCTGAGCGGTTGCGGGCAGAAGTGGCCGTGTCTGTACACCTGTCTACTCTGAGACGGGTGCAGATCTTCCAGAACTGTGAGGCCAGCCTGCTGGAGGAGCTGGTACT---GAAGCTGCAGCCCCAGACCTACTCACCAGGCGAATATGTCTGCCGCAA-GGGGGACGTTGGCCGAGAGATGTACATCATCCGGGAGGGTCAGCTGGCCGTGGTGGCTGATGATGGTGTCACACAATATGCCGTGCTTGGTGCAGGGCTCTACTTTGGGGAGATCAGCATCATCAACATCAAAGGGAACATGTCTGGGAACCGCCGCACAGC--CAACATCAAGAGTCTAGGTTACTCGGACCTGTTTTGTCTGAGCAAGGAGGACCTGCGGGAAGTGCTGAGCGAGTATCCACAGGCCCAGGCCGTCATGGAGG-AGAAAGGCCGCGAGATCTTGCTCAAATTGAACAAGTTGGACGTAAACGCCGAGGCAGCTGAGATCGCCCTACAGGAGGCCACGGAGGCCCGGCTGCGAGGTCTCGACCAGCAACTCGATGATCTACAGACCAAGTTTGCACGCCTCCTGGCTGAGCTGGAGTCTAGTGCGCTCAAGATTGCTTATCGCATCGAAAGGCTGGAGTGGCAGACTCGGGAGTGGCCAGTGCCTGAGGAACTGGCCGAGGCCGATGATGAGGGCGAGCCTGGGGAGGGAACATCTAAGGATGGAGAGGGTACAGCTGGCTGGGAGGGATTCCCAGGCCCAGAGTGA
Tragulus_javanicus ATGAGCCAGGACAGCAAGGTGAAAACAACAGAGTCCAGCCCTCCGGCTCCAACCAAGGCCCGGAAGTCACTGCCTGTCCTGGACCCATCTG--GTGATTACTACTACTGGTGGCTGAACACCATGGTCTTCCCAGTAATGTATAACCTCATCATCATCATCTGCAGAGCCTGCTTCCCCGACTTGCAGCATGATTATCTGGTGGCCTGGTTAGTCCTGGACTACACGAGTGACCTGCTCTACCTCCTGGACATCGTGGTACGCTTTCACACTGGATTCTTGGAGCAGGGCATCCTGATGGTGGACAAAGGCAGGATCGCAAGTCGCTACGTTCGCACCTGGAGCTTCTTCTTGGACCTGGTTTCCCTGTTGCCCACGGACGTGGCCTATGTGAGTCTGGGTCCGCATACACC----CACACTGAGGCTGAACCGTTTCCTGAGAGTGCCACGCCTCTTTGAGGCCTTTGACCGCACCGAGACCCGCACAGCTTACCCAAACGCCTTCCGCATCGCCAAGCTGATGCTTTACATTTT-------TGTTGTCATCCACTGGAACAGCTGCCTATACTTTGCCCTGTCCCGGTATCTGGGCTTCGGGAGTGACATCTGGGTGTACCCCGACCCTGCACAGCCCGGCTTTGAGCAGCTGCGGCGCCAGTACCTCTACAGCTTTTATTTCTCGACACTGATCCTGACCACCGTGGGCGACACCCCACTGCCAGCCCGGGAGGAGGAGTACCTCTTCATGGTGGGGGACTTCCTGCTGGCTGTCATGGGTTTCGCCACCATCATGGGTAGCATGAGCTCTGTCATCTACAATATGAACACTGCAGATGCAGCTTTCTACCCAGACCACGCCCTGGTGAAGAAAT-ACATGAAGCTGCATCATGTCAACCGCCGGCTGGAGCGGCGGGTCATTGACTGGTACCAGCACCTTCAGATCAACAAGAAGATGACCAATGAGGTGGCCATCTTACAGCACTTGCCTGAGCGGCTACGGGCAGAAGTGGCTGTGTCTGTGCATCTCTCTACTCTGAGCCGGGTGCAGATCTTCCAGAACTGTGAGGTCAGTCTGCTGGAGGAGCTGGTGCT---GAAGCTGCAACCCCAGACCTACTCACCAGGCGAATATGTCTGCCGCAA-AGGGGACATTGGCCGAGAGATGTACATCATCCGAGAGGGTCAGCTGGCCGTGGTGGCTGATGACGGTGTCACCCAGTATGCTGTGCTTGGTGCAGGGCTCTACTTTGGAGAGATCAGCATCATCAACATCAAAGGGAACATGTCTGGGAACCGCCGCACAGC--CAACATCAAGAGTCTAGGCTATTCGGACCTGTTCTGCCTGAGCAAGGAGGACCTAAGGGAAGTGCTGAGTGAGTATCCACAGGCCCAGACCGTCATGGAGG-AAAAGGGCCGTGAGATCCTGCTCAAAATGAACAAGTTGGATGTAAACGCGGAGGCAGCTGAGATCGCCCTACAGGAGGCCACGGAAGCCCGGCTGCGAGGCCTCGACGATCAGCTCGATGATCTGCAGACCAAGTTCGCTCGCCTCCTGGCAGAGCTGGAGTCTAGCGCGCTCAAGATTGCCTATCGCATCGAGCGGCTGGAGTGGCAGACCCGGGAGTGGCCAATGCCTGAGGAACTGGTGGAGGCTGATGATGAGGGAGAACCTGGGGAGGGAAAGTCCAAGGATAGAGAGGGCAGAGCTGGCCAGGAGGGACCTCCAGGCCTGGAATGA
Ceratotherium_simum ATGAGCCAGGACAGCAAAGTGAAGACGACAGAGTCCAGTCCCCCTGTCTTGGCCAAGGCCAGGAAGTCGCTGCCTGTCCTGGACCCATCTG--GAGATCACTACTACTGGTGGCTGAACACAATGGTCTTCCCAGTAATGTATAACCTCATCATCGTCGTGTGCAGAGCCTGCTTTCCCGACTTGCAGCACAGTTATCTGGTGGCCTGGTTAGTACTGGACTACATAAGTGACCTGCTGTACCTACTGGACATCGTGGTGCGCTTCCACACAGGGTTCTTGGAACAGGGCATCCTGGTGGTAGACAAAGGTAAGATCGCCAGTCGCTACGTTCGCACCTGGAGCTTTCTCTTGGACCTGGCTTCCCTGGTGCCCACGGACGTGGCCTACTTGCTGCTGGGCCCGCACACACC----CACACTGAGGTTGAACCGCTTTCTGCGTACGCCCCGCCTCTTTGAGGCCTTTGACCGCACAGAGACACGCACGGCTTACCCAAACGCCTTTCGCATCGCCAAGCTGATGCTTTACATTTT-------TGTTGTCATCCATTGGAACAGCTGCCTGTACTTTGCCCTGTCCCGGTACCTGGGCTTCGGGCGTGACTCCTGGGTGTACCCGGACCCCGCGCAGCCTGGCTTTGAGCGCCTGCGGCGCCAGTACCTCTATAGCTTTTACTTCTCCACACTGATCCTGACCACCGTGGGCGATACGCCGCTGCCAGCCCGGGAGGAGGAGTACCTCTTCATGGTGGGGGACTTCCTGCTGGCCGTCATGGGTTTCGCCACCATCATGGGTAGCATGAGCTCTGTCATCTACAACATGAACACTGCAGATGCGGCTTTCTACCCGGACCACGCGCTTGTGAAGAAGT-ACATGAAGCTGCGGCACGTCAACCGCCGGCTGGAGCGGCGAGTTATTGACTGGTACCAGCACCTGCAGATCAACAAGAAGATGACCAATGAGGTAGCTATCTTACAGCACTTGCCTGAGCGGTTGCGGGCGGAAGTGGCCGTGTCTGTACACCTGTCTACTCTGAGCCGGGTGCAGATCTTCCAGAACTGTGAGGCCAGCCTGCTGGAGGAACTGGTGCT---GAAGCTGCAGCCCCAGACCTACTCACCAGGGGAATATGTCTGCCGCAA-GGGGGACATTGGCCGGGAGATGTACATCATCCGCGAGGGTCAACTGGCTGTGGTGGCAGATGATGGTGTCACACAGTATGCTGTGCTTGGTGCAGGGCTCTACTTTGGGGAGATCAGCATCATCAACATCAAAGGGAATATGTCCGGGAACCGCCGCACAGC--CAACATCAAGAGTCTAGGTTATTCAGACCTGTTTTGCCTGAGCAAGGAGGACCTGCGGGAAGTGCTGAGCGAGTATCCACAGGCCCAGGCTGTCATGGAGG-AAAAGGGCCGTGAGATCCTGCTCAAACTGAACAAGTTGGATGTAAATGCCGAGGCAGCTGAGATCGCCCTACAGGAGGCCACAGAGTCCCGGTTGCGAGGCCTCGACCAGCAACTCGATGATCTACAGACCAAATTCGCCCGCCTCCTGGCTGAGCTGGAGTCCAGCGCACTCAAGATCGCTTATCGCATCGAACGGCTAGAGTGGCAGACACGAGAGTGGCCAATGCCTGAGGAACTGGCAGAGGCTGATGATGAGGATGAGCCTGGGGAGGGAACTTCCAAGGGTGGAGAGGGCAGGGCTGGCCAGGGGGGTCCCCCAGGCCCAGAGTGA
Equus_caballus ATGAACCAGGACAGCAAAGTGAAGACAACAGAGTCCAGGCCCCCTGCTCTGTCCAAGGCCAGGAAGTCGCTGCCTGTCCTGGACCCATCTG--GGGATTACTACTACTGGTGGCTGAACACAATGGTCTTCCCAGTAATGTATAACCTCCTCATCATCGTCAGCAGAGCCTGCTTTCCTGACTTGCAGCATGGTTATCTGGTAGCCTGGTTAGTGCTGGACTACATAAGTGACCTGCTGTACCTACTGGACATCGTGGTGCGCTTCCACACAGGCTTCTTGGAACAGGGCATCCTTGTGGTGGACAAGAGTAGGATCGCCAGTCGCTATGCTCGCACCTGGAGCTTCCTCGTGGACCTGGCTTCCCTGGTGCCCACAGACGTGGCCTACTTGCAGCTGGGCCCGCACACACC----CACACTGAGGCTGAACCGCTTTCTGAGGGCACCCCGCCTCTTTGAGGCCTTTGACCGCACAGAGACCCGCACAGCTTACCCAAACGCCTTTCGCATTGCCAAGCTGATGCTTTACATTTT-------TGTTGTCATCCATTGGAACAGCTGCCTGTACTTTGCCCTGTCCAGGTACCTGGGCTTCGGGCGTGACTCCTGGGTGTACCCTGATCCCGCACAGCCTGGCTTTGAGCGCCTGCGGCGCCAGTACCTCTACAGCTTTTACTTCTCCACACTGATCCTAACCACCGTGGGCGATACGCCGCTGCCAGCCCGGGAGGAGGAGTACCTCTTCATGGTGGGAGACTTCCTGCTGGCCGTCATGGGTTTTGCCACCATCATGGGTAGCATGAGCTCTGTCATCTACAACATGAACACTGCAGATGCAGCTTTCTACCCAGACCATGCACTTGTGAAGAAGT-ACATGAAGCTGCAGCATGTCAACCGCCGGTTGGAGCGGCGAGTTATTGACTGGTACCAGCACCTGCAGATCAACAAGAAGATGACCAATGAGGTAGCTATCTTACAGCACTTGCCCGAGCGGTTGCGGGCAGAAGTGGCCGTGTCTGTACACCTGTCTACTCTGAGGCGGGTGCAGCTCTTCCAGAACTGTGAGGCCAGCCTGTTAGAGGAGCTGGTGCT---GAAGCTGCAGCCCCAGACCTACTCACCAGGTGAATATGTCTGCCGCAA-GGGGGACATTGGCCGAGAGATGTACATCATCCGCGAAGGTCAACTTGCCGTGGTGGCAGATGATGGAATCACACAGTACGCTGTGCTTGGTGCAGGGCTCTACTTTGGGGAGATCAGCATCATCAACATCAAAGGGAACATGTCTGGGAACCGCCGCACAGC--CAACATCAAGAGTCTAGGTTATTCAGACCTGTTTTGCCTGAGCAAGGAGGACCTGCGGGAAGTACTGAGCGAGTATCCACAGGCCCAGACCGTCATGGAGG-AAAAGGGCCGTGAGATCCTGCTCAAAATGAACAAGTTGGACGTAAATGCCGAAGCAGCTGAAATTGCCCTACAGGAGGCCACAGAGTCCCGTCTGCAAGGCCTCGACCAGCAACTGGATGATCTGCAGACCAAGTTTGCCCGCCTCCTGGCTGAGCTGGAGTCCAGCGCACTCAAGATTGCTTATCGCATTGAACGGCTGGAGTGGCAGACTCGAGAGTGGCCAATGCCTGAGGAACTGGCCGAGGCTGATGACGAGGGTGACCCTGAGGAGGGAACGTCCAAGAGTAGAGAGGGCAGGGCTGGCCAGGAGGGTCCCCCAGGCCCAGAGTGA
Catagonus_wagneri ATGAGCCAGAACAGCAAAGTGAAGACGACAGAGTCCAGCCCTCCTGCCCCTTCCAAGGCCAGGAGGTCGCTGCCCATCCTGGACCCCTCCG--GGGACTACTACTACTGGTGGCTGAACACCATGGTCTTCCCAGTAATGTACAACCTCGTCATCGTCGTGTGCAGAGCCTGCTTCCCCGACTTACAGCGCAGTTACCTGGTGGCCTGGTTCGTGCTGGACTACACGAGCGACCTGCTCTACCTGCTGGACATCGTGGTGCGCTTCCACACCGGATTTTTGGATCAGGGCATCCTGGTGGTGGACAAGGGCAAAATTTGCAGTCGCTATGTTCGCACGTGGAGCTTCTTCCTGGACCTGGTGTCCCTGCTGCCCACCGACGTGGCCTACGTGCGTCTGGGCCCGCACACACC----CACGCTGCGGCTTAACCGCTTTCTGCGGGCGCCCCGGCTCTTTGAGGCCTTCGATCGCACGGAGACCCGCACGGCTTACCCGAACGCCTTCCGCATCGCCAAGCTGATGCTTTACATTTT-------CGTCGTCATCCACTGGAACAGCTGCCTGTACTTTGCCCTGTCGCGGTTTCTGGGCTTCGGCCGGGACGCCTGGGTGTACCCCGACCCGGCGCGGCCGGGCTTCGAGCGCCTGCGGCGCCAGTACCTCTACAGCTTCTACTTCTCCACGCTGATCCTGACCACCGTGGGCGACACGCCGCTGCCGGCCCGGGAGGAGGAGTACCTCTTCATGGTGGGCGACTTTCTGCTGGCCGTCATGGGGTTCGCCACCATCATGGGCAGCATGAGCTCTGTCATCTACAACATGAACACCGCAGACGCCGCTTTCTACCCAGATCACGCCCTGGTGAAGAAGT-ACATGAAGCTGCACCGCGTCAACCGCCGGCTGGAGCGGCGAGTCATTGACTGGTACCAGCACCTGCAGATCAACAAGAAGATGACCAACGAGGTCGCCATCTTGCAGCACCTGCCTGAGCGGCTGAGGGCAGAAGTGGCCGTGTCTGTACACCTGTCGACGCTGAGCCGGGTGCAGATCTTCCAGAACTGCGAGGCCAGCCTGCTGGAGGAGCTGGTGCT---AAAGCTGCAGCCCCAGACATACTCACCAGGCGAATACGTCTGCCGCAA-GGGGGACATTGGCCGAGAGATGTACATCATCCGAGAGGGTCTGCTGGCCGTGGTGGCTGATGACGGTGTCACACAGTATGCCGTGCTCGGTGCAGGGCTCTACTTTGGGGAGATCAGCATCATCAACATCAAAGGGAACATGTCTGGCAACCGGCGCACAGC--CAACATCAAGAGTCTGGGTTATTCGGACCTGTTTTGCCTGAGCAAAGAGGACCTGCGGGAAGTGCTGAGCGAGTACCCGCAGGCCCAGGCCATCATGGAGG-AGAAGGGCCGGGAGATCCTGCTCAAAATGAACAAGCTGGACGTAAACGCCGAGGCCGCAGAGATCGCCCTGCAGGAGGCCACGGAGGCCCGGCTGCGTGGCCTCGACCAGCAGCTCGACGACCTCCAGACCAAGTTTGCTCGCCTCCTGGCCGAGCTGGAGTCCAGCGCGCTCAAGATCGCGTATCGCATCGAGAGGCTCGAGTGGCAGACTCGAGAGTGGCCCATGCCCGAGGAGGTGGCCGAGGCCGACGACGAGGGTGAGCCCGGGGAGGGCACGTCCCAGGAGGGAGAGGGCAGAGCTGGCCTGGAGGGACCCCCAGGCCCACAGTGA
Sus_scrofa ATGAGCCAGAACAGCAAAGTGAAGACGACAGAGTCCAGCCCCCCCGCCCCGTCCAAGGCCAGGAGGCTGCTGCCCGTGCTGGACCCATCTG--GGGACTACTACTACTGGTGGCTGAACACCATGGTCTTCCCAGTAATGTACAACCTCGTCATTGTCGTGTGCAGAGCCTGCTTCCCCGACTTGCAGCGTGGTTACCTGGTGGCCTGGTTTGTGCTGGACTACACGAGCGACCTGCTCTACCTCCTAGACATCGCGGTGCACTTCCACACTGGATTTTTGGATCAGGGCATCCTGGTGGAGGACAAGGGGAGGATCTCCCGTCGCTACGTCCGCACCTGGAGCTTCCTCCTGGACCTGGTGTCCCTGCTGCCCACAGACGTGGCCTACGTGAGTCTGGGCCCGCACGTCCC----CACGCTGAGGCTGAACCGCTTCCTGCGGGTGCCGCGCCTCTTCGAGGCCTTCGACCGCACGGAGACCCGCACCGCCTACCCCAACGCCTTCCGCATCGCCAAGCTGATGCTTTACATCTT-------CGTCGTCATCCACTGGAACAGCTGCCTGTACTTCGCCCTGTCGCGGTACCTGGGCTTCGGGCGCGACGCCTGGGTGTACCCCGACCCCGCGCAGCCTGGCTTCGAGCGCCTGCGGCGCCAGTACCTCTACAGCTTCTACTTCTCCACGCTGATCCTGACCACCGTGGGCGACACGCCGCTGCCCGCGCGGGAGGAGGAGTACCTCTTCATGGTGGGCGACTTCCTGCTGGCCGTCATGGGCTTCGCCACCATCATGGGCAGCATGAGCTCCGTCATCTACAACATGAACACCGCCGACGCCGCCTTCTTCCCGGACCACGCGCTGGTGAAGAAGT-ACCTGAAGCTGCAGCGCGTCAACCGCCGGCTGGAGCGGCGCGTCATTGACTGGTACCAGCACCTGCAGATCAACAAAAAGATGACCAATGAGGTCGCCATCTTAAAGCACCTGCCTGAGCGGCTGCGGGCAGAAGTGGCCGTGTCTGTGCACCTGTCGACCCTGAGCCGGGTGCAGATCTTCCAGAACTGTGAGGCCAGCCTGCTGGAGGAGCTGGTGCT---AAAGCTGCAGCCCCAGACATACTCGCCAGGCGAATACGTCTGCCGCAA-GGGGGACATCGGCCGAGAGATGTACATCATCCGAGAGGGTCAGCTGGCCGTGGTGGCTGATGATGGTGTCACGCAGTACGCCGTGCTTGGCGCAGGGCTCTACTTTGGGGAGATCAGCATCATCAACATCAAAGGGAACATGTCTGGCAACCGGCGCACAGC--CAACATCAAGAGTCTGGGTTATTCGGACCTGTTTTGCCTGAGCAAAGAGGACCTGCGGGAAGTGCTGAGCGAGTACCCGCAGGCCCAGACGGTCATGGAGG-AGAAGGGCCGGGAGATCCTGCTCAAGATGAACAAGCTGGACGTAAACGCCGAGGCGGCCGAGATCGCCCTGCAGGAGGCCACGGAGGCCCGGCTGCGCGGCCTCGACCAGCAGCTGGACGACCTCCAGACCAAGTTCGCTCGCCTCCTGGCCGAGCTGGAGTCCAGCGCCCTCAAGATCGCCTACCGCGTCGAGCGGCTGGAGTGGCAGACCCGGGAGTGGCCCCTGCCCGAGGAGCTGGCTGAGGCCGACGACGAGGCCGAGCCCGGGGAGGGGCCGTCCAAGGAGGGGGAGGGCAGAGCTGGCCAGGAGGGA-CCCCAGGCCCAGAGTGA
