# Supplementary material for: Molecular Evidence for the Parallel Evolution of Anosmia in Multiple Odontoceti (Toothed Whales) Clades
Source: Genes (Basel). 2026 May 31;17(6):651. doi: 10.3390/genes17060651 (PMC13299492; doi:10.3390/genes17060651)
Supplement: Supplementary file 1 [file genes-17-00651-s001.zip › CDS files/OMPcds.phy]

 107 532
Aepyceros_melampus ATGGCAGAGGACGAGCCGAAGCCTTTGCAGCTCAGCATG-CCCTTAGTCCTGGACCGGGACCTGACCAAGCAGATGCGGCTGCGCGTGGAGAGCCTGAGGCAGCGC-------------------GGGCAGAAGCGCCAGGATGGCGAGAAGCTGCTGCGGCCGGCCGAGTCTGTGTACCGCATTGACTTCACCCAGCAGCACAGGCTGCAGTTTGAGCGCTGGGACGTCGTGCTGGACCAGCCGGGCAAGGTCACCATCACGGGCACCTCCCAGAACTGGACACCCGACCTCACCAACCTCATGACGCGGCAGCTG--------------------CTCGACCCCGCGGCCATCTTCTGGCGCGAGGAGGACTCGGAGGCCATGGGCTGGAATGAGGCCGATGCCCTGGAGTTCGGGGAGCGCCTGTCCGACCTGGCCAGGATCCGCAAGGTCATGTACTTCCTCATCACCTTCAGCGAGGGCCTCGAGCCCGCCAACCTCAAGGCTTCCGTGGTCTTTAACCAGCTCTGA
Capra_hircus ATGGCGGAGGACGAGCCGAAGCCTTCGCAGCTCAGCATG-CCCTTAGTCCTGGACCGGGACCTGACCAAGCAGATGCGGCTGCGCGTGGAGAGCCTGAAACAGCGC-------------------GGGCAGAAGCGCCAGGATGGCGAGAAGCTGCTGCGGCCGGCCGAGTCCGTGTACCGCATTGACTTCATCCAGCAGCACAGGCTGCAGTTTGAGCGCTGGGATGTCGTGCTGGACCAGCCGGGCAAGGTCACCATCACGGGCACCTCCCAGAACTGGACGCCCGACCTCACCAACCTCATGACGCGGCAGCTG--------------------CTCGACCCCGCGGCCATCTTCTGGCGCAAGGAGGACTCGGAAGCCATGGACTGGAATGAGGCCGACGCCCTGGAGTTCGGGGAGCGCCTGTCCGACCTGGCCAAGATCCGCAAGGTCATGTACTTCCTCATCACCTTCAGCGAGGGCCTCGAGCCCACCAACCTCAAGGCTTCCGTGGTCTTTAACCAGCTCTGA
Ovis_aries ATGGCGGAGGACGAGCCAAAGCCTTCGCAGCTCAGCATG-CCCTTAGTCCTGGACCGGGACCTGACCAAGCAGATGCGGCTGCGCGTGGAGAGCCTGAAACAGCGC-------------------GGGCAGAAGCGCCAGGATGGCGAGAAGCTGCTGCGGCCGGCCGAGTCCGTGTACCGCATTGACTTCATCCAGCAGCACAGGCTGCAGTTTGAGCGCTGGGATGTTGTGCTCGACCAGCCGGGCAAGGTCACCATCACGGGCACCTCCCAGAACTGGACGCCCGACCTCACCAACCTCATGACGCGGCAGCTG--------------------CTCGACCCCGCGGCCATCTTCTGGCGCAAGGAGGACTCGGAAGCCATGGACTGGAATGAGGCCGATGCCTTGGAGTTCGGGGAGCGCCTGTCCGACCTGGCCAAGATCCGCAAGGTCATGTACTTCCTCATCACCTTCAGCGAGGGCCTTGAGCCCACCAACCTTAAGGCTTCCGTGGTCTTTAACCAGCTCTGA
Neotragus_pygmaeus ATGGCGGAGGACGAGCCGAAGCCTTCGCAGCTCAGCATG-CCCTTAGTCCTGGACCGGGACCTGACCAAGCAGATGCGGCTGCGCGTGGAGAGCCTGAAGCAGCGC-------------------GGGCAGAAGCGCCAGGACGGCGAGAAGCTGCTGCGGCCGGTCGAGTCCGTGTACCGCATTGACTTCGTCCAGCAGCACAGGCTGCAGTTTGAGTGCTGGGATGTCGTGCTGGACCAGCCGGGCAAGGTCACCATCACGGGCACCTCCCAGAACTGGACGCCCGACCTCACCAACCTCATGACGCGGCAGCTG--------------------CTCGACCCCGCGGCCATCTTCTGGCGCAAGGAGGACTCGGAGGCCATGGACTGGAATGAGGCCGACGCCCTGGAGTTCGGGGAGCGCCTGTCCGACCTGGCCAAGATCCGCAAGGTCATGTACTTCCTCATCACCTTCAGCGAGGGCCTCGAGCCTGCCAACCTCAAGGCTTCCGTGGTCTTTAACCAGCTCTGA
Oryx_dammah ATGGCGGAGGACGAGCCGAAGCCTTTGCAGCTCAGCATG-CCCTTAGTCCTGGACCGGGACCTGACCAAGCAGATGCGGCTGCGCATGGAGAGCCTGAAGCAGCGC-------------------GGGCAGAAGCGCCAGGATGGCGAGAAGCTGCTGCGGCCAGCCGAGTCCGTGTACCGCGTTGACTTCATTCAGCAGCACAGGCTGCAGTTTGAGCGCTGGGAGGTCGTGCTGGACCAGCCGGGCAAGGTCATCATCACGGGTACCTCCCAGAACTGGACGCCCGACCTCACCAACCTCATGACGCGGCAGCTG--------------------CTCGACCCCGCGGCTATCTTCTGGCGCAAGGAGGACTCGGAGGCCATGGACTGGAATGAGGCCGACGCCCTGGAGTTCGGGGAGCGCCTGTCCGACCTGGCCAAGATCCGCAGGGTCATGTACTTCCTCATCACCTTCAGCGAGGGCCTCGAGCCCGCCAACCTCAAGGCTTCCGTGGTCTTTAACCAGCTCTGA
Oreotragus_oreotragus ATGGCGGAGGACGAGCCGAAGCCTTCGCAGCTCAGCATG-CCCTTGGTCCTGGACCCGGACCTGACCAAGCAGATGCGGCTGCGCGTGGAAAGCCTGAAGCAGCGC-------------------GGGCAGAAGCGCCAGGATGGCGAGAAGCTGCTGCGGCCGGCCGAGTCCGTGTATCGCATTGACTTCATCCAGCAGCACAGGCTGCAGTTTGAGCGCTGGGATGTCGTGCTGGACCAGCCGGGCAAGGTCATCATCACGGGCACCTCCCAGAACTGGACGCCCGACCTCACCAACCTCATGACGCGGCAGCTG--------------------CTCGACCCCACGGCCATCTTCTGGCGCAAGGAGGACTCGGAGGCCATGGACTGGAATGAGGCCGACGCCCTGGAGTTCGGGGAGCGCCTGTCCGACCTGGCCAGGATCCGCAAGGTCATGTACTTCCTCATCACCTTCAGCGAGGGCCTCGAGCCCGCCAACCTCAAGGCTTCCGTGGTTTTTAACCAGCTCTGA
Litocranius_walleri ATGGCGGAGGACGAGCCGAAGCCTTCGCAGCTCAGCATG-CCCTTAGTCCTGGACCCGGACCTGACCAAGCAGATGCGGCTGCGCGTGGAGAGCCTGAAGCAGCGC-------------------GGGCAGAAGCGCCAGGATGGCGAGAGGCTGCTGCGGCCCGTTGAGTCTGTGTACCGCATTGACTTCATCCAGCAGCATAGGCTGCAGTTTGATCGCTGGGATGTCGTGCTGGACCAGCCGGGCAAGGTCACCATCACGGGCACCTCCCAGAACTGGACGCCCGACCTCACCAACCTCATGACGCGGCAGCTG--------------------CTCGACCCCGCGGCCATCTTCTGGCGCAAGGAGGACTCGGAGGCCATGGACTGGAATGAGGCCGACGCCCTGGAGTTCGGGGAGCGCCTGTCCGACCTGGCCAAGATCCGCAAGGTCATGTACTTCCTCATCACCTTCAGCGAGGGCCTCGAGCCCGCCAACCTCAAGGCTTCCGTGGTCTTTAACCAGCTCTGA
Kobus_leche ATGGCGGAGGACGAGCCGAAGCCTTCGCAGCTCAGCATG-CCCTTAGTCCTGGACCGGGACCTCACCAAGCAGATGCGGCTGCGCGTGGAGAGCCTGAGGCAGCGC-------------------GGGCAGAAGCGCCCGGAGGGCGAGAAGCTGCTGCGGCCGGCCGAGTCCGTGTACCGCGTTGACTTCATCCAGCAGCACAGGCTGCAGTTTGAGCGCTGGGATGTCGTGCTGGACCAGCCGGGCAAGGTCACCATCACGGGCACCTCCCAGAACTGGACGCCCGACCTCACCAACCTCATGACGCGGCAGCTG--------------------CTCGACCCCGCGGCCATCTTCTGGCGCAAGGAGGACTCGGAGGCCATGGACTGGAATGAGGCCGACGCCCTGGAGTTCGGGGAGCGCCTGTCCGACCTGGCCAAGATCCGCAAGGTCATGTACTTCCTCATCACCTTCAGCGAGGGCCTCGAGCCCGCCAACCTCAAGGCTTCCGTGGTCTTTAACCAGCTCTGA
Nanger_granti ATGGCGGAGGACGAGCCGAAGCCTTTGCAGCTCAGCATG-CCCTTAGTCCTGGACCGGGACCTGACCAAGCAGATGCGGCTGCGCGTGGAGAGCCTGAAGCAGCGC-------------------GGGCAGAAGCGCCAGGATGGCGAGAGGCTGCTGCGGCCGGTCGAGTCCGTGTACCGCATTGACTTCATCCAGCAGCATAGGCTGCAGTTTGAGCGCTGGGATGTCGTGCTGGACCAGCCAGGCAAGGTCACCATCACGGGCACCTCCCAGAACTGGACGCCCGACCTCACCAACCTCATGACGCGGCAGCTG--------------------CTCGACCCTGCGGCCATCTTCTGGCGCAAGGAGGACTCGGAGGCCATGGACTGGAATGAGGCCGACGCCCTGGAGTTCGGGGAGCGCCTGTCCGACCTGGCCAAGATCCGCAAGGTCATGTACTTCCTCATCACCTTCAGCGAGGGCCTCGAGCCCACCAACCTCAAGGCTTCCGTGGTCTTTAACCAGCTCTGA
Antilocapra_americana ATGGCGGAGGACGAGCCGAAGCCTTTGCAGCTCAGCATG-CCTTTAGTCCTGGACCGGGACCTGACCAAGCAGATGCGGCTGCGCATGGAGAGCCTGAAGCAGCGC-------------------GGGCAGAAGCGCCAGGACGGCGAGAAGCTGCTGCGGCCGGCCGAGTCCGTGTACCGCATTGACTTCATCCAGCAGCACAGGCTGCAGTTTGAGCGCTGGGACGTCGTGCTCGACCAGCCAGGCAAGGTCACCATCACGGGCACCTCCCAGAACTGGACGCCCGACCTCACCAACCTCATGACGCGGCAGCTG--------------------CTCGACCCCGCGGCCATCTTCTGGCGCAAGGAGGACTCGGAGGCCATGGACTGGAATGAGGCCGACGCCCTGGAGTTCGGGGAGCGCCTGTCCGACCTGGCCAAGATCCGCAAGGTCATGTACTTCCTCATCACCTTCAGCGAGGGCCTCGAGCCCGCCAACCTCAAGGCTTCCGTGGTCTTTAACCAGCTCTGA
Bos_taurus ATGGCGGAGGACGAGCCGAAGCCTTCTCAGCTCAGCATG-CCCTTAGTCTTGGACCGGGACCTGACCAAGCAGATGCGGCTGCGCATGGAGAGCCTGACGCAGCGC-------------------GGGCAGAAGCGCCAGGATGGCGAGAAGCTGTTGCGGCCGTCCGAGTCCGTGTACCGCATTGACTTCATCCAGCAGCACAGGCTGCAGTTTGAGCGCTGGGACGTCGTGCTCGACCAGCCGGGCAAGGTCACCATCACGGGCACCTCCCAGAACTGGACGCCCGACCTCACCAACCTCATGACGCGGCAGCTG--------------------CTCGACCCCGCGGCTATCTTCTGGCGGAAGGAGGACTCGGAGGCCATGGACTGGAATGAGGCCGACGCCCTGGAGTTCGGGGAGCGCCTGTCCGACCTGGCCAAGATCCGCAAGGTCATGTACTTCCTCATCACCTTCAGCGAGGGCCTCGAGCCCGCCAACCTCAAGGCTTCCGTGGTCTTTAACCAGCTCTGA
Bubalus_bubalis ATGGCAGAGGACGAGCCGAAGCCTTCGCCGCTCAGCATG-CCCTTAGTCCTGGACCGGGACCTGACCAAGCAGATGCGGCTGCGCGTGGAGAGCCTGACGCAGCGC-------------------GGGCAGAAGCGCCAGGATGGCGAGAAGCTGCTGCGGCCGTCCGAGTCCGTGTACCGCATTGATTTCATCCAGCAGCACAGGCTGCAGTTTGAGCGCTGGGACGTCGTGCTCGACCAGCCGGGCAAGGTCACCATCACGGGCACCTCCCAGAACTGGACGCCCGACCTCACCAACCTCATGACGCGGCAGCTG--------------------CTCGACCCCGCGGCTATCTTCTGGCGCAAGGAGGACTCGGAGGCCATGGACTGGAATGAGGCCGACGCCCTGGAGTTCGGGGAGCGCCTGTCCGACCTGGCCAAGATCCGAAAGGTCATGTACTTCCTCATCACCTTCAGCGAGGGCCTCGAGCCCGCCAACCTCAAGGCTTCCGTGGTCTTTAACCAGCTTTGA
Tragelaphus_eurycerus ATGGCGGAGGACGAGCCGAAGCCTTCGCAGCTCAGCATG-CCCTTAGTCCTGGACCGGGACCTGACCAAGCAGATGCGGCTGCGCGTGGAGAGCCTGACTCAGCGC-------------------AGGCAGAAGCGCCCGGATGGCGAGAAGCTGCTGCGGCCGTCCGAGTCCGTGTACCGCGTTGACTTCATCCAGCAGCACAGGCTGCAGTTTGAGCGCTGGGACGTCGTGCTCGACCAGCCGGGCAAGGTCACCATCACGGGCACCTCCCAGAACTGGACGCCCGACCTCACCAACCTCATGACGCGGCAGCTG--------------------CTCGACCCCGCGGCCATCTTCTGGCGCAAGGAGGACTCGGAGGCCATGGACTGGAATGAGGCCGACGCCCTGGAGTTCGGGGAGCGCCTGTCCGACCTGGCCAAGATCCGCAAGGTCATGTACTTCCTTATCACCTTCAGCGAGGGCCTCGAGCCCGCCAACCTCAAGGCTTCCGTGGTCTTTAACCAGCTCTGA
Axis_porcinus_ ATGGCGGAGGACGAGCCGAAGCCTTCGCAGCTCAGCATG-CCTTTAGTCCTGGACCGGGACCTGACCAAGCAGATGCGGCTGCGCGTGGAGAGCCTGAAGCAGCGC-------------------GGGCAGAAGCGCCAGGATGGCGAGAAGCTGCTGCGGCCGGCCGAGTCCGTGTACCGCATTGACTTCATCCAGCAGCACAGGCTGCAGTTTGAGCGCTGGGACGTCGTGCTGGACCAGCCGGGCAAGGTCACCATCACGGGCACCTCCCAGAACTGGACGCCCGACCTCACCAACCTCATGACGCGGCAGCTG--------------------CTCGACCCCGCGGCCATCTTCTGGCGCAAGGAGGACTCGGAGGCCATGGACTGGAATGAGGCCGACGCCCTGGAGTTCGGGGAGCGCCTGTCCGACCTGGCCAAGATCCGCAAGGTCATGTACTTCCTCATCACCTTCAGCGAGGGCCTCGAGCCCGCCAACCTCAAGGCTTCCGTGGTCTTTAACCAGCTCTGA
Odocoileus_virginianus ATGGCGGAGGACGAGCCGAAGCCTTCGCAGCTCAGCATG-CCTTTAGTCCTGGACCGGGACCTGACCAAGCAGATGCGGCTGCGCGTGGAGAGCCTGAAGCTGCGC-------------------GGGCAGAAGCGCCAGGATGGCGAGAAGCTGCTGCGGCCGGCCGAGTCCGTGTACCGCATTGACTTCATCCAGCAGCACAGGCTGCAGTTTGAGCGCTGGGACGTCGTGCTGGACCAGCCGGGCAAGGTCACCATCACGGGCACCTCCCAGAACTGGACGCCCGACCTCACCAACCTCATGACGCGGCAGCTG--------------------CTCGACCCCGCGGCCATCTTCTGGCGCAAGGAGGACTCGGAGGCCATGGACTGGAATGAGGCCGACGCCCTGGAGTTTGGGGAGCGCCTGTCCGACCTGGCCAAGATCCGCAAGGTCATGTACTTCCTCATCACCTTCAGCGAGGGCCTCGAGCCCGCCAACCTCAAGGCTTCCGTGGTCTTTAACCAGCTCTGA
Moschus_moschiferus ATGGCGGAGGACGAGCCGAAGCCTTCGCAGCTCAGCATG-CCCTTAGTCCTGGACCGGGACCTGACCAAGCAGATGCGGCTGCGTGTGGAGAGCCTGAAGCAGCGC-------------------GGGCAGAAGCGCCAGGATGGCGAGAAGCTGCTGCGGCCGGCCGAGGCCGTGTACCGCATTGACTTCATCCAGCAGCACAGGCTGCAGTTTGAGCGCTGGGACGTCGTGCTGGACCAGCCGGGCAAGGTCACCATCACGGGCACCTCCCAGAACTGGACGCCCGACCTCACCAACCTCATGACGCGGCAGCTG--------------------CTCGACCCCGCGGCCATCTTCTGGCGCAAGGAGGACTCGGAGGCCATGGACTGGAACGAGGCGGATGCCCTGGAGTTCGGGGAGCGCCTGTCCGACCTGGCCAAGATCCGCAAGGTCATGTACTTCCTCGTCACCTTCAGCGAGGGCCTCGAGCCCGCCAATCTCAAGGCTTCCGTGGTCTTTAACCAGCTCTGA
Giraffa_camelopardalis ATGGCGGAGGACGAGCCGAGGCCTTCGCAGCTCAGCATG-CCCTTAGTCCTGGACCGGGACCTGACCAAGCAGATGCGGCTGCGCGTGGAGAGCCTGAAGCAGCGC-------------------GGCCAGAAGCGCCAGGATGGAGAGAAGCTGCTGCGGCCGACCGAGTCCGTGTACCGCATTGACTTCATCCAGCAGCACAGGCTGCAGTTTGAGCGCTGGGACGTCGTGCTCGACCAGCCGGGCAAGGTCACCATCACGGGCACCTCCCAGAACTGGACGCCCGACCTCACCAACCTCATGACGCGGCAGCTG--------------------CTCGACCCCGTGGCCATCTTCTGGCGCAAGGAGGACTCGGAGGCCATGGACTGGAATGAGGCAGACGCCCTGGAGTTCGGAGAGCGCCTGGCCGACCTGGCCAAGATCCGCAAGGTCATGTACTTCCTCTTCGCCTTCAGCGAGGGCCTCGAGCCCACCAACCTCAAGGCTTCCGTGGTCTTTAACCAGCTCTGA
Okapia_johnstoni ATGGCGGAGGACGAGCCGAGGCCTTCGCAGCTCAGCATG-CCCTTAGTCCTGGACTGGGACCTGACCAAGCAGATGCGGCTGCGCGTGGAGAGCCTGAAGCAGCGC-------------------GGCCAAAAGCGCCAGGATGGCGAGAAGCTGCTGCGGCCGACCGAGTCCGTGTACCGCATTGACTTCATCCAGCGGCACAGGCTGCAGTTTGAGCGCTGGGATGTCGTGCTCGACCAGCCGGGCAAGGTCACCATCACGGGCACCTCCCAGAACTGGACACCTGACCTCACCAACCTCATGACGCGGCAGCTG--------------------CTCGACCCCGTGGCCATCTTCTGGCGCAAGGAGGACTCGGAGGCCATGGACTGGAATGAGGCTGATGCCCTGGAGTTCGGGGAGCGCCTGTCCGACCTGGCCAAGATCCGCAAGATCATGTACTTCCTCATCGCCTTCAGCGAGGGCCTCGAGCCCGCCAACCTCAAGGCTTCCGTGGTCTTTAACCAGCTCTGA
Connochaetes_taurinus ATGGCGGAGGACGAGCCGAAGCCTCTGCAGCTCAGCATG-CCCTTAGTCCTGGACCCGGACCTGACCAGGCAGATGCGGCTGCGCGTGGAGAGCCTGAAGCAGCGC-------------------GGGCAGAAGCGCCAGGACGGCGAGAAGCTGCTGCGGCCGGCCGAGTCCGTGTACCGCATCGACTTCATCCAGCAGCACAGGCTGCAGTTTGAGCGCTGGGATGTCGTGCTGGACCAGCCGGGCAAGGTCATCATCACGGGCACCTCCCAGAACTGGACGCCCGACCTCACCAACCTCATGACGCGGCAGCTG--------------------CTCGACCCCGCGGCCATCTTCTGGCGCAAGGAGGACTCGGAGGCCATGGACTGGAATGAGGCCGACGCCCTGGAGTTCGGGGAGCGCCTGTCCGACCTGGCCAAGATCCGCAAGATCATGTACTTCCTCATCACCTTCAGCGAGGGCCTCGAGCCCGCCAACCTCAAGGCTTCCGTGGTCTTTAACCAGCTCTGA
Cephalophus_harveyi_ ATGGCGGAGGATGAGCCGAAGCCTTCGCAGCTCAGCATG-CCCTTAGTCCTGGACCCGGACCTGACCAAGCAGATGCGGCTGCGTGTGGAGAGCCTGAAGCAGCGC-------------------GGGCAGAAGCGCCAGGATGGCGAGAAGCTGCTGCGGCCGTCCGAGTCCGTGTACCGCATTGACTTTATCCAGCAGCACAGGCTGCAGTTTGAGCGCTGGGATGTCGTGCTGGACCAGCCGGGCAAGGTCATCATCACGGGCACCTCCCAGAACTGGACGCCCGACCTCACCAACCTCATGACGCGGCAGCTG--------------------CTTGACCCCGCGGCCATCTTCTGGCGCAAGGAGGACTCGGAGGCCATGGACTGGAATGAGGCCGACGCCCTGGAGTTCGGGGAGCGCCTGTCCGACCTGGCCAAGATCCGCAAGGTCATGTACTTCCTCATCACCTTCAGTGAGGGCCTCGAGCCCGCCAACCTCAAGGCTTCCGTGGTCTTTAGCCAGCTCTGA
Tragulus_javanicus ATGGCGGAGGACGAGCCGAAGCCGAGGCAGCTCAGCATG-CCCTTGGTCCTGGACAGGGACCTGACCAAGCAGATGCGGCTGCGCGTGGAGAGCCTGAAGCAGCGC-------------------GGGGAGAAGCGCCAGGATGGCGAGAAGCTGCTGCGGCCTGCTGAGTCCGTGTACCGCATCGACTTCATCCAGCAGCAGAGGCTGCAGTTTGAGCGCTGGGACGTCGTGCTGGACCAGCCGGGGAAGGTCACCATCACCGGCACCTCCCAGAACTGGACGCCCGACCTTACCAACCTCATGACGCGGCAGCTG--------------------CTGGACCCCGCAGCCATCTTCTGGCGCAAGGAGGACTCGGAAGCCATGGATTGGAATGAGGCCGATGCCCTGGAGTTCGGGGAGCGGCTGTCCGACCTGGCCAAGATCCGCAAGGTCATGTACTTCCTCATCACCTTCAGCGAGGGCCTGGAGCCCGCCAACCTCAAGGCCTCCGTGGTCTTTAACCAGCTCTGA
Balaena_mysticetus ATGGCGGAGGACGAGCCGAAGCCGACCCAGCTCGACATG-CCCCTGGTCCTGGACGAGGACCTGACCAAGCAGATGCGGCTGCGCGTGGAGAGTCTGAAGCGGCGC-------------------GGGGGGAAGCGCCAGGATGGCGAGAAGCTGCTGCAGCCGGCCGAGTCCGTGTACCGCATCGACTTCATCCAGCAGCAGAGGCTGCAGTTTGAGCGCTGGGACGTCGTGCTGGACAAGCCGGGCAAGGTCACCGTCACGGGCACCTCCCAGATCTGGACGCCCGACCTCACCAACCTCATGACGCGGCAGCTG--------------------CTGGACCCCGCTGCCATCTTCTGGCGCAAGGAGGACTCGGAAGCCATGGATTGGAATGAGGCCGACGCCCTGGAGTTTGGGGAGCGCCTGTCCGAGCTGGCCAAGATCCGCAAGGTCATGTACTTCCTCATCACCTTCAGTGAGGGCGTCGAGCCTGCCAACCTCAAGGCCTCCGTGGTCTTTAGCCAGCTCTGA
Eubalaena_japonica ATGGCGGAGGATGAGCCGAAGCCGACCCAGCTCGACATG-CCCCTGGTCCTGGACGAGGACCTGACCAAGCAGATGCGGCTGCGCGTGGAGAGTCTGAAGCGGCGC-------------------GGGGGGAAGCGCCAGGATGGCGAGAAGCTGCTGCAGCCGGCCGAGTCCGTGTACCGCATCGACTTCATCCAGCAGCAGAGGCTGCAGTTTGAGCGCTGGGACGTCGTGCTGGACAAGCCGGGCAAGGTCACCGTCACGGGCACCTCCCAGATCTGGACGCCCGACCTCACCAACCTCATGACGCGGCAGCTG--------------------CTGGACCCCGCTGCCATCTTCTGGCGCAAGGAGGACTCGGAAGCCATGGATTGGAATGAGGCCGACGCCCTGGAGTTTGGGGAGCGCCTGTCCGAGCTGGCCAAGATCCGCAAGGTCATGTACTTCCTCATCACCTTCAGCGAGGGCGTCGAGCCTGCCAACCTCAAGGCCTCCGTGGTCTTTAGCCAGCTCTGA
Balaenoptera_borealis ATGGCGGAGGACGAGCCGAAGCCGACCCAGCTCGACATG-CCCCTGGTCCTGGACGAGGACCTGACCAAGCAGATGCGGCTGCGCGTGGAGAGTCTGAAGCGGCGC-------------------GGGAGGAAGCGCCAGGATGGCGAGAAGCTGCTGCAGCCGGCTGAGTCCGTGTACCGCATCGACTTCATCCAGCAGCAGAGGCTGCAGTTTGAGCGCTGGGACGTCGTGCTGGACAAGCCGGGCAAGGTCACCATCACGGGCACCTCCCAGATCTGGACGCCCGACCTCACCAACCTCATGACGCGGCAGCTG--------------------CTGGACCCCGCTGCCATCTTCTGGCGCAAGGAGGACTCGGAAGCCATGGATTGGAATGAGGCCGACGCCCTGGAGTTTGGGGAGCGCCTGTCCGAGCTGGCCAAGATCCGCAAGGTCATGTACTTCCTCATCACCTTCAGCGAGGGCGTCGAGCCTGCCAACCTCAAGGCCTCCGTGGTCTTTAGCCGGCTCTGA
Balaenoptera_ricei ATGGCGGAGGACGAGCCGAAGCCGACCCAGCTCGACATG-CCCCTGGTCCTGGACGAGGACCTGACCAAGCAGATGCGGCTGCGCGTGGAGAGTCTGAAGCGGCGC-------------------GGGAGGAAGCGCCAGGATGGCGAGAAGCTGCTGCAGCCGGCTGAGTCCGTGTACCGCATCGACTTCATCCAGCAGCAGAGGCTGCAGTTTGAGCGCTGGGACGTCGTGCTGGACAAGCCGGGCAAGGTCACCATCACGGGCACCTCCCAGATCTGGACGCCCGACCTCACCAACCTCATGACGCGGCAGCTG--------------------CTGGACCCCGCTGCCATCTTCTGGCGCAAGGAGGACTCTGAAGCCATGGATTGGAATGAGGCCGACGCCCTGGAGTTTGGGGAGCGCCTGTCCGAGCTGGCCAAGATCCGCAAGGTCATGTACTTCCTCGTCACCTTCAGCGAGGGCGTCGAGCCTGCCAACCTCAAGGCCTCCGTGGTCTTTAGCCGGCTCTGA
Megaptera_novaeangliae ATGGCGGAGGACGAGCCGAAGCCGACCCAGCTCGACATG-CCCCTGGTCCTGGACGAGGACCTGACCAAGCAGATGCGGCTGCGCGTGGAGAGTCTGAAGCGGCGC-------------------GGGAGGAAGCGCCAGGATGGCGAGAAGCTGCTGCAGCCGGCTGAGTCCGTGTACCGCATCGACTTCATCCAGCAGCAGAGGCTGCAGTTTGAGCGCTGGGACGTCGTGCTGGACAAGCCGGGCAAGGTCACCATCACGGGCACCTCCCAGATCTGGACGCCCGACCTCACCAACCTCATGACGCGGCAGCTG--------------------CTGGACCCCGCTGCCATCTTCTGGCGCAAGGAGGACTCGGAAGCCATGGATTGGAATGAGGCCGACGCCCTGGAGTTTGGGGAGCGCCTGTCCGAGCTGGCCAAGATCCGCAAGGTCATGTACTTCCTCATCACCTTCAGCGAGGGTGTCGAGCCTGCCAACCTCAAGGCCTCCGTGGTCTTTAGCCAGCTCTGA
Eschrichtius_robustus ATGGCGGAGGACGAGCCGAAGCCGACCCAGCTCGACATG-CCCCTGGTCCTGGACGAGGACCTGACCAAGCAGATGCGGCTGCGCGTGGAGAGCCTGAAGCGGCGC-------------------GGGAGGAAGCGCCAGGATGGCGAGAAGCTGCTGCAGCCGGCTGAGTCCGTGTACCGCATCGACTTCATCCAGCAGCAGAGGCTGCAGTTTGAGCGCTGGGACGTCGTGCTGGACAAGCCGGGCAAGGTCACCATCACGGGCACCTCCCAGATCTGGACGCCCGACCTCACCAACCTCATGACGCGGCAGCTG--------------------CTGGACCCCGCTGCCATCTTCTGGCGCAAGGAGGACTCGGAAGCCATGGATTGGAATGAGGCCGACGCCCTGGAGTTTGGGGAGCGCCTGTCCGAGCTGGCCAAGATCCGCAAGGTCATGTACTTCCTCATCACCTTCAGCGAGGGTGTCGAGCCTGCCAACCTCAAGGCCTCCGTGGTCTTTAGCCAGCTCTGA
Balaenoptera_physalus ATGGCGGAGGACGAGCTGAAGCCGACCCAGCTCGACATG-CCCCTGGTCCTGGACGAGGACCTGACCAAGCAGATGCGGCTGCGCGTGGAGAGTCTGAAGCGGCGC-------------------GGGAGGAAGCGCCAGGATGGCGAGAAGCTGCTGCAGCCGGCCGAGTCCGTGTACCGCATCGACTTCATCCGGCAGCAGAGGCTGCAGTTTGAGCGCTGGGACGTCGTGCTGGACAAGCCGGGCAAGGTCACCATCACGGGCACCTCCCAGATCTGGACGCCCGACCTCACCAACCTCATGACGCGGCAGCTG--------------------CTGGACCCCGCTGCCATCTTCTGGCGCAAGGAGGACTCGGAAGCCATGGATTGGAATGAGGCCGATGCCCTGGAGTTCGGGGAGCGCCTGTCCGAGCTGGCCAAGATCCGCAAGGTCATGTACTTCCTCATCACCTTCAGCGAGGGCGTCGAGCCTGCCAACCTCAAGGCCTCCGTGGTTTTTAGCCAGCTCTGA
Eubalaena_australis ATGGCGGAGGACGAGCCGAAGCCGACCCAGCTCGACATG-CCCCTGGTCCTGGACGAGGACCTGACCAAGCAGATGCGGCTGCGCGTGGAGAGTCTGAAGCGGCGC-------------------GGGGGGAAGCGCCAGGATGGCGAGAAGCTGCTGCAGCCGGCCGAGTCCGTGTACCGCATCGACTTCATCCAGCAGCAGAGGCTGCAGTTTGAGCGCTGGGACGTCGTGCTGGACAAGCCGGGCAAGGTCACCGTCACGGGCACCTCCCAGATCTGGACGCCCGACCTCACCAACCTCATGACGCGGCAGCTG--------------------CTGGACCCCGCTGCCATCTTCTGGCGCAAGGAGGACTCGGAAGCCATGGATTGGAATGAGGCCGACGCCCTGGAGTTTGGGGAGCGCCTGTCCGAGCTGGCCAAGATCCGCAAGGTCATGTACTTCCTCATCACCTTCAGTGAGGGCGTCGAGCCTGCCAACCTCAAGGCCTCCGTGGTCTTTAGCCAGCTCTGA
Eubalaena_glacialis ATGGCGGAGGACGAGCCGAAGCCGACCCAGCTCGACATG-CCCCTGGTCCTGGACGAGGACCTGACCAAGCAGATGCGGCTGCGCGTGGAGAGTCTGAAGCGGCGC-------------------GGGGGGAAGCGCCAGGATGGCGAGAAGCTGCTGCAGCCGGCCGAGTCCGTGTACCGCATCGACTTCATCCAGCAGCAGAGGCTGCAGTTTGAGCGCTGGGACGTCGTGCTGGACAAGCCGGGCAAGGTCACCGTCACGGGCACCTCCCAGATCTGGACGCCCGACCTCACCAACCTCATGACGCGGCAGCTG--------------------CTGGACCCCGCTGCCATCTTCTGGCGCAAGGAGGACTCGGAAGCCATGGATTGGAATGAGGCCGACGCCCTGGAGTTTGGGGAGCGCCTGTCCGAGCTGGCCAAGATCCGCAAGGTCATGTACTTCCTCATCACCTTCAGCGAGGGCGTCGAGCCTGCCAACCTCAAGGCCTCCGTGGTCTTTAGCCAACTCTGA
Caperea_marginata ATGGCGGAGGACGAGCCGAAGTCGACCCAGCTCGACATG-CCCCTGGTCCTGGACGAGGACCTGACCAAGCAGATGCGGCTGCGCGTGGAGAGTCTGAAGCGGCGC-------------------GGGGGGAAGCGCCAGGATGGCGAGAAGCTGCTGCAGCCGGCCGAGTCCGTGTACCGCATCGACTTCATCCAGCAGCAGAGGCTGCAGTTTGAGCGCTGGGACGTCGTGCTGGACAAGCCGGGCAAGGTCACCATCACGGGCACCTCCCAGATCTGGACGCCCGACCTCACCAACCTCATGACGCGGCAGCTG--------------------CTGGACCCCGCTGCCATCTTCTGGCGCAAGGAGGCCTCGGAAGCCATGGATTGGAATGGGGCCGACGCCCTGGAGTTTGGGGAGCGCCTGTCCGAGCTGGCCAGGATCCGCAAGGTCATGTACTTCCTTATCACCTTCAGCGAGGGCGTCGAGCCTGCCAACCTCAAGGCCTCCGTGGTCTTTAGCCAGCTCTGA
Balaenoptera_omurai ATGGTGGAGGACGAGCCAAAGCCGACCCAGCTCGACATG-CCCCTGGTCCTGGACGAGGACCTGACCAAGCAGATGCGGCTGCGCGTGGAGAGTCTGAAGCGGCGC-------------------GGGAGGAAGCGCCAGGATGGCGAGAAGCTGCTGCAGCCGGCTGAGTCCGTGTACCGCATCGACTTCATCCAGCAGCAGAGGCTGCAGTTTGAGCGCTGGGACGTCGTGCTGGACAAGCCGGGCAAGGTCACCATCACGGGCACCTCCCAGATCTGGACGCCCGACCTCACCAACCTCATGACGCGGCAGCTG--------------------CTGGACCCCGCTGCCATCTTCTGGCGCAAGGAGGACTCGGAAGCCATGGATTGGAATGAGGCCGACGCCCTGGAGTTCGGGGAGCGCCTGTCCGAGCTGGCCAAGATCCGCAAGGTCATGTACTTCCTCATCACCTTCAGCGAGGGCGTCGAGCCTGCCAACCTCCAGGCCTCCGTGGTCTTTAGCCGGCTCTGA
Balaenoptera_acutorostrata ATGGCGGAGGACGAGCCGAAGCCGACCCAGCTCGACATG-CCCCTGGTCCTGGACGAGGACCTGACCAAGCAGATGCGGCTGCGCGTGGAGAGTCTGAAGCGGCGC-------------------GGGAGGAAGCGCCAGGATGGCGAGAAGCTGCTGCAGCCGGCCGAGTCCGTGTACCGCATCGACTTCATCCAGCAGCAGAGGCTGCAGTTTGAGCGCTGGGACGTCGTGCTGGACAAGCCGGGCAAGGTCACCATCACGGGCACCTCCCAGATCTGGACGCCCGACCTCACCAACCTCATGACGCGGCAGCTG--------------------CTGGACCCCGCTGCCATCTTCTGGCGCAAGGAGGACTCGAAAGCCATGGATTGGAATGAGGCCGACGCCCTGGAGTTTGGGGAGCGCCTGTCCGAGCTGGCCAAGATCCGCAAGGTCATGTACTTCCTCATCACCTTCAGCGAGGGCGTCGAGCCTGCCAACCTCAAGGCCTCCGTGGTCTTTAGCCGGCTCTGA
Balaenoptera_bonaerensis ATGGCGGAGGACGAGCCGAAGCCGACCCAGCTCGACATG-CCCCTGGTCCTGGACGAGGACCTGACCAAGCAGATGCGACTGCGCGTGGAGAGTCTGAAGCGGCGC-------------------GGGAGGAAGCGCCAGGATGGCGAGAAGCTGCTGCAGCCGGCCGAGTCCGTGTACCGCATCGACTTCATCCAGCAGCAGAGGCTGCAGTTTGAGCGCTGGGACGTCGTGCTGGACAAGCCGGGCAAGGTCACCATCACGGGCACCTCCCAGATCTGGACGCCCGACCTCACCAACCTCATGACGCGGCAGCTG--------------------CTGGACCCCGCCGCCATCTTCTGGCGCAAGGAGGACTCGGAAGCCATGGATTGGAATGAGGCCGACGCCCTGGAGTTCGGGGAGCGCCTGTCCGAGCTGGCCAAGATCCGCAAGGTCATGTACTTCCTCATCAGCTTCAGCGAGGGCGTCGAGCCTGCCAACCTCAAGGCCTCCGTGGTCTTTAGCCAGCTCTGA
Balaenoptera_musculus ATGGCGGAGGACGAGCCGAAGCCGACCCAGCTCGACATG-CCCCTGGTCCTGGACGAGGACCTGACCAAGCAGATGCGGCTGCGCGTGGAGAGTCTGAAGCGGCGC-------------------GGGAGGAAGCGCCAGGATGGCGAGAAGCTGCTGCAGCCGGCTGAGTCCGTGTACCGCGTCGACTTCATCCAGCAGCAGAGGCTGCAGTTCGAGCGCTGGGACGTCGTGCTGGACAAGCCGGGCAAGGTCACCATCACGGGCACCTCCCAGATCTGGACGCCCGACCTCACCAACCTCATGACGCGGCAGCTG--------------------CTGGACCCCGCTGCCATCTTCTGGCGCAAGGAGGACTCGGAAGCCATGGATTGGAATGAGGCCGACGCCCTGGAGTTTGGGGAGCGCCTGTCCGAGCTGGCCAAGATCCGCAAGGTCATGTACTTCCTCATCACCTTCAGCGAGGGCGTCGAGCCTGCCAACCTCAAGGCCTCTGTGGTCTTTAGCCGGCTCTGA
Hyperoodon_planifrons ATGGCGGAGGACGAGCCGAAGCCGACCCAGCTCGACATG-CCCCTGGTCCTGGACGAGGACTTGACCAAGCAGATGCGGCTGCGCGTGGAGAGTCTGAAGCGGCGC-------------------GGGGGGAAGCGCCAGGATGGCGAGAAGCTGCTGCAGCCGGCCGAGTCCGTGTACCGCGTCGACTTCATCCAGCAGCAGAGGCTGCAGTTTGAGCGCTGGGATGTTCTGCTGGACAAGCCGGGCAAGGTCACCATCACGGGCACCTCCCAGATCTGGACGCCTGACCTCACCAACCTCATGACGCGGCAGCTA--------------------CTGGACCCCGCTGCCGTCTTCTGGCACAAGGAGAACTCGGAAGCCATGGATTGGAATGAGGCCGACGCCCTGGAGTTTGGGGAGCGCCTGTCCGAGCTGGCCAAGATCCGCAAGGTCATGTACTTCCTCATCACCTTCAGCAAGGGCGTCGAGCCTGCCAACCTCAAGGCCTCCGTGGTCTTTAGCCAGCTCTGA
Mesoplodon_bowdoini ATGGCGGAGGACGAGCCGAAGCCGACCCAGCTCGACATG-CCCCTGGTCCTGGACGAGGACCTGACCAAGCAGATGCGGCTGCGCGTGGAGAGTCTGAAGCGGCGC-------------------AGGGGGAAGTGCCAGGATGGCGAGAAGCTGCTGCAGCCGGCCGAGTCCGTGTACCGCGTCGACTTCATCCAGCAGCAGAGGCTGCAGTTTGAGCGCTGGGATGTTCTGCTGGACAAGCCGGGCAAGGTCACCGTCACGGGCACCTCCCAGATCTGGACGCCCGACCTCACCAACCTCATGACGCGGCAGCTA--------------------CTGGACCCCGCTGCCATCTTCTGGCGCAAGGAGGACTCGGAAGCCATGGATTGGAATGAGGCCGACGCCCTGGAGTTTGGGGAGCGCCTGTCCCAGCTGGCCAAGATCCGCAAGGTCATGTACTTCCTCATCACCTTCAGCGAGGGCGTCGAGCCTGCCAACCTCAAGGCCTCCGTGGCCTTTAGCCAGCTCTGA
Mesoplodon_carlhubbsi ATGGCGGAGGACGAGCCGAAGCCGACCCAGCTCGACATG-CCCCTGGTCCTGGACGAGGACCTGACCAAGCAGATGCGGCTGCGCGTGGAGAGTCTGAAGCGGCGC-------------------GGGGGGAAGCGCCAGGATGGCGAGAAGCTGCTGCAGCCGGCCGAGTCCGTGTACCGCGTCGACTTCATCCAGCAGCAGAGGCTGCAGTTTGAGCGCTGGGATGTTCTGCTGGACAAGCTGGGCAAGGTCACCATCACGGGCACCTCCCAGATCTGGACGCCCGACCTCACCAACCTCATGACGCGGCAGCTG--------------------CGGGACCCCGCTGCCATCTTCTGGCTGAAGGAGGACTCGGAAGCCATGGATTGGAATGAGGCCGACACCCTGGAGTTTGGGGAGCGCCTGTCCCAGCTGGCCAAGATCCGCAAGGTCATGTACTTCCTCATCACCTTCAGCGAGGGCGTCGAGCCTGCCAACCTCAAGGCCTCCGTGGCCTTTAGCCAGCTCTGA
Mesoplodon_densirostris ATGGCGGAGGACGAGCCGAAGCCGACCCAGCTCGACATG-CCCCTGGTCCTGGACGAGGACCTGACCAAGCAGATGCGGCTGCACGTGGAGAGTCTGAAGCGGCGC-------------------GGGGGGAAGCGCCAGGATGGCGAGAAGCTGCTGCAGCCGGCCGAGTCCGTGTACCGCGTCGACTTCATCCAGCAGCAGAGGCTGCAGTTTGAGCGCTGGGATGTTCTGCTGGACAAGCCGGGCAAGGTCACCATCACGGGCACCTCCCAGATCTGGACGCCCGACCTCACCAACCTCATGACGCGGCAGCTG--------------------CTGGACCCCGCTGCCATCTTCTGGCTGAAGGAGGACTCGGAAGCCATGGATTGGAATGAGGCCGACGCCCTGGAGTTTGGGGAGCGCCTGTCCCAGCTGGCCAAGCTCCGCAAGGTCATGTACTTCCTCATCACCTTCAGCGAGGGCGTCGAGCCTGCCAACCTCAAGGCCTCCGTGGTCTTTAGCCAGCTCTGA
Mesoplodon_grayi GTGGCGGAGGACGAGCCGAAGCCGACCCAGCTCGACATG-CCCCTGGTCCTGGACGAGGACCTGACCAAGCAGATGCGGCTGCACGTGGAGAGTCTGAAGCGGCGC-------------------GGGGGGAAGCGCCAGGATGGCGAGAAGCTGCTGCAGCCGGCCGAGTCCGTGTACCGCGTCGACTTCATCCAGCAGCAGAGGCTGCAGTTTGAGCGCTGGGATGTTCTGCTGGACAAGCCGGGCAAGGTCACCATCACGGGCACCTCCCAGATCTGGACGCCCGACCTCACCAACCTCATGACGCGGCAGCTG--------------------CTGGACCCCGCTGCCATCTTCTGGCTGAAGGAGGACTCGGAAGCCATGGATTGGAATGAGGCCGACGCCCTGGAGTTTGGGGAGCGCCTGTCCCAGCTGGCCAAGATCCGCAAGGTCATGTACTTCCTCATCACCTTCAGCGAGGGCGTCGAGCCTGCCAACCTCAAGGCCTCCGTGGTCTTTAGCCAGCTCTGA
Mesoplodon_peruvianus ATGGCGGAGGACGAGCCGAAGCCGACCCAGCTCGACGTG-CCCCTGGTCCTGGACGAGGACCTGACCAAGCAGATGCGGCTGCACGTGGAGAGTCTGAAGCGGCGC-------------------GGGGGGAAGCGCCAGGATGGTGAGAAGCTGCTGCAGCCGGCCGAGTCCGTGTACCGCGTCGACTTCATCCAGCAGCAGAGGCTGCAGTTTGAGCGCTGGGATGTCCTGCTGGACAAGCCGGGCAAGGTCACCATCACGGGCACCTCCCAGATCTGGACGCCCGACCTCACCAACCTCATGACGCGGCAGCTG--------------------CTGGACCCCGCTGCCATCTTCTGGCTGAAGGAGGACTCGGAAGCCATGGATTGGAATGAGGCCGACGCCCTGGAGTTTGGGGAGCTCCTGTCCCAGCTGGCCAAGATCCGCAGGGTCATGTACTTCCTCATCACCTTCAGCGAGGGCGTCGAGCCTGCCAACCTCAAGGCCTCCGTGGTCTTTAGCCAGCTCTGA
Mesoplodon_stejnegeri ATGGCGGAGGACGAGCCGAAGCCGACCCAGCTCGACATG-CCCCTGGTCCTGGACGAGGACCTGACCAAGCAGATGCGGCTGCACGTGGAGAGTCTGAAGCGGCGC------------------GGGGGGGAAGCGCCAGGATGGCGAGAAGCTGCTGCAGCCGGCCGAGTCCGTGTACCGCGTCGACTTCATCCAGCAGCCGAGGCTGCAGTTTGAGCGCTGGGATGTTCTGCTGGACAAGCCGGGCAAGGTCACCATCACGGGCACCTCCCAGATCTGGACGCCCGACCTCACCAACCTCATGACGCGGCAGCTG--------------------CTGGACCCCGCTGCCACCTTCTGGCTGAAGGAGGACTCGGAAGCCATGGATTGGAATGAGGCCGACGCCCTGGAGTTTGGGGAGCGCCTGTCCCAGCTGGCCAAGCTCCGCAAGGTCATGTACTTCCTCATCACCTTCAGCGAGGGCGTCGAGCCTGCCAACCTCAAGGCCTCCGTGGTCTTTAGCCAGCTCTGA
Mesoplodon_europaeus ATGGCTGAGGACGAGCCGAAGCCGACCCAGCTCGACATG-CCCCTGGTCCTGGACGAGGACCTGACCAAGCAGATGCGGCTGCACGTGGAGAGTCTGAAGCGGTGC-------------------GGGGGGAAGCGCCAGGATGGCGAGAAGCTGCTGCAGCTGGCCGAGTCCGTGTACCGCGTCGACTTCATCCAGCAGCAGAGGCTGCAGTTTGAGCGCTGGGATGTTCTGCTGGACAAGCCGGGCAAGGTCACCATCACGGGCACCTCCCAGATCTGGACGCCTGACCTCACCAACCTCATGACGCGGCAGCTA--------------------CTGGACCCCGCTGCCATCTTCTGGCTGAAGGAGGACTCGGAAGCCATGGATTGGAATGAGGCCGACGCCCTGGAGTTTGGGGAGCGCCTGTCCCAGCTGGCCAAGATCCGCAAGGTCATGTACTTCCTCACCACCTTCAGCAAGGGCGTCGAGCCTGCCAACCTCAAGGCCTCCGTGGTCTTTAGCCAGCTCTGA
Mesoplodon_ginkgodens ATGGCTGAGGACGAGCCGAAGCCGACCCAGCTCGACATG-CCCCTGGTCCTGGACGAGGACCTGACCAAGCAGATGCGGCTGCACGTGGAGAGTCTGAAGCGGCGC-------------------GGGGGGAAGCGCCAGGATGGCGAGAAGCTGCTGCAGCCGGCCGAGTCCGGGTACCGCGTCGACTTCATCCAGCAGCAGAGGCTGCAGTTTGAGCGCTGGGATGTTCTGCTGGACAAGCCGGGCAAGGTCACCATCACGGGCACCTCCCAGATCTGGACGCCTGACCTCACCAACCTCATGACGCGGCAGCTA--------------------CTGGACCCCGCTGCCATCTTCTGGCTGAAGGAGGACTCGGAAGCCATGGATTGGAATGAGGCCGACGCCCTGGAGTTTGGGGAGCGCCTGTCCCAGCTGGCCAAGATCCGCAAGGTCATGTACTTCCTCACCACCTTCAGCAAGGGCGTCGAGCCTGCCAACCTCAAGGCCTCCGTGGTCTTTAGCCAGCTCTGA
Mesoplodon_mirus ATGGCTGAGGACGAGCCGAAGCCGACCCAGCTCGACATG-CCCCTGGTCCTGGACGAGGACCTGACCAAGCAGATGCGGCTGCACGTGGAGAGTCTGAAGCGGCGC-------------------GGGGGGAAGCGCCAGGATGGCGAGAAGCTGCTGCAGCCGGCCGAGTCCGTGTACCGCGTCGACTTCATCCAGCAGCAGAGGCTGCAGTTTGAGCGCTGGGACGTCATGCTGGACAAGCCGGGCAAGGTCACCATCACGGGCACCTCCCAGATCTGGACGCCTGACCTCACCAACCTCATGACGCGGCAGCTA--------------------CTGGACCCCGCTGCCATCTTCTGGCTGAAGGAGGACTCGGAAGCCATGGATTGGAATGAGGCCGACGCCCTGGAGTTTGGGGAGCGCCTGTCCCAGCTGGCCAAGATCCGCAAGGTCATGTACTTCCTCACCACCTTCAGCAAGGGCGTCGAGCCTGCCAACCTCAAGGCCTCCGTCGTCCTTAGCCAGCTCTGA
Mesoplodon_bidens ATGGCGGAGGACGAGCCGAAGCCGACCCAGCTCGACATG-CCCCTGGTCCTGGACGAGGACCTGACCAAGCGGATGCGGCTGCGCGTGGAGAGTCTGAAGCGGCGC-------------------GGGGGGAAGCGCCAGGATGGCGAGAAGCTGCTGCAGCTGGCCGAGTCCGTGTACCGCGTCGACTTCATCCAGCAGCAGAGGCTGCAGTTTGAGCGCTGGGATGTTCTGCTGGACAAGCCGGGCAAGGTCACCATCACGGGCACCTCCCAGATCTGGACGCCCGACCTCACCAACCTCATGACGCGGCAGCTG--------------------CTGGACCCCGCTGCCATCTTCTGGCTGAAGGAGGACTCGGAAGCCATGGATTGGAATGAGGCCGACGCCCTGGAGTTTGGGGAGCGCCTGTCCCAGCTGGCCAAGATCCGCAAGGTCATGTACTTCCTCACCACCTTCAGCGAGGGCGTCGAGCCTGCCAACCTCACGGCCTCCGTGGCCTTTAGCCAGCTCTGA
Mesoplodon_layardii ATGGCGGAGGACGAGCCGAAGCCGACCCAGCTCGACATG-CCCCTGGTCCTGGACGAGGACCTGACCAAGCGGATGCGGCTGCGCGTGGAGAGTCTGAAGCGGCGC-------------------GGGGGGAAGCGCCAGGATGGCGAGAAGCTGCTGCAGCCGGCCGAGTCCGTGTACCGCGTCGACTTCATCCAGCAGCAGAGGCTGCAGTTTGAGCGCTGGGATGTTCTGCTGGACAAGCCGGGCAAGGTCACCATCACGGGCACCTCCCAGATCTGGACGCCCGACCTCACCAACCTCATGACGCGGCAGCTG--------------------CTGGACCCCGCTGCCATCTTCTGGCTGAAGGAGGACTCGGAAGCCATGGATTGGAATGAGGCCGACGCCCTGGAGTTTGGGGAGCGCCTGTCCCAGCTGGCCAAGATCCGCAAGGTCATGTACTTCCTCATCACCTTCAGCGAGGGCGTCGAGCCTGCCAACCTCAAGGCCTCCGTGGCCTTTAGCCAGCTCTGA
Tasmacetus_shepherdi ATGGCGGAGGACGAGCCGAAGCCGACCCAGCTCGACATG-CCCCTGGTCCTGGACGAGGACTTGACCAAGCAGATGCGGCTGCGCGTGGAGAGTCTGAAGCGGCGT-------------------GGGGGGAAGCGCCAGGATGGCGAGAAGCTGCTGCAGCCGGCCGAGTCCGTGTACCGCGTCGACTTCATCCAGCAGCAGAGGCTGCAGTTTGAGCGCTGGGATGTTCTGCTGGACAAGCCGGGCAAGGTCACCATCACGGGCACCTCCCAGATCTGGACGCCTGACCTCACCAACCTCATGACGCGGCAGCTA--------------------CTGGACCCTGCTGCCAGCTTCTGGCGCAAGGAGGACTCGGAAGCCATGGATTGGAATGAGGCCGACGCCCTGGAGTTTGGGGAGCGCCTGTCCCAGCTGGCCAAGATCCGCAAGGTCATGTACTTCCTCATCACCTTCAGCAAGGGCGTCGAGCCTGCCAACCTCAAGGCCTCCGTGGTCTTTAGCCAGCTCTGA
Mesoplodon_hectori ATGGCGGAGGACGAGCCGAAGCCGACCCAGCTCGACATG-CCCCTGGTCCTGGACGAGGACCTGACCAAGCAGATGCGGCTGCACGTGGAGAGCCTGAAGCGGCGC-------------------GGGGGGAAGCGCCAGGATGGCGAGAAGCTGCTGCAGCCGGCCGAGTCCGTGTACCGCGTCGACTTCATCCAGCAGCAGAGGCTGCAGTTTGAGCGCTGGGATGTTCTGCTGGACAAGCCGGGCAAGGTCACCATCACGGGCACCTCCCAGATCTGGATGCCCGACCTCACCAACCTCATG-------AGCTG--------------------CTGGACCCCGCTGCCATCTTCTGGCTGAAGGAGGACTCGGAAGCCATGGATTGGAATGAGGCCGACGCCCTGGAGTTTGGGGAGCGCCTGTCCCAGCTGGCCAAGCTCCGCAAGGTCATGTACTTCCTCATCACCTTCATCGAGGGCGTCGAGCCTGCCAACCTCAAGGCCTCTGTGGTCTTTAGCCAGCTCTGA
Mesoplodon_perrini ATGGCGGAGGACGAGCCGAAGCCGACCCAGCTCGACGTG-CCCCCGGTCCTGGACGAGGACCTGACCAAGCAGATGCGGCTGCACGTGGAGAGTCTGAAGCGGCGC-------------------GGGGGGAAGCGCCAGGATGGCGAGAAGCTGCTGCAGCCGGCCGAGTCCGTGTACCGCGTCGACTTCATCCAGCAGCAGAGGCTGCAGTTTGAGCGCTGGGATGTTCTGCTGGACAAGCCGGGCAAGGTCACCATCACGGGCACCTCCCAGATCTGGACGCCCGACCTCACCAACCTCATGACGCGGCAGCTGCTGGACCCCGCTGCCATCTTCTGGACCCCGCTGCCATCTTCTGGCTGAAGGAGGACTCGGAAGCCATGGATTGGAATGAGGCCGACGCCCTGGAGTTGGGGGAGCGCCTGTCCCAGCTGGCCAAGATCCGCAAGGTCATGTACTTCCTCATCACCTTCAGCGAGGGCGTCGAGCCTGCCAACCTCAAGGCCTCCGTGGTCTTTAGCCAGCTCTGA
Hyperoodon_ampullatus ATGGCGGAGGACGAGCCAAAGCCGACCCAGCTCGACATG-CCCCTGGTCCTGGACGAGGACCTGACCAAGCAGATGTGGCTGCGCGTGGAGAGTCTGAAGCGGCGC-------------------GGGGGGAAGCGCCAGGATGGCGAGAAGCTGCTGCAGCCGGCCGAGCCCGTGTACCGCGTTGACTTCATCCAGCAGCAGAGGCTGCAGTTTGAGCGCTGGGACGTCGTGCTGGACAAGCTGGGCAAGGTCACCATCACGGGCACCTCCCAGATCTGGACGCCCGACCTCACCAACCTCATGACGCGGCAGCTG--------------------CGGGACCCCGCTGCCATCTTCTGGCGCAAGGAGGACTTGGAAGCCATGGACTGGAATGAGGCCGACGCCCTGGAGTTTGGGGAGCGCCTGTCCGAGCTGGCCAAGATCCGCAAGGTCATGTACTTCCTCATCACCTTCAGCGAGGGCGTCGAGCCTGCCAACCTCAAGGCCTCCGTGGCCTTTAGCCAGCTCTGA
Indopacetus_pacificus ATGGCGGAGGACGAGCCGAAGCCGACCCAGCTTGACATG-CCCCTGGTCCTGGACGAGGACCTGACCAAGCAGATGTGGCTGCACGTGGAGAGTCTGAAGCGGCGC-------------------GGGGGGAAGCGCCAGGATGGCGAGAAGCTGCTGCAGCCGGCCGAGTCCGTGTACCGCGTTGACTTCATCCAGCAGCAGAGGCTGCAGTTTGAGCGCTGGGACGTCGTGCTGGACAAGCCGGGCAAGGTCACCATCACGGGCACCTCCCAGATCTGGACGCCCGACCTTACCAACCTCATGACGCGGCAGCTG--------------------CTGGACCCCGCTGCCATCTTCTGGCACAAGGAGGACTTGGAAGCCATGGATTGGAATGAGGCCGACGCCCTGGAGTTTGGGGAGCGCCTGTCCGAGCTGGCCAAGATCCGCAAGGTCATGTACTTCCTCATCACCTTCAGCGAGGGCGCCGAGCCTGCCAACCTCAAGGCCTCCGTGGCCTTTAGCCAGCTCTGA
Delphinapterus_leucas ATGGCGGAGGACGAGCCGAAGCCGACCCAGCTGGACATG-CCCCTGGTCCTGGACGAGGACCTGACCAAGCAGATGCGGCTGCGCGTGGAGAGTCTGCAGCAGCGC-------------------GGGGGGAAGCGCCAGGATGGCGAGAAGCTGCTGCAGCCGGCGAAGTCCATGTACCGCATCGACTTCATCCAGCAGCAGAGGCTGCAGTCTGAGCGCTGGGACGTCGTGCTGGACAAGCCGGGCAGGGTCACCGTCACGGGCACCTCCCAGATCTGGACGCCCGACCTCACCAACCTCATTACACGGCAGCTG--------------------CTGGACCCCGCTGCCATCTTCTGGCGCAAGGAGGACTCGGAAGCCATGGATTGGAATGAGGCTGACGCCCTGGAGTTTGGGGAGCGCCTGTCCGAGCTGGCCAAGATCCTCAAGGTCATGTACTTCCTCATCACCTTCAGCGAGGGCGTCGAGCCTGCCAACCTCAAGGCCTCCGTGGTCTTTAGCCAGCTCTGA
Monodon_monoceros ATGGCGGAGGACGAGCCAAAGCCGACCCAGCTGGACATG-CCCCTGGTCCTGGACGAGGACCTGACCAAGCAGATGCGGCTGCGCGTGGAGAGTCTGCAGCAGCGC-------------------GGGGGGAAGCGCCAGGATGGCGAGAAGCTGCTGCAGCCGGCGAAGTCCATGTACCGCATCGACTTCATCCAGCAGCAGAGGCTGCAGTCTGAGCGCTGGGACGTCGTGCTGGACAAGCCGGGCAGGGTCACCGTCACGGGCACCTCCCAGATCTGGACGCCCGACCTCACCAACCTCATGACACGGCAGCTG--------------------CTGGACCCCGCTGCCATCTTCTGGCGCAAGGAGGACTCGGAAGCCATGGATTGCAATGAGGCTGACGCCCTGGAGTTTGGGGAGCGCCTGTCCGAGCTGGCCAAGATCCTCAAGGTCATGTACTTCCTCATCACCTTCAGCGAGGGCGTCGAGCCTGCCAACCTCAAGGCCTCCGTGGTCTTTAGCCAGCTCTGA
Neophocaena_asiaeorientalis ATGGCGGAGGACGAGCCGAAGCCGACCCAGCTGGACATG-CCCCTGGTCCTGGACGAGGACCTGACCAAGCAGATGCGGCTGCGCGCGGAGAGTCTGCAGCAGCGC-------------------GGGGGGATGCGCCAGGATGGCGAGAAGCTGCTGCAGCCGGCGAAGTCCATGTACCGCATCGACTTCACCCAGCAGCCGAGGCTGCAGTTTGAGCCCTGGGACGTCGTGCTGGACAAGCCGGGCAAGGTCACCATCACGGGCACCTCCCAGATCTGGACGCCCGACCTCACCAACCTCATGACGCGGCAGCTG--------------------CTGGACCCCGCCGCCATCTTCTGGCGCAAGGAGGACTCGGAAGCCATGGATTGGAATGAGGCTGACGCCCTGGAGTTTGGGGAGCGCCTGTCCGAGCTGGCCAAGATCCACAAGGTCATGTACTTCCTCATCACCTCCAGCGAGGGCGTCGAGCCTGCCAACCTCAAGGCCTCCGTGGTCTTTAGCCAGCTCTGA
Neophocaena_phocaenoides ATGGCGGAGGACGAGCCGAAGCCGACCCAGCTGGACATG-CCCCTGGTCCTGGACGAGGACCTGACCAAGCAGATGCGGCTGCGCGCGGAGAGTCTGCAGCAGCGC-------------------GGGGGGATGCGCCAGGATGGCGAGAAGCTGCTGCAGCCGGCGAAGTCCATGTACCGCATCGACTTCACCCAGCAGCCGAGGCTGCAGTTTGAGCCCTGGGACGTCGTGCTGGACAAGCCGGGCAAGGTCACCATCACGGGCACCTCCCAGATCTGGACGCCCGACCTCACCAACCTCATGACGCGGCAGCTG--------------------CTGGACCCCGCCGCCATCTTCTGGCGCAAGGAGGACTCGGAAGCCATGGATTGGAATGAGGCTGACGCCCTGGAGTTTGGGGAGCGCCTGTCCGAGCTGGCCAAGATCCACAAGGTCATGTACTTCCTCATCACCTCCAGCGAGGGCGTCGAGCCTGCCAACCTCAAGGCCTCCGTGGTCTTTAGCCAGCTCTGA
Phocoena_sinus ATGGCGGAGGACGAGCCGAAGCCGACCCAGCTGGACATG-CCCCTGGTCCTGGACGAGGACCTGACCAAGCAGATGCGGCTGCGCGCGGAGAGTCTGCAGCAGCGC-------------------GGGGGGATGCGCCAGGATGGCGAGAAGCTGCTGCAGCCGGCGAAGTCCATGTACCGCATCGACTTCACCCAGCAGCCGAGGCTGCAGTTTGAGCCCTGGGACGTCGTGCTGGACAAGCCGGGCAAGGTCACCATCACGGGCACCTCCCAGATCTGGACGCCCGACCTCACCAACCTCATGACGCGGCAGCTG--------------------CTGGACCCCGCCGCCATCTTCTGGCGCAAGGAGGACTCGGAAGCCATGGATTGGAATGAGGCTGACGCCCTGGAGTTTGGGGAGCGCCTGTCCGAGCTGGCCAAGATCCACAAGGTCATGTACTTCCTCATCACCTCCAGCGAGGGCGTCGAGCCTGCCAACCTCAAGGCCTCCGTGGTCTTTAGCCAGCTCTGA
Phocoena_phocoena ATGGCGGAGGACGAGCCGAAGCCGACCCAGCTGGACATG-CCCCTGGTCCTGGACGAGGACCTGACCAAGCAGATGCGGCTGCGCGCGGAGAGTCTGCAGCAGCGC-------------------GGGGGGATGCGCCAGGATGGCGAGAAGCTGCTGCAGCCGGCGAAGTCCATGTACCGCATCGACTTCACCCAGCAGCCGAGGCTGCAGTTTGAGCCCTGGGACGTCGTGCTGGACAAGCCGGGCAAGGTCACCATCACGGGCACCTCCCAGATCTGGACGCCCGACCTCACCAAACTCATGACGCGGCAGCTG--------------------CTGGACCCCGCCGCCATCTTCTGGCGCAAGGAGGACTCGGAAGCCATGGATTGGAATGAGGCTGACGCCCTGGAGTTTGGGGAGCGCCTGTCCGAGCTGGCCAAGATCCACAAGGTCATGTACTTCCTCATCACCTCCAGCGAGGGCGTCGAGCCTGCCAACCTCAAGGCCTCCGTGGTCTTTAGCCAGCTCTGA
Berardius_arnuxii ATGGCGGAGGACGAGCCGAATCCGACCCAGCGCGACATG-CCCCTGGTCCTGGACGAGGACCTGACCAAGCAGATGTGGCTGCGCGTGGAGAGTCTGAAGCGGCGC-------------------GGGGGGAAGCGCCAGGATGGCGAGAAGCTGCTGCATCCGGCCGAGTCCGTGTACCGCGTCGACTTCATCCAGCAGCAGAGGCTGCAGTTTGAGCGCTGGGACGTCGTGCTGGACAAGCCGGGCAAGGTCACCATCACGGGCACCTCCCAGATCTGGACGCCCGACCTCACCAACCTCATGACGCGGCAGCTG--------------------CTGGACCCCGCTGCCATCTTCTGGCTCAAGGAGGACTCGGTAGCCATGGATTGGAATGAGGCCGACGCCCTGGAGTTTGGGGAGCGCCTGTCCGAGCTGGCCAAGATCCGCAAGGTCATGTACTTCCTCATCACCTTCAGCGAGGGCGTCGAGCCTGCCAACCTCAAGACCTCCGTGGTCTTTAGCCAGCTCTGA
Berardius_minimus ATGGYGGAGGACGAGCCGAATCCGACCCAGCGCGACATG-CCCCTGGTCCTGGACGAGGACCTGACCAAGCAGATGCGGCTGCGCGTGGAGAGTCTGAAGCGGCGC-------------------GGGGGGAAGCGCCAGGATGGCGAGAAGCTGCTGCAGCCGGCCGAGTCCGTGTACCGCGTCGACTTCATCCAGCAGCAGAGGCTGCAGTTTGAGCGCTGGGACGTCGTGCTGGACAAGCCGGGCAAGGTCACCATCACGGGCACCTCCCAGATCTGGACGCCCGACCTCACCAACCTCATGACGCGGCAGCTG--------------------CTGGACCCCGCTGCCATCTTCTGGCWCAAGGAGGACTCGGTAGCCATGGATTGGAATGAGGCCGACGCCCTGGAGTTTGGGGAGCGCCTGTCCGAGCTGGCCAAGATCCGCAAGGTCATGTACTTCCTCATCACCTTCAGCGAGGGCGTCGAGCCTGCCAACCTCAAGACCTCCGTGGTCTTTAGCCAGCTCTGA
Pontoporia_blainvillei ATGGCGGAGGACGAGCCGAAGCCGACCCAGCTCGACATGCCCCCTGGTCCTGGACGAGGACCTGACCAAGCAGATGCGGCTGCGCGTGGAGAGTCTGAAGCAGCGC-------------------GGGGGGAAGCGCCAGGATGGCGAGAAGCTGCCGCAGCCGGCCGGGTCCATGTACCGCATCGACTTCATCCAGCAGCAGAGGCTGCAGTGTGAGCGCTGGGACGTCGTGCTGGAGAAGCCGGGCAAGGTCACCATCACGGGCACCTCCCAGATCTGGACGCCCGACCTCACCAACCTCATGACGCGGCAGCTG--------------------CTGGACCCCGCTGCCATCTTCGGGCGCAAGGAGGACTCGGAAGCCATGGATTGGAATGAGGCCGACGCCCTGGGGTTTGGGGAGCGCCTGTCCGAGCTGGCCAAGATCCACAGGGTCATGTACTTCCTCATCACCTTCAGCGAGGGCGTTGAGCTTGCCAGCCTCAAGGCCTCCGTGGTCTTTAGCCAGCTCTGA
Kogia_breviceps ATGGCGGAGGACGAGCCGAAGCCGACCCAGCTCGACATG-CCCCTGGTGCTGGACGAGGACCTGACCAAACAGATGCGGCTGCGCCTGGAGAGCCTGAAGCAGCGC-------------------CGGGGGAAGCGCCAGGATGGCGAGAAGCTGCTGCAGCCGGCCGAGTCCGTGTACCGCACCGACTTCATCCAGCAGCAGAGGCTGCAGTTTGAGCGCTGGGACGTCGTGCTGGACAAGCCGGGCAAGGTCACCATCACGAGCACCTCCCAGATCTGGACGCCCGACCTCACCAACCCCATGACACGGCAGCTG--------------------CTGGACCCCGCTGCCATCTTCTGGCGCAAGGAGGACTCGGAAGCCATGGATTGGAATGAGGCCGACGCCCTGGAGTTTGGGGAGCGCCTGTCCGAGCTGGCCAAGATCCGCAGGGTCATGTACTTCCTCATCACCTTCAGCGAGGGCGTCAAGCCTGCCAACCTCAAGGCCTCCGTGGTCTTTAGCAGGCTCTGA
Kogia_sima ATGGCGGAGGACGAGCCGAAGCCGACCCAGCTCGACATG-CCCCTGGTGCTGGACGAGGACCTGACCAAGCAGATGCGGCTGCGCCTGGAGAGCCTGAAGCAGCGC-------------------CGGGGGAAGCGCCAGGATGGCGAGAAGCTGCTGCAGCCGGCCGAGTCCGTGTACCGCACCGACTTCATCCAGCAGCAGAGGCTGCAGTTTGAGCGCTGGGACGTCGTGCTGGACAAGCCGGGCAAGGTCACCATCACGGGCACCTCCCAGATCTGGACGCCCGACCTCACCAACCTCATGACACGGCAGCTG--------------------CTGGACCCCGCTGCCATCTTCTGGCGCAAGGAGGACTCGGAAGCCGTGGATTGGAATGAGGCCGACGCCCTGGAGTTTGGGGAGCGCCTGTCCGAGCTGGCCAAGAT-CACAGGGTCATGTACTTCCTCATCACCTTCAGCGAGGGCATCAAGCCTGCCAACCTCAAGGCCTCCGTGGTCTTTAGCAGGCTCTGA
Physeter_macrocephalus GTGGCGGAGGACGAGCCGAAGCCGACCCAGCTCGACACG-CCCCTGGTCCTGGACGAGGACCTGACCCAGCAGATGCGGCTGCGCCTGGAGAGTCTGAAGCAGCGC-------------------GGGGGGAAGCGCCAGGATGGCGAGAAGCTGCTGCAGCCGGCCGAGTCCGTGTACCTCATCGACTTCATCCAGCAGCAGAGGCTGCAGTTTGAGCGCTGGGACGTCGTGCTGGACAAGCCGGGCAAGGTCACCATCACGGGCACGTCCCAGATCTGGACGCCCGACCTCACCAACCTCACGACGCGGCAGCTG--------------------CTGGACCCCGCTGCCATCCTCTGGCGCGAGGAGGGCTCGGAAGCCATGGATGGGAATGAGGCCGACGCCCTGGAGTTTGGGGAGCGCCTGTCCGAGCTGGCCAAGATCCGCAGGGTCATGTACTTCCTCATCACCTTCAGCGAGGGCGTCGAGCCTGCCAACCTCAAGGCCTCCGTGGTCTTTAGCCAGCTCTGA
Cephalorhynchus_commersonii ATGGCGGAGGACGAGCCGAAGCCGACCCAGCTGGACACG-CCCCTGGTCCTGGGCGAGGACCTGACCCAGCAGCTGCGGCTGCGCGTGGAGAGTCTGAAGCAGCGC-GGGGGGAAGCGCCAGGATGGGGGGAAGCGCCAGGATGGCGAGAAGCTG---CCGCCAGCCGAGTCCACGTACCGCATCGACTTCATCCAGCAGCAGAGGCTG---------------GACGTCGTGCTGGACAAGCCGGGCAAGGTCACCATCACGGGCACCTCCCAGATCTGGATGCTCGATCTCACCAACCTCATGACGCGGCAGCTG--------------------CTGGACCCCGCTGCCATCTTCTGGCGCAAGGAGGACTCGGAAGCCATGGATTGGAATGAGGCCGACGCCCTGGAGTTTGGGGAGCGCCTGTCCGAGCTGGCCAAGATCCGCAAGGTCATGTACTTCCTCATCACCTTCAGCGAGGGCGTCGAGCCTGCCAACCTCAAGGCCTCCGTGGTCTTTAGCCAGCTCTGA
Cephalorhynchus_eutropia ATGGCGGAGGACGAGCCGAAGCCGACCCAGCTGGACACG-CCCCTGGTCCTGGGCGAGGACCTGACCCAGCAGCTGCGGCTGCGCGTGGAGAGTCTGAAGCAGCGC-GGGGGGAAGCGCCAGGATGGGGGGAAGCGCCAGGATGGCGAGAAGCTG---CCGCCAGCCGAGTCCACGTACCGCATCGACTTCATCCAGCAGCAGAGGCTG---------------GACGTCGTGCTGGACAAGCCGGGCAAGGTCACCATCACGGGCACCTCCCAGATCTGGATGCCCGATCTCACCAACCTCATGACGCGGCAGCTG--------------------CTGGACCCCGCTGCCATCTTCTGGCGCAAGGAGGACTCGGAAGCCATGGATTGGAATGAGGCCGACGCCCTGGAGTTTGGGGAGCGCCTGTCCGAGCTGGCCAAGATCCGCAAGGTCATGTACTTCCTCATCACCTTCAGCGAGGGCGTCGAGCCTGCCAACCTCAAGGCCTCCGTGGTCTTTAGCCAGCTCTGA
Cephalorhynchus_heavisidii ATGGCGGAGGACGAGCCGAAGCCGACCCAGCTGGACACG-CCCCTGGTCCTGGGCGAGGACCTGACCCAGCAGCTGCGGCTGCGCGTGGAGAGTCTGAAGCAGCGC-GGGGGGAAGCGCCAGGATGGGGGGAAGCGCCAGGATGGCGAGAAGCTG---CCGCCAGCCGAGTCCACGTACCGCATCGACTTCATCCAGCAGCAGAGGCTG---------------GACGTCGTGCTGGACAAGCCGGGCAAGGTCACCATCACGGGCACCTCCCAGATCTGGATGCCCGATCTCACCAACCTCATGACGCGGCAGCTG--------------------CTGGACCCCGCTGCCATCTTCTGGCGCAAGGAGGACTCGGAAGCCATGGATTGGAATGAGGCCGACGCCCTGGAGTTTGGGGAGCGCCTGTCCGAGCTGGCCAAGATCCGCAAGGTCATGTACTTCCTCATCACCTTCAGCGAGGGCGTCGAGCCTGCCAACCTCAAGGCCTCCGTGGTCTTTAGCCAGCTCTGA
Sagmatias_obscurus ATGGCGGAGGACGAGCCGAAGCCGACCCAGCTGGACACG-CCCCTGGTCCTGGGCGAGGACCTGACCAAGCAGCTGCGGCTGCGCGTGGAGAGTCTGAAGCAGCGC-GGGGGGAAGCGCCAGGATGGGGGGAAGCGCCAGGATGGCGAGAAGCTG---CCGCCAGCCGAGTCCACGTACCGCATCGACTTCATCCAGCAGCAGAGGCTG---------------GACGGCGTGCTGGACAAGCCGGGCAAGGTCACCATCACGGGCACCTCCCAGATCTGGATGCCCGATCTCACCAACCTCATGACGCGGCAGCTG--------------------CTGGACCCCGCTGCCATCTTCTGGCGCAAGGAGGACTCGGAAGCCATGGATTGGAATGAGGCCGACGCCCTGGAGTTTGGGGAGCGCCTGTCCGAGCTGGCCAAGATCCGCAAGGTCATGTACTTCCTCATCACCTTCAGCGAGGGCGTCGAGCCTGCCAACCTCAAGGCCTCCGTGGTCTTTAGCCAGCTCTGA
Sagmatias_obliquidens ATGGCGGAGGACGAGCCGAAGCCGACCCAGCTGGACACG-CCCCTGGTCCTGGGCGAGGACCTGACCAAGCAGCTGCGGCTGCGCGTGGAGAGTCTGAAGCAGCGCGGGGGGGAAGCGCCAGGATGGGGGGAAGCGCCAGGATGGCGAGAAGCTG---CCGCCAGCCGAGTCCACGTACCGCATCGACTTCATCCAGCAGCAGAGGCTG---------------GACGGCGTGCTGGACAAGCCGGGCAAGGTCACCATCACGGGCACCTCCCAGATCTGGATGCCCGATCTCACCAACCTCATGACGCGGCAGCTG--------------------CTGGACCCCGCTGCCATCTTCTGGCGCAAGGAGGACTCGGAAGCCATGGATTGGAATGAGGCCGACGCCCTGGAGTTTGGGGAGCGCCTGTCCGAGCTGGCCAAGATCCGCAAGGTCATGTACTTCCTCATCACCTTCAGCGAGGGCGTCGAGCCTGCCAACCTCAAGGCCTCCGTGGTCTTTAGCCAGCTCTGA
Lissodelphis_borealis ATGGCGGAGGACGAGCCGAAGCCGACCCAGCTGGACACG-CCCCTGGTCCTGGGCGAGGACCTGACCAAGCAGCTGCGGCTGCGCGTGGAGAGTCTGAAGCAGCGC-GGGGGGAAGCGCCAGGATGGGGGGAAGCGCCAGGATGGCGAGAAGCTG---CCGCCAGCCGAGTCCACGTACCGCATCGACTTCATCCAGCAGCAGAGGCTG---------------GACGTCGTGCTGGACAAGCCGGGCAAGGTCACCATCACGGGCACCTCCCAGATCTGGATGCCCGATCTCACCAACCTCATGACGCGGCAGCTG--------------------CTGGACCCCGCTGCCATCTTCTGGCGCAAGGAGGACTCGGAAGCCATGGATT---ATGAGGCCGACGCCCTGGAGTTTGGGGAGCGCCTGTCCGAGCTGGCCAAGATCCGCAAGGTCATGTACTTCCTCATCACCTTCAGCGAGGGCGTCGAGCCTGCCAACCTCAAGGCCTCCGTGGTCTTTAGCCAGCTCTGA
Lissodelphis_peronii ATGGCGGAGGACGAGCCGAAGCCGACCCAGCTGGACACG-CCCCTGGTCCTGGGCGAGGACCTGACCAAGCAGCTGCGGCTGCGCGTGGAGAGTCTGAAGCAGCGC-GGGGGGAAGCGCCAGGATGGGGGGAAGCGCCAGGATGGCGAGAAGCTG---CCGCCAGCCGAGTCCACGTACCGCATCGACTTCATCCAGCAGCAGAGGCTG---------------GACGTCGTGCTGGACAAGCCGGGCAAGGTCACCATCACGGGCACCTCCCAGATCTGGATGCCCGATCTCACCAACCTCATGACGCGGCAGCTG--------------------CTGGACCCCGCTGCCATCTTCTGGCGCAAGGAGGACTCGGAAGCCATGGATT---ATGAGGCCGACGCCCTGGAGTTTGGGGAGCGCCTGTCCGAGCTGGCCAAGATCCGCAAGGTCATGTACTTCCTCATCACCTTCAGCGAGGGCGTCGAGCCTGCCAACCTCAAGGCCTCCGTGGTCTTTGGCCAGCTCTGA
Cephalorhynchus_hectori ATGGCGGAGGACGAGCCGAAGCCGACCCAGCTGGACACG-CCCCTGGTCCTGGGCGAGGACCTGACCCAGCAGCTGCGGCTGCGCGTGGAGAGTCTGAAGCAGCGC-------------------GGGGGGAAGCGCCAGGATGGCGAGAAGCTG---CCGCCAGCCGAGTCCACGTACCGCATCGACTTCATCCAGCAGCAGAGGCTG---------------GACGTCGTGCTGGACAAGCCGGGCAAGGTCACCATCACGGGCACCTCCCAGATCTGGATGCCCGATCTCACCAACCTCATGACGCGGCAGCTG--------------------CTGGACCCCGCTGCCATCTTCTGGCGCAAGGAGGACTCGGAAGCCATGGATTGGAATGAGGCCGACGCCCTGGAGTTTGGGGAGCGCCTGTCCGAGCTGGCCAAGATCCGCAAGGTCATGTACTTCCTCATCACCTTCAGCGAGGGCGTCGAGCCTGCCAACCTCAAGGCCTCCGTGGTCTTTAGCCAGCTCTGA
Delphinus_delphis_bairdii ATGGCGGAGGACGAGCCGAAGCCGACCCAGCTGGACACG-CCCCTGGTCCTGGGCGAGGACCTGACCAAGCAGATGCGGCTGCGCGTGGAGAGTCTGAAGCAGCGC-------------------GGGGGGAAGCGCCAGGATGGCGAGAAGCTGCCGCCGCCAGCCGAGTCCATGTACCGCATCGACTTCACCCAGCAGCAGAGGCTG---------------GACGTCGTGCTGGACAAGCCGGGCAAGGTCACCATCACGGGCACCTCCCAGATCTGGATGCCCGACCTCACCAACCTCATGACGCGGCAGCTG--------------------CTGGACCGCGCTGCCATCTTCTGGCGCAAGGAGGACTCGGAAGCCATGGATTGGAATGAGGCCGACGCCCTGGAGTTTGGGGAGCGCCTGTCCGAGCTGGCCAAGATCCGCAAGGTCATGTACTTCCTCATCACCTTCAGCGAGGGCGTCGAGCCTGCCAACCTCAAGGCCTCCGTGGTCTTTAGCCAGCTCTGA
Delphinus_delphis_delphis ATGGCGGAGGACGAGCCGAAGCCGACCCAGCTGGACACG-CCCCTGGTCCTGGGCGAGGACCTGACCAAGCAGATGCGGCTGCGCGTGGAGAGTCTGAAGCAGCGC-------------------GGGGGGAAGCGCCAGGATGGCGAGAAGCTGCCGCCGCCAGCCGAGTCCATGTACCGCATCGACTTCACCCAGCAGCAGAGGCTG---------------GACGTCGTGCTGGACAAGCCGGGCAAGGTCACCATCACGGGCACCTCCCAGATCTGGATGCCCGACCTCACCAACCTCATGACGCGGCAGCTG--------------------CTGGACCGCGCTGCCATCTTCTGGCGCAAGGAGGACTCGGAAGCCATGGATTGGAATGAGGCCGACGCCCTGGAGTTTGGGGAGCGCCTGTCCGAGCTGGCCAAGATCCGCAAGGTCATGTACTTCCTCATCACCTTCAGCGAGGGCGTCGAGCCTGCCAACCTCAAGGCCTCCGTGGTCTTTAGCCAGCTCTGA
Lagenodelphis_hosei ATGGCGGAGGACGAGCCGAAGCCGACCCAGCTGGACACG-CCCCTGGTCCTGGGCGAGGACCTGACCAAGCAGATGCGGCTGCGCGTGGAGAGTCTGAAGCAGCGC-------------------GGGGGGAAGCGCCAGGATGGCGAGAAGCTGCCGCCGCCAGCCGAGTCCATGTACCGCATCGACTTCATCCAGCAGCAGAGGCTG---------------GACGTCGTGCTGGACAAGCCGGGCAAGGTCACCATCACGGGCACCTCCCAGATCTGGATGCCCGACCTCACCAACCTCATGACGCGGCAGCTG--------------------CTGGACCGCGCTGCCATCTTCTGGCGCAAGGAGGACTCGGAAGCCATGGATTGGAATGAGGCCGACGCCCTGGAGTTTGGGGAGCGCCTGTCCGAGCTGGCCAAGATCCGCAAGGTCATGTACTTCCTCATCACCTTCAGCGAGGGCGTCGAGCCTGCCAACCTCAAGGCCTCCGTGGTCTTTAGCCAGCTCTGA
Tursiops_aduncus ATGGCGGAGGACGAGCCGAAGCCGACCCAGCTGGACACG-CCCCTGGTCCTGGGCGAGGACCTGACCAAGCAGATGCGGCTGCGCGTGGAGAGTCTGAAGCAGCGC-------------------GGGGGGAAGCGCCAGGATGGCGAGAAGCTGCCGCCGCCAGCCGAGTCCATGTACCGCATCGACTTCATCCAGCAGCAGAGGCTG---------------GACGTCGTGCTGGACAAGCCGGGCAAGGTCACCATCACGGGCACCTCCCAGATCTGGATGCCCGACCTCACCAACCTCATGACGCGGCAGCTG--------------------CTGGACCGCGCTGCCATCTTCTGGCGCAAGGAGGACTCGGAAGCCATGGATTGGAATGAGGCCGACGCCCTGGAGTTTGGGGAGCGCCTGTCCGAGCTGGCCAAGATCCGCAAGGTCATGTACTTCCTCATCACCTTCAGCGAGGGCGTCGAGCCTGCCAACCTCAAGGCCTCCGTGGTCTTTAGCCAGCTCTGA
Tursiops_truncatus ATGGCGGAGGACGAGCCGAAGCCGACCCAGCTGGACACG-CCCCTGGTCCTGGGCGAGGACCTGACCAAGCAGATGCGGCTGCGCGTGGAGAGTCTGAAGCAGCGC-------------------GGGGGGAAGCGCCAGGATGGCGAGAAGCTGCCGCCGCCAGCCGAGTCCATGTACCGCATCGACTTCATCCAGCAGCAGAGGCTG---------------GACGTCGTGCTGGACAAGCCGGGCAAGGTCACCATCACGGGCACCTCCCAGATCTGGATGCCCGACCTCACCAACCTCATGACGCGGCAGCTG--------------------CTGGACCGCGCTGCCATCTTCTGGCGCAAGGAGGACTCGGAAGCCATGGATTGGAATGAGGCCGACGCCCTGGAGTTTGGGGAGCGCCTGTCCGAGCTGGCCAAGATCCGCAAGGTCATGTACTTCCTCATCACCTTCAGCGAGGGCGTCGAGCCTGCCAACCTCAAGGCCTCCGTGGTCTTTAGCCAGCTCTGA
Stenella_attenuata ATGGCGGAGGACGAGCCGAAGCCGACCCAGCTGGACACG-CCCCTGGTCCTGGGCGAGGACCTGACCAAGCAGATGCGGCTGCGCGTGGAGAGTCTGAAGCAGCGC-------------------GGGGGGAAGCGCCAGGATGGCGAGAAGCTGCCGCCGCCAGCCGAGTCCATGTACCGCATCGACTTCATCCAGCAGCAGAGGCTG---------------GACGTCGTGCTGGACAAGCCGGGCAAGGTCACCATCACGGGCACCTCCCAGATCTGGATGCCCGACCTCACCAACCTCATGACGCGGCAGCTG--------------------CTGGACCGCGCTGCCATCTTCTGGCGCAAGGAGGACTCGGAAGCCATGGATTGGAATGAGGCCGACGCCCTGGAGTTTGGGGAGCGCCTGTCCGAGCTGGCCAAGATCCGCAAGGTCATGTACTTCCTCATCACCTTCAGCGAGGGCGTCGAGCCTGCCAACCTCAAGGCCTCCGTGGTCTTTAGCCAGCTCTGA
Stenella_longirostris ATGGCGGAGGACGAGCCGAAGCCGACCCAGCTGGACACG-CCCCTGGTCCTGGGCGAGGACCTGACCAAGCAGATGCGGCTGCGCGTGGAGAGTCTGAAGCAGCGC-------------------GGGGGGAAGCGCCAGGATGGCGAGAAGCTGCCGCCGCCAGCCGAGTCCATGTACCGCATCGACTTCATCCAGCAGCAGAGGCTG---------------GACGTCGTGCTGGACAAGCCGGGCAAGGTCACCATCACGGGCACCTCCCAGATCTGGATGCCCGACCTCACCAACCTCATGACGCGGCAGCTG--------------------CTGGACCGCGCTGCCATCTTCTGGCGCAAGGAGGACTCGGAAGCCATGGATTGGAATGAGGCCGACGCCCTGGAGTTTGGGGAGCGCCTGTCCGAGCTGGCCAAGATCCGCAAGGTCATGTACTTCCTCATCACCTTCAGCGAGGGCGTCGAGCCTGCCAACCTCAAGGCCTCCGTGGTCTTTAGCCAGCTCTGA
Stenella_coeruleoalba ATGGCGGAGGACGAGCCGAAGCCGACCCAGCTGGACACG-CCCCTGGTCCTGGGCGAGGACCTGACCAAGCAGATGCGGCTGCGCGTGGAGAGTCTGAAGCAGCGC-------------------GGGGGGAAGCGCCAGGATGGCGAGAAGCTGCCGCCGCCAGCCGAGTCCATGTACCGCATCGACTTCACCCAGCAGCAGAGGCTG---------------GACGTCGTGCTGGACAAGCCGGGCAAGGTCACCATCACGGGCACCTCCCAGATCTGGATGCCCGACCTCACCAACCTCATGACGCAGCAGCTG--------------------CTGGACCGCGCTGCCATCTTCTGGCGCAAGGAGGACTCGGAAGCCATGGATTGGAATGAGGCCGACGCCCTGGAGTTTGGGGAGCGCCTGTCCGAGCTGGCCAAGATCCGCAAGGTCATGTACTTCCTCATCACCTTCAGCGAGGGCGTCGAGCCTGCCAACCTCAAGGCCTCCGTGGTCTTTAGCCAGCTCTGA
Stenella_frontalis ATGGCGGAGGACGAGCCGAAGCCGACCCAGCTGGACACG-CCCCTGGTCCTGGGCGAGGACCTGACCAAGCAGATGCGGCTGCGCGTGGAGAGTCTGAAGCAGCGC-------------------GGGGGGAAGCGCCAGGATGGCGAGAAGCTGCCGCCGCCAGCCGAGTCCATGTACCGCATCGACTTCATCCAGCAGCAGAGGCTG---------------GACGTCGTGCTGGACAAGCCGGGCAAGGTCACCATCACGGGCACCTCCCAGATCTGGATGCCCGACCTCACCAACCTCATGACGCGGCAGCTG--------------------CTGGACCGCGCTGCCATCTTCTGGCGCAAGGAGGACTCGGAAGCCATGGATTGGAATGAGGCCGACGCCCTGGAGTTTGGGGAGCGCCTGTCCGAGCTGGCCAAGATCCGCAAGGTCATGTACTTCCTCATCACCTTCAGCGAGGGCGTCGAGCCTGCCAACCTCAAGGCCTCCGTGGTCTTTAGCCAGCTCTGA
Sousa_chinensis ATGGCGGAGGACGAGCCGAAGCCGACCCAGCTGGACACG-CCCCTGGTCCTGGGCGAGGACCTGACCAAGCAGATGCGGCTGCGCGTGGAGAGTCTGAAGCAGCGT-------------------GGGGGGAAGCGCCAGGATGGCGAGAAGCTGCCGCCGCCAGCCGAGTCCATGTACCGCATCGACTTCATCCAGCAGCAGAGGCTG---------------GACGTCGTGCTGGACAAGCCGGGCAAGGTCACCATCACGGGCACCTCCCAGATCTGGATGCCCGACCTCACCAACCTCATGACGCGGCAGCTG--------------------CTGGACCGCGCTGCCATCTTCTGGCGCAAGGAGGACTCGGAAGCCATGGATTGGAATGAGGCCGACGCCCTGGAGTTTGGGGAGCGCCTGTCCGAGCTGGCCACGATCCGCAAGGTCATGTACTTCCTCATCACCTTCAGCGAGGGCGTCGAGCCTGCCAACCTCAAGGCCTCCGTGGTCTTTAGCCAGCTCTGA
Pseudorca_crassidens ATGGCGGAGGACGAGCCGAAGCCGACCCAGCTGGACACG-CCCCTGGTCCTGGGCGAGGACCTGACCAAGCAGATGCGGCTGCGCGTGGAGAGTCTGAAGCAGCGC-------------------GGGGGGAGGAGCCAGGATGGCGAGAAGCTGCCGCCGCCAGCCGAGTCCATGTACCGCATCGACTTCATCCAGCAGCAGAGGCTG---------------GACGTCATGCTGGACAAGCCGGGCAAGGTCACCATCACGGGCACCTCCCAGATCTGGATGCCCGACCTCACCAACCTCATGACGCGGCAGCTG--------------------CTGGACCGCGCTGCCATCTTCTGGCGCAAGGAGGGCTCGGAAGCCATGGATTGGAATGAGGCCGACGCCCTGGAGTTTGGGGAGCGCCTGTCCGAGCTGGCCAAGATCCGCAAGGTCATGTACTTCCTCATCACCTTCAGCGAGGGCGTCGAGCCTGCCAGCCTCAAGGCCTCCGTGGTCTTTAGCCAGCTCTGA
Stenella_clymene ATGGCGGAGGACGAGCCGAAGCCGACCCAGCTGGACACG-CCCCTGGTCCTGGGCGAGGACCTGACCAAGCAGATGCGGCTGCGCGTGGAGAGTCTGAAGCAGCGC-------------------GGGGGGAAGCGCCAGGATGGCGAGAAGCTGCCGCCGCCAGCCGAGTCCATGTACCGCATCGACTTCACCCAGCAGCAGAGGCTG---------------GACGTCGTGCTGGACAAGCCGGGCAAGGTCACCATCACGGGCACCTCCCAGATCTGGATGCCCGACCTCACCAACCTCATGACGCGGCAGCTG--------------------CTGGACCGCGCTGCCATCTTCTGGCGCAAGGAGGACTCGGAAGCCATGGATTGGAATGAGGCCGACGCCCTGGAGTTTGGGGAGCGCCTGTCCGAGCTGGCCAAGATCCGCAAGGTCATGTACTTCCTCATCACCTTCAGCGAGGGCGTCGAGCCTGCCAACCTCAAGGCCTCCGTGGTCTTTAGCCAACTCTGA
Leucopleurus_acutus ATGGCGGAGGACGAGCCGAAGCCGACCCAGCTGGACACG-CCCCTGGTCCTGGGCGAGGACCTGACCAAGCAGATGCGGCTGCGCGTGGAGAGTCTGAAGCAGCGC-------------------GGGGGGAGGCGCCAGGATGGCGAGAAGCTGCCGTCGCCAGCGAAGTCCATGTACCGCATCGACTTCATCCAGCAGCAGAGGCTG---------------GACGTCGTGCTGGACAAGCCGGGCAGGGTCACCATCACGGGCACCTCCCAGATCTGGATGCCCGACCTCACCAACCTCATGACGCGGCAGCTG--------------------CTGGACCCCGCTGCCATCTTCTGGCGCAAGGAGGACTCGGAAGCCATGGATTGGAATGAGGTCGACGCCCTGGAGTTTGGGGAGCGCCTGTCCGAGCTGGCCATGATCCGCAAGGTCATGTACTTCCTCATCACCTTCAGCGAGGGCGTCGAGCCTGCCAGCCTCAAGGCCTCCGTGGTCTTCAGCCAGCTCTGA
Grampus_griseus ATGGCGGAGGACGAGCCGAAGCCGACCCAGCTCGACACG-CCCCTGGTCCTGGGCGAGGACCTGACCAAGCAGATGCGGCTGCGCGTGGAGAGTCTGAAGCAGCGC-------------------GGGGGGAGGCGCCAGGATGGCGAGAAGCTGCCGCCGCCAGCCGAGTCCATGTACCGCATCGACTTCATCCAGCAGCAGAGGCTG---------------GACGTCGTGCTGGACAAGCCGGGCAGGGTCACCATCACGGGCACCTCCCAGATCTGGATGCCCGACCTCACCAACCTCCTGACGCGGCAGCTG--------------------CTGGACCCCGCTGCCATCTTCTGGCGCAAGGAGGACTCGGAAGCCATGGATTGGAATGAGGCCGACGCCCTGGAGTTTGGGGAGCGCCTGTCCGAGCTGGCCAAGATCCGCAAGGTCATGTACTTCCTCATCACCTTCAGCGAGGGCGTCGAGCCTGCCAGCCTCAAGGCCTCCGTGGTCTTTAGCCAGCTCTGA
Orcinus_orca ATGGCGGAGGACGAGCCAAAGCTGACCCAGCTGGACACG-CCCCTGGTCCTGGGCGAGGACCTGACCAAGCAGATGCGGCTGTGCGTGGAGAGTCTGAAGCAGCGC-------------------GGGGGGAAGCGCCAGGATGGCGAGAAGCTGCCGCCGCCAGCCGAGTCCGTGTACCGCATCGACTTCATCCAGCAGCAGAGGCTG---------------AACGTCATGCTGGACAAGCCGGGCAAGGTCACCATCACGGGCACCTCCCAGATCTGGATGCCCGACCTCACCAACCTCATGACGCGGCAGCTG--------------------CTGGACCCCGCTGCCATCTTCTGGCGCAAGGAGGACTCGGAAGCCATGGATTGGAATGAGGCCGACGCCCTGGAGTTTGGGGAGCGCCTGTCCGAGCTGGCCAAGATCCGCAAGGTCATGTACTTCCTCATCACCTTCAGCGAGGGCGTCGAGCCTGCCAGCCTGAAGGCCTCCGTGGTCTTTAGCCAGCTCTGA
Feresa_attenuata ATGGCGGAGAACGAGCCGAAGCCGACCCAGCTGGACACG-CCCCTGGTCCTGGGTGAGGACCTGACCAAGCAGATGCGGCTGCGCGTGGAGAGTCTGAAGCAGCGC-------------------GGGGGGAAGCGCCAGGATGGCGAGAAGCTGCCGCCGCCAGCCGAGTCCGTGTACCACATCGACTTCATCCAGCAGCAGAGGCTG---------------AACGTCATGCTGGACAAGCCGGGCAAGGTCACCATCACGGGCACCTCCCAGATCTGGATGCCCGACCTCACCAACCTCATGACGCGGCAGCTG--------------------CTGGACCGCGCTGCCATCTTCTGGCGCAAGGAGGACTCGGAAGCCATGGATTGGAATGAGGCCGACGCCCTGGAGTTTGGGGAGCGCCTGTCCGAGCTGGCCAAGATCCGCAAGGTCATGTACTTCCTCATCACCTTCAGCGAGGGCATCGAGCCTGCCAACCTCAAGGCCTCCGTGGTCTTTAGCCAGCTCTGA
Globicephala_macrorhynchus ATGGCGGAGAACGAGCCGAAGCCGACCCAGCTGGACACG-CCCCTGGTCCTGGGTGAGGACCTGACCAAGCAGATGCGGCTGCGCGTGGAGAGTCTGAAGCAGCGC-------------------GGGGGGAAGCGCCAGGATGGCGAGAAGCTGCCGCCGCCAGCCGAGTCCGTGTACCACATCGACTTCATCCAGCAGCAGAGGCTG---------------AACGTCATGCTGGACAAGCCGGGCAAGGTCACCATCACGGGCACCTCCCAGATCTGGATGCCCGACCTCACCAACCTCATGACGCGGCAGCTG--------------------CTGGACCGCGCTGCCATCTTCTGGCGCAAGGAGGACTCGGAAGCCATGGATTGGAATGAGGCCGACGCCCTGGAGTTTGGGGAGCGCCTGTCCGAGCTGGCCAAGATCCGCAAGGTCATGTACTTCCTCATCACCTTCAGCGAGGGCATCGAGCCTGCCAACCTCAAGGCCTCCGTGGTCTTTAGCCAGCTCTGA
Peponocephala_electra ATGGCGGAGAACGAGCCGAAGCCGACCCAGCTGGACACG-CCCCTGGTCCTGGGTGAGGACCTGACCAAGCAGATGCGGCTGCGCGTGGAGAGTCTGAAGCAGCGC-------------------GGGGGGAAGCGCCAGGATGGCGAGAAGCTGCCGCCGCCAGCCGAGTCCGTGTACCACATCGACTTCATCCAGCAGCAGAGGCTG---------------AACGTCATGCTGGACAAGCCGGGCAAGGTCACCATCACGGGCACCTCCCAGATCTGGATGCCCGACCTCACCAACCTCATGACGCGGCAGCTG--------------------CTGGACCGCGCTGCCATCTTCTGGCGCAAGGAGGACTCGGAAGCCATGGATTGGAATGAGGCCGACGCCCTGGAGTTTGGGGAGCGCCTGTCCGAGCTGGCCAAGATCCGCAAGGTCATGTACTTCCTCATCACCTTCAGCGAGGGCATCGAGCCTGCCAACCTCAAGGCCTCCGTGGTCTTTAGCCAGCTCTGA
Globicephala_melas ATGGCGGAGAACGAGCCGAAGCCGACCCAGCTGGACACG-CCCCTGGTCCTGGGTGAGGACCTGACCAAGCAGATGCGGTTGCGCGTGGAGAGTCTGAAGCAGCGC-------------------GGGGGGAAGCGCCAGGATGGCGAGAAGCTGCCGCCGCCAGCCGAGTCCGTGTACCACATCGACTTCATCCAGCAGCAGAGGCTG---------------AACGTCATGCTGGACAAGCCGGGCAAGGTCACCATCACGGGCACCTCCCAGATCTGGATGCCCGACCTCACCAACCTCATGACGCGGCAGCTG--------------------CTGGACCGCGCTGCCATCTTCTGGCGCAAGGAGGACTCGGAAGCCATGGATTGGAATGAGGCCGACGCCCTGGAGTTTGGGGAGCGCCTGTCCGAGCTGGCCAAGATCCGCAAGGTCATGTACTTCCTCATCACCTTCAGCGAGGGCATCGAGCCTGCCAACCTCAAGGCCTCCGTGGTCTTTAGCCAGCTCTGA
Steno_bredanensis ATGGCGGAGAACGAGCCGAAGCCGACCCAGCTGGACACG-CCCCTGGTCCTGGGCGAGGACCTGACCAAGCAGTTGCGGCTGCGCGTGGAGAGTCTGAAGCAGCGC-------------------AGGGGGAAGCGCCAGGATGGCGAGAAGCTGCCGCCGCCAGCCGAGTCCGTGTACCACATCGACTTCATCCAGCAGCAGAGGCTG---------------AACGTCATGCTGGACAAGCCGGGCAAGGTCACCATCACGGGCACCTCCCAGATCTGGATGCCCGACCTCACCAACCTCATGACGCGGCAGCTG--------------------CTGGACCGCGCTGCCATCTTCTGGCGCAAGGAGGACTCGGAAGCCATGGATTGGAATGAGGCCGACGCCCTGGAGTTTGGGGAGCGCCTGTCCGAGCTGGCCAAGATCCGCAAGGTCATGTACTTCCTCATCACCTTCAGCGAGGGCGTCGAGCCTGCCAACCTCAAGGCCTCCGTGGTCTTTAGCCAGCTCTGA
Orcaella_brevirostris ATGGCGGAGGACGAGCCGAAGCCGACCCAGCTGGACACG-TCCCTGGTCCTGGGCGAGGACCTGACCAAGCAGATGCGGCTGCGCGTGGAGAGTCTGAAGCAGCGC-------------------GGGGGGAAGCGCCAGGATGGCGAGAAGCTGCCGCCGCCAGCCGAGTCCGTGTACCACATCGACTTCATCCAGCAGCAGAGGCTG---------------AACGTCATGTTGGACAAGCCGGGCAAGGTCACCATCACGGGCACCTCCCAGATCTGGATGCCCGACCTCACCAACCTCATGACGCAGCAGCTG--------------------CTGGACCGCGCTGCCATCTTCTGGCGCAAGGAGGAGTCGGAAGCCATGGATTGGAATGAGGCCGACGCCCTGGAGTTTGGGGAGCGCCTGTCCGAGCTGGCCAAGATCCGCAAGGTCATGTACTTCCTCATCACCTTCAGCGAGGGCCTCGAGCCTGCCAACCTCAAGGCCTCCGTGGTCTTTAGCCAGCTCTGA
Orcaella_heinsohni ATGGCGGAGGACGAGCCGAAGCCGACCCAGCTGGACACG-CCCCTGGTCCTGGGCGAGGACCTGACCAAGCAGATGCGGCTGCGCGTGGAGAGTCTGAAGCAGCGC-------------------GGGGGGAAGCGCCAGGATGGCGAGAAGCTGCCGCCGCCAGCCGAGTCCGTGTACCACATCGACTTCATCCAGCAGCAGAGGCTG---------------AACGTCATGCTGGACAAGCCGGGCAAGGTCACCATCACGGGCACCTCCCAGATCTGGATGCCCGACCTCACCAACCTCATGACGCGGCAGCTG--------------------CTGGACCGCGCTGCCATCTTCTGGCGCAAGGAGGACTCGGAAGCCATGGATTGGAATGAGGCCGACGCCCTGGAGTTTGGGGAGCGCCTGTCCGAGCTGGCCAAGATCCGCAAGGTCATGTACTTCCTCATCACCTTCAGCGAGGGCGTCGAGCCTGCCAACCTCAAGGCCTCCGTGGTCTTTAGCCAGCTCTGA
Lagenorhynchus_albirostris ATGGCGGAGGAAGAGCCGAAGCCGACCCAGCTGGACACG-CCCCTGGTCCTGGGCGAGGACCTGACCAAGCAGCTGCGGCTGCGCGTGGAGAGTCTGAAGCAGCGC-------------------GGGGGGAGGCGCCAGGATGGCGAGAAGCTGCCGCCGCCAGCCGAGTCCATGTACCGCATCGACTTCATCCAGCAGCAGAGGCTG---------------GACGTCGTGCTGGACAAGCCGGGCAGGGTCACCATCACGGGCACCTCCCAGATCTGGATGCCCGACCTCACCAACCTCATGACGCGGCAGCTG--------------------CTGGACCCCGCTGCCATCTTCTGGCGCAAGGAGGACTCGGAAGCCATGGATTGGAATGAGGCCGACGCCCTGGAGTTTGGGGAGCGCCTGTCCGAGCTGGCCAAGATCCGCAAGGTCATGTACTTCCTCATCACCTTCAGCGAGGGCGTCGAGCCTGCCAGCCTCAAGGCCTCCGTGGTCTTTAGCCAGCTCTGA
Platanista_gangetica ATGGCGGAGGACGAGCCGAAGCCGACCCACCTCGACATG-CCCCTGGTCCTGGATGAGGACCTGACCAAGCAGATGGGGCTGCGCGTG--GAGTCTGAAGCAGCGC-------------------AGGGGGAAGCGACAGGATGGCGAGAAGCTGCTGCAGCCCGCCGAGTCCGTGTACCGCATCAACTTCATCCAGCAGCAGAGGCTGCAGTTTGAGCGCTGGGACGTTGTGCTGGACAAGCCAGGCAAGGTCACCATCACAGGCACCTCCCAGATCTGGACGCCCGACCTCACCAACCTCATGACGCGGCAGCTG--------------------CTGGATCCCGCTGCCATCTTCTGGCGCAAGGAGGACTCGGTAGCCATGGATTGGAATGAGGCAGACGCCCTGGAGTTTGGGGAGCGCCTGTCTGAGCTGGCCAAGATCCGCAAGGTCATGTACTTCCTCATCACCTTCAGCGAGGGCGTCGAGCCTGCCAACCTCAAGGCCTCCGCGGTCTTTAGCCAGCTCTGA
Platanista_minor ATGGCGGAGGACGAGCCGAAGCCGACCCACCTCGACATG-CCCCTGGTCCTGGATGAGGACCTGACCAAGCAGATGGGGCTGCGCGTG--GAGTCTGAAGCAGCGC-------------------AGGGGGAAGCGACAGGATGGCGAGAAGCTGCTGCAGCCCGCCGAGTCCGTGTACCGCATCAACTTCATCCAGCAGCAGAGGCTGCAGTTTGAGCGCTGGGACGTTGTGCTGGACAAGCCAGGCAAGGTCACCATCACAGGCACCTCCCAGATCTGGACGCCCGACCTCACCAACCTCATGACGCGGCAGCTG--------------------CTGGATCCCGCTGCCATCTTCTGGCGCAAGGAGGACTCGGTAGCCATGGATTGGAATGAGGCAGACGCCCTGGAGTTTGGGGAGCGCCTGTCTGAGCTGGCCAAGATCCGCAAGGTCATGTACTTCCTCATCACCTTCAGCGAGGGCGTCGAGCCTGCCAACCTCAAGGCCTCCGCGGTCTTTAGCCAGCTCTGA
Ziphius_cavirostris ATGGCGGAGGACGAGCCGAAGCCGCCCCAGCTCGACATG-CCCCTGGTCCTGGACGAGGACCTGACCAAGCAGATGCAGCTGCGCGTGGAAAGTCTGAAGCGGCGC-------------------GGGGGGAAGCTCCAGGATGGCGAGAAGCTGCTGCAGCCGGCCGAGTCCGTGTACCGCATCCACTTCACCCAGCAGCAGAGGCTGCAGTTTGAGCGCTGGGATGTT---CTGGACAAGCTGGGCAAGGTCACCATCACGGGCACCTCCCAGATCTGGACGCCCGACCTCACCAACCTCATGACGCGGCAGCTG--------------------CTGGACCCCGCTGCCATCTTCTGGTGCAAGGAGGACTCGGAAGCCATGGATTGGAATGAGGCCGACACCCTGGAGTTCGGGGAGCGCCTGTCCCAGCTGGCCAAGATCCGCAAGGTCATGTACTTCCTCATCACCTTCAGCGAGGGCGTCGAGCCTGGCAACCTCAAGGCCTCCGTGGTCTTTAGCCAGCTCTGA
Inia_geoffrensis GTGGC-GAGGACGAGCCGAAGCCGACCCAGCTCGACATG-CCCCTGATCCGGGACGAGGACCTGACCAAGCAGATGTGGCTGCGCGTGGAGAGTCTGGAGCAGCGC-------------------GGGGCGAAGCGCCAGGACGGCGAGAAACCGCTGCAGCCGGCCGAGTCCATGTACCGCATCGACTTCATCCAGCGGCAGAGGCTGCAGCTTGAGCGCTGGGACGTCGTGCTGGACCAGCCGGCCAAGGTTACCGTCACGGGCACCTCCCAGATCTGGACGCCCGACCTCACCAACCTCATGACGTGGCAGCAG--------------------CTGGATCCCGCTGCCATCTTCTGGTGCAAGGAGGACTCGGAAGCCATGGATTGGAATGAGGCCGACGCCCTGGAGTTTGGGGAGCGCCTGTCCGAGCTGGCCAAGATCTGCAAGGTCATGTACTTCCTCATCACCTTCAGCGAGGGCGTCGAGCCTGCCAACCTCAAGACCTCTGTGGTCTTTAGCCAGCTCTGG
Lipotes_vexillifer ATGGCGGAGGACGAGCCGAAGCCGACCCAGCTTGACGTG-CCCCTGGTCCTGGATGAGGACCTGACCAAGCAGATGCGGCTGCGCGTGGAGAGTCTGAAGCA---C-------------------CAGGGGACGCTCCAGGATGGCGAGAAGCTGCTGCAGCCGGTCGAGCCCATGTACCGCGTCGGCTTCAGCCAGCAGCAGAGGCTGCGGTTTGAGCGCCGGGACGTCGTGCTGGACAAGCCGGGCAAGGTCACCATCACGGGCACCTCCCAGATCTGGACGCCCGACCTCACCAACCTCATGACGCGGCAGCTG--------------------CTGGACCCCGCTGCCATCTTCTGGCGCAAGGAGGACTCGGAAGCCATGGATTGGAATGAGGCCGACGCCCTGGAGTTTGGGGAGCGCCTGTCCGAGCTGGCCAAGATCCGCAAGGTCGTGTAC-TCCTCATCACCTTCAGCGAGGGCGTCGAGCCTGCCGACCTCAAGGCCTCCGTGGTCTTTAGCCAGCTCTGA
Hippopotamus_amphibius ATGGCGGAGGACGGGCCCGAGCCGACGCAGCTCGACATG-CCGCTGGTCCTGGATCAGGGCCTGACCAGGCAGATGCGGCTGCGCGTGGAGAGCCTGAGGCAGCGC-------------------GGGGAGAAGCGCCAGGACGGGGAGAAGCTGCTGCGGCCGGCCGAGTCCGTGTACCGCATCGACTTCATCCGGCAGCAGAGGCTGCAGTTTGAGCGCTGGGACGTCGTGCTGGACAAGCCGGGCAAGGTCACCATCACGGGCACCTCGCAGAACTGGACGCCTGACCTCACCAACCTCATGACGCGGCAGCTG--------------------CTGGACCCCGCTGCCATCTTCTGGCGCAAGGAGGACTCGGAAGCCATGGATTGGAATGAGGCTGACGCCCTGGAGTTCGGGGAGCGCCTGTCCGACCTGGCCAAGATCCGCAAGGTCATGTACTTCCTCCTCACCTTCAGCGAGGGCGTCGAGCCCGCCAACCTCAAGGCCTCCGTGGTCTTTAGCCAGCTCTGA
Ceratotherium_simum ATGGCGGAGGACGAGCCGAGGCGGCCGCAGCTCGACATG-CCCCTGGTCCCGGACGAGTACCTGACCAGGCAGATGCGGCTGCGCGTGGAGAGCCTGCGGCAGCGC-------------------GGGGAGAAGCGCCAGGACGGCGAGAAACTGCTGCGGCCGGCCGAGGCCGTGTACCGCCTCGACTTCGTCCAGCAGCACAAGCTGCAGTTTGAGCGCTGGGACGTGGTGCTGGACAAGCCGGGCAAGGTCACCATCACGGGCACCTCCCAGAACTGGACGCCCGACCTCACCAACCTCATGACCCGCCAGCTG--------------------CTGGACCCCACTGCCATCTTCTGGCGCAAGGAGGACTCGGAGGCCGTGGATTGGAATGAGGCCGACGCCCTGGAGTTCGGGGAGCGCCTGTCCGAGCTGGCCAGGATCCGCAGGGTCATGTACTTTCTCATCACCTTCAGCGACGGCCTCGAGCCCGCCAACCTCAAGGCCTCCGTGGTCTTCAGCCAGCTCTGA
Equus_caballus ATGGCAGAGGACGAGCCGAAGCAGCTGCAGCTGGAGATG-CCCCTGGTCCCCGACGAGTACCTGACCAGGCAGATGCGGCTGCGCGTGGAGAGCCTGAAGCAGCGT-------------------GGGGAGAAGCGCCAGGACGGCGAGAAGCTGCTGCGGCCGGCCGAGACCGTGTACCGCCTCGACTTCGTGCGGCAGCACAAGCTGCAGTTTGAGCGCTGGGACGTCGTGCTGGACAAGCCGGGCAAGGTCACCATCACGGGCACCTCCCAGAACTGGACGCCCGACCTCACCAACCTCATGACCCGCCAGCTG--------------------CTGGACCCCACCGCCATCTTCTGGCGCCAGGAGGACTCGGAGGCCATGGGTTGGAACGAGGCCGATGCCCTGGAGTTCGGGGAGCGCCTGTCGGAGCTGGCCAGGATCCGCAAGGTCATGTACTTCCTGATCACCTTCAGCGAGGGCCTCGAGCCCGCCGACCTCAGGGCCTCCGTGGTCTTTAACCAGCTCTGA
Camelus_ferus ATGGCCGAGGAGGGGCCAAAGCCGACGCAGCTCAACATG-CCCCTGGTCCTGGATGAGGGCCTGACCAAGCAGATGAGGCTGCGTGTGGAGAGCCTGAAGCAGCGT-------------------GGGGCGAAGCGCCAGGATGGTGAGAAGCTGCTGCGGCCGGCCGAGTCCATGTATCGCATCGACTTCATCCAGCAGCAGAGGCTGCTGTTCGAGCGCTGGGACATCGTGCTAGACAAGCCGGGCAAGGTCACCATCACGGGCACCTCCCAGAACTGGACACCTGACCTCACCAACCTCATGACGCGCCAGCTG--------------------CTGGACCCTGCTGCCATCTTCTGGAGCAAGGAGGACTCGGAAGCCATGGATTGGAATGAGGCTGATGCCCTGGAGTTCGGGGAGCGCCTGTCCGACCTGGCCAAGATCCGCAAGGTCATGTATTTCCTCATCACCTTTAGCGAGGGCTTGGAGCCCGCCAACCTCAAGGCCTCCGTGGTCTTTAACCAGCTCTGA
Vicugna_pacos ATGGCCGAGGAGGGGCCAAAGCCGACGCAGCTCAACATG-CCCCTGGTCCTGGATGAGGGCCTGACCAAGCAGATGAGGCTGCGTGTGGAGAGCCTGAAGCAGCGT-------------------GGGGAGAAGCGCCAGGATGGTGAGAAGCTGCTGCGGCCGGCTGAGTCCGTGTATCGCATCGACTTCATCCAGCAGCAGAGGCTGCAGTTCGAGCGCTGGGACATCGTGCTGGACAAGCCGGGCAAGGTCACCATCACGGGCACCTCCCAGAACTGGACACCTGACCTCACCAACCTCATGACGCGCCAGCTG--------------------CTGGACCCTGCTGCCATCTTCTGGAGCAAGAAGGACTCGGAAGCCATGGATTGGAATGAGGCCGATGCCCTGGAGTTCGGGGAGCGCCTGTCCGACCTGGCCAAGATCCGCAAGGTCATGTATTTCCTCATCACCTTTAGTGAGGGCTTGGAGCCCGCCAACCTCAAGGCCTCCGTGGTCTTTAACCAGCTCTGA
Catagonus_wagneri ATGGCAGAGGACGGCCCAAAGCCGACGCAGCTCAACATG-CCGCTGGTCCTGGACCAGGACCTGACCAAGCAGATGCGGCTGCGCGTGGAGAGCCTGAAGCAGCGC-------------------GGCCAGAAGCGCCAGGACGGCGAGAAGCTGCTGCGGCCGGCCGAGTCCGTGTACCGCATCGACTTCGTCCAGCAGCACAGGCTGCAGTTCGAGCGCTGGGACGTCGTGCTGGACAAGCCGGGCAAGGTCACCATCACGGGCACCTCCCAGAACTGGACGCCCGACCTCACCAACCTCATGACCCGCCAGCTG--------------------CTGGACCCCGCTGCCATCTTCTGGCGCAAGGAGGGCTCCGAAGCCATGGACTGGAATGAGGCGGACGCCCTGGAGTTCGGGGAGCGCCTGTCCGAGCTGGCCCGGATCCGCAAGGTCATGTACTTCCTCATCACCTTCGGTGAGGGCCTCGAGCCCTCCGACCTCAAGGCCTCCGTGGTCTTTACGCAGCTCTGA
Sus_scrofa ATGGCAGAGGACGGGTCGAAGCCGACACAGCTCACCATG-CCGCTGGTCCTGGACCAGGACCTGACCAAGCAGATGCGGCTGCGCGTGGAGAGCCTGAAGCAGCGC-------------------GGGGAGAAGCGCCAGGACGGCGAGAAGCTGCTGCGGCCGGCCGAGGCCGTGTACCGCATCGACTTCATCCAGCAGCAGCGGCTGCAGTTTGAGCGCTGGGACGTCGTGCTGGACAAGCCGGGCAAGGTCACCATCACGGGCACCTCCCAGAACTGGACGCCCGACCTCACCAACCTCATGACCCGCCAGCTG--------------------CTGGACCCCGCTGCCATCTTCTGGCGCAAGGAGGCCTCGGAAGCCATGGATTGGAATGAGGCGGACGCCCTGGAGTTCGGGGAGCGCCTGTCCGAGCTGGCCAGGATCCGCAGGGTCATGTATTTCCTCATCTCCTTCGGGGAGGGCGTCGAGCCCGCCGACCTCAGGGCCTCCGTGGTCTTTAACCAGCTCTGA
