# Supplementary material for: Molecular Evidence for the Parallel Evolution of Anosmia in Multiple Odontoceti (Toothed Whales) Clades
Source: Genes (Basel). 2026 May 31;17(6):651. doi: 10.3390/genes17060651 (PMC13299492; doi:10.3390/genes17060651)
Supplement: Supplementary file 1 [file genes-17-00651-s001.zip › Gene trees (Newick)/CNGA2_cdsRAxML.tree]

(('Equus caballus':0.02372520048986629,'Ceratotherium simum':0.028847832498079456)100:0.010964838412099207,(('Vicugna pacos':0.014222041927019563,'Camelus ferus':0.007823580649940029)100:0.032508632257923824,(('Catagonus wagneri':0.02692162889201085,'Sus scrofa':0.020327116269000876)100:0.02270583909442231,(('Tragulus javanicus':0.046446078094267526,((('Okapia johnstoni':0.0056424977169507035,'Giraffa camelopardalis':0.007509416295675239)100:0.007483584055050688,'Antilocapra americana':0.01465215863268722)71:0.000996,(((('Tragelaphus eurycerus':0.010028327812243304,('Bos taurus':0.007601626909457593,'Bubalus bubalis':0.00717496420704862)60:0.001549188358265119)92:0.002519598784471541,((('Aepyceros melampus':0.011226466697445259,'Kobus leche':0.008537426342520485)17:0.000326,(('Ovis aries':0.004708691556890937,'Capra hircus':0.003638621189870364)99:0.003646481246961833,('Oryx dammah':0.006290283781906381,'Connochaetes taurinus':0.00522333533427051)79:0.0010202848050458735)44:0.000520)17:0.000001,((('Nanger granti':0.007379550673325588,'Litocranius walleri':0.005747055809436408)99:0.0036411816866043084,('Neotragus pygmaeus':0.008441955352070957,'Oreotragus oreotragus':0.007384599274542422)36:0.000450)38:0.000524,'Cephalophus harveyi':0.006260958683623197)50:0.000516)75:0.0016129934343774577)89:0.002029746244095007,'Moschus moschiferus':0.009855247063740455)89:0.00215406201222873,('Odocoileus virginianus':0.006291208831543646,'Axis porcinus':0.008553802465050941)100:0.009667060412322959)89:0.0020970174704725425)100:0.01895560149103423)100:0.018728994836863425,('Hippopotamus amphibius':0.022547935026825804,(('Caperea marginata':0.00868386712523661,((((('Balaenoptera physalus':0.005196996165851869,(('Balaenoptera borealis':0.000516,'Balaenoptera ricei':0.0020712950050902623)91:0.0010379752057737834,'Balaenoptera omurai':0.0020731620909218984)53:0.000513)25:0.000001,'Megaptera novaeangliae':0.0015490127366373785)38:0.000516,('Balaenoptera musculus':0.00519295529818381,'Eschrichtius robustus':0.004147047633967504)12:0.000001)71:0.001031929465186432,('Balaenoptera acutorostrata':0.0025877766045616923,'Balaenoptera bonaerensis':0.000001)99:0.001551737116601809)97:0.0027063602778768514,('Balaena mysticetus':0.0016930683129811053,('Eubalaena australis':0.001550799117437232,('Eubalaena glacialis':0.000515,'Eubalaena japonica':0.000515)51:0.000001)100:0.003301754462286033)90:0.002048373878324322)89:0.001688512653538296)99:0.004432635483619607,((('Platanista gangetica':0.000001,'Platanista minor':0.002210659653955463)100:0.017500595856936738,((((('Monodon monoceros':0.0033743562215150097,'Delphinapterus leucas':0.00409496042647145)100:0.006227709568528722,(('Phocoena sinus':0.0010571800424097333,'Phocoena phocoena':0.0016520312821915184)100:0.002295558902020739,('Neophocaena asiaeorientalis':0.0023332889724452383,'Neophocaena phocaenoides':0.0019095720515902997)99:0.0037824008091193323)100:0.004414590828990456)100:0.005634030403289969,('Leucopleurus acutus':0.01513861413123034,(('Grampus griseus':0.0021039560716673705,((('Stenella longirostris':0.001575757845532634,(('Stenella attenuata':0.000001,('Sousa chinensis ':0.00422761731700224,'Stenella frontalis':0.0010524424976224508)37:0.000519)47:0.0010493317564780197,'Stenella clymene':0.0010497812942182466)64:0.0015782198541936313)79:0.0031572551724771067,(('Tursiops aduncus':0.002631576590262384,'Pseudorca crassidens':0.0021050783598737938)13:0.000001,(('Orcinus orca':0.004752221955271946,(((('Lagenodelphis hosei':0.000525,('Delphinus delphis bairdii':0.000525,'Delphinus delphis delphis':0.000525)81:0.000525)88:0.0010527275973759229,'Stenella coeruleoalba':0.002109091925681511)36:0.000525,'Lagenorhynchus albirostris':0.0042247632308514)21:0.000001,(('Cephalorhynchus commersonii':0.000526,'Cephalorhynchus eutropia':0.000524)89:0.0010514350548237184,(((('Sagmatias obliquidens':0.000526,'Sagmatias obscurus':0.000525)97:0.001577880512693093,('Lissodelphis peronii':0.0010528465409592874,'Lissodelphis borealis':0.0010502046220567038)88:0.000528)82:0.001051673400314257,'Cephalorhynchus hectori':0.0010502642552330035)15:0.000001,'Cephalorhynchus heavisidii':0.000001)16:0.000001)66:0.000525)20:0.000001)21:0.000525,'Steno bredanensis':0.0026340630408946686)6:0.000001)25:0.000001)27:0.000520,'Tursiops truncatus':0.0026365666518030004)68:0.0010537207138761884)66:0.000542,(('Orcaella heinsohni':0.0010536942675323305,'Orcaella brevirostris':0.0015878293638723479)99:0.002640217253385986,(('Globicephala macrorhynchus':0.000531,'Globicephala melas':0.000531)91:0.000001,('Feresa attenuata':0.0015834008716382325,'Peponocephala electra':0.001054582881081699)78:0.000527)95:0.0010696196301916844)63:0.000520)100:0.008322832256880963)100:0.006436149489278148)100:0.003895685317686637,(('Pontoporia blainvillei':0.0204050897560408,'Inia geoffrensis':0.022809738871420335)81:0.00313124704346264,'Lipotes vexillifer':0.01766069739452171)80:0.001025972336422501)100:0.0041848143812739935,(('Tasmacetus shepherdi':0.004156896575000166,(((((('Mesoplodon stejnegeri':0.0025891880637943093,('Mesoplodon perrini':0.002068583874173399,'Mesoplodon peruvianus':0.0025872566492455146)99:0.001562124777193974)93:0.0010367371787003282,'Mesoplodon densirostris':0.005773413714998468)59:0.000510,((('Mesoplodon hectori':0.00310549237395058,'Mesoplodon grayi':0.000513)58:0.000518,'Mesoplodon layardii':0.0010306342640589022)8:0.000001,('Mesoplodon carlhubbsi':0.001546946378910466,'Mesoplodon bowdoini':0.0015485600115127257)13:0.000001)11:0.000001)88:0.0015471011138740165,(('Mesoplodon ginkgodens':0.003114973164894924,'Mesoplodon mirus':0.0041397800472236235)51:0.000001,'Mesoplodon europaeus':0.002064976722618947)56:0.000515)22:0.000001,'Mesoplodon bidens':0.005715353833476641)80:0.0015489405837216114,((('Ziphius cavirostris':0.004658980783517619,'Hyperoodon planifrons':0.004143463681258647)36:0.000001,'Indopaccetus pacificus':0.004140761657319261)39:0.000001,'Hyperoodon ampullatus':0.0036192774030980174)44:0.000514)79:0.000519)99:0.0056423962933003224,('Berardius arnuxii':0.002064759800645466,'Berardius minimus':0.0026750510940826144)100:0.014969410523721138)94:0.0027186741798352065)59:0.000573)43:0.000565,(('Kogia breviceps':0.01605015640437206,'Kogia sima':0.022299523342174186)99:0.015525287531304888,'Physeter macrocephalus':0.0242824823239612)95:0.01008962181690179)42:0.000377)100:0.019514674265223964)90:0.003164167472750015)80:0.00490422211614628)71:0.003860549060956023):0.0109648384120992);
