# Supplementary material for: Molecular Evidence for the Parallel Evolution of Anosmia in Multiple Odontoceti (Toothed Whales) Clades
Source: Genes (Basel). 2026 May 31;17(6):651. doi: 10.3390/genes17060651 (PMC13299492; doi:10.3390/genes17060651)
Supplement: Supplementary file 1 [file genes-17-00651-s001.zip › Gene trees (Newick)/CNGA4_cdsRAxML.tree]

(('Ceratotherium simum':0.028566160341952196,'Equus caballus':0.03828822600928977)100:0.016452186546129316,((((((('Balaena mysticetus':0.0049360922505803095,('Eubalaena japonica':0.001222814439196196,'Eubalaena glacialis':0.0018408343983841585)84:0.0012256766915444972)26:0.000001,'Eubalaena australis':0.000611)100:0.004315979500089495,('Caperea marginata':0.004950433519767913,('Eschrichtius robustus':0.003081975640674195,(((('Balaenoptera musculus':0.0036992787556289486,('Balaenoptera borealis':0.003083481427841095,'Balaenoptera ricei':0.00121243031056871)100:0.003750100663301434)92:0.0030886304576689116,'Balaenoptera physalus':0.0055840640774777045)12:0.000001,(('Balaenoptera bonaerensis':0.0014235349895886928,'Balaenoptera acutorostrata':0.006613163899849492)89:0.002463572517900775,'Balaenoptera omurai':0.002676037313892779)40:0.0016257811317592907)25:0.000616,'Megaptera novaeangliae':0.004340202064241114)42:0.0012028152385618468)97:0.0037492148123287883)80:0.000574)96:0.002496502921718352,((((('Hyperoodon ampullatus':0.00539372739780275,('Hyperoodon planifrons':0.0019406844073268509,(((('Mesoplodon stejnegeri':0.0018349809512483162,('Mesoplodon densirostris':0.003671942731296632,('Mesoplodon perrini':0.0012259879659276829,'Mesoplodon peruvianus':0.0012233780124106808)64:0.000610)17:0.000001)33:0.000610,(('Mesoplodon bowdoini':0.006139802801626779,('Mesoplodon layardii':0.004319205192793815,'Mesoplodon carlhubbsi':0.004328881415905608)65:0.000585)23:0.000001,('Mesoplodon hectori':0.0036763023747993367,'Mesoplodon grayi':0.000610)6:0.000001)25:0.000001)55:0.000636,'Mesoplodon bidens':0.00991477063335404)57:0.000595,'Indopacetus pacificus':0.013706711067354549)91:0.003020697114460111)61:0.0014682833232142756)82:0.0037557342845258024,('Ziphius cavirostris':0.005003329275898291,('Tasmacetus shepherdi':0.005543007808604644,(('Mesoplodon ginkgodens':0.0030587167099744433,'Mesoplodon mirus':0.004901569861952823)41:0.000001,'Mesoplodon europaeus':0.0024455210324262067)76:0.001220020298081645)40:0.000528)87:0.004007968272963874)60:0.0027205774017952516,('Berardius arnuxii':0.0018311955051256296,'Berardius minimus':0.000622)100:0.013373704504394998)89:0.0016275057542044225,(('Platanista gangetica':0.000588,'Platanista minor':0.0012372588598899836)100:0.024804724195580233,('Inia geoffrensis':0.02044195861898708,(('Lipotes vexillifer':0.01831994124122166,((('Delphinapterus leucas':0.0018184105402394984,'Monodon monoceros':0.0024527026443780797)100:0.008774920924032759,(('Phocoena sinus':0.004326469674919703,'Phocoena phocoena':0.0018336348698567984)100:0.0018553324035511798,('Neophocaena phocaenoides':0.000001,'Neophocaena asiaeorientalis':0.0024437416742366797)100:0.003678420124587814)100:0.004948843800630889)100:0.005648183932643866,('Lagenorhynchus albirostris':0.010493045189099562,((('Tursiops truncatus':0.0012248593172747013,('Stenella attenuata':0.0018389049768628707,'Stenella frontalis':0.00183949718697686)32:0.000001)99:0.0024587457287285203,(((((('Stenella coeruleoalba':0.0024543656567641015,'Delphinus delphis bairdii':0.002451583757861947)28:0.000001,('Stenella longirostris':0.000612,'Delphinus delphis delphis':0.0012252195168852564)16:0.000001)1:0.000001,'Stenella clymene':0.000001)15:0.000001,'Lagenodelphis hosei':0.0018383589876857648)71:0.000593,'Tursiops aduncus':0.00434117908477992)93:0.002464925792569045,((('Orcaella heinsohni':0.002469993521864944,'Orcaella brevirostris':0.003691655030548871)99:0.000617,(((('Steno bredanensis':0.0018361982094256823,'Pseudorca crassidens':0.0024478433193762944)27:0.000001,('Feresa attenuata':0.0018357539577228688,(('Globicephala melas':0.000001,'Globicephala macrorhynchus':0.000001)100:0.0024508434116947003,'Peponocephala electra':0.000001)78:0.000610)65:0.000613)30:0.000001,'Grampus griseus':0.003679064250421596)96:0.001674581102019429,('Orcinus orca':0.0032847974653811146,'Leucopleurus acutus':0.0072215063997854295)84:0.001796472213510869)73:0.002712052278694893)99:0.008687865064301303,'Sousa chinensis':0.005588396432957707)35:0.000001)48:0.0024691025893977536)54:0.001252812171103873,(('Sagmatias obliquidens':0.00184240280006627,(('Lissodelphis peronii':0.0018381537555612476,'Sagmatias obscurus':0.0024526788891500173)18:0.000001,('Cephalorhynchus heavisidii':0.001226103579140006,('Cephalorhynchus eutropia':0.000001,('Cephalorhynchus commersonii':0.0030559967611965555,'Cephalorhynchus hectori':0.000001)64:0.000609)67:0.000001)67:0.000612)4:0.000001)26:0.000001,'Lissodelphis borealis':0.0012245007752130915)100:0.00620426753179025)56:0.002264423238137761)100:0.009113340966052264)96:0.00365153723239911)61:0.0012669402736838614,'Pontoporia blainvillei':0.01954827890432223)42:0.000537)89:0.0020044877011622803)43:0.000507)65:0.000644,(('Kogia breviceps':0.0043135279069470844,'Kogia sima':0.006816603875881594)100:0.011523429496803128,'Physeter macrocephalus':0.013417511205428653)92:0.0022119182805081516)77:0.000600)100:0.02338676038731141,'Hippopotamus amphibius':0.0334921411069342)43:0.0014915658620034133,('Tragulus javanicus':0.055021931545151184,((('Okapia johnstoni':0.012194981550317285,'Giraffa camelopardalis':0.009816879091518516)97:0.004974924710155065,'Antilocapra americana':0.016397562745277566)70:0.0016658902463808634,(('Odocoileus virginianus':0.006004935024717717,'Axis porcinus':0.0135663462097355)100:0.011437621674693282,('Moschus moschiferus':0.015076699276132033,(('Tragelaphus eurycerus':0.017557640629252677,('Bos taurus':0.0067867177432311965,'Bubalus bubalis':0.003804420010308812)98:0.005337292231082924)96:0.002704953771041907,('Oreotragus oreotragus':0.010179885534436717,('Neotragus pygmaeus':0.014545878135488965,(((('Litocranius walleri':0.004374327519478971,'Nanger granti':0.00499438471482283)96:0.004449413145599462,'Kobus leche':0.009986216937776793)36:0.000587,('Oryx dammah':0.009519931663087927,('Connochaetes taurinus':0.012679750364448017,('Ovis aries':0.004355926430158585,'Capra hircus':0.00604182929414504)98:0.004129320088817889)72:0.0026669577528990462)44:0.0010168433210076544)8:0.000001,('Aepyceros melampus':0.011306898392817455,'Cephalophus harveyi':0.005668382323683552)44:0.0011388878608071529)28:0.000387)39:0.000630)95:0.004315230011201127)99:0.0021378286512749034)86:0.0020659798114941452)50:0.0014535651707691943)100:0.022939284809506078)91:0.010067421612662969)86:0.005780013721284172,(('Catagonus wagneri':0.03888502330671714,'Sus scrofa':0.0458691939688764)100:0.039666356566131766,('Vicugna pacos':0.010797601333060389,'Camelus ferus':0.005644612123381659)100:0.03752846113367693)88:0.01241287891614068):0.016452186546129316);
