# Supplementary material for: Molecular Evidence for the Parallel Evolution of Anosmia in Multiple Odontoceti (Toothed Whales) Clades
Source: Genes (Basel). 2026 May 31;17(6):651. doi: 10.3390/genes17060651 (PMC13299492; doi:10.3390/genes17060651)
Supplement: Supplementary file 1 [file genes-17-00651-s001.zip › Gene trees (Newick)/OMP_cdsRAxML.tree]

(('Equus caballus':0.043108355927762354,'Ceratotherium simum':0.029598076261917863)100:0.015252455828032321,(('Catagonus wagneri':0.033912222406853,'Sus scrofa':0.028535342893394502)84:0.016885862986655953,(((((('Eubalaena glacialis':0.0021716353204066507,('Eubalaena japonica':0.0021687600795975565,('Eubalaena australis':0.000001,'Balaena mysticetus':0.000001)77:0.0021685734025716358)14:0.000001)52:0.0021713849552788406,(((('Megaptera novaeangliae':0.000001,'Eschrichtius robustus':0.002160728738724485)76:0.002164336608356382,('Balaenoptera acutorostrata':0.004340683554605124,((('Balaenoptera omurai':0.008728804854491706,'Balaenoptera musculus':0.006520350623972923)23:0.000001,'Balaenoptera borealis':0.000001)11:0.000001,'Balaenoptera ricei':0.004339970995441075)34:0.000001)38:0.00217046778180964)31:0.002161814056658065,('Balaenoptera physalus':0.008916262973525865,'Balaenoptera bonaerensis':0.006771561555758157)45:0.0020407313372723668)50:0.0021870618698471705,((('Indopacetus pacificus':0.011010875342386095,'Hyperoodon ampullatus':0.011134354627738902)95:0.008884340018085135,('Ziphius cavirostris':0.02694704926141693,(((('Mesoplodon layardii':0.000001,'Mesoplodon bidens':0.006508326563537212)72:0.002179444413632853,'Mesoplodon carlhubbsi':0.006516918252541887)49:0.002139186510692559,(((('Mesoplodon peruvianus':0.008702184660081866,'Mesoplodon perrini':0.004381308011896873)61:0.002123607969348157,('Mesoplodon stejnegeri':0.0044891002253024115,('Mesoplodon densirostris':0.000001,'Mesoplodon hectori':0.008767419512983987)17:0.000001)67:0.002234343990598922)17:0.000001,'Mesoplodon grayi':0.002146934292993119)40:0.000001,(('Mesoplodon ginkgodens':0.0021351408663744936,'Mesoplodon europaeus':0.0042618736610592345)50:0.000001,'Mesoplodon mirus':0.01084116913514925)93:0.010833852415645204)41:0.0022315278587067694)48:0.004536634114083754,(('Hyperoodon planifrons':0.00877421028165952,'Tasmacetus shepherdi':0.006435548912750541)80:0.006600004409333671,'Mesoplodon bowdoini':0.00873896067341845)35:0.002163382951850895)46:0.000001)69:0.009130024041586166)17:0.000001,('Berardius arnuxii':0.00432385769448787,'Berardius minimus':0.000001)97:0.011059206596308435)27:0.0022578095110804136)5:0.000001)6:0.000001,'Caperea marginata':0.010988340088462972)39:0.0022568321199456787,(('Platanista gangetica':0.000001,'Platanista minor':0.000001)100:0.03410685125773405,(('Pontoporia blainvillei':0.02456747561686559,('Lipotes vexillifer':0.03665483931813503,((('Monodon monoceros':0.004324399948730448,'Delphinapterus leucas':0.0021830536083345398)100:0.010815575432915142,('Phocoena phocoena':0.002172322786235914,(('Phocoena sinus':0.000001,'Neophocaena asiaeorientalis':0.000001)30:0.000001,'Neophocaena phocaenoides':0.000001)47:0.000001)100:0.01769654448345523)96:0.009524654390266396,((((((('Stenella clymene':0.00224092252668473,('Delphinus delphis bairdii':0.000001,'Delphinus delphis delphis':0.000001)37:0.000001)30:0.000001,'Stenella coeruleoalba':0.0022409236178278363)66:0.002238088833019805,('Pseudorca crassidens':0.009031069141653414,('Orcinus orca':0.013647933402166218,('Orcaella heinsohni':0.000001,(('Steno bredanensis':0.004523463486898652,('Globicephala melas':0.002218688035713956,(('Feresa attenuata':0.000001,'Globicephala macrorhynchus':0.000001)18:0.000001,'Peponocephala electra':0.000001)55:0.000001)91:0.004458181293031743)66:0.002256664682494483,'Orcaella brevirostris':0.011303711210591025)15:0.000001)79:0.0022547744500405614)61:0.004569931439413977)32:0.002276211775516901)4:0.000001,((('Tursiops truncatus':0.000001,'Tursiops aduncus':0.000001)7:0.000001,(('Stenella frontalis':0.000001,'Stenella attenuata':0.000001)7:0.000001,'Lagenodelphis hosei':0.000001)3:0.000001)2:0.000001,'Stenella longirostris':0.000001)19:0.000001)3:0.000001,'Sousa chinensis':0.004490418612320662)21:0.0022418108940466114,('Lagenorhynchus albirostris':0.004520966731022175,('Leucopleurus acutus':0.01376654348753692,'Grampus griseus':0.004511018702719541)18:0.000001)65:0.006748980288716247)28:0.000001,((('Cephalorhynchus hectori':0.000001,('Cephalorhynchus heavisidii':0.000001,'Cephalorhynchus eutropia':0.000001)60:0.000001)41:0.000001,'Cephalorhynchus commersonii':0.0021590956171711473)65:0.0021647136198182787,(('Lissodelphis borealis':0.000001,'Lissodelphis peronii':0.0021675960829202617)60:0.000001,('Sagmatias obscurus':0.000001,'Sagmatias obliquidens':0.000001)89:0.0021626010885500563)38:0.000001)98:0.007078214706362662)97:0.014290495596401262)45:0.0022631994299110864)21:0.000001)20:0.000001,'Inia geoffrensis':0.053423589282198106)39:0.0022576896557076204)9:0.000001)13:0.000001,(('Kogia sima':0.006489147411412252,'Kogia breviceps':0.006707161686412083)100:0.018526355171686965,'Physeter macrocephalus':0.022966914162110205)61:0.003978336509377747)99:0.022739121658819306,(('Hippopotamus amphibius':0.03470847951019085,('Vicugna pacos':0.006198490322810085,'Camelus ferus':0.011018082546133151)100:0.04532226063630976)35:0.009917655977441625,('Tragulus javanicus':0.02201328478835203,(('Aepyceros melampus':0.020189125227303803,'Moschus moschiferus':0.013550991251934916)30:0.000001,((((('Neotragus pygmaeus':0.008782835386297774,('Litocranius walleri':0.01109393552174523,'Nanger granti':0.008695604464170822)62:0.004407148584385276)45:0.00217263113849675,(('Oryx dammah':0.019925817496888806,('Connochaetes taurinus':0.013173533942747825,('Oreotragus oreotragus':0.013151944330814236,'Cephalophus harveyi ':0.015327345564650902)35:0.000001)51:0.0021872659940635752)38:0.002190080932779087,'Kobus leche':0.011062887331260957)6:0.000001)6:0.000001,('Ovis aries':0.015287418807376829,'Capra hircus':0.000001)79:0.0065280313245768)17:0.0021717115481308114,('Axis porcinus ':0.000001,'Odocoileus virginianus':0.0043595461398945184)58:0.002171012679947487)2:0.000001,((('Giraffa camelopardalis':0.01366736832539403,'Okapia johnstoni':0.01916163329765133)92:0.011993089698267317,('Tragelaphus eurycerus':0.01105757826734785,('Bos taurus':0.011056927768100605,'Bubalus bubalis':0.011054755074899614)80:0.002017985290856894)71:0.004478886766483947)31:0.000001,'Antilocapra americana':0.010957601312432674)27:0.002185907672455162)23:0.0019198322423614744)100:0.026087547154220528)91:0.013821565757323087)31:0.002816157260328772)66:0.011497626904053426):0.015252455828032321);
