# Supplementary material for: Molecular Evidence for the Parallel Evolution of Anosmia in Multiple Odontoceti (Toothed Whales) Clades
Source: Genes (Basel). 2026 May 31;17(6):651. doi: 10.3390/genes17060651 (PMC13299492; doi:10.3390/genes17060651)
Supplement: Supplementary file 1 [file genes-17-00651-s001.zip › Odontocete_FFAR2_alignment.nex]

#NEXUS
begin taxa;
	dimensions ntax=16;
	taxlabels
	Delphinapterus_leucas_NW_022098006[&"Rough Temperature (°C)"=93.15239491691104,Description="Delphinapterus leucas isolate GAN/ISIS: 26980492/103006 unplaced genomic scaffold, ASM228892v3 scaffoldscaffold15, whole genome shotgun sequence",Modified=Wed Dec 03 09:34:28 PST 2025,"Filename (importedFrom)"="sequence - 2025-12-03T092318.585.gb","Genetic Code"="Standard","Annotation Software Version (Genome-Annotation-Data)"="8.2",Taxonomy="Eukaryota; Metazoa; Chordata; Craniata; Vertebrata; Euteleostomi; Mammalia; Eutheria; Laurasiatheria; Artiodactyla; Whippomorpha; Cetacea; Odontoceti; Monodontidae; Delphinapterus","Common Name"="beluga whale","Path (importedFrom)"="/Users/pannotia/Downloads","Genome Coverage (Genome-Assembly-Data)"="117.0x",dev_stage="adult","Annotation Provider (Genome-Annotation-Data)"="NCBI",Created=Mon Sep 16 00:00:00 PDT 2019,"Genome Representation (Genome-Assembly-Data)"="Full",isolate="GAN/ISIS: 26980492/103006","Assembly Date (Genome-Assembly-Data)"="MAR-2019","Annotation Method (Genome-Annotation-Data)"="Best-placed RefSeq; Gnomon","Features Annotated (Genome-Annotation-Data)"="Gene; mRNA; CDS; ncRNA","Assembly Provider (Genome-Assembly-Data)"="BC Cancer Agency","Sequencing Technology (Genome-Assembly-Data)"="Illumina HiSeqX",db_xref="taxon:9749",Organism="Delphinapterus leucas","Annotation Version (Genome-Annotation-Data)"="101",Accession="NW_022098006.1","% GC"=59.7%,chromosome="Unknown",sex="female","# Nucleotide Sequences With Quality"=0,"Molecular Weight (kDa)"=315.44900000000075,"Annotation Pipeline (Genome-Annotation-Data)"="NCBI eukaryotic genome annotation pipeline",Topology="linear","Annotation Name (Genome-Annotation-Data)"="Delphinapterus leucas Annotation Release 101","Assembly Method (Genome-Assembly-Data)"="re-scaffolding v. Mar-2019","Annotation Status (Genome-Annotation-Data)"="Full annotation",tissue_type="blood","Molecule Type"="DNA","Expected Final Version (Genome-Assembly-Data)"="Yes"]
	Monodon_monoceros_NW_021703766[&collection_date="08-Aug-2013","Rough Temperature (°C)"=93.19247311827957,Description="Monodon monoceros isolate NGI ecotype Baffin Bay Population unplaced genomic scaffold, NGI_Narwhal_1 Super_Scaffold_10, whole genome shotgun sequence",Modified=Wed Dec 03 09:34:16 PST 2025,"Filename (importedFrom)"="sequence - 2025-12-03T092335.667.gb","Genetic Code"="Standard","Assembly Name (Genome-Assembly-Data)"="NGI_Narwhal_1","Annotation Software Version (Genome-Annotation-Data)"="8.2",Taxonomy="Eukaryota; Metazoa; Chordata; Craniata; Vertebrata; Euteleostomi; Mammalia; Eutheria; Laurasiatheria; Artiodactyla; Whippomorpha; Cetacea; Odontoceti; Monodontidae; Monodon","Common Name"="narwhal","Path (importedFrom)"="/Users/pannotia/Downloads","Genome Coverage (Genome-Assembly-Data)"="42.0x",dev_stage="Adolescent (Juvenile stage)","Annotation Provider (Genome-Annotation-Data)"="NCBI",Created=Tue May 21 00:00:00 PDT 2019,isolate="NGI","Genome Representation (Genome-Assembly-Data)"="Full","Assembly Date (Genome-Assembly-Data)"="2018","Annotation Method (Genome-Annotation-Data)"="Best-placed RefSeq; Gnomon","Features Annotated (Genome-Annotation-Data)"="Gene; mRNA; CDS; ncRNA","Assembly Provider (Genome-Assembly-Data)"="The Narwhal Genome Initiative","Sequencing Technology (Genome-Assembly-Data)"="10X Genomics; Dovetail Chicago; Dovetail Hi-C; PacBio",db_xref="taxon:40151",Organism="Monodon monoceros","Annotation Version (Genome-Annotation-Data)"="100",Accession="NW_021703766.1","% GC"=59.8%,chromosome="Unknown",sex="male","# Nucleotide Sequences With Quality"=0,"Molecular Weight (kDa)"=315.33191000000073,"Annotation Pipeline (Genome-Annotation-Data)"="NCBI eukaryotic genome annotation pipeline",Topology="linear","Annotation Name (Genome-Annotation-Data)"="Monodon monoceros Annotation Release 100","Assembly Method (Genome-Assembly-Data)"="SuperNova v. 2.0.0; HiRise v. 2.1.6; PBSuite v. 15.8.25","Annotation Status (Genome-Annotation-Data)"="Full annotation",geo_loc_name="Canada: Milne Inlet, Baffin Island, Nunavut",tissue_type="liver","Molecule Type"="DNA","Expected Final Version (Genome-Assembly-Data)"="No"]
	Neophocaena_asiaeorientalis_NW_020185321[&"Rough Temperature (°C)"=92.99208211143694,Description="Neophocaena asiaeorientalis asiaeorientalis breed wild unplaced genomic scaffold, Neophocaena_asiaeorientalis_V1 scaffold280, whole genome shotgun sequence",Modified=Wed Dec 03 09:34:04 PST 2025,"Filename (importedFrom)"="sequence - 2025-12-03T092252.244.gb","Genetic Code"="Standard","Annotation Software Version (Genome-Annotation-Data)"="8.0","Assembly Name (Genome-Assembly-Data)"="Neophocaena_asiaeorientalis_V1",Taxonomy="Eukaryota; Metazoa; Chordata; Craniata; Vertebrata; Euteleostomi; Mammalia; Eutheria; Laurasiatheria; Artiodactyla; Whippomorpha; Cetacea; Odontoceti; Phocoenidae; Neophocaena","Common Name"="Yangtze finless porpoise","Path (importedFrom)"="/Users/pannotia/Downloads","Genome Coverage (Genome-Assembly-Data)"="106x",dev_stage="adult","Annotation Provider (Genome-Annotation-Data)"="NCBI",Created=Fri Apr 20 00:00:00 PDT 2018,"Annotation Method (Genome-Annotation-Data)"="Best-placed RefSeq; Gnomon","Features Annotated (Genome-Annotation-Data)"="Gene; mRNA; CDS; ncRNA","Assembly Provider (Genome-Assembly-Data)"="Nanjing normal university","Sequencing Technology (Genome-Assembly-Data)"="Illumina HiSeq2000",db_xref="taxon:1706337",Organism="Neophocaena asiaeorientalis asiaeorientalis","Annotation Version (Genome-Annotation-Data)"="100",sub_species="asiaeorientalis",Accession="NW_020185321.1","% GC"=59.3%,chromosome="Unknown",sex="male","# Nucleotide Sequences With Quality"=0,"Molecular Weight (kDa)"=315.2559000000008,"Annotation Pipeline (Genome-Annotation-Data)"="NCBI eukaryotic genome annotation pipeline",Topology="linear","Annotation Name (Genome-Annotation-Data)"="Neophocaena asiaeorientalis asiaeorientalis Annotation Release 100","Assembly Method (Genome-Assembly-Data)"="SOAPdenovo v. 2.39","Annotation Status (Genome-Annotation-Data)"="Full annotation",geo_loc_name="China: Nanjing",tissue_type="meat","Molecule Type"="DNA"]
	Phocoena_phocoena_NC_089238[&"Rough Temperature (°C)"=92.99208211143694,Description="Phocoena phocoena chromosome 20, mPhoPho1.1, whole genome shotgun sequence",Modified=Wed Dec 03 09:33:37 PST 2025,"Filename (importedFrom)"="sequence - 2025-12-03T092149.650.gb","Genetic Code"="Standard","Annotation Software Version (Genome-Annotation-Data)"="10.3",Taxonomy="Eukaryota; Metazoa; Chordata; Craniata; Vertebrata; Euteleostomi; Mammalia; Eutheria; Laurasiatheria; Artiodactyla; Whippomorpha; Cetacea; Odontoceti; Phocoenidae; Phocoena","Common Name"="harbor porpoise","Annotation Date (Genome-Annotation-Data)"="06/21/2024","Path (importedFrom)"="/Users/pannotia/Downloads","Annotation Provider (Genome-Annotation-Data)"="NCBI RefSeq",Created=Sat Jun 22 00:00:00 PDT 2024,"Annotation Method (Genome-Annotation-Data)"="Gnomon; cmsearch; tRNAscan-SE","Features Annotated (Genome-Annotation-Data)"="Gene; mRNA; CDS; ncRNA",db_xref="taxon:9742",Organism="Phocoena phocoena",Accession="NC_089238.1","% GC"=59.3%,chromosome="20","# Nucleotide Sequences With Quality"=0,"Molecular Weight (kDa)"=315.2559000000008,"Annotation Pipeline (Genome-Annotation-Data)"="NCBI eukaryotic genome annotation pipeline",Topology="linear","Annotation Name (Genome-Annotation-Data)"="GCF_963924675.1-RS_2024_06","Annotation Status (Genome-Annotation-Data)"="Full annotation","Molecule Type"="DNA"]
	Phocoena_sinus_NC_045781[&collection_date="04-Nov-2017","Rough Temperature (°C)"=92.99208211143694,Description="Phocoena sinus isolate mPhoSin1 chromosome 19, mPhoSin1.pri, whole genome shotgun sequence",Modified=Wed Dec 03 09:33:01 PST 2025,"Filename (importedFrom)"="sequence - 2025-12-03T092220.299.gb","Genetic Code"="Standard","Annotation Software Version (Genome-Annotation-Data)"="8.3","Assembly Name (Genome-Assembly-Data)"="mPhoSin1.pri",Taxonomy="Eukaryota; Metazoa; Chordata; Craniata; Vertebrata; Euteleostomi; Mammalia; Eutheria; Laurasiatheria; Artiodactyla; Whippomorpha; Cetacea; Odontoceti; Phocoenidae; Phocoena","Common Name"="vaquita","Path (importedFrom)"="/Users/pannotia/Downloads","Genome Coverage (Genome-Assembly-Data)"="67.26x","Annotation Provider (Genome-Annotation-Data)"="NCBI",Created=Thu Feb 27 00:00:00 PST 2020,"Genome Representation (Genome-Assembly-Data)"="Full",isolate="mPhoSin1","Assembly Date (Genome-Assembly-Data)"="23-JUL-2019","Annotation Method (Genome-Annotation-Data)"="Best-placed RefSeq; Gnomon","Features Annotated (Genome-Annotation-Data)"="Gene; mRNA; CDS; ncRNA","Assembly Provider (Genome-Assembly-Data)"="Vertebrate Genomes Project","Sequencing Technology (Genome-Assembly-Data)"="PacBio Sequel I; Illumina NovaSeq; Arima Genomics Hi-C; Bionano Genomics DLE-1",db_xref="taxon:42100",Organism="Phocoena sinus","Annotation Version (Genome-Annotation-Data)"="100",Accession="NC_045781.1","% GC"=59.3%,chromosome="19",sex="female","# Nucleotide Sequences With Quality"=0,"Molecular Weight (kDa)"=315.2559000000008,"Annotation Pipeline (Genome-Annotation-Data)"="NCBI eukaryotic genome annotation pipeline",Topology="linear","Annotation Name (Genome-Annotation-Data)"="Phocoena sinus Annotation Release 100","Assembly Method (Genome-Assembly-Data)"="FALCON v. 5.1.1; FALCON-Unzip v. 1.0.2; Arrow smrtanalysis Pacbio polishing v. 6.0.0.47841; purge_haplotigs v. 1.0.4; scaff10X v. 4.1; Bionano solve DLS v. 3.3_10252018; Salsa HiC v. 2.2; Arrow smrtanalysis Pacbio polishing & gap filling v. 6.0.0.47841; longranger align v. 2.2.2; freebayes Illumina polishing v. 1.2.0; gEVAL manual curation v. 2019-07-23; VGP assembly pipeline individual v. 1.5","Diploid (Genome-Assembly-Data)"="Principal pseudohaplotype","Annotation Status (Genome-Annotation-Data)"="Full annotation",geo_loc_name="Mexico: San Felipe, Baja California",tissue_type="Cultured fibroblasts (kidney)","Molecule Type"="DNA","Expected Final Version (Genome-Assembly-Data)"="No"]
	Delphinus_delphis_NC_082702[&"Rough Temperature (°C)"=92.99208211143694,Description="Delphinus delphis chromosome 20, mDelDel1.2, whole genome shotgun sequence",Modified=Tue Dec 02 19:18:01 PST 2025,"Filename (importedFrom)"="sequence - 2025-12-02T191742.697.gb","Genetic Code"="Standard","Annotation Software Version (Genome-Annotation-Data)"="10.3",Taxonomy="Eukaryota; Metazoa; Chordata; Craniata; Vertebrata; Euteleostomi; Mammalia; Eutheria; Laurasiatheria; Artiodactyla; Whippomorpha; Cetacea; Odontoceti; Delphinidae; Delphinus","Common Name"="saddleback dolphin","Annotation Date (Genome-Annotation-Data)"="10/25/2024","Path (importedFrom)"="/Users/pannotia/Downloads","Annotation Provider (Genome-Annotation-Data)"="NCBI RefSeq",Created=Mon Oct 28 00:00:00 PDT 2024,"Annotation Method (Genome-Annotation-Data)"="Gnomon; cmsearch; tRNAscan-SE","Features Annotated (Genome-Annotation-Data)"="Gene; mRNA; CDS; ncRNA",db_xref="taxon:9728",Organism="Delphinus delphis",Accession="NC_082702.1","% GC"=59.3%,chromosome="20","# Nucleotide Sequences With Quality"=0,"Molecular Weight (kDa)"=315.24689000000075,"Annotation Pipeline (Genome-Annotation-Data)"="NCBI eukaryotic genome annotation pipeline",Topology="linear","Annotation Name (Genome-Annotation-Data)"="GCF_949987515.2-RS_2024_10","Annotation Status (Genome-Annotation-Data)"="Full annotation","Molecule Type"="DNA"]
	Tursiops_truncatus_NC_047052[&collection_date="11-Nov-2018","Rough Temperature (°C)"=93.03216031280546,Description="Tursiops truncatus isolate mTurTru1 chromosome 19, mTurTru1.mat.Y, whole genome shotgun sequence",Modified=Tue Dec 02 19:05:51 PST 2025,"Filename (importedFrom)"="sequence - 2025-12-02T185759.042.gb","Genetic Code"="Standard","Assembly Name (Genome-Assembly-Data)"="mTurTru1.mat.Y","Annotation Software Version (Genome-Annotation-Data)"="10.3",Taxonomy="Eukaryota; Metazoa; Chordata; Craniata; Vertebrata; Euteleostomi; Mammalia; Eutheria; Laurasiatheria; Artiodactyla; Whippomorpha; Cetacea; Odontoceti; Delphinidae; Tursiops","Common Name"="common bottlenose dolphin","Annotation Date (Genome-Annotation-Data)"="04/30/2025","Path (importedFrom)"="/Users/pannotia/Downloads","Genome Coverage (Genome-Assembly-Data)"="63.7x","Annotation Provider (Genome-Annotation-Data)"="NCBI RefSeq",Created=Wed May 07 00:00:00 PDT 2025,isolate="mTurTru1","Genome Representation (Genome-Assembly-Data)"="Full","Assembly Date (Genome-Assembly-Data)"="15-JAN-2020","Annotation Method (Genome-Annotation-Data)"="Best-placed RefSeq; Gnomon; cmsearch; tRNAscan-SE","Features Annotated (Genome-Annotation-Data)"="Gene; mRNA; CDS; ncRNA","Assembly Provider (Genome-Assembly-Data)"="Vertebrate Genomes Project","Sequencing Technology (Genome-Assembly-Data)"="PacBio Sequel I CLR; Illumina NovaSeq; Arima Genomics Hi-C; Bionano Genomics DLS",db_xref="taxon:9739",Organism="Tursiops truncatus",Accession="NC_047052.1","% GC"=59.4%,chromosome="19",sex="male","# Nucleotide Sequences With Quality"=0,"Molecular Weight (kDa)"=315.26289000000077,"Annotation Pipeline (Genome-Annotation-Data)"="NCBI eukaryotic genome annotation pipeline",Topology="linear","Assembly Method (Genome-Assembly-Data)"="TrioCanu v. 1.8; purge_dups v. 1.0.0; Scaff 10x v. 4.1.0; Bionano solve v. 3.2.1_04122018; Salsa2 HiC v. 2.2; Arrow polishing and gap filling v. smrtlink_6.0.0.47841; Freebayes v. 1.3.1; gEVAL manual curation v. 2020-01-15; VGP trio assembly pipeline v. 1.6","Annotation Name (Genome-Annotation-Data)"="GCF_011762595.2-RS_2025_04","Annotation Status (Genome-Annotation-Data)"="Full annotation",geo_loc_name="USA: Baltimore, Maryland",tissue_type="spleen","Molecule Type"="DNA","Expected Final Version (Genome-Assembly-Data)"="No"]
	Globicephala_melas_NC_083332[&"Rough Temperature (°C)"=92.95200391006843,Description="Globicephala melas chromosome 19, mGloMel1.2, whole genome shotgun sequence",Modified=Wed Dec 03 07:50:45 PST 2025,"Filename (importedFrom)"="sequence - 2025-12-03T074601.734.gb","Genetic Code"="Standard","Annotation Software Version (Genome-Annotation-Data)"="10.3",Taxonomy="Eukaryota; Metazoa; Chordata; Craniata; Vertebrata; Euteleostomi; Mammalia; Eutheria; Laurasiatheria; Artiodactyla; Whippomorpha; Cetacea; Odontoceti; Delphinidae; Globicephala","Common Name"="long-finned pilot whale","Annotation Date (Genome-Annotation-Data)"="11/21/2024","Path (importedFrom)"="/Users/pannotia/Downloads","Annotation Provider (Genome-Annotation-Data)"="NCBI RefSeq",Created=Tue Nov 26 00:00:00 PST 2024,"Annotation Method (Genome-Annotation-Data)"="Gnomon; cmsearch; tRNAscan-SE","Features Annotated (Genome-Annotation-Data)"="Gene; mRNA; CDS; ncRNA",db_xref="taxon:9731",Organism="Globicephala melas",Accession="NC_083332.1","% GC"=59.2%,chromosome="19","# Nucleotide Sequences With Quality"=0,"Molecular Weight (kDa)"=315.3820000000008,"Annotation Pipeline (Genome-Annotation-Data)"="NCBI eukaryotic genome annotation pipeline",Topology="linear","Annotation Name (Genome-Annotation-Data)"="GCF_963455315.2-RS_2024_11","Annotation Status (Genome-Annotation-Data)"="Full annotation","Molecule Type"="DNA"]
	Pseudorca_crassidens_NC_090315[&collection_date="2019-10-31","Rough Temperature (°C)"=93.03216031280546,Description="Pseudorca crassidens isolate mPseCra1 chromosome 20, mPseCra1.hap1, whole genome shotgun sequence",Modified=Wed Dec 03 07:49:59 PST 2025,"Filename (importedFrom)"="sequence - 2025-12-03T074650.275.gb","Genetic Code"="Standard","Annotation Software Version (Genome-Annotation-Data)"="10.3","Assembly Name (Genome-Assembly-Data)"="mPseCra1.hap1",Taxonomy="Eukaryota; Metazoa; Chordata; Craniata; Vertebrata; Euteleostomi; Mammalia; Eutheria; Laurasiatheria; Artiodactyla; Whippomorpha; Cetacea; Odontoceti; Delphinidae; Pseudorca","Common Name"="false killer whale","Annotation Date (Genome-Annotation-Data)"="08/23/2024","Path (importedFrom)"="/Users/pannotia/Downloads","Genome Coverage (Genome-Assembly-Data)"="37.79x",dev_stage="adult","Annotation Provider (Genome-Annotation-Data)"="NCBI RefSeq",Created=Sun Aug 25 00:00:00 PDT 2024,"Genome Representation (Genome-Assembly-Data)"="Full",isolate="mPseCra1","Assembly Date (Genome-Assembly-Data)"="29-APR-2024","Annotation Method (Genome-Annotation-Data)"="Gnomon; cmsearch; tRNAscan-SE",cell_line="PCf002","Features Annotated (Genome-Annotation-Data)"="Gene; mRNA; CDS; ncRNA","Assembly Provider (Genome-Assembly-Data)"="Vertebrate Genomes Project","Sequencing Technology (Genome-Assembly-Data)"="PacBio Sequel II HiFi; Bionano Genomics DLS; Dovetail Omni-C",db_xref="taxon:82174",Organism="Pseudorca crassidens",Accession="NC_090315.1","% GC"=59.4%,chromosome="20",sex="male","# Nucleotide Sequences With Quality"=0,"Molecular Weight (kDa)"=315.3829800000008,"Annotation Pipeline (Genome-Annotation-Data)"="NCBI eukaryotic genome annotation pipeline",Topology="linear","Assembly Method (Genome-Assembly-Data)"="Hifiasm + Hi-C phasing v. 0.19.3 + galaxy0; Bionano Solve v. 3.7; yahs v. 1.2a.1","Annotation Name (Genome-Annotation-Data)"="GCF_039906515.1-RS_2024_08","Diploid (Genome-Assembly-Data)"="Haplotype 1","Annotation Status (Genome-Annotation-Data)"="Full annotation",geo_loc_name="USA: Kona, Hawai'i",tissue_type="Fibroblasts cultured from skin","Molecule Type"="DNA","Expected Final Version (Genome-Assembly-Data)"="No"]
	Sagmatias_obliquidens_NW_020837987[&"Rough Temperature (°C)"=93.07223851417399,Description="Sagmatias obliquidens isolate GAN/ISIS:26980383/991018 unplaced genomic scaffold, ASM367639v1 scaffold43, whole genome shotgun sequence",Modified=Tue Dec 02 19:18:49 PST 2025,"Filename (importedFrom)"="sequence - 2025-12-02T191831.818.gb","Genetic Code"="Standard","Annotation Software Version (Genome-Annotation-Data)"="10.3",Taxonomy="Eukaryota; Metazoa; Chordata; Craniata; Vertebrata; Euteleostomi; Mammalia; Eutheria; Laurasiatheria; Artiodactyla; Whippomorpha; Cetacea; Odontoceti; Delphinidae; Sagmatias","Common Name"="Pacific white-sided dolphin","Annotation Date (Genome-Annotation-Data)"="01/30/2025","Path (importedFrom)"="/Users/pannotia/Downloads","Genome Coverage (Genome-Assembly-Data)"="35.68x",dev_stage="adult","Annotation Provider (Genome-Annotation-Data)"="NCBI RefSeq",Created=Fri Jan 31 00:00:00 PST 2025,"Genome Representation (Genome-Assembly-Data)"="Full",isolate="GAN/ISIS:26980383/991018","Assembly Date (Genome-Assembly-Data)"="JUN-2018","Annotation Method (Genome-Annotation-Data)"="Gnomon; cmsearch; tRNAscan-SE","Features Annotated (Genome-Annotation-Data)"="Gene; mRNA; CDS; ncRNA","Assembly Provider (Genome-Assembly-Data)"="Canada's Genomic Enterprise","Sequencing Technology (Genome-Assembly-Data)"="Illumina HiSeq",db_xref="taxon:3371155",Organism="Sagmatias obliquidens",Accession="NW_020837987.1","% GC"=59.5%,chromosome="Unknown",sex="female","# Nucleotide Sequences With Quality"=0,"Molecular Weight (kDa)"=315.32793000000083,"Annotation Pipeline (Genome-Annotation-Data)"="NCBI eukaryotic genome annotation pipeline",Topology="linear","Annotation Name (Genome-Annotation-Data)"="GCF_003676395.1-RS_2025_01","Assembly Method (Genome-Assembly-Data)"="supernova v. 2.1.1","Annotation Status (Genome-Annotation-Data)"="Updated annotation",tissue_type="blood","Molecule Type"="DNA","Expected Final Version (Genome-Assembly-Data)"="Yes"]
	Lagenorhynchus_albirostris_NC_083113[&"Rough Temperature (°C)"=92.9119257086999,Description="Lagenorhynchus albirostris chromosome 19, mLagAlb1.1, whole genome shotgun sequence",Modified=Wed Dec 03 07:50:28 PST 2025,"Filename (importedFrom)"="sequence - 2025-12-03T074827.394.gb","Genetic Code"="Standard","Annotation Software Version (Genome-Annotation-Data)"="10.2",Taxonomy="Eukaryota; Metazoa; Chordata; Craniata; Vertebrata; Euteleostomi; Mammalia; Eutheria; Laurasiatheria; Artiodactyla; Whippomorpha; Cetacea; Odontoceti; Delphinidae; Lagenorhynchus","Common Name"="white-beaked dolphin","Annotation Date (Genome-Annotation-Data)"="10/05/2023","Path (importedFrom)"="/Users/pannotia/Downloads","Annotation Provider (Genome-Annotation-Data)"="NCBI RefSeq",Created=Mon Oct 09 00:00:00 PDT 2023,"Annotation Method (Genome-Annotation-Data)"="Gnomon; cmsearch; tRNAscan-SE","Features Annotated (Genome-Annotation-Data)"="Gene; mRNA; CDS; ncRNA",db_xref="taxon:27610",Organism="Lagenorhynchus albirostris",Accession="NC_083113.1","% GC"=59.1%,chromosome="19","# Nucleotide Sequences With Quality"=0,"Molecular Weight (kDa)"=315.34798000000086,"Annotation Pipeline (Genome-Annotation-Data)"="NCBI eukaryotic genome annotation pipeline",Topology="linear","Annotation Name (Genome-Annotation-Data)"="GCF_949774975.1-RS_2023_10","Annotation Status (Genome-Annotation-Data)"="Full annotation","Molecule Type"="DNA"]
	Orcinus_orca_NC_064578[&"Rough Temperature (°C)"=92.87184750733137,Description="Orcinus orca chromosome 20, mOrcOrc1.1, whole genome shotgun sequence",Modified=Wed Dec 03 07:49:33 PST 2025,"Filename (importedFrom)"="sequence - 2025-12-03T074848.383.gb","Genetic Code"="Standard","Annotation Software Version (Genome-Annotation-Data)"="10.1",Taxonomy="Eukaryota; Metazoa; Chordata; Craniata; Vertebrata; Euteleostomi; Mammalia; Eutheria; Laurasiatheria; Artiodactyla; Whippomorpha; Cetacea; Odontoceti; Delphinidae; Orcinus","Common Name"="killer whale","Annotation Date (Genome-Annotation-Data)"="02/27/2023","Path (importedFrom)"="/Users/pannotia/Downloads","Annotation Provider (Genome-Annotation-Data)"="NCBI RefSeq",Created=Thu Mar 02 00:00:00 PST 2023,"Annotation Method (Genome-Annotation-Data)"="Best-placed RefSeq; Gnomon; cmsearch; tRNAscan-SE","Features Annotated (Genome-Annotation-Data)"="Gene; mRNA; CDS; ncRNA",db_xref="taxon:9733",Organism="Orcinus orca",Accession="NC_064578.1","% GC"=59.0%,chromosome="20","# Nucleotide Sequences With Quality"=0,"Molecular Weight (kDa)"=315.4030300000008,"Annotation Pipeline (Genome-Annotation-Data)"="NCBI eukaryotic genome annotation pipeline",Topology="linear","Annotation Name (Genome-Annotation-Data)"="GCF_937001465.1-RS_2023_02","Annotation Status (Genome-Annotation-Data)"="Updated annotation","Molecule Type"="DNA"]
	Lipotes_vexillifer_NW_006798798[&"Rough Temperature (°C)"=92.71153470185727,Description="Lipotes vexillifer unplaced genomic scaffold, Lipotes_vexillifer_v1 scaffold182, whole genome shotgun sequence",Modified=Wed Dec 03 09:33:49 PST 2025,"Filename (importedFrom)"="sequence - 2025-12-03T092352.559.gb","Genetic Code"="Standard","Annotation Software Version (Genome-Annotation-Data)"="5.2",Taxonomy="Eukaryota; Metazoa; Chordata; Craniata; Vertebrata; Euteleostomi; Mammalia; Eutheria; Laurasiatheria; Artiodactyla; Whippomorpha; Cetacea; Odontoceti; Lipotidae; Lipotes","Common Name"="Yangtze River dolphin","Path (importedFrom)"="/Users/pannotia/Downloads","Annotation Provider (Genome-Annotation-Data)"="NCBI",Created=Tue Apr 01 00:00:00 PDT 2014,"Annotation Method (Genome-Annotation-Data)"="Best-placed RefSeq; Gnomon","Features Annotated (Genome-Annotation-Data)"="Gene; mRNA; CDS; ncRNA",db_xref="taxon:118797",Organism="Lipotes vexillifer","Annotation Version (Genome-Annotation-Data)"="Lipotes vexillifer Annotation Release 100",Accession="NW_006798798.1","% GC"=58.7%,chromosome="Unknown","# Nucleotide Sequences With Quality"=0,"Annotation Pipeline (Genome-Annotation-Data)"="NCBI eukaryotic genome annotation pipeline","Molecular Weight (kDa)"=315.1879200000009,Topology="linear","Annotation Status (Genome-Annotation-Data)"="Full annotation","Molecule Type"="DNA"]
	Kogia_breviceps_NC_081327[&collection_date="2017-08-24","Rough Temperature (°C)"=92.67145650048874,Description="Kogia breviceps isolate mKogBre1 chromosome 18, mKogBre1 haplotype 1, whole genome shotgun sequence",Modified=Wed Dec 03 09:33:13 PST 2025,"Filename (importedFrom)"="sequence - 2025-12-03T093207.619.gb","Genetic Code"="Standard","Annotation Software Version (Genome-Annotation-Data)"="10.3","Assembly Name (Genome-Assembly-Data)"="mKogBre1 haplotype 1",Taxonomy="Eukaryota; Metazoa; Chordata; Craniata; Vertebrata; Euteleostomi; Mammalia; Eutheria; Laurasiatheria; Artiodactyla; Whippomorpha; Cetacea; Odontoceti; Physeteridae; Kogia","Common Name"="pygmy sperm whale","Annotation Date (Genome-Annotation-Data)"="07/30/2024","Path (importedFrom)"="/Users/pannotia/Downloads","Genome Coverage (Genome-Assembly-Data)"="23.0x",dev_stage="juvenile","Annotation Provider (Genome-Annotation-Data)"="NCBI RefSeq",Created=Thu Aug 01 00:00:00 PDT 2024,"Genome Representation (Genome-Assembly-Data)"="Full",isolate="mKogBre1","Assembly Date (Genome-Assembly-Data)"="25-MAY-2022","Annotation Method (Genome-Annotation-Data)"="Gnomon; cmsearch; tRNAscan-SE","Features Annotated (Genome-Annotation-Data)"="Gene; mRNA; CDS; ncRNA","Assembly Provider (Genome-Assembly-Data)"="Vertebrate Genomes Project","Sequencing Technology (Genome-Assembly-Data)"="PacBio Sequel II HiFi; Bionano DLS; Arima Hi-C v2",db_xref="taxon:27615",Organism="Kogia breviceps",Accession="NC_081327.1","% GC"=58.6%,chromosome="18",sex="female","# Nucleotide Sequences With Quality"=0,"Molecular Weight (kDa)"=315.10988000000094,"Annotation Pipeline (Genome-Annotation-Data)"="NCBI eukaryotic genome annotation pipeline",Topology="linear","Assembly Method (Genome-Assembly-Data)"="Hifiasm + Hi-C phasing v. 0.16.1 (r375) + galaxy1; Bionano solve v. 3.7; salsa v. 2.3","Annotation Name (Genome-Annotation-Data)"="GCF_026419965.1-RS_2024_07","Diploid (Genome-Assembly-Data)"="Haplotype 1","Annotation Status (Genome-Annotation-Data)"="Full annotation",geo_loc_name="USA: La Jolla, CA",tissue_type="fibroblast cells from skin","Molecule Type"="DNA","Expected Final Version (Genome-Assembly-Data)"="Yes"]
	Physeter_macrocephalus_NC_041230[&"Rough Temperature (°C)"=92.87184750733137,Description="Physeter macrocephalus isolate SW-GA chromosome 17, ASM283717v5, whole genome shotgun sequence",Modified=Wed Dec 03 09:32:51 PST 2025,"Filename (importedFrom)"="sequence - 2025-12-03T093110.682.gb","Genetic Code"="Standard","Annotation Software Version (Genome-Annotation-Data)"="10.3",Taxonomy="Eukaryota; Metazoa; Chordata; Craniata; Vertebrata; Euteleostomi; Mammalia; Eutheria; Laurasiatheria; Artiodactyla; Whippomorpha; Cetacea; Odontoceti; Physeteridae; Physeter","Common Name"="sperm whale","Annotation Date (Genome-Annotation-Data)"="01/08/2025","Path (importedFrom)"="/Users/pannotia/Downloads","Genome Coverage (Genome-Assembly-Data)"="248x",dev_stage="adult","Annotation Provider (Genome-Annotation-Data)"="NCBI RefSeq",Created=Fri Jan 10 00:00:00 PST 2025,isolate="SW-GA","Assembly Date (Genome-Assembly-Data)"="SEP-2017","Annotation Method (Genome-Annotation-Data)"="Best-placed RefSeq; Gnomon; cmsearch; tRNAscan-SE","Features Annotated (Genome-Annotation-Data)"="Gene; mRNA; CDS; ncRNA","Assembly Provider (Genome-Assembly-Data)"="BGI","Sequencing Technology (Genome-Assembly-Data)"="BGISEQ-500",db_xref="taxon:9755",Organism="Physeter macrocephalus",Accession="NC_041230.1","% GC"=59.0%,chromosome="17",sex="female","# Nucleotide Sequences With Quality"=0,"Molecular Weight (kDa)"=315.21189000000095,"Annotation Pipeline (Genome-Annotation-Data)"="NCBI eukaryotic genome annotation pipeline",Topology="linear","Assembly Method (Genome-Assembly-Data)"="SOAPdenovo v. SEP-2017; ARCS pipeline v. SEP-2017; Supernova v. SEP-2017","Annotation Name (Genome-Annotation-Data)"="GCF_002837175.3-RS_2025_01","Annotation Status (Genome-Annotation-Data)"="Updated annotation",tissue_type="muscle","Molecule Type"="DNA"]
	Mesoplodon_densirostris_NC_082679[&collection_date="2011-01-11","Rough Temperature (°C)"=91.99292123629112,Description="Mesoplodon densirostris isolate mMesDen1 chromosome 19, mMesDen1 primary haplotype, whole genome shotgun sequence",Modified=Wed Dec 03 09:33:24 PST 2025,"Filename (importedFrom)"="sequence - 2025-12-03T093138.137.gb","Genetic Code"="Standard","Annotation Software Version (Genome-Annotation-Data)"="10.2","Assembly Name (Genome-Assembly-Data)"="mMesDen1 primary haplotype",Taxonomy="Eukaryota; Metazoa; Chordata; Craniata; Vertebrata; Euteleostomi; Mammalia; Eutheria; Laurasiatheria; Artiodactyla; Whippomorpha; Cetacea; Odontoceti; Ziphiidae; Mesoplodon","Common Name"="Blainville's beaked whale","Annotation Date (Genome-Annotation-Data)"="10/03/2023","Path (importedFrom)"="/Users/pannotia/Downloads","Genome Coverage (Genome-Assembly-Data)"="43.5x",dev_stage="adult","Annotation Provider (Genome-Annotation-Data)"="NCBI RefSeq",Created=Fri Oct 06 00:00:00 PDT 2023,"Genome Representation (Genome-Assembly-Data)"="Full",isolate="mMesDen1","Assembly Date (Genome-Assembly-Data)"="15-FEB-2022","Annotation Method (Genome-Annotation-Data)"="Gnomon; cmsearch; tRNAscan-SE",cell_type="cultured fribroblasts from skin","Features Annotated (Genome-Annotation-Data)"="Gene; mRNA; CDS; ncRNA","Assembly Provider (Genome-Assembly-Data)"="Vertebrate Genomes Project","Sequencing Technology (Genome-Assembly-Data)"="PacBio Sequel II HiFi; Bionano optical mapping; Illumina NovoSeq 6000",db_xref="taxon:48708",Organism="Mesoplodon densirostris",Accession="NC_082679.1","% GC"=56.9%,chromosome="19",sex="male","# Nucleotide Sequences With Quality"=0,"Molecular Weight (kDa)"=308.9090600000007,"Annotation Pipeline (Genome-Annotation-Data)"="NCBI eukaryotic genome annotation pipeline",Topology="linear","Assembly Method (Genome-Assembly-Data)"="Hifiasm v. 0.16.1+galaxy1; purge_dups v. 1.2.5+galaxy3; Bionano solve v. 3.7.0+galaxy0; Salsa v. 2.3+galaxy2","Annotation Name (Genome-Annotation-Data)"="GCF_025265405.1-RS_2023_10","Diploid (Genome-Assembly-Data)"="Principal Haplotype","Annotation Status (Genome-Annotation-Data)"="Full annotation",geo_loc_name="USA: Florida, Melbourne Beach",tissue_type="muscle","Molecule Type"="DNA","Expected Final Version (Genome-Assembly-Data)"="No"]
;
end;

begin characters;
	dimensions nchar=990;
	format datatype=dna missing=? gap=-;
	matrix
	Delphinapterus_leucas_NW_022098006	ATGCCCACCTTGGAAAACTCCTTGATCCTCACAGCCTACATCATGATCTTTCTCACGGGTCTCCCTGCCAACCTCCTGGCGCTGCGGGCCTTTGTGGGGCGCGTCCGCCAGCCGCACCCCGCGCCCATCCACATCCTCCTGCTCAGCCTGACGCTGGCGGACCTCCTGCTGCTTCTGCTGCTGCCTTTCAAGATGGTGGAGGCCGCGTCTGACTTCCTCTGGCACCTGCCTGAGCTACTCTGTGCTGTCACGGGTTTTGGCTTCTACAGTAGCATCTACTGCAGCGTGTGGCTCCTGGCGGCCATCAGCATCGAGCGCTACCTGGGAGTGGCTTTCCCCGTGCGGTACAAGCTGTCCCGCCGGCCTGTGTATGGAGTGATTGCTGCTCTGGTCTCCTGGATCCTGTCCTTTGGTCATTGCACCATAGTGATCATCACCCAGTACTTAAACTCAACCCAGAGGCTCACAAACGGGAGTAGCATAATGTGCTATGAGAACTTCACGGCAGAGCAGCTGGAGGTGGTGATTCCCGTGCGGCTGGAGCTGTTCCTTGTCCTCTTCCTCATCCCCATGGCGGTCACCATCTTCTGCTACTGGCGCTTTGTGTGGGTCATGCTCACCCAGCCCCACGTGGGGGCCCAGAGGCGGCGCCGAGCCGTGGGGCTGGCTGTGGTGACCCTCCTTAATTTCCTGGTGTGCTTTGGGCCATACAACGTATCCCACCTGGTGGGGTTCCACACGAAGGTGAGCCCCAAGTGGCGGGCAGAAGCCGTGGTATTGAGTTCCCTCAACGCCAGTCTGGACCCCTTGCTTTTCTATTTCTCTTCTTCAGCCGTGCGCAGGGCCTTTGGGAAAGGGTTGCAGGCACTGCGGCATCGGGGCTCCTCCCTGCTGGGACGCAGAGGCAAAGAGACAGCAGAAGTGGCGAATGTGGACAGGGGTGTGAGTCAAACAGAGGGAGCGCCGAGTTCTGACTACACCACAGACTAA
	Monodon_monoceros_NW_021703766	ATGCCCACCTTGGAAAACTCCTTGATCCTCACAGCCTACATCATGATCTTTCTCACGGGTCTCCCTGCCAACCTCCTGGCGCTGCGGGCCTTTGTGGGGCGCGTCCGCCAGCCGCACCCCGCGCCCATCCACATCCTCCTGCTCAGCCTGACACTGGCGGACCTCCTGCTGCTTCTGCTGCTGCCTTTCAAGATGGCGGAGGCCGCGTCTGACTTCCTCTGGCACCTGCCTGAGCTACTCTGTGCTGTCACGGGTTTTGGCTTCTACAGTAGCATCTACTGCAGCGTGTGGCTCCTGGCGGCCATCAGCATCGAGCGCTACCTGGGAGTGGCTTTCCCCGTGCGGTACAAGCTGTCCCGCCGGCCTGTGTATGGAGTGATTGCTGCTCTGGTCTCCTGGATCCTGTCCTTTGGTCATTGCACCATAGTGATCATCACCCAGTACTTAAACTCAACCCAGAGGCTCACAAACGGGAGTAGCATAATCTGCTACGAGAACTTCACGGCAGAGCAGCTGGAGGTGGTGATTCCCGTGCGGCTGGAGCTGTTCCTTGTCCTCTTCCTCATCCCCATGGCGGTCACCATCTTCTGCTACTGGCGCTTTGTGTGGGTCATGCTCACCCAGCCCCACGTGGGGGCCCAGAGGCGGCGCCGAGCCGTGGGGCTGGCTGTGGTGACCCTCCTTAATTTCCTGGTGTGCTTTGGGCCATACAACGTATCCCACCTGGTGGGGTTCCACACGAAGGTGAGCCCCAAGTGGCGGGCAGAAGCCGTGGTATTGAGCTCCCTCAACGCCAGTCTGGACCCCTTGCTTTTCTATTTCTCTTCTTCAGCCGTGCGCAGGGCCTTTGGGAAAGGGTTGCAGGCACTGCGGCATCGGGGCTCCTCCCTGCTGGGACGCAGAGGCAAAGAGACAGCAGAAGTGGCGAATGTGGACAGGGGTGTGAGTCAAACAGAGGGAGCGCCGAGTTCTGACTACACCACAGACTAA
	Neophocaena_asiaeorientalis_NW_020185321	ATGCCCACCTTGGAAAACTCCTTGATCCTCACAGCCTACATCATCATCTTCCTCACGGGTCTCCCTGCCAACCTCCTGGCGCTGCGGGCCTTTGTGGGGCGCGTCCGCCAGCCGCACCCCGCGCCCATCCACATCCTTCTGCTCAGCCTGACGCTGGCGGACCTCCTGCTGCTTCTGCTGCTGCCTTTCAAGATGGTGGATGCCGCGTCTGACTTCATCTGGCCCCTGCCCGAGCTAGTCTGTGCTGTCACGGGTTTTGGCTTCTACAGTAGCATCTACTGCAGCGTGTGGCTCCTGGCGGCCATCAGCATCGAGCGCTACCTGGGAGTGGCTTTCCCCGTGCGGTACAAGCTGTCCCGCCGGCCTGTGTATGGAGTGATTGCTGCTCTGATCTCCTGGATCCTGTCCTTTGGTCATTGCACCATAGTGATCATCATCCAGTACCTCAACTCAACCCAGAGGCTCACAAACGAGAGTAGCATAATCTGCTACGAGAACTTCACGGCAGAGCAGCTGGAGGTGGTGATTCCCGTGCGGCTGGAGCTGTTCCTTGTCCTCTTCCTCATCCCCATGGCGGTCACCATCTTCTGCTACTGGCGCTTTGTGTGGATCATGCTCACCCAGCCCCACGTGGGGGCCCAGAGGCGGCGCCGAGCCGTGGGGCTGGCTGTGGTGACCCTCCTTAATTTCCTGGTGTGCTTTGGGCCATACAACGTATCCCACCTGGTGGGGTTCCACACGAAGGTGAGCCCCAAGTGGCGGGCAGAAGCCGTGTTATTGAGTTCCCTCAATGCCAGTCTGGACCCCTTGCTTTTCTATTTCTCTTCTTCAGCCGTGCGCAGGGCCTTTGGGAAAGGGTTGCAGGCACTGCGGCATCGGGGCTCCTCCCTGCTGGGACGCAGAGGCAAAGAGACAGCAGAAGTGGCGAATGTGGACAGGGGTGTGAGTCAAACAGAGGGAGCGCCGAGTTCTGACTACACCACAGACTAA
	Phocoena_phocoena_NC_089238	ATGCCCACCTTGGAAAACTCCTTGATCCTCACAGCCTACATCATCATCTTCCTCACGGGTCTCCCTGCCAACCTCCTGGCGCTGCGGGCCTTTGTGGGGCGCGTCCGCCAGCCGCACCCCGCGCCCATCCACATCCTTCTGCTCAGCCTGACGCTGGCGGACCTCCTGCTGCTTCTGCTGCTGCCTTTCAAGATGGTGGATGCCGCGTCTGACTTCATCTGGCCCCTGCCCGAGCTAGTCTGTGCTGTCACGGGTTTTGGCTTCTACAGTAGCATCTACTGCAGCGTGTGGCTCCTGGCGGCCATCAGCATCGAGCGCTACCTGGGAGTGGCTTTCCCCGTGCGGTACAAGCTGTCCCGCCGGCCTGTGTATGGAGTGATTGCTGCTCTGATCTCCTGGATCCTGTCCTTTGGTCATTGCACCATAGTGATCATCATCCAGTACCTCAACTCAACCCAGAGGCTCACAAACGAGAGTAGCATAATCTGCTACGAGAACTTCACGGCAGAGCAGCTGGAGGTGGTGATTCCCGTGCGGCTGGAGCTGTTCCTTGTCCTCTTCCTCATCCCCATGGCGGTCACCATCTTCTGCTACTGGCGCTTTGTGTGGATCATGCTCACCCAGCCCCACGTGGGGGCCCAGAGGCGGCGCCGAGCCGTGGGGCTGGCTGTGGTGACCCTCCTTAATTTCCTGGTGTGCTTTGGGCCATACAACGTATCCCACCTGGTGGGGTTCCACACGAAGGTGAGCCCCAAGTGGCGGGCAGAAGCCGTGTTATTGAGTTCCCTCAATGCCAGTCTGGACCCCTTGCTTTTCTATTTCTCTTCTTCAGCCGTGCGCAGGGCCTTTGGGAAAGGGTTGCAGGCACTGCGGCATCGGGGCTCCTCCCTGCTGGGACGCAGAGGCAAAGAGACAGCAGAAGTGGCGAATGTGGACAGGGGTGTGAGTCAAACAGAGGGAGCGCCGAGTTCTGACTACACCACAGACTAA
	Phocoena_sinus_NC_045781	ATGCCCACCTTGGAAAACTCCTTGATCCTCACAGCCTACATCATCATCTTCCTCACGGGTCTCCCTGCCAACCTCCTGGCGCTGCGGGCCTTTGTGGGGCGCGTCCGCCAGCCGCACCCCGCGCCCATCCACATCCTTCTGCTCAGCCTGACGCTGGCGGACCTCCTGCTGCTTCTGCTGCTGCCTTTCAAGATGGTGGATGCCGCGTCTGACTTCATCTGGCCCCTGCCCGAGCTAGTCTGTGCTGTCACGGGTTTTGGCTTCTACAGTAGCATCTACTGCAGCGTGTGGCTCCTGGCGGCCATCAGCATCGAGCGCTACCTGGGAGTGGCTTTCCCCGTGCGGTACAAGCTGTCCCGCCGGCCTGTGTATGGAGTGATTGCTGCTCTGATCTCCTGGATCCTGTCCTTTGGTCATTGCACCATAGTGATCATCATCCAGTACCTCAACTCAACCCAGAGGCTCACAAACGAGAGTAGCATAATCTGCTACGAGAACTTCACGGCAGAGCAGCTGGAGGTGGTGATTCCCGTGCGGCTGGAGCTGTTCCTTGTCCTCTTCCTCATCCCCATGGCGGTCACCATCTTCTGCTACTGGCGCTTTGTGTGGATCATGCTCACCCAGCCCCACGTGGGGGCCCAGAGGCGGCGCCGAGCCGTGGGGCTGGCTGTGGTGACCCTCCTTAATTTCCTGGTGTGCTTTGGGCCATACAACGTATCCCACCTGGTGGGGTTCCACACGAAGGTGAGCCCCAAGTGGCGGGCAGAAGCCGTGTTATTGAGTTCCCTCAATGCCAGTCTGGACCCCTTGCTTTTCTATTTCTCTTCTTCAGCCGTGCGCAGGGCCTTTGGGAAAGGGTTGCAGGCACTGCGGCATCGGGGCTCCTCCCTGCTGGGACGCAGAGGCAAAGAGACAGCAGAAGTGGCGAATGTGGACAGGGGTGTGAGTCAAACAGAGGGAGCGCCGAGTTCTGACTACACCACAGACTAA
	Delphinus_delphis_NC_082702	ATGCCCAGCTTGAAAAGCTCCTTGATCCTCACAGCCTACATCATCATCTTCCTCACTGGTCTCCCTGCCAACCTCCTGGCACTGCGGGCCTTTGTGGGGCGCGTCCGCCAGCCGCACCCCGCGCCCATCCACATCCTTCTGCTCAGCCTGACGCTGGCGGACCTCCTGCTGCTTCTGCTGCTGCCTTTCAGGATGGTAGAGGCCGCGTCTGACTTCGTCTGGTACCTGCCTGAGCTAGTCTGTGCTGTCACGGGTTTTGGCTTCTACAGTAGCATCTACTGCAGCGTGTGGCTCCTGGCGGCCATCAGCATCGAGCGCTACCTGGGAGTGGCTTTCCCCGTGCGGTACAAGCTGTCCCGCCGGCCTCTGTATGGAGTGATTGCTGCTCTGATCTCCTGGATCCTGTCCTTTGGTCATTGCACCATAGTGATCATCACTCAGTACCTCAACTCAGGCCAGAGGCTCACGAACCAGAGTAGCATAACGTGCTACGAGAACTTCACGGCAGAGCAGCTGAAGGTGGTGATTCCCGTGCGGCTGGAGCTGTTCCTCGTCCTCTTCCTCATCCCCATGGCGGTCACCATCTTCTGCTACTGGCGCTTTGTGTGGATCATGCTCACCCAGCCCCACGTGGGGGCCCAGAGGCGGCGCCGAGCCGTGGGGCTGGCTGTGGTGACCCTCCTTAATTTCCTGGTGTGCTTTGGGCCATATAACGTATCCCACCTGGTGGGGTTCCACACGAATGTGAGCCCCCCGTGGCGGGCAGAAGCCGTGGTACTGAGTTCCCTCAATGCCAGTCTGGACCCCTTGCTTTTCTATTTCTCTTCTTCAGCCGTGCGCAGAGCCTTTGGGAAAGGGTTGCAGGCACTGCGGCTTCGGGGCTCCTCCCTGCTGGGACGCAGAGGCAAAGAGACAGCAGAAGTGGCGAATGTGGACAGGGGTGTGAGTCAAACAGAGGGAGCGCCGAGTTCTGACTACACCACAGACTAA
	Tursiops_truncatus_NC_047052	ATGCCCAGCTTGAAAAGCTCCTTGATCCTCACAGCCTACATCATCATCTTCCTCACTGGTCTCCCTGCCAACCTCCTGGCACTGCGGGCCTTTGTGGGGCGCGTCCGCCAGCCGCACCCCGCGCCCATCCACATCCTTCTGCTCAGCCTGACGCTGGCGGACCTCCTGCTGCTTCTGCTGCTGCCTTTCAGGATGGTAGAGGCCGCGTCTGACTTCGTCTGGTACCTGCCTGAGCTAGTCTGTGCTGTCACGGGTTTTGGCTTCTACAGTAGCATCTACTGCAGCGTGTGGCTCCTGGCGGCCATCAGCATCGAGCGCTACCTGGGAGTGGCTTTCCCCGTGCGGTACAAGCTGTCCCGCCGGCCTCTGTATGGAGTGATTGCTGCTCTGATCTCCTGGATCCTGTCCTTTGGTCATTGCACCATAGTGATCATCACTCAGTACCTCAACTCAGGCCAGAGGCTCACGAACCAGAGTAGCATAACGTGCTACGAGAACTTCACGGCAGAGCAGCTGGAGGTGGTGATTCCCGTGCGGCTGGAGCTGTTCCTCGTCCTCTTCCTCATCCCCATGGCGGTCACCATCTTCTGCTACTGGCGCTTTGTGTGGGTCATGCTCACCCAGCCCCACGTGGGGGCCCAGAGGCGGCGCCGAGCCGTGGGGCTGGCTGTGGTGACCCTCCTTAATTTCCTGGTGTGCTTTGGGCCATATAACATATCCCACCTGGTGGGGTTCCACACGAATGTGAGCCCCCCGTGGCGGGCAGAAGCCGTGGTACTGAGTTCCCTCAATGCCAGTCTGGACCCCTTGCTTTTCTATTTCTCTTCTTCAGCCGTGCGCAGAGCCTTTGGGAAAGGGTTGCAGGCACTGCGGCTTCGGGGCTCCTCCCTGCTGGGACGCAGAGGCAAAGAGACAGCAGAAGTGGCGAATGTGGACAGGGGTGTGAGTCAAACAGAGGGAGCGCCGAGTTCTGACTACACCACAGACTAA
	Globicephala_melas_NC_083332	ATGCCCAGCTTGAAAAGCTCCTTGATCCTCACAGCCTACATCATCATCTTCCTCACTGGTCTCCCTGCCAACCTCCTGGCACTGCGGGCCTTTGTGGGGCGCGTCCGCCAGCCGCACCCTGCGCCCATCCACATCCTTCTGCTCAGCCTGACGCTGGCGGACCTCCTGCTGCTTCTGCTGCTGCCTTTCAGGATGGTAGAGGCCGCGTCTGACTTCGTCTGGTACCTGCCTGAGCTAGTCTGTGCTGTCACGGGTTTTGGCTTCTACAGTAGCATCTACTGCAGCGTGTGGCTCCTGGCGGCCATCAGCATCGAGCGCTACCTGGGAGTGGCTTTCCCCGTGCGGTACAAGCTGTCCCGCCGGCCTCTGTATGGAGTGATTGCTGCTCTGATCTCCTGGATCCTGTCCTTTGGTCATTGCACCATAGTGATCATCACTCAGTACCTCAACTCAGGCCAGAGGCTCACGAACGAGAGTAGCATAATGTGCTACGAGAACTTCACGGCAGAGCAGCTGGAGGTGGTGATTCCCGTGCGGCTGGAGCTGTTCCTCGTCCTCTTCCTCATCCCCATGGCGGTCACCATCTTCTGCTACTGGCGCTTTGTGTGGGTCATGCTCACCCAGCCCCACGTGGGGGCCCAGAGGCGGCGCCGAGCCGTGGGGCTGGCTGTGGTGACCCTCCTTAATTTCCTGGTGTGCTTTGGGCCATATAACGTATCCCACCTGGTGGGGTTCCACACGAATGTGAGCCCCCCGTGGCGGGCAGAAGCCGTGGTACTGAGTTCCCTCAATGCCAGTCTGGACCCCTTGCTTTTCTATTTCTCTTCTTCAGCCGTGCGCAGAGCCTTTGGGAAAGGGTTGCAGGCACTGAGGCATCGGGGCTCCTCCCTGCTGGGACGCAGAGGCAAAGAGACAGCAGAAGTGGCGAATGTGGACAGGGGTGTGAGTCAAACAGAGGGAGCGCCGAGTTCTGACTACACCACAGACTAA
	Pseudorca_crassidens_NC_090315	ATGCCCAGCTTGAAAAGCTCCTTGATCCTCACAGCCTACATCATCATCTTCCTCACTGGTCTCCCTGCCAACCTCCTGGCACTGCGGGCCTTTGTGGGGCGCGTCCGCCAGCCGCACCCCGCGCCCATCCACATCCTTCTGCTCAGCCTGACGCTGGCGGACCTCCTGCTGCTTCTGCTGCTGCCTTTCAGGATGGTAGAGGCCGCGTCTGACTTCGTCTGGTACCTGCCTGAGCTAGTCTGTGCTGTCACGGGTTTTGGCTTCTACAGTAGCATCTACTGCAGCGTGTGGCTCCTGGCGGCCATCAGCATCGAGCGCTACCTGGGAGTGGCTTTCCCCGTGCGGTACAAGCTGTCCCGCCGGCCTCTGTATGGAGTGATTGCTGCTCTGATCTCCTGGATCCTGTCCTTTGGTCATTGCACCATAGTGATCATCACTCAGTACCTCAACTCAGGCCAGAGGCTCACGAACGGGAGTAGCATAATGTGCTACGAGAACTTCACGGCAGAGCAGCTGGAGGTGGTGATTCCCGTGCGGCTGGAGCTGTTCCTCGTCCTCTTCCTCATCCCCATGGCGGTCACCATCTTCTGCTACTGGCGCTTTGTGTGGGTCATGCTCACCCAGCCCCACGTGGGGGCCCAGAGGCGGCGCCGAGCCGTGGGGCTGGCTGTGGTGACCCTCCTTAATTTCCTGGTGTGCTTTGGGCCATATAACGTATCCCACCTGGTGGGGTTCCACACGAATGTGAGCCCCCCGTGGCGGGCAGAAGCCGTGGTACTGAGTTCCCTCAATGCCAGTCTGGACCCCTTGCTTTTCTATTTCTCTTCTTCAGCCGTGCGCAGAGCCTTTGGGAAAGGGTTGCAGGCACTGAGGCATCGGGGCTCCTCCCTGCTGGGACGCAGAGGCAAAGAGACAGCAGAAGTGGCGAATGTGGACAGGGGTGTGAGTCAAACAGAGGGAGCGCCGAGTTCTGACTACACCACAGACTAA
	Sagmatias_obliquidens_NW_020837987	ATGCCCAGCTTGAAAAGCTCCTTGATCCTCACAGCCTACATCATCATCTTCCTCACTGGTCTCCCTGCCAACCTCCTGGCACTGCGGGCCTTTGTGGGGCGCGTCCGCCAGCCGCACCCCGCGCCCATCCACATCCTTCTGCTCAGCCTGACGCTGGCGGACCTCCTGCTGCTTCTGCTGCTGCCTTTCAGGATGGTAGAGGCCGCGTCTGACTTCGTCTGGTACCTGCCTGAGCTAGTCTGTGCTGTCACGGGTTTTGGCTTCTACAGTAGCATCTACTGCAGCGTGTGGCTCCTGGCGGCCATCAGCATCGAGCGCTACCTGGGAGTGGCTTTCCCCGTGCGGTACAAGCTGTCCCGCCGGCCTCTGTATGGAGTGATTGCTGCTCTGATCTCCTGGATCCTGTCCTTTGGTCATTGCACCATAGTGATCATCACTCAGTACCTCAACTCAGGCCAGAGGCTCACGAACGGGAGTAGCATAACGTGCTACGAGAACTTCACGGCAGAGCAGCTGGAGGTGGTGATTCCCGTGCGGCTGGAGCTGTTCCTCGTCCTCTTCCTCATCCCCATGGCGGTCACCATCTTCTGCTACTGGCGCTTTGTGTGGATCATGCTCACCCAGCCCCACGTGGGGGCCCAGAGGCGGCGCCGAGCCGTGGGGCTGGCTGTGGTGACCCTCCTTAATTTCCTGGTGTGCTTTGGGCCATATAACGTATCCCACCTGGTGGGGTTCCACACGAATGTGAGCCCCCCGTGGCGGGCAGAAGCCGTGGTACTGAGTTCCCTCAATGCCAGTCTGGACCCCTTGCTTTTCTATTTCTCTTCTTCAGCCGTGCGCAGAGCCTTTGGGAAAGGGTTGCAGGCACTGCGGCATCGGGGCTCCTCCCTGCTGGGACGCAGAGGCAAAGAGACAGCAGAAGTGGCGAATGTGGACAGGGGTGTGAGTCAAACAGAGGGAGCGCCGAGTTCTGACTACACCACAGACTAA
	Lagenorhynchus_albirostris_NC_083113	ATGCCCAGCTTGAAAAGCTCCTTGATCCTCACAGCCTACATCATCATCTTCCTCACTGGTCTCCCTGCCAACCTCCTGGCACTGCGGGCCTTTGTGGGGCGCGTCCGCCAGCCGCACCCCGCGCCCATCCACATCCTTCTGCTCAGCCTGACGCTGGCGGACCTCCTGCTGCTTCTGCTGCTGCCTTTCAGGATGGTAGAGGCCGCGTCTGACTTCGTCTGGTACCTGCCTGAGCTAGTCTGTGCTGTCACGGGTTTTGGCTTCTACAGTAGCATCTACTGCAGCGTGTGGCTCCTGGCGGCCATCAGCATCGAGCGCTACCTGGGAGTGGCTTTCCCCGTGCGGTACAAGCTGTCCCGCCGGCCTCTGTATGGAGTGATTGCTGCTCTGATCTCCTTGATCCTGTCCTTTGGTCATTGCACCATAGTGATCATCACTCAGTACCTCAACTCAGGCCAGAGGCTCACGAACGAGAGTAGCATAATGTGCTACGAGAACTTCACGGCAGAGCAGCTGGAGGTGGTGATTCCCGTGCGGCTGGAGCTGTTCCTCGTCCTCTTCCTCATCCCCATGGCGGTCACCATCTTCTGCTACTGGCGCTTTGTGTGGGTCATGCTCACCCAGCCCCACGTGGGGGCCCAGAGGCGGCGCCGAGCCGTGGGGCTGGCTGTGGTGACCCTCCTTAATTTCCTGGTGTGCTTTGGGCCATATAACGTATCCCACCTGGTGGGGTTCCACACGAATGTGAGCCCCCCGTGGCGGGCAGAAGCCGTGGTATTGAGTTCCCTCAATGCCAGTCTGGACCCCTTGCTTTTCTATTTCTCTTCTTCAGCCGTGCGCAGAGCCTTTGGGAAAGGGTTGCAGGCACTGCGGCATCGGGGCTCCTCCCTGCTGGGACGCAGAGGCAAAGAGACAGCAGAAGTGGCGAATGTGGACAGGGGTGTGAGTCAAACAGAGGGAGTGCCGAGTTCTGACTACACCACAGACTAA
	Orcinus_orca_NC_064578	ATGCCCAGCTTGAAAAGCTCCTTGATCCTCACAGCCTACATCATCATCTTCCTCACTGGTCTCCCTGCCAACCTCCTGGCACTGCGGGCCTTTGTGGGGCGTGTCCGCCAGCCGCACCCTGCACCCATCCATATCCTTCTGCTCAGCCTGACGCTGGCGGACCTCCTGCTGCTTCTGCTGCTGCCTTTCAGGATGGTAGAGGCCGCGTCTGACTTCGTCTGGTACCTGCCTGAGCTAGTCTGTGCTGTCACGGGTTTTGGCTTCTACAGTAGCATCTACTGCAGCGTGTGGCTCCTGGCGGCCATCAGCATCGAGCGCTACCTGGGAGTGGCTTTCCCCGTGCGGTACAAGCTGTCCCGCCGGCCTCTGTATGGAGTGATTGCTGCTCTGATCTCCTGGATCCTGTCCTTTGGTCATTGCACCATAGTGATCATCACTCAGTACCTCAACTCAGGCCAGAGGCTCACGAACGGGAGTAGCATAATGTGCTACGAGAACTTCACGGCAGAGCAGCTGGAGGTGGTGATTCCCGTGCGGCTGGAGCTGTTCCTCGTCCTCTTCCTCATCCCCATGGCGGTCACCATCTTCTGCTACTGGCGCTTTGTGTGGGTCATGCTCACCCAGCCCCACGTGGGGGCCCAGAGGCGGCGCCGAGCCGTGGGGCTGGCTGTGGTGACCCTCCTTAATTTCCTGGTGTGCTTTGGGCCATATAACGTATCCCACCTGGTGGGGTTCCACACGAATGTGAGCCCCCCGTGGCGGGCAGAAGCCGTGGTATTGAGTTCCCTCAATGCCAGTCTGGACCCCTTGCTTTTCTATTTCTCTTCTTCAGCCGTGCGCAGAGCCTTTGGGAAAGGGTTGCAGGCACTGCGGCATCGGGGCTCCTCCCTGCTGGGACGCAGAGGCAAAGAGACAGCAGAAGTGGCGAATGTGGACAGGGGTGTGAGTCAAACAGAGGGAGCGCCGAGTTCTGACTACACCACAGACTAA
	Lipotes_vexillifer_NW_006798798	ATGCCCACCTTGAAAAGCTCCTTGATCCTCACCGCCTACATCATCATCTTCCTCACGGGTCTCCCTGCCAACCTCCTGGCGCTGCGGGCCTTTGTGGGGCGCGTCCGCCAGCCGCACCCCGCGCCCATCCACATCCTTCTGCTCAGCCTGACGCTGGCGGACCTCCTGCTGCTTCTGCTGCTGCCTTTCAAGATGGTGGAGGCCGCGTCTGACTTCCTCTGGTACCTGCCTGAGCTAGTCTGTGCCATCACGGGCTTTGGTTTCTACAGTAGCATCTACTGCAGCGTGTGGCTCCTGGCGGCCATCAGCATCGAGCGCTACCTGGGAGTGGCTTTCCCCGTGCGGTACAAGCTGTCCCGCCGGCCTGTGTATGGAGTGATTGCCGCTCTGATCTCCTGGATCCTGTCCTTTGGTCATTGCACCATAGTGATCATCGTTCAGTACTACAACTCAACCCAGAGGGTCACAAACGAGAGTAACATAACCTGCTACGAGAACTTCACCCCAGAGCAGCTCAAGGTGGTGATTCCCATGCGGCTGGAGCTGTTCCTCATTCTCTTCCTCATCCCCATGGCGGTCACCGTCTTCTGCTACTGGCGCTTTGTGTGGATCATGCTCACCCAGCCCCACGTGGGGGCCCAGAGGCGGCGCCGAGCTGTGGGGCTGGCTGTGGTGACCCTCCTTAATTTCCTGGTGTGCTTTGGGCCATATAACATATCCCACCTGGTGGGGTTCCACATGAAGGCAAGCCCCAGCTGGCGGGCAGAAGTCGTGGTATTGAGTTCCCTCAATGCCAGTCTGGATCCCTTGCTTTTCTATTTCTCTTCTTCAGTCGTGCGCAGGGCCTTTGGGAAAGGGTTGCAGGCACTGCGGCATCAGGGCTCCTCCCTGCTGGGATGCAGCGGCAAAGAGACAGCGGAAGTGGCGAATGTGGACAGGGGTGTGAGTCAAACAGAGGGAGCGCCGAGTTCTGACTACACCACGGACTAA
	Kogia_breviceps_NC_081327	ATGCCCAGCTTGGAAAACTCCTTGATCCTCACAGCCTACATCATCATCTTCCTCACTGGTCTCCCCACCAACATCCTGGCGCTGCGGGCCTTTGCGGGGCGCGTCCGCCAACCCCGCCCCGCCCCTATCCACATCCTCCTGCTCAGCCTGACGCTGGCGGACCTCTTGCTGCTCTTGCTGCTGCCCTTCAAGATGGTGGAGGCCGCGTATGACTCCCGCTGGTACCTGCCGGAGCTAGTCTGTGCCCTCGTGGCTTTTGGCTTCTACAGCAGCATCTACTGCAGCACGTGGCTCCTGGCAGGCATCAGCGTCGAGCGCTACCTGGGAGTGGCTTTCCCCGTGCAGTACAAGCTCTCCCGCCGGCCCATGTACGGAGTGATTGCTGCTCTGATCGCCTGGATCTTGTCCTTTGGTCATTGCACCGTGGTGATCGTCATTCAGTACTTGAACTCAACCCAGGAGACCCCAAATGCAAGTAGCATAACCTGCTATGAGAACTTCACCCCAGAGCAGCTGAAGGTGGTGCTTCCCGTGCGGCTAGAGCTGTGCCTCGTCCTCTTCTTCATCCCCATGGTGGTCACCATCTTCTGCTACTGGCGTTTTGTGTGGATCATGCTCACCCAGCCCCACGTGAGGGCCCACAGGCGGCGCCGGGCTGTGGGGCTGGCTGTGGTGACCCTCCTTAATTTCCTGGTGTGCTTTGGGCCATATAACATATCCCACTTGGTGGGATTCCACATGAAGGCAAGCCCCAAGTGGCGGGCAGAAGCCGTGGTATTCAGTTCCCTCAATGCCAGTCTGGACCCCTTGCTTTTCTATTTCTCTTCTTCAGTCGTGCGCAGGGCCTTTGGAAAAGGGTTGCAGGCACTGCGGCATCAGGGCTCCTCCCTGCTGGGATGCAGAGGCAAAGAGACAGCAGAAGTGGCGAGTGTGGACAGGGGTGTGAGTCAAACAGACGGAGTGGCGAGTTCTGACTTCACCACGGACTAA
	Physeter_macrocephalus_NC_041230	ATGCCCAGCTTGGAAAACTCCTTGATCCTCACAGCCTACATCATCATCTTCCTCACTGGTCTCCCCACCAACATCCTGGCGCTGCGGGCCTTTGCGGGGCGCGTCCGCCAGCCTCGCCCCGCCCCCGTCCACATCCTCCTGCTCAGCCTGACGCTGGCGGACCTCTTGCTGCTCTTGCTGCTGCCCTTCAAGATAGTGGAGGCCGCGTCTGACTCCCGCTGGTACCTGCCGCAGCTAGTCTGTGCCCTCGTGGCTTTTGGCTTCTACAGCAGCATCTACTGCAGCACGTGGCTCCTGGCGGGCATCAGCGTCGAGCGCTACCTGGGAGTGGCTTTCCCCGTGCAGTACAAGCTGTCCCGCCGGCCCGTGTACGGAGTGATTGCTGCTGTGGTCTCCTGGATCTTGTCCTTTGGTCATTGCACCCTGGTGATCATCATTCAGTACTTTAACTCAACCCAGGGGGCCACAAATGAGAGTAGCATAACCTGCTATGAGAACTTCACCCCAGAGCAGCTGAAGGTGGTGCTTCCCGTGCGGCTAGAGCTGTGCCTCGTCCTCTTCTTCATTCCCATGGTGGTCACCATCTTCTGCTACTGGCGTTTTGTGTGGATCATGCTCACCCAGCCCCATGTGAGGGCCCAGAGGCGGCGCCGGGCTGTGGGGCTGGCTGTGGTGACCCTCCTTAATTTCCTGGTGTGCTTTGGGCCATATAACATATCCCACCTGGTGGGGTTCCACATGAAGGCAAGCCCCAGGTGGCGGGCAGAAGCCGTGGTATTCAGTTCCCTCAATGCCAGTCTGGACCCCTTGCTTTTCTATTTCTCTTCTTCAGTCGTGCGCAGGGCCTTTGGAAAAGGGTTGCAGGCACTGCGGCATCAGGGCTCCTCCCTGCTGGGATGCAGAGTCAAAGAGACAGCAGAAGTGGCGAATGTGGACAGGGGTGTGAGTCAAACAGAGGGAGCGCCGAGTTCTGACTTCACCACGGACTAA
	Mesoplodon_densirostris_NC_082679	ATGCTCAACTTGGAAAACTCCTTGATCCTCACAGCCTACATCATCATCTTCCTCACTGGTCTCCCTGCCAACCTCCTGGCGCTGCGGACCTTTGTGGGGCGCGTCCACCAGCCCCACCCTGCACCCATCCACATCCTCCTGCTCAGCCTGACGCTGGCGGACCTCCTGCTGCTGCTCCTGCTGCCCTTGAAGATGATGGAGGCCGCGTCTGACTTCCTCTGTTACCTGCCTAAGCTAGTCTGTGCCCTCATGGGTTTTGGCTTCTACAGTAGCATCTACTGCAGCACGTGGCTCCTGGCAGGCATCAGCATCGAGCGCTACCTGGGAGTGGCTTTCCCCGTGAAGTACAAGCTGTCCCGCCGGCCTGTGTATGGAGTGATTGCTGCTCTGATCTCCTGGATCATGTCCTTTGGTCACTGCACCACAGTGATCGTCTTGCAGTACATGAACTCAACCCAGAGGGCCACAAATGAGAGTAGCATAACCTGCTGTGAGAACTTCAACCACGAGCAGCTGGAGGTGGTGCTTCGCCTACGGCTGGAGCTGCTCCTCGTCCTCTTCTTCATCCCCATGACGGTCACCATCTTCTGCTACTGGCGCTTCGTGCAGATCATGCTCACCCAGCCCCATGTGGGGGCCCAGAAGCGGCGCCGAGCTGTGGGGCTGGCTGTGGTGACCCTCCTTAATTTCCTGCTGTGCTTTGGGCCATATAACATATCCCACCTGGTGGGGTTCCACATGAATGTAAGCCCCAGGTGGCGGGCAGAAGCCTTGGTATTGAGTTCCCTCAATGCCGGTCTGGACCCCTTGCTTTTCTATTTCTCTTCTTCATTCGTGCGCAGGGCCTTTGGGAAAGGGTTGCAGGCACTGTGGCATCAGGGCTCCTCCCTGCTGGGATGCAGAGGCAAAGAGTCAGCAAAAGTGGCGAATGTGGACAAGGGTGTGAGTCAAAGAGAGGGAGCACCGAGTTCTGACTTCACCACGGACTAA

;
end;
