# Supplementary material for: Molecular Evidence for the Parallel Evolution of Anosmia in Multiple Odontoceti (Toothed Whales) Clades
Source: Genes (Basel). 2026 May 31;17(6):651. doi: 10.3390/genes17060651 (PMC13299492; doi:10.3390/genes17060651)
Supplement: Supplementary file 1 [file genes-17-00651-s001.zip › PAML files/3olfactory.phy]

107 4236
Aepyceros_melampus  ATGACAGAAAAAGCCAATGGCGTGAAGAGCTCCCCAGCCAATAACCACAACCACCATGCCCCTCCTGCCATCAAGGCCAATGGCAAAGATGACCACAGGGCC---AGCAGCCGGCCACAGTCTGCGACTGATGATGACACCTCCTCAGAGCTACAGCGACTGGCAGAGATGGATGCCCCGCAGCAGAGGAGGCATGGCTTCCGCAGGATTGCCCGCCTGGTGGGGGTCCTCAGAGAGTGGGCTAACAGGAACTTCCGTGAGGAGGAGCCTAGACCTGACTCGTTCCTTGAGCGTTTCCGGGGGCCTGAGCTCCACACCGTGACAACACAGCAAGGGGACGGCAAAGGCGACAAGGACGGCGAGGGCAAGGGCACCAAGAAGAAGTTTGAAC---TCTTTGTCTTGGACCCAGCCGGGGACTGGTACTACCGCTGGCTTTTTCTCATTGCCTTGCCCGTCCTCTACAACTGGTGCCTATTGGTGGCCAGAGCCTGCTTCAGTGACCTGCAGAAAGGTTACTACATAGTGTGGCTGGTGCTGGATTACGTCTCAGATGGGGTCTACATCGCAGACCTCTTCATCCGACTGCGCACAGGTTTCTTGGAGCAAGGGCTACTGGTGAAAGACACCAAGAAGTTGCGGGACAACTATATCCACACCATGCAGTTCAAGCTGGATGTGGCCTCCATCATCCCTACAGACCTGATCTATTTTGCTGTGGGGATCCACAACCCTGAGGTGCGTTTCAACCGCCTGCTACACTTTGCCCGCATGTTTGAGTTCTTTGACCGCACTGAGACACGCACCAGCTACCCCAACATCTTCCGAATCAGCAACCTGATCCTCTACATCTTGGTCATCATCCACTGGAATGCCTGCATCTACTATGCCATCTCCAAGTCCATCGGCTTTGGGGTAGACACCTGGGTTTACCCCAACATCACTGACCCCGAGTATGGCTACCTGTCTAGGGAGTACATCTATTGCCTTTACTGGTCTACACTGACCCTCACCACCATTGGGGAGACACCACCTCCTGTAAAGGATGAGGAGTATCTGTTTGTCATCTTTGACTTCCTGATTGGTGTCCTCATCTTTGCCACCATCGTGGGAAATGTGGGCTCCATGATCTCCAACATGAATGCCACCCGGGCTGAGTTCCAGGCCAAGATTGATGCCGTCAAACATTATATGCAGTTCCGAAAGGTCAGCAAGGAGATGGAAGCCAAGGTCATTAGGTGGTTTGACTACTTGTGGACCAATAAGAAGAGTGTGGATGAGAGGGAAGTCCTCAAAAACCTGCCAGCCAAGCTTAGGGCTGAGATAGCCATCAACGTCCACCTGTCCACACTCAAGAAAGTGCGCATCTTTCAGGACTGTGAGGCTGGCCTGCTGGTGGAACTGGTATTAAAGCTCCGGCCTCAGGTCTTCAGCCCTGGGGACTACATTTGCCGCAAGGGGGATATTGGGAAGGAGATGTACATAATCAAGGAGGGAAAACTGGCAGTAGTGGCTGATGATGGTGTCACTCAGTATGCCCTGCTCTCGGCTGGGAGTTGCTTTGGAGAAATCAGTATCCTTAATATTAAGGGCAGCAAGATGGGCAATCGGCGCACAGCCAACATCCGCAGTCTTGGCTACTCTGATCTGTTCTGCTTGTCGAAGGATGATCTTATGGAAGCTGTGACTGAGTACCCTGATGCCAAGAGGGTCTTGGAGGAGAGAGGCCGGGAGATTCTGATGAAGGAGGGCTTGTTGGATGAGAATGAGGTGGCAGCCAGCATGGAAGTAGATGTGCAGGAAAAGCTAGAACAGCTGGAGACCAACATGGACACCTTGTACACTCGTTTTGCCCGCCTGCTGGCCGAGTACACAGGAGCCCAGCAGAAGCTCAAGCAGCGCATCACAGTTTTGGAAACCAAGATGAAGCAGAATAATGAG---GATGACTACCTGTCAGATGGGCTGAACAGCCCGGAGCCA---CCTGCTGAGAAGGCAATGAGCCAGGACAGCAAAGTGAAGACGACAGCATCCAGCCCTCCTGTCCTGACCAAGGCCAGGAAGTCTCTGCCGGTCCTGGACCCATCTGGGGATTACTATTACTGGTGGCTGAACACAATGGTCTTCCCAGTAATGTATAACCTCATCATCGTGGTGTGCAGAGCCTGCTTCCCCGACTTGCAGCACGGTTATCTGGTGGCCTGGTTAGTGCTGGACTACACGAGTGACCTGTTCTACCTCCTGGACATCGTGGTGCGCTTTCACACTGGATTCTTGGAACAGGGCATCCTGGTGGTGGACAAAGGTAGGATCTCGAGTCGCTACGTTCGCACCTGGAGCTTCTTCTTGGACCTGTTTTCCCTGTTGCCCACGGATGTTGCCTACGTGAGTCTGGGTCCACACACACCCATGCTGAGGCTAAACCGATTTCTGCGAGTGCCCCGCCTTTTTGAGGCCTTTGACCGCATGGAGACCCGCACAGCTTACCCGAACGCCTTCCGCATCGCCAAGCTGATGCTATACATTTTTGTGGTCATCCATTGGAACAGCTGCCTCTACTTTGCCCTGTCCCGGTACCTGGGCTTTGGGCGTGACATCTGGGTGTACCCCAACCCCGCGCAGCCTGGCTTTGAGCGGCTGCGGCGCCAGTACCTCTACAGCTTTTACTTCTCCACGCTGATCCTGACCACCGTGGGCGACACACCGCTGCCAGCCCGGGAGGAGGAGTACCTCTTCATGGTGGGCGACTTCCTGCTGGCAGTCATGGGTTTCGCCACCATCATGGGTAGCATGAGCTCTGTCATCTACAACATGAACACCGCAGATGCGGCCTTCTACCCAGACCACGCACTGGTGAAGAAGTACATGAAGCTGCATCATGTCAACCGCCGGCTGGAGCGGAGAGTCATTGACTGGTACCAGCACCTGCAGATCAACAAGAAGATGACCAATGAGGTAGCCATCTTACAGCATTTGCCCGAGCGGTTGCGGGCAGAAGTGGCCGTGTCTGTGCACCTGCCTACCCTGAGCCGGGTACAGATCTTCCAAAACTGTGAGGCCAGCCTGCTGGAGGAGCTGGTGCT---GAAGCTGCAGCCCCAGACCTACTCGCCGGGTGAATACGTCTGCCGCAAAGGCGACATTGGCCGAGAGATGTACATCATCCGAGAGGGCCAGCTGGCCGTGGTGGCCGACGATGGTGTCACCCAGTATGCTGTGCTTGGTGCAGGGCTCTACTTTGGGGAGATCAGCATCATCAACATCAAAGGGAACATGTCTGGAAATCGCCGTACAGCCAACATCAAGAGTCTAGGTTATTCAGACCTGTTCTGCCTGAGCAAGGAGGACCTGCGGGAAGTGCTGAGCGAGTACCCGCAGGCCCAGGCTGTTATGGAGGAAAAGGGCCGTGAGATCCTGCTCAAAATGAACAAGTTGGATGTAAACGCGGAGGCAGCCGAGATCGCCCTACAGGAAGCCACGGAGGCCCGGCTGCGAGGCCTGGACCAGCAACTTGATGATCTGCAAACCAAGTTCGCTCGACTCCTGGCTGAGCTGGAGTCCAGTGCACTCAAGATCGCCTATCGCATCGAGCGGCTGGAGTGGCAGACACGGGAGTGGCCAATGCCTGAGGAACTCATGGAGGCTGATGACGAGGGCGAACCTGGGGAGGGAACGTCAAAAGATGGAGAGGGCAGAGCTGGCCAGGAGGGACCTCCAGGCCTAGAGATGGCAGAGGACGAGCCGAAGCCTTTGCAGCTCAGCATGCCCTTAGTCCTGGACCGGGACCTGACCAAGCAGATGCGGCTGCGCGTGGAGAGCCTGAGGCAGCGC------------------GGGCAGAAGCGCCAGGATGGCGAGAAGCTGCTGCGGCCGGCCGAGTCTGTGTACCGCATTGACTTCACCCAGCAGCACAGGCTGCAGTTTGAGCGCTGGGACGTCGTGCTGGACCAGCCGGGCAAGGTCACCATCACGGGCACCTCCCAGAACTGGACACCCGACCTCACCAACCTCATGACGCGGCAGCTGCTCGACCCCGCGGCCATCTTCTGGCGCGAGGAGGACTCGGAGGCCATGGGCTGGAATGAGGCCGATGCCCTGGAGTTCGGGGAGCGCCTGTCCGACCTGGCCAGGATCCGCAAGGTCATGTACTTCCTCATCACCTTCAGCGAGGGCCTCGAGCCCGCCAACCTCAAGGCTTCCGTGGTCTTTAACCAGCTC
Antilocapra_americana  ATGACAGAAAAAGCCAATGGCGTGAAGAGCTCCCCAGCCAATAACCACAACCACCATGCCCCTCCTGCCATCAAAGCCAATGGCAAAGATGACCACAGGGCC---AGCAGCCGGCCACAGTCTGCGGCTGATGATGACACCTCCTCAGAGCTACAGCAACTGGCAGAGATGGATGCCCCCCAGCAGAGGAGGGGTGGCTTCCGCAGGATTGCCCGCCTGGTGGGGGTCCTCAGAGAGTGGGCAAACAGGAACTTCCGTGAGGAGGAGCCTAGACCTGACTCGTTCCTTGAGCGTTTCCGGGGGCCTGAGCTCCACAGCGTGACAACACAGCAAGGGGACGGCAAAGGCGACAAGGACGGCGAGGGCAAGGGCACCAAGAAGAAGTTTGAAC---TCTTTGTCTTGGACCCAGCCGGGGACTGGTACTACCGCTGGCTGTTTCTCATTGCCTTGCCCGTCCTCTACAACTGGTGCCTACTGGTGGCCAGAGCCTGCTTCAGTGACCTGCAGAAAGGTTACTACTTAGTGTGGCTGGTGCTGGATTACGTCTCAGATGTGGTCTACATCGCAGACCTCTTCATCCGATTGCGCACAGGTTTCTTGGAACAGGGCCTGCTGGTGAAAGACACCAAGAAGTTGCGGGACAACTATATCCACACCATGCAGTTCAAGCTGGATGTGGCCTCTATAATCCCTACAGACCTGATCTATTTTGCTGTGGGGATCCACAATCCTGAGGTGCGCTTCAACCGCCTGCTACATTTTGCCCGTATGTTTGAGTTCTTTGACCGCACTGAGACACGCACCAGCTACCCCAACATCTTCCGAATCAGCAACCTGGTCCTCTACATCTTGGTCATCATCCACTGGAATGCCTGCATCTACTATGCCATCTCCAAGTCCATCGGCTTTGGGGTCGACACCTGGGTTTACCCCAACATCACTGACCCTGAGTATGGCTACCTGTCTAGGGAGTACATCTATTGCCTTTACTGGTCTACACTGACCCTCACCACAATTGGGGAGACACCACCCCCTGTAAAGGATGAGGAGTACCTGTTTGTCATCTTTGACTTCTTGATTGGTGTCCTCATCTTTGCCACCATCGTTGGAAATGTGGGCTCCATGATCTCCAACATGAATGCCACCCGGGCTGAGTTCCAGGCCAAGATTGATGCCGTCAAACATTATATGCAGTTCCGAAAGGTCAGCAAGGAGATGGAAGCCAAGGTCATTAGGTGGTTTGACTACTTGTGGACCAATAAGAAGAGTGTGGATGAGCGGGAAGTCCTCAAAAACCTGCCAGCCAAGCTTAGGGCTGAGATAGCCATCAATGTCCACCTGTCCACACTCAAGAAAGTGCGCATCTTTCAGGACTGTGAGGCTGGCCTGCTGGTGGAACTGGTATTAAAGCTCCGGCCTCAGGTCTTCAGCCCTGGGGACTACATTTGCCGCAAGGGGGATATTGGGAAGGAGATGTACATAATCAAGGAGGGAAAATTGGCAGTGGTGGCTGATGATGGTATCACTCAATATGCCCTGCTCTCGGCTGGGAGTTGCTTTGGAGAGATCAGTATTCTTAATATTAAGGGCAGCAAAATGGGCAATCGGCGCACAGCCAACATACGCAGTCTTGGCTACTCTGATCTCTTCTGCTTGTCCAAGGATGACCTTATGGAAGCTGTGACTGAGTACCCTGATGCCAAGAGGGTCTTGGAGGAGAGAGGCCGGGAAATTCTGATGAAGGAGGGCTTGTTGGATGAGAATGAGGTGGCAGCCAGCATGGAGGTAGATGTGCAGGAGAAGCTAGAACAGCTGGAGACAAACATGGACACCTTGTACACTCGTTTTGCCCGCCTGCTGGCTGAGTACACAGGAGCCCAGCAGAAGCTCAAGCAGCGCATCACAGTTTTGGAAACCAAGATGAAGCAGAATAATGAG---GATGATTACCTGTCAGATGGGATGAACAGCCCAGAGCCA---CCTGACAAGAAGCCAATGAGCCAGGACAGCAAAGTGAAGACAACAGAGTCCAGCCCTCCTGTCCTGACCAAGGCCAGGAAGTCTCTGCCAGTCCTGGATCCATCTGGGGATTACTACTACTGGTGGCTGAACACAATGGTTTTCCCAGTAATGTATAACCTCATCATCATCGTGTGCAGAGCCTGCTTCCCCGACTTGCAGCACGGTTATCTGCTGGCCTGGTTAGTGCTGGACTACACGAGTGACCTGTTCTACCTCCTGGACATCGTGGTGCGCTTCCACACTGGATTCTTGGAACAGGGCATCCTGGTGGTGGACAAAGGTAGGATCTCGAGTCGCTACGTTCGCACCTGGAGCTTCTTCTTGGATCTGGTTTCCCTGTTGCCCACGGATGTTGCCTACCTGAGTCTGGGTCCACACACACCCACGCTGAGATTAAACCGCTTTCTGCGAGTGCCCCGCCTCTTTGAGGCCTTTGACCGCACAGAGACCCGCACAGCTTACCCGAACGCCTTCCGCATCGCCAAGCTGATGCTTTACATTTTTGTGGTCATCCATTGGAATAGCTGCCTCTACTTTGCCCTGTCCCGGTACCTGGGCTTCGGGCGTGACATCTGGGTGTACCCCGACCCCGCGCAGCCCGGCTTCGAGCGGCTGCGGCGCCAATACCTCTACAGCTTTTATTTCTCCACACTGATCCTGACCACCGTGGGCGACACGCCGCTGCCAGCCCGGGAGGAGGAGTACCTCTTCATGGTGGGCGACTTCCTGCTGGCTGTCATGGGTTTCGCCACCATCATGGGTAGCATGAGCTCTGTCATCTACAACATGAACACAGCGGATGCAGCCTTCTACCCAGACCACGCGCTGGTGAAGAAGTACATGAAGCTGCATCATGTCAACCACCGGCTGGAGCGGAGAGTCATTGACTGGTACCAGCACCTGCAGATCAACAAGAAGATGACCAATGAGGTAGCCATCTTACAGCACTTGCCGGAGCGGTTGCGGGCAGAAGTGGCCGTGTCTGTGCACCTGCCTACCCTGAGCCGGGTACAGATCTTCCAAAACTGTGAGGCCAGCCTGCTGGAGGAGCTGGTGCT---GAAGCTGCAGCCCCAGACCTACTCACCGGGCGAATATGTCTGCCGCAAAGGGGACATTGGCCGAGAGATGTACATCATCCGAGAGGGTCAGCTGGCGGTGGTGGCCGATGATGGTGTCACCCAGTATGCTGTGCTTGGTGCAGGGCTCTACTTTGGGGAGATCAGCATCATCAACATCAAAGGGAACATGTCTGGGAATCGCCGTACAGCCAACATCAAGAGTCTAGGTTATTCGGACCTGTTCTGCCTGAGCAAGGAGGACCTGCGGGAAGTGCTGAGCGAGTACCCGCAGGCCCAGGCTGTCATGGAGGAAAAGGGCCGTGAGATCCTGCTCAAAATAAACAAGTTGGATGTAAATGCGGAGGCAGCCGAGATCGCCCTACAGGAGGCCACGGAGGCCCGGCTGCGAGGCCTCGACCAGCAACTCGATGATCTGCAAACCAAGTTCGCTCGACTCCTGGCTGAGCTGGAGTCCAGTGCGCTCAAGATCGCCTATCGCATCGAGCGGCTGGAGTGGCAGACCCGCGAGTGGCCAATGCCCGAGGAACTCATCGAGGCTGATGACGAGGGCGAAGCTGGGGAGGGAACGTCCAAAGATGCAGAGGGCAGAGCTGGCCAGGAGGGACCTCCAGGCCTAGAGATGGCGGAGGACGAGCCGAAGCCTTTGCAGCTCAGCATGCCTTTAGTCCTGGACCGGGACCTGACCAAGCAGATGCGGCTGCGCATGGAGAGCCTGAAGCAGCGC------------------GGGCAGAAGCGCCAGGACGGCGAGAAGCTGCTGCGGCCGGCCGAGTCCGTGTACCGCATTGACTTCATCCAGCAGCACAGGCTGCAGTTTGAGCGCTGGGACGTCGTGCTCGACCAGCCAGGCAAGGTCACCATCACGGGCACCTCCCAGAACTGGACGCCCGACCTCACCAACCTCATGACGCGGCAGCTGCTCGACCCCGCGGCCATCTTCTGGCGCAAGGAGGACTCGGAGGCCATGGACTGGAATGAGGCCGACGCCCTGGAGTTCGGGGAGCGCCTGTCCGACCTGGCCAAGATCCGCAAGGTCATGTACTTCCTCATCACCTTCAGCGAGGGCCTCGAGCCCGCCAACCTCAAGGCTTCCGTGGTCTTTAACCAGCTC
Axis_porcinus  ATGACAGAAAAAGCCAATGGTGTGAAGAGCTCCCCAGCCAATAACCACAACCACCGTGCCCCTCCTGCCATCAAGGCCAATGGCAAAGATGACCACAGGGCC---AGCAGCCGGCCACAGTCTGCGGCCGATGATGACACCTCCTCAGAGCTACAGCGACTGGCAGAGATGGACGCCCCCCAGCAGAGGAGGGGTGGCTTCCGCAGGATTGCCCGCCTGGTGGGAGTCCTCAGAGAGTGGGCTAACAGGAACTTCCGTGAGGAGGAGCCCAGACCTGACTCGTTCCTTGAGCGTTTCCGGGGGCCTGAGCTCCACACCGTGACGACACAGCAAGGGGACAGCAAAGGCGACAAGGACGGCGAGGGCAG------CAAAAAGAAGTTTGAAC---TCTTTGTCTTGGACCCAGCTGGGGACTGGTACTACCGCTGGCTGTTTCTCATTGCCTTGCCTGTCCTCTACAACTGGTGCCTACTGGTGGCCAGAGCCTGCTTCAGTGACCTGCAGAAAGGTTACTACATAGTGTGGCTGGTGCTGGATTACGTCTCAGATGTGATCTACATTGCAGACCTCTTCATTCGACTGCGCACAGGTTTCTTGGAGCAGGGGCTACTGGTGAGAGACACAAAGAAGTTGCGGGACAACTACATCCACACCATGCAGTTCAAGCTGGATGTAGCCTCCATCATCCCTACAGACCTGATCTATTTTGCTGTGGGGATCCACAACCCTGAGGTGCGCTTCAACCGCCTACTACACTTTGCCCGCATGTTTGAGTTCTTTGACCGCACTGAGACACGCACTAGCTACCCCAACATCTTTCGAATCAGCAACCTGGTCCTCTACATCTTGGTCATCATCCACTGGAATGCCTGCATCTACTATGCCATCTCCAAGTCCATCGGCTTTGGAGTCGACACCTGGGTTTACCCCAACATCACTGACCCTGAGTATGGCTACCTGTCTAGGGAGTACATCTATTGCCTTTACTGGTCCACACTGACCCTCACCACCATTGGGGAGACACCACCCCCTGTAAAGGATGAGGAGTACCTGTTTGTCATCTTTGACTTCCTAATTGGTGTCCTCATCTTTGCCACCATCGTGGGAAATGTGGGCTCCATGATCTCCAACATGAATGCCACCCGGGCTGAGTTTCAGGCCAAGATTGATGCCGTCAAACATTATATGCAGTTCCGAAAGGTCAGCAAGGAGATGGAAGCCAAGGTCATTAGGTGGTTTGACTACTTGTGGACCAATAAGAAGAGTGTGGATGAGCGGGAAGTCCTCAAAAACCTGCCAGCCAAGCTTAGGGCTGAGATAGCCATCAACGTCCACCTGTCCACACTCAAGAAAGTGCGCATCTTTCAGGACTGTGAGGCTGGCCTGCTGGTGGAACTGGTGTTAAAGCTCCGGCCTCAGGTCTTCAGCCCTGGGGACTACATTTGCCGCAAGGGGGATATTGGGAAGGAGATGTACATAATCAAGGAGGGAAAATTGGCAGTGGTGGCTGATGACGGTGTCACTCAATATGCCCTGCTCTCTGCTGGGAGTTGCTTTGGAGAGATCAGTATCCTTAATATTAAGGGCAGCAAAATGGGCAATCGGCGCACAGCCAACATTCGTAGTCTTGGCTACTCTGATCTGTTCTGCTTGTCCAAGGATGATCTTATGGAAGCTGTGACTGAGTACCCTGATGCCAAAAGGGTTTTGGAGGAGAGAGGCCGGGAGATTCTGATGAAGGAGGGCTTGTTGGATGAGAATGAGGTGGCAGCCAGCATGGAGGTAGATGTGCAGGAGAAGCTAGAACAGCTGGAGACCAACATGGACACCTTGTACACTCGTTTTGCCCGCCTGCTGGCTGAGTACACAGGAGCCCAGCAGAAGCTCAAGCAGCGCATCACAGTTTTGGAAACCAAGATGAAGCAGAATAATGAG---GACGACTACCTGTCAGATGGGATGAACAGCCCGGAGCCA---CCTGCCGAGAAGCCAATGAGCCAGGACAGCAAAGTGAAGACGACAGAGTCCAGCCCTCCTGTCCTGACCAAGGCCAGGAAGTCTCTACCGGTCCTGGACCCATCTGGGGATTACTACTACTGGTGGCTGAACACAATGGTCTTCCCAGTAATGTATAACCTCATCATCATCGTGTGCAGAGCCTGCTTCCCCGACTTGCAGCACGGTTATCTGGTGGCCTGGTTAGTGCTGGACTACACGAGTGACCTGTTCTACCTCCTGGACATCGTGGTGCGCTTCCACACAGGATTCTTGGAACAGGGCATCCTGGTGGTGGACAAAGGCAGGATCTCGAGTCGCTACGTTCGCACCTGGAGCTTCTTCTTGGACCTGGTTTCCCTGTTGCCCACGGATGTTGCCTACGTGAGTCTGGGTCCACACACACCCACGCTGAGGCTAAACCGCTTTCTGCGAGCGCCCCGCCTCTTTGAGGCCTTTGACCGCACGGAGACCCGCACTGCTTACCCGAACGTCTTCCGCATCGCCAAGCTGATGCTTTACATTTTTGTGGTCATCCATTGGAACAGCTGCCTCTACTTCGCCCTGTCTCGGTACCTGGGCTTCGGGCGTGACATCTGGGTGTACCCCGACCCCGCGCAGCCTGGCTTTGAGCGGCTGCGGCGCCAGTACCTCTACAGCTTTTACTTCTCCACGCTGATCCTGACCACCGTGGGCGACACGCCGCTGCCGGCCCGCGAGGAGGAGTACCTCTTCATGGTGGGCGACTTCCTGCTGGCCGTCATGGGTTTCGCCACCATCATGGGTAGCATGAGCTCTGTCATCTACAACATGAACACGGCAGACGCAGCCTTCTACCCAGACCACGCGCTGGTGAAGAAGTACATGAACCTACATCGTGTCAACCGCCGGCTGGAGCGGCGAGTCATTGACTGGTACCAGCACCTGCAGATCAACAAGAAGATGACCAATGAGGTAGCCATCTTACAGCACTTGCCGGAGCGGTTGCGGGCAGAAGTGGCCGTGTCTGTGCACCTGCCCACCCTGAGCCGGGTACAGATCTTCCAGAACTGTGAGGCCAGCCTGCTGGAGGAGCTAGTGCT---GAAGCTGCAGCCCCAGACCTACTCGCCGGGTGAATATGTCTGCCGCAAAGGGGACATTGGCAGAGAGATGTACATCATCCGAGAGGGTCAGCTGGCCGTGGTGGCCGATGACGGTGTCACCCAGTATGCGGTGCTTGGTGCAGGGCTCTACTTTGGGGAGATCAGCATCATCAACATCAAAGGGAACATGTCTGGGAATCGCCGTACAGCCAACATCAAGAGTCTAGGTTATTCGGACCTTTTCTGCCTGAGCAAAGAGGACCTGCGGGAAGTGCTGAGTGAGTACCCACAGGCCCAGGCCGTCATGGAGGAAAAGGGGCGTGAGATCCTGCTCAAAATGAACAAGTTGGATGTAAATGCGGAGGCAGCAGAGATTGCCCTACAGGAGGCCACGGAGGCCCGGCTGCGAGGCTTGGACCAGCAACTCGATGATCTGCAAACCAAGTTCGCTCGACTCCTGGCCGAGCTGGAGTCCAGTGCACTCAAGATCGCCTATCGCATCGAGCGGCTGGAGTGGCAGACCCGGGAGTGGCCAGTGCCTGAGGAACTCATCGAGGCTGATGACGAGGGCGAAACTGGGGGGGGAACGTCCAAAGATGAAGAGGGCAGAGCAGGTCAGGAGGGACCTCCAGGCCTGGAGATGGCGGAGGACGAGCCGAAGCCTTCGCAGCTCAGCATGCCTTTAGTCCTGGACCGGGACCTGACCAAGCAGATGCGGCTGCGCGTGGAGAGCCTGAAGCAGCGC------------------GGGCAGAAGCGCCAGGATGGCGAGAAGCTGCTGCGGCCGGCCGAGTCCGTGTACCGCATTGACTTCATCCAGCAGCACAGGCTGCAGTTTGAGCGCTGGGACGTCGTGCTGGACCAGCCGGGCAAGGTCACCATCACGGGCACCTCCCAGAACTGGACGCCCGACCTCACCAACCTCATGACGCGGCAGCTGCTCGACCCCGCGGCCATCTTCTGGCGCAAGGAGGACTCGGAGGCCATGGACTGGAATGAGGCCGACGCCCTGGAGTTCGGGGAGCGCCTGTCCGACCTGGCCAAGATCCGCAAGGTCATGTACTTCCTCATCACCTTCAGCGAGGGCCTCGAGCCCGCCAACCTCAAGGCTTCCGTGGTCTTTAACCAGCTC
Balaena_mysticetus  ATGACAGAAAAAGCCAGTGGAGTGAAGAGCTCCCCAGCCAATAACCACAGCCATCATGCACCTCCTGCCATCAAGGTCAGTGGCGAAGATGACCACAGGACC---AGCAACAGGCCACAGTCTGCGGCCGACGATGATACCTCCTCAGAACTACAGAGGCTGGCAGAGATGGATGCCCCCCTGCAGAGGAGGGGTGGCTTCCACAGGATTGCCTGCCTGGTGGGGGTCATCAGAGAGTGGGCCAACAAGAATTTCCGCGAGGAGGAGCCCAGACCTGACTCGTTCCTTGAGCGTTTCTGTGGGCCTGAGCTCCAGACCGTGATGACACAGCAAGGAGATGGCAAAGGCGACAAGGACAGCGAGGGCAAGGGCACCAAGAAGAAATGTGAAC---TATTTGTCTTGGACCCAGCTGGTGACTGGTACTACCGCTGGCTATTTGTCATTGCCATGCCTGTCTTCTACAACTGGTGCCTACTGGTGGCCAGAGCCTGCTTCAGTGACCTACAGAAAGATTACTACGTAGTGTGGCTGGTGCTGGACTACTTCTCAGAYGTGGTCTACATYGCAGACCTCTTCATCCRATTGCGCACAGGTTTCCTGGAGGAGGGGCTGCTGGTCAAAGATAACAAGAAGTTGCGGGACAACTACATCCACACCCTGCAGTTCAAGCTGGATGTGGCTTCCATCATCCCTACAGACCTGATCTATTTTGCTGTGGGCATCCACATCCCTGAGCTGCGCTTCAACCGCCTGCTACACTTTGCCCGCATGTTTGAGTTCTTTGACCGCACTGAGACACGCACCAGCTACCCCAACATCTTCCGCATCAGCAACCTGGTCCTCTACATCTTGGTCATCATCCACTGGAATGCCTGCATCTACTACGCCATCTCCAAGTCCATTGGTTTTGGGGTCGACACCTGGGTTTACCCCAACATCACTGACCCTGAGTACGGCTACCTGTCTAGGGAATACATCTATTGCCTTTACTGGTCTACACTGACCCTCACCACCATTGGGGAGACACCACCCCCTGTAAAAGATGAGGAGTACCTATTTGTCATCTTTGATTTCCTGATTGGTGTCCTCATCTTTGCCACCATCGTGGGAAACGTGGGCTCCATGATCTCCAACATGAACGCCACCCGGGCTGAGTTCCAGGCCAAGATTGATGCCGTCAAACACTATATGCAGTTCCGAAAGGTCAGCAAGGAGATGGAAGCCAAGGTCATTAGGTGGTTTGACTACCTCTGGACCAATAAGAAGAGTGTGGATGAGCGGGAAGTTCTCAAGAAACTGCCAGCCAAGCTGAGGGCTGAGATAGCCATCAACGTCCACCTGTCCACACTCAAGAAAGTGCRCATCTTTCAGGACTGTGAGGCTGGCCTGCTGGTGGAGCTGGTATTAAAGCTCCGTCCTCAGGTCTTCAGTCCTGGGGATTACATTTGCCGCAAGGGGGATATTGGGAAGGAGATGTACATAATCAAGGAAGGAAAATTGGCAGTGGTGGCTGATGATGGTGTCACTCAGCATGCCCTGCTCTCGGCTGGGAGTTGCTTTGGAGAGATCAGTATCCTTAACATTAAAGGCAGCAAAATGGGCAATCGACGCACAGCCAATATCCGAAGCCTTGGCTACTCAGATCTCTTCTGCTTGTCCAAGGATGATCTTATGGAAGCTGTGACGGAGTACCCTGAGGCCAAGAGGGTCTTGGAGGAGAGAGGCCGGGAGATCCTGATGAAGGAAGGATTGCTGGATGAGAATGAGGTGGCAGCCAGCATCGAGGTGGATGTGCAGGAGAAGCTAGAACAGCTGGAAACCAACATGGAGACCTTGTACACTCGCTTTGCCTGCCTGCTGGCTGAGTACACAGGGGCCCAGCAGAAGCTCAAGCAGCGCATCATGGTTTTGGAAACCAAGATGAAGCAGAATAATGAG---GACGACTACCTGTCAGATGGGATGAATAGCCCCAAGCCAGCTGCTGCTGAGAAGCCAATGAGCCAGGACAGCAAAGTGAAGACGACAGAGTCCAGCAGTTCTGCCCCACCGAAGGCCAGGAAGTGGCTGCCTGTCCTGGACCCATCTGGGGATTACTACTACTGGTGGCTGAACACTATGGTCTTCCCAGTAATGTATAATCTCATCATCATCGTGTGCAGAGCCTGCTTCCCCGACTTGCAGCACTATTATCTGGTGGCCTGGTTAGTACTGGACTGCACGAGTGACCTGCTCTACCTACTGGACATCGTGGTGCGCTTCCACACTGGATTCTTGGAACAGGGCATACTGGTGGTGGACAAGGGTAGGATCTCGAGTCGCTACGTTCGCACCTGGAGCTTCTTCTTGGACCTGGTTTCCCTGTTGCCCACGGAAGTGGCCTACGCGAGTCTGGGTCCGCACACCCCCGCGCTGAGGCTGAACCGCTTTCTGCGGGTGCCCCGCCTCTCTGAGGCCTTTGACCGCATGGAGACCCGCACAGTTTACCCGAATGCCTTCCGCATCGCCAAGCTGATGCTTTACGTTTTTGTTGTCATCCATTGGAACAGCTGCCTATACTTTGCCCTGTCCCGGTACCTGGGCTTCGGGCGTGACGCCTGGGTGTACCCCGACCCCGCGCAGCCTGGCTTTGAGCAGCTGCGGCGCCAGTACCTCTATAGCTTTTACTTCTCCACGCTGATCCTGACCACCGTGGGCGATACGCCGCTGCCAGACCGGGAGGAGGAGTACCTCTTCATGGTGGCAGACTTCCTACTGGCCGTCATGGGTTTCGCCACCATCATGGGTAGCATGAGCTCTGTCATCTACAACATGAACACTGCAGATGCAGCCTTCTACCCAGACCACGCCCTGGTGAAGAAATACATGAAGCTGCATCACGTCAACCGCAGGCTGGAGYGGCGAGTCATTGACTGGTACCAGCACCTGCAGATCAACAAGAAGATGACCAATGAGGTAGCCATCTTACAGCACTTGCCCGAGCAGTTGCGGGCAGAAGTGGCCGTGTCTGTACACCTGCCTACTCTGAGCCGGGTGCAGATCTTCCAGAACTGTGAGGCCAGCCTGCTGGAGGAGCTRGTGCT---GAAGCTGCAGCCCCAGACCTACTCACCAGGCGAATATGTCTGCCGCAAGGGGGACATCGGCCGAGAGATGTACATCATCCGAGAGGGTCAGCTGGCTGTGGTAGCCGATGATGGTGTCACTCAGTATGCTGTGCTTGGTGCAGGGCTCTACTTTGGGGAGATCAGCATCATCAACATCAAAGGGAACATGTCTGGGAACCGCCGTACAGCCAACATCAAGAGTCTAGGTTATTCAGATCTGTTCTGCCTGAGCAAGGAGGACCTGCAGGAAGTGCTGAGCGAGTATCCACAGGCCCAGGCCGTCATGGAGGAAAAGGGCCGTGAGATCCTGCTCAAAATGAACAAGTTGGACGTAAATGCTGAGGCAGCTGAGGTCGCCCTACAGGAGGCCACAGAGGCCCGGCTGCGAGGCCTCGACCAGCAACTCGATGATCTGCAGACCAAGTTCGCGCGACTCCTGGCTGAGCTGGAGTCCAGTGCACTCAAGATCGCCTATCGCATCGAGCGGCTGGAGTGGCAGACCCGGGAGTGGCCAATGCCTGAGGAACTGGCCGAGGCCGACGATGAGGGCGAACCTGGGGAGGGAACGTCCAAGGATGCAGAGGGCAGAGCTGGCCAGGAGGCACCCCCAAGCCCAGAGATGGCGGAGGACGAGCCGAAGCCGACCCAGCTCGACATGCCCCTGGTCCTGGACGAGGACCTGACCAAGCAGATGCGGCTGCGCGTGGAGAGTCTGAAGCGGCGC------------------GGGGGGAAGCGCCAGGATGGCGAGAAGCTGCTGCAGCCGGCCGAGTCCGTGTACCGCATCGACTTCATCCAGCAGCAGAGGCTGCAGTTTGAGCGCTGGGACGTCGTGCTGGACAAGCCGGGCAAGGTCACCGTCACGGGCACCTCCCAGATCTGGACGCCCGACCTCACCAACCTCATGACGCGGCAGCTGCTGGACCCCGCTGCCATCTTCTGGCGCAAGGAGGACTCGGAAGCCATGGATTGGAATGAGGCCGACGCCCTGGAGTTTGGGGAGCGCCTGTCCGAGCTGGCCAAGATCCGCAAGGTCATGTACTTCCTCATCACCTTCAGTGAGGGCGTCGAGCCTGCCAACCTCAAGGCCTCCGTGGTCTTTAGCCAGCTC
Balaenoptera_acutorostrata  ATGACAGAAAAAGCCAGTGGAGTGAAGAGCTCCCCAGCCAATAACCACAGCCATCATGCACCTCCTGCCATCAAGGTCAGTGGAGAAGATGACCACACGACC---AGCAACAGGCCACAGTCTGCGGCCGACGATGACACCTCCTCAGAACTACAGAGGCTGGCAGCGATGGATGCCCCCCTGCAGAGGAGGGGTGGCTTCCGCAGGATTGCCTGCCTGGTGGGGGTCATCAGAGAGTGGGCCAACAAGAATTTCCGCGAGGAGGAGCCCAGACCTGACTCATTCCTTGAGCGTTTCTGTGGGCCTGAGCTCCAGACCGTGACAACACAGCAAGGAGATGGCAAAGGCGACAAGGACAGCGAGGGCAAGGGCACCAAGAAGAAATGGGAAC---TCTTTGTCTTGGACCCAGCTGGTGACTGGTACTACCGCTGGCTATTTGTCATTGCCATGCCTGTCTTCTACAACTGGTGCCTACTGGTGGCCAGAGCCTGCTTCAGTGACCTACAGAAAGATTACTACGTAGTGTGGCTGGTGCTGGACTACTTCTCAGATGTGGTCTACATCGCAGATCTCTTCATCCGATTGCGCACAGGTTTCCTGGAGCAGGGGCTGCTGGTCAAAGATAACAAGAAGTTGCGGGACAACTACATCCACACCCTGCAGTTCAAGCTGGATGTGGCTTCCATCATCCCTACAGACCTGATCTATTTTGCTGTGGGCATCCACAACCCTGAGCTGCGCTTCAACCGCCTGCTACACTTTGCCCGCATGTTTGAGTTCTTTGACCGCACTGAGACACGCACCAGCTACCCCAACATCTTCCGCATCAGCAACCTGGTCCTCTACATCTTGGTCATCATCCACTGGAATGCCTGCATCTACTACGCCATCTCCAAGTCCATTGGTTTTGGGGTCGACACCTGGGTTTACCCCAACATCACTGACCCTGAGTATGGCTACCTGTCTAGGGAATACATCTATTGCCTTTACTGGTCTACACTGACCCTCACCACCATTGGGGAGACACCACCCCCTGTAAAAGATGAGGAGTACCTATTTGTCATCTTTGATTTCCTGATTGGTGTCCTCATCTTTGCCACCATCGTGGGAAACGTGGGCTCCATGATCTCCAACATGAACGCCACCCGGGCTGAGTTCCAGGCCAAGATCGATGCCGTCAAACACTATATGCAGTTCCGAAAGGTCAGCAAGGAGATGGAAGCCAAGGTCATTAGGTGGTTTGACTACCTCTGGACCAATAAGAAGAGTGTGGATGAGCGGGAAGTTCTCAAGAAACTGCCAGCCAAGCTGAGGGCTGAGATAGCCATCAACGTCCACCTGTCCACACTCAAGAAAGTGCGCATCTTTCAGAATTGTGAGGCTGGCCTGCTGGTGGAGCTGGTATTAAAGCTCCGTCCTCAGGTCTTCGGTCCTGGGGATTACATTTGCCGCAAGGGGGATATTGGGAAGGAGATGTACATAATCAAGGAAGGAAAATTGGCAGTGGTGGCTGATGATGGTGTCACTCAGCATGCCCTGCTCTCGGCTGGGAGTTGCTTTGGAGAGATCAGTATCCTTAACATTAAAGGCAGCAAAATGGGCAATCGACGCACAGCCAATATCCGAAGCCTTGGCTACTCAGATCTCTTCTGCTTGTCCAAGGATGATCTTATGGAAGCTGTGACGGAGTACCCTGAGGCCAAGAGGGTCTTGGAGGAGAGAGGCCGGGAGATCCTGATGAAGGAAGGATTGCTGGATGAGAATGAGGTGGCAGCCAGCATCGAGGTGGATGTGCAGGAGAAGCTAGAACAGCTGGAAACCAACATGGAGACCTTGTACACTCGCTTTGCCTGCCTGCTGGCTGAGTACACAGGGGCCCAGCAGAAGCTCAAGCAGCGCATCGTGGTTTTGGAAACTAAGATGAAGCAGAATAATGAG---GACGACTACCTGTCAGATGGGATGAATAGCCCCAAGCCAGCTGCTGCTGAGAAGCCAATGAGCCAGGACAGCAAAGTGAAGACGACAGAGTCCAGCGGTTCTGCCCCACCCGAGGCCAGGAAGTGGCTGCCGGTCCTGGACCCATCTGGGGATTACTACTACTGGTGGCTGAACACTATGGCCTTCCCAGTAATGTATAACCTCATCATCATCGTGTGCAGAGCCTGCTTCCCCGACTTGCAGCACTATTATCTGGCGGCCTGGTTAGTACTGGACTGCACGAGTGACCTGCTCTACCTACTGGACATCGTGGTGCGCTTTCACACAGGATTCTTGGAACAGGGCATACTGGTGGTGGACAAGGGTAGGATCTCGAGTCGCTACGTTCGCACCTGGAGCTTCTTCTTGGACCTGGTTTCCCTGTTACCCACGGAAGTGGCCTACGTGAGTCTGGGTCCGCACACACCCACACTGAGGCTGAACCGCTTTCTGCGGGTCCCCCGCCTCTTTGAGGCCTTTGACCGCATGGAGACCCGCACAGTTTACCCGAATGCCTTCCGCATCGCCAAGCTGATGCTTTACGTTTTTGTTGTCATCCATTGGAACAGCTGCCTATACTTTGCCCTGTCCCGGTACCTGGGCTTCGGGCGTGACGCCTGGGTGTACCCCGACCCCGCGCAGCCTGGCTTTGAGCAGCTGCGGCGCCAGTACCTCTATAGCTTTTACTTCTCCACGCTGATCCTGACCACCGTGGGCGATACACCGCTGCCAGACCGGGAGGAGGAGTACCTCTTCATGGTGGGAGACTTCCTACTGGCCGTCATGGGTTTCGCCACCATCATGGGTAGCATGAGCTCTGTCATCTACAACATGAACACTGCAGATGCAGCCTTCTACCCAGACCACGCCCTGGTGAAGAAATACATGAAGCGGCATCCCGTCAACCGCAGGCTGGAGCGGCGAGTCATTGACTGGTACCAGCACCTGCAGATCAACAAGAAGATGACCAATGAGGTAGCCATCTTACAGCACTTGCCCGAGCAGTTGTGGGCAGAAGTGGCCGTGTCTGTACACCTGCCTACTCTGAGCAGGGTGCAGATCTTCCAGAACTGTGAGGCCAGCCTGCTGGAGGAGCTGGTGCT---GAAGCTGCAGCCCCAGACCTACTCACCAGGTGAATATGTCTGCCGCAAGGGGGACATCGGCCGAGAGATGTACATCATCCGAGAGGGTCAGCTGGCTGTGGTAGCCGATGATGGTGTCACTCAGTATGCTGTGCTTGGTGCAGGGCTCTACTTTGGGGAGATCAGCATCATCAACATCAAAGGGAACATGTTTGGGAACCGCCGTACAGCCAACATCAAGAGTCTAGGTTATTCAGATCTGTTCTGCTTGAGCAAGGAGGACCTGCAGGAAGTGCTAAGCGAGTATCCACAGGCCCAGGCCGTCATGGAGGAAAAGGGCCGTGAGATCCTGCTCAAAATGAACAAGTTGGACGTAAATGCCGAGGCAGCTGAGATCGCCCTACAGGAGGCCACGGAGGCCCGGCTGCGAGGCCTCGACCAGCAACTCGATGATCTGCAGACCAAGTTCGCGCGACTCCTGGCTGAGCTGGAGTCCAGTGCACTCAAGATCGCCTATCGCGTCGAGCGGCTGGAGTGGCAGACTCGGGAGTGGCCAATGCCTGAGGAACTGGCCGAGGCCGACGATGAGGGCGAACCTGGGGAGGGAACGTCCAAGGATGCAGAGGGCAGAGCTGGCCAGGAGGAACCCCCAAGCCCAGAGATGGCGGAGGACGAGCCGAAGCCGACCCAGCTCGACATGCCCCTGGTCCTGGACGAGGACCTGACCAAGCAGATGCGGCTGCGCGTGGAGAGTCTGAAGCGGCGC------------------GGGAGGAAGCGCCAGGATGGCGAGAAGCTGCTGCAGCCGGCCGAGTCCGTGTACCGCATCGACTTCATCCAGCAGCAGAGGCTGCAGTTTGAGCGCTGGGACGTCGTGCTGGACAAGCCGGGCAAGGTCACCATCACGGGCACCTCCCAGATCTGGACGCCCGACCTCACCAACCTCATGACGCGGCAGCTGCTGGACCCCGCTGCCATCTTCTGGCGCAAGGAGGACTCGAAAGCCATGGATTGGAATGAGGCCGACGCCCTGGAGTTTGGGGAGCGCCTGTCCGAGCTGGCCAAGATCCGCAAGGTCATGTACTTCCTCATCACCTTCAGCGAGGGCGTCGAGCCTGCCAACCTCAAGGCCTCCGTGGTCTTTAGCCGGCTC
Balaenoptera_bonaerensis  ATGACAGAAAAAGCCAGTGGAGTGAAGAGCTCCCCAGCCAATAACCACAGCCATCATGCACCTCCTGCCATCAAGGTCAGTGGCGAAGATGACCACACGACC---AGCAACAGGCCACAGTCTGCGGCCGACGATGACACCTCCTCAGAACTACAGAGGCTGGCAGCGATGGATGCCCCCCTGCAGAGGAGGGGTGGCTTCCGCAGGATTGCCTGCCTGGTGGGGGTCATCAGAGAGTGGGCCAACAAGAATTTCCGCGAGGAGGAGCCCAGACCTGACTCATTCCTTGAGCGTTTCTGTGGGCCTGAGCTCCAGACCGTGACAACACAGCAAGGAGATGGCAAAGGCGACAAGGACAGCGAGGGCAAGGGCACCAAGAAGAAATGGGAAC---TATTTGTCTTGGACCCAGCTGGTGACTGGTACTACCGCTGGCTATTTGTCATTGCCATGCCTGTCTTCTACAACTGGTGCCTACTGGTGGCCAGAGCCTGCTTCAGTGACCTACAGAAAGATTACTACGTAGTGTGGCTGGTGCTGGACTACTTCTCAGATGTGGTCTACATCGCAGACCTCTTCATCCGATTGCGCACAGGTTTCCTGGAGCAGGGGCTGCTGGTCAAAGATAACAAGAAGTTGCGGGACAACTACATCCACACCCTGCAGTTCAAGCTGGATGTGGCTTCCATCATCCCTACAGACCTGATCTATTTTGCTGTGGGCATCCACAACCCTGAGCTGCGCTTCAACCGCCTGCTACACTTTGCCCGCATGTTTGAGTTCTTTGACCGCACTGAGACACGCACCAGCTACCCCAACATCTTCCGCATCAGCAACCTGGTCCTCTACATCTTGGTCATCATCCACTGGAATGCCTGCATCTACTACGCCATCTCCAAGTCCATTGGTTTTGGGGTCGACACCTGGGTTTACCCCAACATCACTGACCCTGAGTATGGCTACCTGTCTAGGGAATACATCTATTGCCTTTACTGGTCTACACTGACCCTCACCACCATTGGGGAGACACCACCCCCTGTAAAAGATGAGGAGTACCTATTTGTCATCTTTGATTTCCTGATTGGTGTCCTCATCTTTGCCACCATCGTGGGAAACGTGGGCTCCATGATCTCCAACATGAACGCCACCCGGGCTGAGTTCCAGGCCAAGATCGATGCCGTCAAACACTATATGCAGTTCCGAAAGGTCAGCAAGGAGATGGAAGCCAAGGTCATTAGGTGGTTTGACTACCTCTGGACCAATAAGAAGAGTGTGGATGAGCGGGAAGTTCTCAAGAAACTGCCAGCCAAGCTGAGGGCTGAGATAGCCATCAACGTCCACCTGTCCACACTCAAGAAAGTGCGCATCTTTCAGAATTGTGAGGCTGGCCTGCTGGTGGAGCTGGTATTAAAGCTCCGTCCTCAGGTCTTCAGTCCTGGGGATTACATTTGCCGCAAGGGGGATATTGGGAAGGAGATGTACATAATCAAGGAAGGAAAATTGGCAGTGGTGGCTGATGATGGTGTCACTCAGCATGCCCTGCTCTCGGCTGGGAGTTGCTTTGGAGAGATCAGTATCCTTAACATTAAAGGCAGCAAAATGGGCAATCGACGCACAGCCAATATCCGAAGCCTTGGCTACTCAGATCTCTTCTGCTTGTCCAAGGATGATCTTATGGAAGCTGTGACGGAGTACCCTGAGGCCAAGAGGGTCTTGGAGGAGAGAGGCCGGGAGATCCTGATGAAGGAAGGATTGCTGGATGAGAATGAGGTGGCAGCCAGCATCGAGGTGGATGTGCAGGAGAAGCTAGAACAGCTGGAAACCAACATGGAGACCTTGTACACTCGCTTTGCCTGCCTGCTGGCTGAGTACACAGGGGCCCAGCAGAAGCTCAAGCAGCGCATCGTGGTTTTGGAAACCAAGATGAAGCAGAATAATGAG---GACGACTACCTGTCAGATGGGATGAATAGCCCCAAGCCAGCTGCTGCTGAGAAGCCAATGAGCCAGGACAGCAAAGTGAAGACGACAGAGTCCAGCGGTTCTGCCCCACCCGAGGCCAGGAAGTGGCTGCCGGTCCTGGACCCATCTGGGGATTACTACTACTGGTGGCTGAACACTATGGCCTTCCCAGTAATGTATAACCTCATCATCATCGTGTGCAGAGCCTGCTTCCCCGACTTGCAGCGCTATTATCTGGCGGCCTGGTTAGTACTGGACTGCACGAGCGACCTGCTCTACCTCCTGGACATCGTGGTGCGCTTCCACACGGGATTCTTGGAACAGGGCATACTGGTGGTGGACAAGGGTAGGATCTCGAGTCGCTACGTTCGCACCTGGAGCTTCTTCTTGGACCTGGTTTCCCTGTTACCCACGGAAGTGGCCTACGTGAGTCTGGGTCCGCACACACCCACGCTGAGGCTGAACCGCTTTCTGCGGGTGCCCCGCCTCTTTGAGGCCTTTGACCGCATGGAGACCCGCACAGTTTACCCGAATGCCTTCCGCATCGCCAAGCTGATGCTTTACGTTTTTGTTGTCATCCATTGGAACAGCTGCCTATACTTTGCCCTGTCCCGGTACCTGGGCTTCGGGCGTGACGCCTGGGTGTACCCCGACCCCGCGCAGCCTGGCTTTGAGCAGCTGCGGCGCCAGTACCTCTATAGCTTTTACTTCTCCACGCTGATCCTGACCACCGTGGGCGATACGCCGCTGCCAGACCGGGAGGAGGAGTACCTCTTCATGGTGGGAGACTTCCTACTGGCCGTCATGGGTTTCGCCACCATCATGGGTAGCATGAGCTCTGTCATCTACAACATGAACACTGCAGATGCAGCCTTCTACCCAGACCACGCCCTGGTGAAGAAATACATGAAGCTGCATCACGTCAACCGCAGGCTGGAGCGGCGAGTCATTGACTGGTACCAGCACCTGCAGATCAACAAGAAGATGACCAATGAGGTAGCCATCTTACAGCACTTGCCCGAGCAGTTGCGGGCAGAAGTGGCCGTGTCTGTACACCTGCCTACTCTGAGCAGGGTGCAGATCTTCCAGAACTGTGAGGCCAGCCTGCTGGAGGAGCTGGTGCT---GAAGCTGCAGCCCCAGACCTACTCACCAGGCGAATATGTCTGCCGCAAGGGGGACATCGGCCGAGAGATGTACATCATCCGAGAGGGTCAGCTGGCTGTGGTAGCCGATGATGGTGTCACTCAGTATGCTGTGCTTGGTGCAGGGCTCTACTTTGGGGAGATCAGCATCATCAACATCAAAGGGAACATGTCTGGGAACCGCCGTACAGCCAACATCAAGAGTCTAGGTTATTCAGATCTGTTCTGCTTGAGCAAGGAGGACCTGCAGGAAGTGCTAAGCGAGTATCCACAGGCCCAGGCCGTCATGGAGGAAAAGGGCCGTGAGATCCTGCTCAAAATGAACAAGTTGGACGTAAATGCCGAGGCAGCTGAGATCGCCCTACAGGAGGCCACGGAGGCCCGGCTGCGAGGCCTCGACCAGCAACTCGATGATCTGCAGACCAAGTTCGCGCGACTCCTGGCTGAGCTGGAGTCCAGTGCACTCAAGATCGCCTATCGCGTCGAGCGGCTGGAGTGGCAGACTCGGGAGTGGCCAATGCCTGAGGAACTGGCCGAGGCCGACGATGAGGGCGAACCTGGGGAGGGAACGTCCAAGGATGCAGAGGGCAGAGCTGGCCAGGAGGAACCCCCAAGCCCAGAGATGGCGGAGGACGAGCCGAAGCCGACCCAGCTCGACATGCCCCTGGTCCTGGACGAGGACCTGACCAAGCAGATGCGACTGCGCGTGGAGAGTCTGAAGCGGCGC------------------GGGAGGAAGCGCCAGGATGGCGAGAAGCTGCTGCAGCCGGCCGAGTCCGTGTACCGCATCGACTTCATCCAGCAGCAGAGGCTGCAGTTTGAGCGCTGGGACGTCGTGCTGGACAAGCCGGGCAAGGTCACCATCACGGGCACCTCCCAGATCTGGACGCCCGACCTCACCAACCTCATGACGCGGCAGCTGCTGGACCCCGCCGCCATCTTCTGGCGCAAGGAGGACTCGGAAGCCATGGATTGGAATGAGGCCGACGCCCTGGAGTTCGGGGAGCGCCTGTCCGAGCTGGCCAAGATCCGCAAGGTCATGTACTTCCTCATCAGCTTCAGCGAGGGCGTCGAGCCTGCCAACCTCAAGGCCTCCGTGGTCTTTAGCCAGCTC
Balaenoptera_borealis  ATGACAGAAAAAGCCAGTGGAGTGAAGAGCTCCCCAGCCAATAACCACAGCCATCATGCACCTCCTGCCATCAAGGTCAGTGGCGAAGATGACCACATGACC---AGCAACAGGCCACAGTCCGCGGCCGACGATGACACCTCCTCAGAACTACAGAGGCTGGCAGCGATGGATGCCCCCCTGCAGAGGAGGGGTGGCTTCCGCAGGATTGCCTGCCTGGTGGGGGTCATCAGAGAGTGGGCCAACAAGAATTTCCGCGAGGAGGAGCCCAGACCTGACTCATTCCTTGAGCGTTTCTGTGGGCCTGAGCTCCAGACCGTGACGACACAGCAAGGAGATGGCAAAGGCGACAAGGACAGCGAGGGCAAGGGCACCAAGAAGAAATGGGAAC---TATTTGTCTTGGACCCAGCTGGTGACTGGTACTACCGCTGGCTATTTGTCATTGCCATGCCTGTCTTCTACAACTGGTGCCTACTGGTGGCCAGAGCCTGCTTCAGTGACCTACAGAAAGATTACTACGTAGTGTGGTTGGTGCTGGACTACTTCTCAGATGTGGTCTACATCGCAGACCTCTTCATCCGATTGCGCACAGGTTTCCTGGAGCAGGGGCTGCTGGTCAAAGATAACAAGAAGTTGCGGGACAACTACATCCACACCCTGCAGTTCAGGCTGGATGTGGCTTCCATCATCCCTACAGACCTGATCTATTTTGCTGTGGGCATCCACAACCCTGAGCTGCGCTTCAACCGCCTGCTACACTTTGCCCGCATGTTTGAGTTCTTTGACCGCACTGAGACACGCACCAGCTACCCCAACATCTTCCGCATCAGCAACCTGGTCCTCTACATCTTGGTCATCATCCACTGGAATGCCTGCATCTACTACGCCATCTCCAAGTCCATTGGTTTTGGGGTCGACACCTGGGTTTACCCCAACATCACTGACCCTGAGTACGGCTACCTGTCTAGGGAATACATCTATTGCCTTTACTGGTCTACACTGACCCTCACCACCATTGGGGAGACACCACCCCCTGTAAAAGATGAGGAGTACCTATTTGTCATCTTTGATTTCCTGATTGGTGTCCTCATCTTTGCCACCATCGTGGGAAACGTGGGCTCCATGATCTCCAACATGAACGCCACCCGGGCTGAGTTCCAGGCCAAGATCGATGCCGTCAAACACTATATGCAGTTCCGAAAGGTCAGCAAGGAGATGGAAGCCAAGGTCATTAGGTGGTTTGACTACCTCTGGACCAATAAGAAGAGTGTGGATGAGCGGGAAGTTCTCAAGAAACTGCCAGCCAAGCTGAGGGCTGAGATAGCCATCAACGTCCACCTGTCCACACTCAAGAAAGTGCACATCTTTCAGGATTGTGAGGCTGGCCTGCTCGTGGAGCTGGTATTAAAGCTCCGTCCTCAGGTCTTCAGTCCTGGGGATTACATTTGCCGCAAGGGGGATATTGGGAAGGAGATGTACATAATCAAGGAAGGAAAATTGGCAGTGGTGGCTGATGATGGTGTCACTCAGCATGCCCTGCTCTCGGCTGGGAGTTGCTTTGGAGAGATCAGTATCCTTAACATTAAAGGCAGCAAAATGGGCAATCGACGCACAGCCAATATCCGAAGCCTTGGCTACTCAGATCTCTTCTGCTTGTCCAAGGATGATCTTATGGAAGCTGTGACGGAGTACCCTGAGGCCAAGAGGGTCTTGGAGGAGAGAGGCCGGGAGATCCTGATGAAGGAAGGATTGCTGGATGAGAATGAGGTGGCAGACAGCATCGAGGTGGATGTGCAGGAGAAGCTAGAACAGCTGGAAACCAACATGGAGACCTTGTACACTCGCTTTGCCTGCCTGCTGGCTGAGTACACAGGGGCCCAGCAGAAGCTCAAGCAGCGCATCGTGGTTTTGGAAACCAAGATGAAGCAGAATAATGAG---GACGACTACCTGTCAGATGGGATGAATAGCCCCAAGCCAGCTGCTGCTGAGAAGCCAATGAGCCAGGACAGCAAAGTGAAGATGACAGAGTCCAGCGGTTCTGCCCCACCCGAGGCCAGGAAGTGGCTGCCGGTCCTGGACCCATCTGGGGATTACTACTACTGGTGGCTGAACACTATGGCCTTCCCAGTAATGTATAACCTCATCATCATCGTGTGCAGAGCCTGCTTCCCCGACTTGCAGCGCTATTATCTGGCAGCCTGGTTAGTACTGGACTGCACGAGTGACCTGCTCTACCTACTGGACATCGTGGTGCGCTTTCACACGGGATTCTTGGAACAGGGCATACTGGTGGTGGACAAGGGTAGGATCTCGAGTCGCTACGTTCGCACCTGGAGCTTCTTCTTGGACCTGGTTTCCCTGTTACCCACGGAAGTGGCCTACGTGAGTCTGGGTCCGCACACACCCACGCTGAGGCTGAACCGCTTTCTGCGGGTGCCCCGCCTCTTTGAGGCCTTTGACCGCATGGAGACCCGCACAGTTTACCCGAATGCCTTCCGCATCGCCAAGCTGCTGCTTTACGTTTTTGTTGTCATCCACTGGAACAGCTGCCTATACTTTGCCCTGTCCCGGTACCTGGGCTTCGGGCGTGACGCCTGGGTGTACCCCGACCCCGCGCAGCCTGGCTTTGAGCAGCTGCGGCGCCAGTACCTCTATAGCTTTTACTTCTCCACGCTGATCCTGACCACCGTGGGCGATACGCCGCTGCCAGACCGTGAGGAGGAGTACCTCTTCATGGTAGGAGACTTCCTACTGGCCGTCATGGGTTTCGCCACCATCATGGGTAGCATGAGCTCTGTCATCTACAACATGAACACTGCAGATGCAGCCTTCTACCCAGACCACGCCCTGGTGAAGAAATACATGAAGCTGCATCACGTCAACCGCAGGCTGGAGCGGCGAGTCATTGACTGGTACCAGCACCTGCAGATCAATAAGAAGATGACCAATGAGGTAGCCATCTTACAACACTTGCCCGAGCAGTTGCGGGCAGAAGTGGCCGTGTCTGTACACCTGCCTACTCTGAGCCGGGTGCAGATCTTCCAGAACTGTGAGGCCAGCCTGCTGGAGGAGCTGGTGCT---GAAGCTGCAGCCCCAGACCTACTCACCAGGTGAATATGTCTGCCGCAAGGGGGACATCGGCCGAGAGATGTACATCATCCGAGAGGGTCAGCTGGCTGTGGTAGCCGATGACGGTGTCACTCAGTATGCTGTGCTTGGTGCAGGGCTCTACTTTGGGGAGATCAGCATCATCAACATCAAAGGGAACATGTCTGGGAACCGCCGTACAGCCAACATCAAGAGTCTAGGTTATTCGGATCTGTTCTGCCTGAGCAAGGAGGACCTGCAGGATGTGTTGAGCGAGTATCCACAGGCCCAGGCCGTCATGGAGGAAAAGGGCCGTGAGATCCTTCTCAAAATGAACAAGTTGGACGTAAATGCCGAGGCAGCTGAGATCGCCCTACAGGAGGCCACGGAGGCCCGGCTGCGAGGCCTCGACCAGCAACTCGATGATCTGCAGACCAAGTTCGCGCGACTCCTGGCTGAGCTGGAGTCCAGTGCACTCAAGATCGCCTATCGCGTCGAGCGGCTGGAGTGGCAGACTCGGGAGTGGCCAATGCCTGAGGAACTGGCCGAGGCCGATGATGAGGGCGAACCTGGGGAGGGAACATCCAAGGATGCAGAGGGCAGAGCTGGCCAGGAGGGACCCCCAAGCCCAGAGATGGCGGAGGACGAGCCGAAGCCGACCCAGCTCGACATGCCCCTGGTCCTGGACGAGGACCTGACCAAGCAGATGCGGCTGCGCGTGGAGAGTCTGAAGCGGCGC------------------GGGAGGAAGCGCCAGGATGGCGAGAAGCTGCTGCAGCCGGCTGAGTCCGTGTACCGCATCGACTTCATCCAGCAGCAGAGGCTGCAGTTTGAGCGCTGGGACGTCGTGCTGGACAAGCCGGGCAAGGTCACCATCACGGGCACCTCCCAGATCTGGACGCCCGACCTCACCAACCTCATGACGCGGCAGCTGCTGGACCCCGCTGCCATCTTCTGGCGCAAGGAGGACTCGGAAGCCATGGATTGGAATGAGGCCGACGCCCTGGAGTTTGGGGAGCGCCTGTCCGAGCTGGCCAAGATCCGCAAGGTCATGTACTTCCTCATCACCTTCAGCGAGGGCGTCGAGCCTGCCAACCTCAAGGCCTCCGTGGTCTTTAGCCGGCTC
Balaenoptera_musculus  ATGACAGAAAAAGCCAGTGGAGTGAAGAGCTCCCCAGCCGATAACCACAGCCATCATGCACCTCCTGCCATCAGCGTCAGTGGCGAAGATGACCACACGACC---AGCAACAGGCCACAGTCCGCGGCCGACGATGACACCTCCTCAGAACTACAGAGGCTGGCAGCGATGGATGCCCCCCTGCAGAGGAGGGGTGGCTTCCGCAGGATTGCCTGCCTGGTGGGGGTCATCAGAGAGTGGGCCAACAAGAATTTCCGCGAGGAGGAGCCCAGACCTGACTCATTCCTTGAGCGTTTCTGTGGGCCTGAGCTCCAGACCGTGACGACACAGCAAGGAGATGGCAAAGGCGACAAGGACAGCGAGGGCAAGGGCACCAAGAAGAAATGGGAAC---TATTTGTCTTGGACCCAGCTGGTGACTGGTACTACCACTGGCTATTTGTCATTGCCATGCCTGTCTTCTACAACTGGTGCCTACTGGTGGCCAGAGCCTGCTTCAGTGACCTACAGAAAGATTACTATGTAGTGTGGCTGGTGCTGGACTACTTCTCAGATGTGGTCTACATCGCAGACCTCTTCATCCGATTGCGCACAGGTTTCCTGGAGCAGGGGCTGCTGGTAAAAGATAACAAGAAGTTGCGGGACAACTACATCCACACCCTGCAGTTCAAGCTGGATGTGGCTTCCATCATCCCTACAGACCTGATCTATTTTGCTGTGGGCATCCACAACCCTGAGCTGCGCTTCAACCGCCTGCTACACTTTGCCCGCATGTTTGAGTTCTTTGACCGCACTGAGACACGCACCAGCTACCCCAACATCTTCCGCATCAGCAACCTGGTCCTCTACATCTTGGTCATCATCCACTGGAATGCCTGCATCTACTACGCCATCTCCAAGTCCATTGGTTTTGGGGTCGACACCTGGGTTTACCCCAACATCACTGACCCTGAGTACGGCTACCTGTCTAGGGAATACATCTATTGCCTTTACTGGTCTACACTGACCCTCACCACCATTGGGGAGACACCACCCCCTGTAAAAGATGAGGAGTACCTATTTGTCATCTTTGATTTCTTGATTGGTGTCCTCATCTTTGCCACCATCGTGGGAAACGTGGGCTCCATGATCTCCAACATGAACGCCACCCAGGCTGAGTTCCAGGCCAAGATCGATGCCGTCAAACACTATATGCAGTTCCGAAAGGTCAGCAAGGAGATGGAAGCCAAGGTCATTAGGTGGTTTGACTACCTCTGGACCAATAAGAAGAGTGTGGATGAGCGGGAAGTTCTCAAGAAACTGCCAGCCAAGCTGAGGGCTGAGATAGCCATCAACGTCCACCTGTCCACACTCAAGAAAGTGCACATCTTTCAGGACTGTGAGGCTGGCCTGCTGGTGGAGCTGGTATTAAAGCTCCGTCCTCAGGTCTTCAGTCCTGGGGATTACATTTGCCGCAAGGGGGATATTGGGAAGGAGATGTACATAATCAAGGAAGGAAAATTGGCAGTGGTGGCTGATGATGGTGTCACTCAGCATGCCCTGCTCTCGGCTGGGAGTTGCTTTGGAGAGATCAGTATCCTTAACATTAAAGGCAGCAAAATGGGCAATCGACGCACAGCCAATATCCGAAGCCTTGGCTACTCAGATCTCTTCTGCTTGTCCAAGGATGATCTTATGGAAGCTGTGACGGAGTACCCTGAGGCCAAGAGGGTCTTGGAGGAGAGAGGCCGGGAGATCCTGATGAAGGAAGGATTGCTGGATGAGAATGAGGTGGCAGACAGCATCGAGGTGGATGTGCAGGAGAAGCTAGAACAGCTGGAAACCAACATGGAGACCTTGTACACTCGCTTTGCCTGCCTGCTGGCTGAGTACACAGGGGCCCAGCAGAAGCTCAAGCAGCGCATCGTGGTTTTGGAAACCAAGATGAAGCAGAATAATGAG---GACGACTACCTGTCAGATGGGATGAATAGCCCCAAGCCAGCTGCTGCTGAGAAGCCAATGAGCCAGGACAGCAAAATGAAGACGACAGAGTCCAGCGGTTCTGCCCCACCCGAGGCCAGGAAGTGGCTGCCGGTCCTGGACCCATCTGGGGATTACTACTACTGGTGGCTGAACACTATGGCCTTCCCAGTAATGTATAACCTCATCATCATCGTGTGCAGAGCCTGCTTCCCCGACTTGCAGCGCTATTATCTGGCGGCCTGGTTAGTACTGGACTGCACGAGTGACCTGCTCTACCTACTGGACATCGTGGTGCGCTTTCACACGGGATTCTTGGAACAGGGCATACTGGTGGTGGACAAGGGTAGGATCTCGAGTCGCTACGTTCGCACCTGGAGCTTCTTCTTGGACCTGGTTTCCCTGTTACCCACGGAAGTGGCCTACGTGAGTCTGGGTCCGCACACACCCACGCTGAGGCTGAACCGCTTTCTGCGGGTGCCCCGCCTCTTTGAGGCCTTTGACCGCATGGAGACCCGCACAGTTTACCCGAATGCCTTCCGCATCGCCAAGCTGATGCTTTACGTTTTTGTTGTCATCCACTGGAACAGCTGCCTATACTTTGCCCTGTCCCGGTACCTGGGCTTCGGGCGTGACGCCTGGGTGTACCCCGACCCCGCGCAGCCTGGCTTTGAGCAGCTGCGGCGCCAGTACCTCTATAGCTTTTACTTCTCCACGCTGATCCTGACCACCGTGGGCGATACGCCGCTGCCAGACCGGGAGGAGGAGTACCTCTTCATGGTGGGAGACTTCCTACTGGCCGTCATGGGTTTCGCCACCATCATGGGTAGCATGAGCTCTGTCATCTACAACATGAACACTGCAGATGCAGCCTTCTACCCAGACCACGCCCTGGTGAAGAAATACATGAAGCTGCATCACGTCAACCGCAGGCTGGAGCGGCGAGTCACTGACTGGTACCAGCACCTGCAGATCAACAAGAAGATGACCAATGAGGTAGCCATCTTACAGCACTTGCCCGAGCAGTTGCGGGCAGAAGTGGCCGTGTCTGTACACCTGCCTACTCTGAGCAGGGTGCAGATCTTCCAGAACTGTGAGGCCAGCCTGCTGGAGGAGCTGGTGCT---GAAGCTGCAGCCCCAAACCTACTCACCAGGCGAATATGTCTGCCGCAAGGGGGACATCGGCCGAGAGATGTACATCATCCGAGAGGGTCAGCTGGCTGTGGTAGCCGATGATGGTGTCACTCAGTATGCTGTGCTTGGTGCAGGGCTCTACTTTGGGGAGATCAGCATCATCAACATCAAAGGGAACATGTCTGGGAACCGCCGTACAGCCAACATCAAGAGTCTAGGTTATTCGGATCTGTTCTGCCTGAGCAAGGAGGACCTGCAGGAAGTGTTGAGCGAGTATCCACAGGCCCAGGCCGTCATGGAGGAAAAGGGCCGTGAGATCCTTCTCAAAATGAACAAGTTGGACGTAAATGCCGAGGCAGCTGAGATCGCCCTACAGGAGGCCACGGAGGCCCGGCTGCGAGGCCTCAACCAGCAACTCGATGATCTGCAGACCAAGTTCGCGCGACTCCTGGCTGAGCTGGAGTCCAGTGCACTCAAGATCGCCTATCGCGTCGAGCGGCTGGAGTGGCAGACTCGGGAGTGGCCAATGCCTGAGGAACTGGCCGAGGCCGACAATGAGGGCGAACCTGGGGAGGGAACATCCAAGGATGCAGAGGGCAGAGCTGGCCAGGAGGGACCCCCAAGCCCAGAGATGGCGGAGGACGAGCCGAAGCCGACCCAGCTCGACATGCCCCTGGTCCTGGACGAGGACCTGACCAAGCAGATGCGGCTGCGCGTGGAGAGTCTGAAGCGGCGC------------------GGGAGGAAGCGCCAGGATGGCGAGAAGCTGCTGCAGCCGGCTGAGTCCGTGTACCGCGTCGACTTCATCCAGCAGCAGAGGCTGCAGTTCGAGCGCTGGGACGTCGTGCTGGACAAGCCGGGCAAGGTCACCATCACGGGCACCTCCCAGATCTGGACGCCCGACCTCACCAACCTCATGACGCGGCAGCTGCTGGACCCCGCTGCCATCTTCTGGCGCAAGGAGGACTCGGAAGCCATGGATTGGAATGAGGCCGACGCCCTGGAGTTTGGGGAGCGCCTGTCCGAGCTGGCCAAGATCCGCAAGGTCATGTACTTCCTCATCACCTTCAGCGAGGGCGTCGAGCCTGCCAACCTCAAGGCCTCTGTGGTCTTTAGCCGGCTC
Balaenoptera_omurai  ATGACAGAAAAAGCCAGTGGAGTGAAGAGCTCCCCAGCCAATAACCACAGCCATCATGCACCTCCTGCCATCAAGGTCAGTGGCGAAGATGACCACACGACC---AGCAACAGGCCACAGTCCGCGGCCGACGATGACACCTCCTCAGAACTACAGAGGCTGGCAGCGATGGATGCCCCCCTGCAGAGGAGGGGTGGCTTCCGCAGGATTGCCTGCCTGGTGGGGGTCATCAGAGAGTGGGCCAACAAGAATTTCCGCGAGGAGGAGCCCAGACCTGACTCATTCCTTGAGCGTTTCTGTGGGCCTGAGCTCCAGACCGTGACGACACAGCAAGGAGATGGCAAAGGCGACAAGGACAGCGAGGGCAAGGGCACCAAGAAGAAATGGGAAC---TATTTGTCTTGGACCCAGCTGGTGACTGGTACTACCGCTGGCTATTTGTCATTGCCATGCCTGTCTTCTACAACTGGTGCCTACTGGTGGCCAGAGCCTGCTTCAGTGACCTACAGAAAGATTACTACGTAGTGTGGTTGGTGCTGGACTACTTCTCAGATGTGGTCTACATCGCAGACCTCTTCATCCGATTGCGCACAGGTTTCCTGGAGCAGGGGCTGCTGGTCAAAGATAACAAGAAGTTGTGGGACAACTACATCCACACCCTGCAGTTCAAGCTGGATGTGGCTTCCATCATCCCTACAGATCTGATCTATTTTGCTGTGGGCATCCACAACCCTGAGCTGCGCTTCAACCGCCTGCTACACTTTGCCCGCATGTTTGAGTTCTTTGACCGCACTGAGACACGCACCAGCTACCCCAACATCTTCCGCATCAGCAACCTGGTCCTCTACATCTTGGTCATCATCCACTGGAATGCCTGCATCTACTACGCCATCTCCAAGTCCATTGGTTTTGGGGTCGACACCTGGGTTTACCCCAACATCACTGACCCTGAGTACGGCTACCTGTCTAGGGAATACATCTATTGCCTTTACTGGTCTACACTGACCCTCACCACCATTGGGGAGACACCACCCCCTGTAAAAGATGAGGAGTACCTATTTGTCATCTTTGATTTCCTGATTGGTGTCCTCATCTTTGCCACCATCGTGGGAAACGTGGGCTCCATGATCTCCAACATGAACGCCACCCGGGCTGAGTTCCAGGCCAAGATCGATGCCGTCAAACACTATATGCAGTTCCGAAAGGTCAGCAAGGAGCTGGAAGCCAAGGTCATTAGGTGGTTTGACTACCTCTGGACCAATAAGAAGAGTGTGGATGAGCGGGAAGTTCTCAAGAAACTGCCAGCCAAGCTGAGGGCTGAGATAGCCATCAACGTCCACCTGTCCACACTCAAGAAAGTGCACATCTTTCAGGATTGTGAGGCTGGCCTGCTGGTGGAGCTGGTATTAAAGCTCCGTCCTCAGGTCTTCAGTCCTGGGGATTACATTTGCCGCAAGGGGGATATTGGGAAGGAGATGTACATAATCAAGGAAGGAAAATTGGCAGTGGTGGCTGATGATGGTGTCACTCAGCATGCCCTGCTCTCGGCTGGGAGTTGCTTTGGAGAGATCAGTATCCTTAACATTAAAGGCAGCAAAATGGGCAATCGACGCACAGCCAGTATCCGAAGCCTTGGCTACTCAGATCTCTTCTGCTTGTCCAAGGATGATCTTATGGAAGCTGTGACGGAGTACCCTGAGGCCAAGAGGGTCTTGGAGGAGAGAGGCCGGGAGATCCTGATGAAGGAAGGATTGCTGGATGAGAATGAGGTGGCAGACAGCATCGAGGTGGATGTGCAGGAGAAGCTAGAACAGCTGGAAACCAACATGGAGACCTTGTACACTCGCTTTGCCTGCCTGCTGGCTGAGTACACAGGGGCCCAGCAGAAGCTCAAGCAGCGCATCGTGGTTTTGGAAACCAAGATGAAGCAGAATAATGAG---GACGACTACCTGTCAGATGGGATGAATAGCCCCAAGCCAGCTGCTGCTGAGAAGCCAATGAGCCAGGACAGCAAAGTGAAGACGACAGAGTCCAGCGGTTCTGCCCCACCCGAGGCCAGGAAGTGGCTGCCGGTCCTGGACCCATCTGGGGATTACTACTACTGGTGGCTGAACACTATGGCCTTCCCAGTAATGTATAACCTCATCATCATCGTGTGCAGAGCCTGCTTCCCCGACTTGCAGCGCTATTATCTGGTGGCCTGGTTAGTACTGGACTGCACGAGTGACCTGCTCTACCTACTGGACATCGTGGTGCGCTTCCACACGGGATTCTTGGAACAGGGCATACTGGTGGTGGACAAGGGTAGGATCTCGAGTCGCTACGTTCGCACCTGGAGCTTCTTCTTGGACCTGGTTTCCCTGTTACCCACGGAAGTGGCCTACGTGAGTCTGGGTCCGCACACACCCACGCTGAGGCTGAACCGCTTTCTGCGGGTGCCCCGCCTCTTTGAGGCCTTTGACCGCATGGAGACCCGCACAGTTTACCCGAATGCCTTCCGCATCGCCAAGCTGATGCTTTACGTTTTTGTTGTCATCCACTGGAACAGCTGCCTATACTTTGCCCTGTCCCGGTACCTGGGCTTCGGGCGTGACGCCTGGGTGTACCCCGACCCCGCGCAGCCTGGCTTTGAGCAGCTGCGGCGCCAGTACCTCTATAGCTTTTACTTCTCCACGCTGATCCTGACCACCGTGGGCGATACGCCGCTGCCAGACCGGGAGGAGGAGTACCTCTTCATGGTGGGAGACTTCCTACTGGCCGTCATGGGTTTCGCCACCATCATGGGTAGCATGAGCTCTGTCATCTACAACATGAACACTGCAGATGCAGCCTTCTACCCAGACCACGCCCTGGTGAAGAAATACATGAAGCTGCATCACGTCAACCGCAGGCTGGAGCGGCGCGTCATTGACTGGTACCAGCACCTGCAGATCAACAAGAAGATGACCAATGAGGTAGCCATCTTACACCACTTGCCCGAGCAGTTGCGGGCAGAAGTGGCCGTGTCTGTACACCTGCCTACTCTGAGCCGGGTGCAGATCTTCCAGAACTGTGAGGCCAGCCTGCTGGAGGAGCTGGTGCT---GAAGCTGCAGCCCCAGACCTACTCACCAGGCGAATATGTCTGCCGCAAGGGGGACATCGGCCGAGAGATGTACATCATCCGAGAGGGTCAGCTGGCTGTGGTAGCCGATGATGGTGTCACTCAGTATGCTGTGCTTGGTGCAGGGCTCTACTTTGGGGAGATCAGCATCATCAACATCAAAGGGAACATGTCTGGGAACCGCCGTACAGCCAACATCAAGAGTCTAGGTTATTCAGATCTGTTCTGCCTGAGCAAGGAGGACCTGCAGGAAGTGCTAAGCGAGTATCCACAGGCCCAGGCCGTCATGGAGGAAAAGGGCCGTGAGATCCTGCTCAAAATGAACAAGTTGGACGTAAATGCCGAGGCAGCTGAGATCGCCCTACAGGAGGCCACGGAGGCCCGGCTGCGAGGCCTCGACCAGCAACTCGATGATCTGCAGACCAAGTTCGCGCGACTCCTGGCTGAGCTGGAGTCCAGTGCACTCAAGATCGCCTATCGCGTCGAGCGGCTGGAGTGGCAGACTCGGGAGTGGCCAATGCCTGAGGAACTGGCCGAGGCCGACGATGAGGGCGAAGCTGGGGAGGGAACGTCCAAGGATGCAGAGGGCAGAGCTGGCCAGGAGGGACCCCCAAGCCCAGAGATGGTGGAGGACGAGCCAAAGCCGACCCAGCTCGACATGCCCCTGGTCCTGGACGAGGACCTGACCAAGCAGATGCGGCTGCGCGTGGAGAGTCTGAAGCGGCGC------------------GGGAGGAAGCGCCAGGATGGCGAGAAGCTGCTGCAGCCGGCTGAGTCCGTGTACCGCATCGACTTCATCCAGCAGCAGAGGCTGCAGTTTGAGCGCTGGGACGTCGTGCTGGACAAGCCGGGCAAGGTCACCATCACGGGCACCTCCCAGATCTGGACGCCCGACCTCACCAACCTCATGACGCGGCAGCTGCTGGACCCCGCTGCCATCTTCTGGCGCAAGGAGGACTCGGAAGCCATGGATTGGAATGAGGCCGACGCCCTGGAGTTCGGGGAGCGCCTGTCCGAGCTGGCCAAGATCCGCAAGGTCATGTACTTCCTCATCACCTTCAGCGAGGGCGTCGAGCCTGCCAACCTCCAGGCCTCCGTGGTCTTTAGCCGGCTC
Balaenoptera_physalus  ATGACAGAAAAAGCCAGTGGAGTGAAGAGCTCTCCAGCCAATAACCACAGCCATCATGCACCTCCTGCCATCAAGGTCAGTGGCGAAGATGACCACAGGACC---AGCAACAGGCCACAGTCTGCGGCCGACGATGACACCTCCTCAGAACTACAGAGGCTGGCAGCGATGGATGCCCCCCTGCAGAGGAGGGGTGGCTTCCGCAGGATTGCCTGCCTGGTGGGGGTCATCAGAGAGTGGGCCGACAAGAATTTCCGGGAGGAGGAGCCCAGACCTGACTCATTCCTTGAGCGTTTCTGTGGGCCTGAGCTCCAGACCGTGACGACACAGCAAGGAGATGGCAAAGGCGACAAGGACAGCGAGGGCAAGGGCACCAAGAAGAAATGGGAAC---TATTTGTCTTGGACCCAGCTGGTGACTGGTACTACCGCTGGCTATTTGTCATTGCCATGCCTGTCTTCTACAACTGGTGCCTACTGGTGGCCAGAGCCTGCTTCAGTGACCTACAGAAAGATTACTACGTAGTGTGGTTGGTGCTGGACTACTTCTCAGATGTGGTCTACATCGCAGACCTCTTCATCCGATTGCGCACAGGTTTCCTGGAGCAGGGGCTGCTGGTCAAAGATAACAAGAAGCTGCGGGACAACTACATCCACACCCTGCAGTTCAAGCTGGATGTGGCTTCCATCATCCCTACAGACCTGATCTATTTTGCTGTGGGCATCCACAACCCTGAGCTACGCTTCAACCGCCTGCTACACTTTGCCCGCATGTTTGAGTTCTTTGACCGCACTGAGACACGCACCAGCTACCCCAACATCTTCCGCATCAGCAACCTGGTCCTCTACATCTTGGTCATCATCCACTGGAATGCCTGCATCTACTACGCCATCTCCAAGTCCATTGGTTTTGGGGTCGACACCTGGGTTTACCCCAACATCACTGACCCTGAGTACGGCTACCTGTCTAGGGAATACATCTATTGCCTTTACTGGTCTACACTGACCCTCACCACCATTGGGGAGACACCACCCCCTGTAAAAGATGAGGAGTACCTATTTGTCATCTTTGATTTCCTGATTGGTGTCCTCATCTTTGCCACCATCGTGGGAAACGTGGGCTCCATGATCTCCAACATGAACGCCACCCGGGCTGAGTTCCAGGCCAAGATCGATGCCGTCAAACACTATATGCAGTTCCGAAAGGTCAGCAAGGAGATGGAAGCCAAGGTCATTAGGTGGTTTGACTACCTCTGGACCAATAAGAAGAGTGTGGATGAGCGGGAAGTTCTCAAGAAACTGCCAGCCAAGCTGAGGGCTGAGATAGCCATCAACGTCCACCTGTCCACACTCAAGAAAGTGCACATCTTTCAGGATTGTGAGGCTGGCCTGCTGGTGGAGCTGGTATTAAAGCTCCGTCCTCAGGTCTTCAGTCCTGGGGATTACATTTGCCGCAAGGGGGATATTGGGAAGGAGATGTACATAATCAAGGAAGGAAAATTGGCAGTGGTGGCTGATGATGGTGTCACTCAGCATGCCCTGCTCTCGGCTGGGAGTTGCTTTGGAGAGATCAGTATCCTTAACATTAAAGGCAGCAAAATGGGCAATCGACGCACAGCCAATATCCAAAGCCTTGGCTACTCAGATCTCTTCTGCTTGTCCAAGGATGATCTTATGGAAGCTGTGACAGAGTACCCTGAGGCCAAGAGGGTCTTGGAGGAGAGAGGCCGGGAGATCCTGATGAAGGAAGGATTGCTGGATGAGAATGAGGTGGCAGACAGCATCGAAGTGGATGTGCAGGAGAAGCTAGAACAGCTGGAAACCAACATGGAGACCTTGTACACTCGCTTTGCCTGCCTGCTGGCTGAGTACACAGGGGCCCAGCAGAAGCTCAAGCGGCGCATCGTGGTTTTGGAAACCAAGATGAAGCAGAATAATGAG---GACGACTACCTGTCAGATGGGATGAATAGCCCCAAGCCAGCTGCTGCTGAGAAGCCAATGAGCCAGGACAGCAAAGTGAAGACGACAGAGTCCAGCGGTTCTGCCCCACCCGAGGCCAGGAAGTGGCTGCCGGTCCTGGACCCATCTGGGGATTACTACTACTGGTGGTTGAACACTATGGCCTTCCCAGTAATGTATAACCTCATCATCATCGTGTGCAGAGCCTGCTTCCCCGACTTGCAGCGCTATTATCTGGTGGCCTGGTTGGTACTGGACTGCACGAGTGACCTGCTCTACCTACTGGACATCGTGGTGCGCTTTCACACGGGATTCTTGGAACAGGGCATACTGGTGGTGGACAAGGGTAGGATCTCGAGTCGCTACGTTCGCACCTGGAGCTTCTTCTTGGACCTGGTTTCCCTGTTACCCACGGAAGTGGCCTACGTGAGTCTGGGTCCGCACACACCCACGCTGAGGCTGAACCGCTTTCTGCGGGTGGCCCGCCTCTTTGAGGCCTTTGACCGCATGGAGACCCGCACAGTTTACCCGAATGCCTTCCGCATCACCAAGCTGATACTTTACGTTTTTGTTGTCATCCACTGGAACAGCTGCCTATACTTTGCCCTGTCCCGGTACCTGGGCTTCGGGCGTGACGCCTGGGTGTACCCCGACCCCGCTCAGCCTGGCTTTGAGCAGCTGCGGCGCCAGTACCTCTATAGCTTTTACTTCTCCACGCTGATCCTGACCACCGTGGGCGATACGCCGCTGCCAGACCGGGAGGAGGAGTACCTCTTCATGGTGGGAGACTTCCTACTGGCCGTCATGGGTTTCGCCACCATCATGGGTAGCATGAGCTCTGTCATCTACAACATGAACGCTGCAGATGCAGCCTTCTACCCAGACCACGCCCTGGTGAAGAAATACATGAAGCTGCATCACGTCAACCGCAGGCTGGAGCGGCGAGTCATTGACTGGTACCAGCACCTGCAGATCAACAAGAAGATGACCAATGAGGTAGCCATCTTACAGCACTTGCCCGAGCAGTTGAGGGCAGAAGTGGCCGTGTCTGTACACCTGCCTACTCTGAGCCGGGTGCAGATCTTCCAGAACTGTGAGGCCAGCCTGCTGGAGGAGCTGGTGCT---GAAGCTGCAGCCCCAGACCTACTCACCAGGCGAATATGTCTGCCGCAAGGGGGACATCGGCCGAGAGATGTACATCATCCGAGAGGGTCAGCTGGCTGTGGTAGCCGATGATGGTGTCACTCAGTATGCTGTGCTTGGTGCAGGGCTCTACTTTGGGGAGATCAGCATCATCAACATCAAAGGGAACATGTCTGGGAACCGCCGTACAGCCAACATCAAGAGTCTAGGTTATTCGGATCTGTTCTGCTTGAGCAAGGAGGACCTGCAGGAAGTGCTGAGCGAGTATCCACAGGCCCAGGCCGTCATGGAGGAAAAGGGCCGTGAGATCCTGCTCAAAATGAACAAGTTGGACGTAAATGCCGAGGCAGCTGAGATCGCCCTACAGGAGGCCACGGAGGCCCGGCTGCGAGGCCTCGACCAGCAACTCGATGATCTGCAGACCAAGTTCGCGCGACTCCTGGCTGAGCTGGAGTCCAGTGCACTCAAGATCGCCTATCGTGTCGAGCGGCTGGAGTGGCAGACTCGGGAGTGGCCAATGCCTGAGGAACTGGCCGAGGCCGACGATGAGGGCGAACCTGGGGAGGGAACGTCCAAGGATGCAGAGGGCAGAGCTGGCCAGGAGGGACCCCCAAGCCCAGAGATGGCGGAGGACGAGCTGAAGCCGACCCAGCTCGACATGCCCCTGGTCCTGGACGAGGACCTGACCAAGCAGATGCGGCTGCGCGTGGAGAGTCTGAAGCGGCGC------------------GGGAGGAAGCGCCAGGATGGCGAGAAGCTGCTGCAGCCGGCCGAGTCCGTGTACCGCATCGACTTCATCCGGCAGCAGAGGCTGCAGTTTGAGCGCTGGGACGTCGTGCTGGACAAGCCGGGCAAGGTCACCATCACGGGCACCTCCCAGATCTGGACGCCCGACCTCACCAACCTCATGACGCGGCAGCTGCTGGACCCCGCTGCCATCTTCTGGCGCAAGGAGGACTCGGAAGCCATGGATTGGAATGAGGCCGATGCCCTGGAGTTCGGGGAGCGCCTGTCCGAGCTGGCCAAGATCCGCAAGGTCATGTACTTCCTCATCACCTTCAGCGAGGGCGTCGAGCCTGCCAACCTCAAGGCCTCCGTGGTTTTTAGCCAGCTC
Balaenoptera_ricei  ATGACAGAAAAAGCCAGTGGAGTGAAGAGCTCCCCAGCCAATAACCACAGCCATCATGCACCTCCTGCCATCAAGGTCAGTGGCGAAGATGACCACATGACC---AGCAACAGGCCACAGTCCGCGGCCGACGATGACACCTCCTCAGAACTACAGAGGCTGGCAGCGATGGATGCCCCCCTGCAGAGGACGGGTGGCTTCCGCAGGATTGCCTGCCTGGTGGGGGTCATCAGAGAGTGGGCCAACAAGAATTTCCGCGAGGAGGAGCCCAGACCTGACTCATTCCTTGAGCGTTTCTGTGGGCCTGAGCTCCAGACCGTGACGACACAGCAAGGAGATGGCAAAGGCGACAAGGACAGCGAGGGCAAGGGCACCAAGAAGAAATGGGAAC---TATTTGTCTTGGACCCAGCTGGTGACTGGTACTACCGCTGGCTATTTGTCATTGCCATGCCTGTCTTCTACAACTGGTGCCTACTGGTGGCCAGAGCCTGCTTCAGTGACCTACAGAAAGATTACTACGTAGTGTGGTTGGTGCTGGACTACTTCTCAGATGTGGTCTACATCGCAGACCTCTTCATCCGATTGCGCACAGGTTTCCTGGAGCAGGGGCTGCCGGTCAAAGATAACAAGAAGTTGCGGGACAACTACATCCACACCCTGCAGTTCAAGCTGGATGTGGCTTCCATCATCCCTACAGACCTGATCTATTTTGCTGTGGGCATCCACAACCCTGAGCTGCGCTTCAACCGCCTGCTACACTTTGCCCGCATGTTTGAGTTCTTTGACCGCACTGAGACACGCACCAGCTACCCCAACATCTTCCGCATCAGCAACCTGGTCCTCTACATCTTGGTCATCATCCACTGGAATGCCTGCATCTACTACGCCATCTCCAAGTCCATTGGTTTTGGCGTTGACACCTGGGTTTACCCCAACATCACTGACCCTGAGTACGGCTACCTGTCTAGGGAATACATCTATTGCCTTTACTGGTCTACACTGACCCTCACCACCATTGGGGAGACACCACCCCCTGTAAAAGATGAGGAGTACCTATTTGTCATCTTTGATTTCCTGATTGGTGTCCTCATCTTTGCCACCATCGTGGGAAACGTGGGCTCCATGATCTCCAACATGAACGCCACCCGGGCTGAGTTCCAGGCCAAGATCGATGCCGTCAAACACTATATGCAGTTCCGAAAGGTCAGCAAGGAGATGGAAGCCAAGGTCATTAGGTGGTTTGACTACCTCTGGACCAATAAGAAGAGTGTGGATGAGCGGGAAGTTCTCAAGAAACTGCCAGCCAAGCTGAGGGCTGAGATAGCCATCAACGTCCACCTGTCCACACTCAAGAAAGTGCACATCTTTCAGGATTGTGAGGCTGGCCTGCTCGTGGAGCTGGTATTAAAGCTCCGTCCTCAGGTCTTCAGTCCTGGGGATTACATTTGCCGCAAGGGGGATATTGGGAAGGAGATGTACATAATCAAGGAAGGAAAATTGGCAGTGGTGGCTGATGATGGTGTCACTCAGCATGCCCTGCTCTCGGCTGGGAGTTGCTTTGGAGAGATCAGTATCCTTAACATTAAAGGCAGCAAAATGGGCAATCGACGCACAGCCAATATCCGAAGCCTTGGCTACTCAGATCTCTTCTGCTTGTCCAAGGATGATCTTATGGAAGCTGTGACGGAGTACCCTGAGGCCAAGAGGGTCTTGGAGGAGAGAGGCCGGGAGATCCTGATGAAGGAAGGATTGCTGGATGAGAATGAGGTGGCAGACAGCATCGAGGTGGATGTGCAGGAGAAGCTAGAACAGCTGGAAACCAACATGGAGACCTTGTACACTCGCTTTGCCTGCCTGCTGGCTGAGTACACAGGGGCCCAGCAGAAGCTCAAGCAGCGCATCGTGGTTTTGGAAACCAAGATGAAGCAGAATAATGAG---GACGACTACCTGTCAGATGGGATGAATAGCCCCAAGCCAGCTGCTGCTGAGAAGCCAATGAGCCAGGACAGCAAAGTGAAGACGACAGAGTCCAGCGGTTCTGCCCCACCCGAGGCCAGGAAGTGGCTGCCGGTCCTGGACCCATCTGGGGATTACTACTACTGGTGGCTGAACACTATGGCCTTCCCAGTAATGTATAACCTCATCATCATCGTGTGCAGAGCCTGCTTCCCCGACTTGCAGCGCTATTATCTGGCAGCCTGGTTAGTACTGGACTGCACGAGTGACCTGCTCTACCTACTGGACATCGTGGTGCGCTTTCACACGGGATTCTTGGAACAGGGCATACTGGTGGTGGACAAGGGTAGGATCTCGAGTCGCTACGTTCGCACCTGGAGCTTCTTCTTGGACCTGGTTTCCCTGTTACCCACGGAAGTGGCCTACGTGAGTCTGGGTCCGCACACACCCACGCTGAGGCTGAACCGCTTTCTGCGGGTGCCCCGCCTCTTTGAGGCCTTTGACCGCATGGAGACCCGCACAGTTTACCCGAATGCCTTCCGCATCGCCAAGCTGCTGCTTTACGTTTTTGTTGTCATCCACTGGAACAGCTGCCTATACTTTGCCCTGTCCCGGTACCTGGGCTTCGGGCGTGACGCCTGGGTGTACCCCGACCCCGCGCAGCCTGGCTTTGAGCAGCTGCGGCGCCAGTACCTCTATAGCTTTTACTTCTCCACGCTGATCCTGACCACCGTGGGCGATACACCGCTGCCAGATCGTGAGGAGGAGTACCTCTTCATGGTGGGAGACTTCCTACTGGCCGTCATGGGTTTCGCCACCATCATGGGTAGCATGAGCTCTGTCATCTACAACATGAACACTGCAGATGCAGCCTTCTACCCAGACCACGCCCTGGTGAAGAAATACATGAAGCTGCATCACGTCAACCGCAGGCTGGAGCGGCGAGTCATTGACTGGTACCAGCACCTGCAGATCAATAAGAAGATGACCAATGAGGTAGCCATCTTACAACACTTGCCCGAGCAGTTGCGGGCAGAAGTGGCCGTGTCTGTACACCTGCCTACTCTGAGCCGGGTGCAGATCTTCCAGAACTGTGAGGCCAGCCTGCTGGAGGAGCTGGTGCT---GAAGCTGCAGCCCCAGACCTACTCACCAGGCGAATATGTCTGCCGCAAGGGGGACATCGGCCGAGAGATGTACATCATCCGAGAGGGTCAGCTGGCTGTGGTAGCCGATGATGGTGTCACTCAGTATGCTGTGCTTGGTGCAGGGCTCTACTTTGGGGAGATCAGCATCATCAACATCAAAGGGAACATGTCTGGGAACCGCCGTACAGCCAACATCAAGAGTCTAGGTTATTCGGATCTGTTCTGCCTGAGCAAGGAGGACCTGCAGGATGTGTTGAGCGAGTATCCACAGGCCCAGGCCGTCATGGAGGAAAAGGGCCGTGAGATCCTTCTCAAAATGAACAAGTTGGACGTAAATGCCGAGGCAGCTGAGATCGCCCTACAGGAGGCCACGGAGGCCCGGCTGCGAGGCCTCGACCAGCAACTCGATGATCTGCAGACCAAGTTCGCGCGACTCCTGGCTGAGCTGGAGTCCAGTGCACTCAAGATCGCCTATCGCGTCGAGCGGCTGGAGTGGCAGACTCGGGAGTGGCCAATGCCTGAGGAACTGGCCGAGGCCGACGATGAGGGCGAACCTGGGGAGGGAACATCCAAGGATGCAGAGGGCAGAGCTGGCCAGGAGGGACCCCCAAGCCCAGAGATGGCGGAGGACGAGCCGAAGCCGACCCAGCTCGACATGCCCCTGGTCCTGGACGAGGACCTGACCAAGCAGATGCGGCTGCGCGTGGAGAGTCTGAAGCGGCGC------------------GGGAGGAAGCGCCAGGATGGCGAGAAGCTGCTGCAGCCGGCTGAGTCCGTGTACCGCATCGACTTCATCCAGCAGCAGAGGCTGCAGTTTGAGCGCTGGGACGTCGTGCTGGACAAGCCGGGCAAGGTCACCATCACGGGCACCTCCCAGATCTGGACGCCCGACCTCACCAACCTCATGACGCGGCAGCTGCTGGACCCCGCTGCCATCTTCTGGCGCAAGGAGGACTCTGAAGCCATGGATTGGAATGAGGCCGACGCCCTGGAGTTTGGGGAGCGCCTGTCCGAGCTGGCCAAGATCCGCAAGGTCATGTACTTCCTCGTCACCTTCAGCGAGGGCGTCGAGCCTGCCAACCTCAAGGCCTCCGTGGTCTTTAGCCGGCTC
Berardius_arnuxii  ATGACAGAAAAAGCCAATGGAGTGAAGAGCTCCCCAGCCAATAACCACAACCATCGTGCACCTCCTGCCATCCAGGTCAATGGCGAAGATGACCACAGGGCC---AGCAACAGGTCACAGTCTGCGGCCGACGATGACATCTCCTCAGAACTAGAGAGGCTGGCAGAGATGGATGCCCCCCTGCAGAGGAGGGGTGGCTTCCGCAGGATTGCCTGCCTGGTGGGGGTCATCAGAGAGTGGGCCAACAAGAATTTCCACGAGGAGGAGCCCAGACCTGACTCGTTCCTTGAGCGTTTCTGTGGGCCTGAGCTCCAGACCGTGATGACACAGCAAGGAGATGGCAAAGGCAACAAGGACAGCGAGGGCAAGGGCACCAAGAAGAAATGTGAAC---TACTTGTCTTGGACCCATCTGGGGACTGGTACTACCGCTGGCTATTTGTCATTACCATGCCTGTTCTCTACAACTGGTGCCTACTGGTGGCCAGAGCCTGCTTCAGTGACTTACAGAAAGATTACTACGTAGTGTGGCTGGTGCTGGACTACTTCTCAGATGTGGTCTACATTGCAGACCTCTTCATCCGATTGCGCACAGGTTTCCTGGAGCAGGGGCTGCTGGTCAAAGATACCAAGAAGTTGCGGGACAACTATATCCACACCCTGCAGTTCAAGCTGGATGTGGCTTCCATCATCCCTACAGACTTGATCTATTTTGCTGTGGGCCTCCACAGCCCTGAGCTGCGCTTCAACCGCCTGCTACACTTTGCCCGCATGTTTGAGTTCTTTGACCACACTGAGACACGCACCAGCTACCCCAACATCTTCCGCATCAGCAACCTGGTCCTCTACATCTTGGTCTTCATCCACTGGAATGCCTGCATCTACTATGCCATCTCCAAGTCCATTGGTTTTGGGGTTGACACCTGGGTTTACCCCAACATCACTGACCCTGAGTATGGCTACCTTTCTAGGGAATACATCTATTGCCTTTACTGGTCTACACTGACCCTCACCACCATTGGGGAGACACCACCCCCTGTAAAAGATGAGGAGTACCTATTTGTCATCTTTGATTTCCTGATTGGTGTCCTCATCTTTGCCACCATCGTGGGAAACGTGGGCTCCATGATCTCCAACATGAACGCCACCTGGGCTGAGTTCCAGGCCAAGACTGATGCCGTCAAACACTATATGCAGTTCCGAAAGGTCAGCAAGGAGATGGAAGCCAAGGTCATTAGGTGGTTTGACTACCTCTGGACCAATAAGAAGAGTGTGGATGAGCGGGAAGTTCTCAAGAAACTGCCATCCAAGCTGAGGGCTGAGATAGCCATCAACGTCCACCTGTCCACACTCAAGAAAGTGCGCGTCTTTCAGGATTGTGAGGCTGGTCTGCTGGTGGGGCTGGTATTAAAGCTCCGTCCTCAGGTCTTCAGTCCTGGGGATTACATTTGCCGCAAGGGGGATATTGGGAAGGAGATGTACATAATCAAGGAAGGAAAATTGGCAGTGGTGGCTGATGATGGTGTCACTCAGTATGCCCTGCTCTTGGCTGGGAGTTGCTTTGGAGAGATCAGTATCCTTAACATTAAAGGCAGCAAAATGGGCAATCGACGCACCGCCAATATCCGAAGACTTGGCTACTCAGATCTCTTCTGCTTGTCTAAGGATGATCTTATGGAAGCTGTGATGGAGTACCCTGATGCCAAGAGGGTCTTGGAGGAGAGAGGCCGGGAGATCCTGATGAAGGAGGGATTGCTGGATGAGAATGAGGTGGCAGCCAGCATCGAGGTGGATGTGCAGGAGAAGCTAGAACAGCTGGAAACCAACATGGAGACCTTGTACACTCGCTTTGCCTGCCTGCTGGCTGAGTATACAGGGGCCCAGCAGAAGCTCAAGCAGCGCATCATGGTTTTGGAAACCAAGATGAAGCAGAATAATGAG---GATGACTACCTGTCAGATGGAATGAACAACCCCAAGCCAGCTGCTGCTGAGAAGCCAATGAGCCAGGACAGCAAAGTGAAGACGACAGAGTCCAGCAGTTCTGCCCCAGCCAAGGCCAGGAAGTTGCTGCCTGTCCTGGACCCATCTGGGGATTACTACTACTGGTGGCTAAACACTATGGTCTTCCCAGTAATGTATAACCTCATCATCGTCGTGGGCAGAGCCTGCTTCCCCGACTTGCAGCGCTATTATCTGGTGGCCTGGTTAGTGCTGGACTGCACGAGTGACCTGATCTACCTACTGGACATCGTGGTGCGCTTCCACACTGGATTCTTGGAACAGGGCATACTGGTGGTGGACAAGGGTAGGATCTCGAGTCGCTATGTTCGCACCTGGAGCTTCTTCTTGGACCTGGTTTCCCTGTTACCCACGGAAGTGGCCTATGTGAGTCTGGGTCCGCACACATCCACGCTGAGGCTGAACCGCTTTCTGCGGGCGCCCCGCCTCTTTGAGGCCTTTGACCGCATGGAGACCCTCACAGTTTACCCGAATGCCTTCCGCATCGCCAAGCTGATGCTTTACGTTTTTGTTGTCATCCATTGGAACAGCTGCCTATACTTTGCCCTGTCCCGGTACCTGGGCTTCGGGCGTGACGCCTGGGTGTACCCCGACCCCGCGCAGCCCGGCTTTGAGCAGCTGCGGCGCCAGTACCTCTATAGCTTTTACTTCTCCACGCTGATCCTGACCACCGTGGGTGATACGCCACTGCCAGACCGGGAGGAAGAGTACCTCTTCATGGTGGGAGACTTCCTACTGGCCGTCATGGGTTTCGCCACCATCATGGGTAGCATGAGCTCTGTCATCTACAACATGAACACTGCAGATGCAGCCTTCTACCCAGACCACGCCCTGGTGAAGAAATACATGAAGCTGCATCACGTCCACCGCAGGCTGGAGTGGCGAGTCATTGATTGGTACCAGCACCTGCAGATCAACAAGAAGATGACCAATGAGGTAGCCATCCTACAGCACTTGCCTGAGCAGTTGCGGGCAGAAGTGGCCGTGTCTGTACACCTGCCTACTCTGAGCCGGGTGCAGATCTTCCAGAACTGTGAGGCCAGCCTGCTGGAGGAGCTGGTGCT---GAAGCTGCAGCCCCAGACCTACTCGCCAGGTGAATATGTCTGCCGCAAGGGGGACGTTGGCCGAGAGATGTACATCATCCGAGAGGGTCAGCTGGCTGTGGTAGCCGATGATGGTGTCACTCAGTATGCTGTGCTTGGTGCAGGGCTCTACTTTGGGGAGATCAGCATCATCAGCATCAAAGGGAACATGTCTGGGAACCGCCGTACAGCCAACATTAAGAGTCTAGGTTATTCGGATCTGTTCTGCCTGAGCAAGGAGGACCTGCAGGAAGTGCTGAGCGAGTATCCACAGGCCCAGGCCGTCATGGAGGAAAAGGGCCGTGAGATCCTGCTCAAAATGAACAAGTTGGACGTAAATGCCGAGGCAGCTGAGATCGCCCTGCAGGAGGCCACGGAGGCCCGGCTGCGAGGCCTCGACCAGCAACTCGATGATCTGCAGACCAAGTTCGCGCGACTCCTGGCTGAGCTGGAGTCCAGTGCACTCAAGATCGCCTATCGCGTCGAGCGGCTGGAGTGGCAGACTCGGGAGTGGCCAATGCCTGAGGAGCTGGCCGAGGCCGACGACGAGGGCGAACCTGGGGAGGGAACGTCCAAGGATGGAGAGGGCAGAGCTGGCCAGGAGGGACCCCCAAGCCCAGAGATGGCGGAGGACGAGCCGAATCCGACCCAGCGCGACATGCCCCTGGTCCTGGACGAGGACCTGACCAAGCAGATGTGGCTGCGCGTGGAGAGTCTGAAGCGGCGC------------------GGGGGGAAGCGCCAGGATGGCGAGAAGCTGCTGCATCCGGCCGAGTCCGTGTACCGCGTCGACTTCATCCAGCAGCAGAGGCTGCAGTTTGAGCGCTGGGACGTCGTGCTGGACAAGCCGGGCAAGGTCACCATCACGGGCACCTCCCAGATCTGGACGCCCGACCTCACCAACCTCATGACGCGGCAGCTGCTGGACCCCGCTGCCATCTTCTGGCTCAAGGAGGACTCGGTAGCCATGGATTGGAATGAGGCCGACGCCCTGGAGTTTGGGGAGCGCCTGTCCGAGCTGGCCAAGATCCGCAAGGTCATGTACTTCCTCATCACCTTCAGCGAGGGCGTCGAGCCTGCCAACCTCAAGACCTCCGTGGTCTTTAGCCAGCTC
Berardius_minimus  ATGACAGAAAAAGCCAATGGAGTGAAGAGCTCCCCAGCCAATAACCACAACCATCGTGCACCTCCTGCCATCAAGGTCAATGGCGAAGATGACCACAGGGCC---AGCAACAAGTCACAGTCTGCGGCCGACGATGACATCTCCTCAGAACTAGAGAGGCTGGCAGAGATGGATGCCCCCCTGCAGAGGAGGGGTGGCTTCCGCAGGATTGTCTGCCTGGTGGGGGTCATCAGAGAGTGGGCCAACAAGAATTTCCACGAGGAGGAGCCCAGACCTGACTCGTTCCTTGAGCGTTTCTGTGGGCCTGAGCTCCAGACCGTGACGACACAGCAAGGAGATGGCAAAGGCGACAAGGACAGCGAGGGCAAGGGCACCAAGAAGAAATGTGAAC---TACTTGTCTTGGACCCATCTGGGGACTGGTACTACTGCTGGCTATTTGTCATTACCATGCCTGTTCTCTACAACTGGTGCCTACTGGTGGCCAGAGCCTGCTTCAGTGACTTACAGAAAGATTACTACGTAGTGTGGCTGGTGCTGGACTACTTCTCAGATGTGGTCTACATTGCAGACCTCTTCATCCGATTGCGCACAGGTTTCCTGGAGCAGGGGCTGCTGGTCAAAGATACCAAGAAGTTGCGGGACAACTATATCCACACCCTGCAGTTCAAGCTGGATGTGGCTTCCATCATCCCTACAGACCTGATCTATTTTGCTGTGGGCCTCCACAGCCCTGAGCTGCGCTTCAACCGCCTGCTACACTTTGCCCGCATGTTTGAGTTCTTTGACCACACTGAGACACGCACCAGCTACCCCAACATCTTCCGCATCAGCAACCTGGTCCTCTACATCTTGGTCTTCATCCACTGGAATGCCTGCATCTACTATGCCATCTCCAAGTCCATTGGTTTTGGGGTTGACACCTGGGTTTACCCCAACATCACTGACSCTGAGTATGGCTACCTTTCTAGGGAATACATCTATTGCCTTTACTGGTCTACACTGACCCTCACCACCATTGGGGAGACACCACCCCCTGTAAAAGATGAGGAGTACCTATTTGTCATCTTTGATTTYCTGATTGGTGTCCTCATCTTTGCCACCATCGTGGGAAACGTGGGCTCCATGATCTCCAACATGAACGCCACCTGGGCTGAGTTCCAGGCCAAGACTGATGCCGTCAAACACTATATGCAGTTCCGAAAGGTCAGCAAGGAGATGGAAGCCAAGGTCATT???????????????????????????????????????????????????????????????CCGCCATCCAAGCTGAGGGCTGAGATAGCCATCAACGTCCACCTGTCCACACTCAAGAAAGTGCGCGTCTTTCAGGATTGTGAGGCTGGTCTGCTGGTGGGGCTGGTATTAAAGCTCCGTCCTCAGGTCTTCAGTCCTGGGGATTACATTTGCCACAAGGGGGATATTGGGAAGGAGATGTACATAATCAAGGAAGGAAAATTGGCAGTGGTGGCTGATGATGGTGTCACTCAGTATGCCCTGCTCTTGGCTGGGAGTTGCTTTGGAGAGATCAGTATCCTTAACATTAAAGGCAGCAAAATGGGCAATCGACGCACCGCCAATATCCGAAGACTTGGCTACTCAGATCTCTTCTGCTTGTCTAAGGATGATCTTATGGAAGCTGTGATGGAGTACCCTGATGCCAAGAGGGTCTTGGAGGAGAGAGGCCGGGAGATCCTGATGAAGGAGGGATTGCTGGATGAGAATGAGGTGGCAGCCAGCATCGAGGTGGATGTGCAGGAGAAGCTAGAACAGCTGGAAACCAACATGGAGACCTTGTACACTCGCTTTGCCTGCCTGCTGGCTGAGTATACAGGGGCCCAGCAGAAGCTCAAGCAGCGCATCATGGTTTTGGAAACCAAGATGAAGCAGAATAATGAG---GATGACTACCTGTCAGATGGAATGAACAACCCCAAGCCAGCTGCTGCTGAGAAGCCAATGAGCCAGGACAGCAAAGTGAAGACGACAGAGTCCAGCAGTTCTGCCCCAGCCAAGGCCAGGAAGTTGCTGCCTGTCCTGGACCCATCTGGGGATTACTACTACTGGTGGCTAAACACTATGGTCTTCCCAGTAATGTATAACCTCATCATCGTCGTGGGCAGAGCCTGCTTCCCCGACTTGCAGCGCTATTATCTGGTGGCCTGGTTAGTACTGGACTGCACGAGTGACCTGATCTACCTACTGGACATCGTGGTGCGCTTCCACACTGGATTCTTGGAACAGGGCATACTGGTGGTGGACAAGGGTAGGATCTCGAGTCGCTATGTTCGCACCTGGAGCTTCTTCTTGGACCTGGTTTCCCTGTTACCCACGGAAGTGGCCTACGTGAGTCTGGGTCCGCACACACCCACGCTGAGGCTGAACCGCTTTCTGCGGGCGCCCCGCCTCTTTGAGGCCTTTGACCGCATGGAGACCCTCACAGTTTACCCGAATGCCTTCCGCATCGCCAAGCTGATGCTTTACGTTTTTGTTGTCATCCATTGGAACAGCTGCCTATACTTTGCCCTGTCCCGGTACCTGGGCTTCGGGCGTGACGCCTGGGTGTACCCCGACCCCGCGCAGCCCGGCTTTGAGCAGCTGCGGCGCCAGTACCTCTATAGCTTTTACTTCTCCACGCTGATCCTGACCACCGTGGGTGATACGCCACTGCCAGACCGGGAGGAAGAGTACCTCTTCATGGTGGGAGACTTCCTACTGGCCGTCATGGGTTTCGCCACCATCATGGGTAGCATGAGCTCTGTCATCTACAACATGAACACTGCAGATGCAGCCTTCTACCCAGACCACGCCCTGGTGAAGAAATACATGAAGCTGCATCACGTCCACCGCAGGCTGGAGTGGCGAGTCATTGATTGGTACCAGCACCTGCAGATCAACAAGAAGATGACCAATGAGGTAGCCATCCTACAGCACTTGCCTGAGCAGTTGCGGGCAGAAGTGGCCGTGTCTGTACACCTGCCTACTCTGAGCCGGGTGCAGATCTTCCAGAACTGTGAGGCCAGCCTGCTGGAGGAGCTGGTGCT---GAAGCTGCAGCCCCAGACCTACTCGCCAGGTGAATATGTCTGCCGCAAGGGGGACGTTGGCCGAGAGATGTACATCATCCGAGAGGGTCAGCTGGCTGTGGTAGCCGATGATGGTGTCACTCAGTATGCTGTGCTTGGTGCAGGGCTCTACTTTGGGGAGATCAGCATCATCAGCATCAAAGGGAACATGTCTGGGAACCGCCGTACAGCCAACATTAAGAGTCTAGGTTATTCGGATCTGTTCTGCCTAAGCAAGGAGGACCTGCAGGAAGTGCTGAGCGAGTATCCACAGGCCCAGGCCGTCATGGAGGAAAAGGGCCGTGAGATCCTGCTCAAAATGAACAAGTTGGACGTAAATGCCGAGGCAGCTGAGATCGCCCTGCAGGAGGCCACGGAGGCCCGGCTGCGAGGCCTCGACCAGCAACTCGATGATCTGCAGACCAAGTTCGCGCGACTCCTGGCTGAGCTGGAGTCCAGTGCACTCAAGATCGCCTATCGCGTCGAGCGGCTGGAGTGGCAGACTCGGGAGTGGCCAATGCCTGAGGAGCTGGCCGAGGCCGACGACGAGGGCGAACCTGGGGAGGGAACGTCCAAGGATGGAGAGGGCAGAGCTGGCCAGGAGGGACCCCCAAGCCCAGAGATGGYGGAGGACGAGCCGAATCCGACCCAGCGCGACATGCCCCTGGTCCTGGACGAGGACCTGACCAAGCAGATGCGGCTGCGCGTGGAGAGTCTGAAGCGGCGC------------------GGGGGGAAGCGCCAGGATGGCGAGAAGCTGCTGCAGCCGGCCGAGTCCGTGTACCGCGTCGACTTCATCCAGCAGCAGAGGCTGCAGTTTGAGCGCTGGGACGTCGTGCTGGACAAGCCGGGCAAGGTCACCATCACGGGCACCTCCCAGATCTGGACGCCCGACCTCACCAACCTCATGACGCGGCAGCTGCTGGACCCCGCTGCCATCTTCTGGCWCAAGGAGGACTCGGTAGCCATGGATTGGAATGAGGCCGACGCCCTGGAGTTTGGGGAGCGCCTGTCCGAGCTGGCCAAGATCCGCAAGGTCATGTACTTCCTCATCACCTTCAGCGAGGGCGTCGAGCCTGCCAACCTCAAGACCTCCGTGGTCTTTAGCCAGCTC
Bos_taurus  ATGACAGAAAAAGCCAATGGCGTGAAGAGCTCCCCAGCCAATAACCACAACCACCATGCCCCTCCTGCCATCAAGGCCAGTGGCAAAGATGACCACAGGGCC---AGCAGCCGGCCACAGTCTGCTGCTGATGATGACACCTCCTCAGAGCTACAGCGACTGGCAGAGATGGATGCCCCCCAGCAGAGGAGGGGTGGCTTCCGCAGGATTGCCCGCCTGGTGGGGGTCCTCAGAGAGTGGGCTTACAGGAACTTCCGTGAGGAGGAGCCTAGACCTGACTCATTCCTTGAGCGTTTCCGGGGGCCTGAGCTCCACACCGTGACAACACAACAAGGAGACGGCAAAGGCGACAAGGACGGCGAGGGCAAGGGCACCAAGAAGAAGTTTGAAC---TCTTTGTCTTGGACCCAGCCGGGGACTGGTACTACCGCTGGCTTTTTCTCATTGCCTTGCCCGTCCTCTACAACTGGTGCCTATTGGTGGCCAGAGCCTGCTTCAGTGACCTGCAGAAAGGCTACTACATAGTGTGGCTGGTGCTGGATTACGTCTCAGATGTGGTCTACATCGCAGACCTCTTCATCCGACTGCGCACAGGTTTCTTGGAGCAGGGGCTACTGGTGAAAGACACCAAGAAGTTGCGGGACAACTACATCCACACCATGCAGTTTAAGCTGGATGTGGCCTCCATCATCCCTACAGACCTGATCTATTTTGCTGTGGGGATCCATAACCCTGAGGTGCGCTTCAACCGCCTGCTACACTTTGCCCGCATGTTTGAGTTCTTTGACCGCACTGAGACACGCACCAGCTACCCCAACATCTTCCGAATAAGCAACCTGATCCTCTACATCTTGATCATCATTCACTGGAATGCCTGCATCTACTATGCCATCTCCAAGTCCATCGGCTTTGGGGTAGACACCTGGGTTTACCCCAACATCACTGACCCTGAGTATGGCTACCTGTCTAGGGAGTACATCTATTGCCTTTACTGGTCTACACTGACCCTCACCACCATTGGGGAGACACCACCCCCTGTAAAGGATGAGGAGTACCTGTTTGTCATCTTTGACTTCCTGATTGGTGTCCTCATCTTTGCCACCATCGTGGGAAATGTGGGCTCCATGATCTCCAACATGAATGCCACCCGGGCTGAGTTCCAGGCCAAGATTGATGCTGTCAAACATTATATGCAGTTCCGAAAGGTCAGCAAGGAGATGGAAGCCAAGGTCATTAGGTGGTTTGACTACTTGTGGACCAATAAGAAGAGTGTAGATGAGCGAGAAGTCCTCAAAAACCTGCCAGCAAAGCTCAGGGCTGAGATAGCCATCAACGTCCACCTGTCCACACTCAAGAAAGTGCGCATCTTTCAGGACTGTGAGGCTGGCCTGCTGGTGGAACTGGTATTAAAGCTCCGGCCTCAGGTCTTTAGCCCTGGGGACTACATTTGCCGCAAGGGGGATATTGGGAAGGAGATGTACATAATCAAGGAGGGAAAATTGGCAGTGGTGGCTGATGACGGTGTCACTCAGTATGCCCTGCTCTCGGCTGGGAGTTGCTTTGGAGAGATCAGTATCCTTAATATTAAGGGCAGCAAAATGGGCAATCGGCGCACAGCCAACATCCGCAGTCTTGGCTACTCTGATCTGTTCTGCTTGTCCAAGGATGATCTTATGGAAGCTGTGACTGAGTACCCTGATGCCAAGAGGGTCTTGGAGGAGAGAGGCCGGGAGATTCTGATGAAGGAGGGCTTGTTGGATGAGAATGAGGTGGCAGCCAGCATGGAGGTAGATGTGCAGGAAAAGCTAGAACAGCTGGAGACCAACATGGACACCTTGTACACTCGTTTTGCCCGCCTGCTGGCCGAGTACACGGGAGCCCAGCAGAAGCTCAAGCAGCGCATCACAGTTTTGGAAACGAAGATGAAGCAGAATAATGAG---GATGACTCCCTGTCAGATGGGATGAACAGCCCAGAGCCA---CCTGCCGAGAAGCCAATGAGCCAGGACAGCAAAGTGAAGACGACAGAGTCCAGCCCTTCTGTCCTGACCAAAGCCAGGAAGTCTCTGCCAGTCCTGGACCCATCTGGAGATTACTACTACTGGTGGCTGAACACAATGGTCTTCCCAGTAATGTATAACCTCATCATCGTGGTGTGCAGAGCCTGCTTCCCCGACTTGCAGCATGGTTATCTGGTGGCCTGGTTAGTGCTGGACTACACGAGTGACCTGTTCTACCTCCTGGACATCGTGGTGCGCTTCCACACTGGATTCTTGGAACAGGGCATCCTGGTGGTGGACAAAGGTAGGATCTCGAGTCGCTACGTTCGCACCTGGAGCTTCTTCTTGGACCTGGTTTCCCTGTTGCCCACGGATGTTGCCTACGTGAGTCTGGGTCCACACACACCCACGCTGAGGCTAAACCGCTTTCTGCGAGTGCCCCGCCTCTTTGAGGCCTTTGACCGCATGGAGACCCGCACAGCTTACCCGAACGCCTTCCGCATCGCCAAGCTGATGCTTTACATTTTTGTGGTGATCCATTGGAACAGCTGCCTCTACTTTGCCCTGTCCCGGTACCTGGGCTTCGGGCGTGACGTCTGGGTGTACCCCGACCCTGCACAGCCGGGCTTTGAGCGGCTGCGGCGCCAGTACCTCTACAGCTTTTACTTCTCCACGCTAATCCTGACCACCGTGGGCGACACACCGCTGCCAGCCCAGGAGGAGGAGTACCTCTTCATGGTGGGCGACTTCCTGCTGGCAGTCATGGGTTTCGCCACCATCATGGGTAGCATGAGCTCTGTCATCTACAACATGAACACAGCAGATGCAGCCTTCTACCCAGACCACGCGCTGGTGAAGAAGTACATGAAGCTGCATCATGTCAACCACCGGCTGGAGCGGAGAGTCATTGACTGGTACCAGCACCTGCAGATCAACAAGAAGATGACCAATGAGGTAGCCATCTTACAGCACTTGCCTGAGCGGTTGCGGGCAGAAGTGGCCGTGTCTGTGCACCTGCCTACCCTGAGCCGGGTACAGATCTTCCAAAACTGTGAGGCCAGCCTGCTGGAGGAGCTGGTGCT---GAAGCTGCAGCCCCAGACCTACTCGCCGGGTGAATATGTCTGCCGCAAAGGGGACATTGGCCGAGAGATGTACATCATCCGAGAGGGTCAGCTGGCCGTGGTGGCGGACGATGGTGTCACCCAGTATGCTGTGCTTGGTGCAGGGCTCTACTTTGGGGAGATCAGCATCATCAACATCAAAGGGAACATGTCTGGGAATCGCCGCACAGCCAACATCAAGAGTCTAGGTTATTCGGACCTGTTCTGCCTGAGCAAGGAGGACCTGCGGGAAGTGCTGAGCGAGTACCCGCAGGCCCAGGCTGTTATGGAGGAAAAGGGCCGTGAGATCCTGCTCAAAATGAACAAGTTGGATGTAAACGCGGAGGCAGCCGAGATCGCCCTACAGGAGGCCACGGAGGCCCGGCTGCGAGGCCTAGACCAGCAACTCGATGATCTGCAAACCAAGTTCGCTCGACTCCTGGCTGAGCTGGAGTCCGGTGCACTCAAGATTGCCTATCGCATCGAGCGGCTGGAGTGGCAGACCCGGGAGTGGCCAATGCCTGAGGAACTCATGGAGGCTGATGACGAGGGCGAACCTGGGGAGGGAACGTCCAAAGATGGAGAGGGCAGAGCTGGCCAGGAGGGACCTCCAGGCCTAGAGATGGCGGAGGACGAGCCGAAGCCTTCTCAGCTCAGCATGCCCTTAGTCTTGGACCGGGACCTGACCAAGCAGATGCGGCTGCGCATGGAGAGCCTGACGCAGCGC------------------GGGCAGAAGCGCCAGGATGGCGAGAAGCTGTTGCGGCCGTCCGAGTCCGTGTACCGCATTGACTTCATCCAGCAGCACAGGCTGCAGTTTGAGCGCTGGGACGTCGTGCTCGACCAGCCGGGCAAGGTCACCATCACGGGCACCTCCCAGAACTGGACGCCCGACCTCACCAACCTCATGACGCGGCAGCTGCTCGACCCCGCGGCTATCTTCTGGCGGAAGGAGGACTCGGAGGCCATGGACTGGAATGAGGCCGACGCCCTGGAGTTCGGGGAGCGCCTGTCCGACCTGGCCAAGATCCGCAAGGTCATGTACTTCCTCATCACCTTCAGCGAGGGCCTCGAGCCCGCCAACCTCAAGGCTTCCGTGGTCTTTAACCAGCTC
Bubalus_bubalis  ATGACAGAAAAAGCCAATGGCATGACGAGCTCCCCAGCCAATAACCACAACCACCATGCCCCTCCTGCCATCAAGGCCAATGGCAAAGATGACCACAGGGCC---AGCAGCCGGCCACAGTCTGCGGCTGACGATGACACCTCCTCAGAGCTACAGCGACTGGCAGAGATGGATGCCCCCCAGCCGAGGAGGGGTGGCTTCCGCAGGATTGCCCGCCTGGTGGGGGTCCTCAGAGAGTGGGCTAACAGGAACTTCCGTGAGGAGGAGCCTAGACCTGACTCATTCCTTGAGCGTTTCCGGGGGCCCGAGCTCCACACCGTGACAACACAACAAGGAGACGGCAAAGGCGACAAGGACGGCGAGGGCAAGGGCACCAAGAAGAAGTTTGAAC---TCTTTGTCTTGGACCCAGCAGGGGACTGGTACTACCGCTGGCTTTTTCTCATTGCCTTGCCCGTCCTCTACAACTGGTGCCTATTGGTGGCCAGAGCCTGCTTCAGTGACCTGCAGAAAGGCTACTACATAGTGTGGCTGGTGCTGGATTACGTCTCAGATGTGGTCTACATCGCAGACCTCTTCATCCGACTGCGCACAGGTTTCTTAGAGCAGGGGCTACTGGTGAAAGACACCAAGAAGTTGCGGGACAACTACATCCACACCATGCAGTTCAAGCTGGATGTGGCCTCCATCATCCCTACAGACCTGATCTATTTTGCTGTGGGGATCCACAACCCTGAGGTGCGCTTTAACCGCCTGCTACACTTTGCCCGCATGTTTGAGTTCTTTGACCGCACTGAGACACGCACCAGCTACCCCAACATCTTCCGAATCAGCAACCTGATCCTCTACATCTTGGTCATCATCCACTGGAATGCCTGCATCTACTATGCCATCTCCAAGTCCATCGGCTTTGGGGTAGACACCTGGGTTTACCCCAACATCACTGACCCTGAGTATGGCTACCTGTCTAGGGAGTACATCTATTGCCTTTACTGGTCTACACTGACCCTCACCACCATTGGGGAAACACCACCCCCTGTAAAGGATGAGGAGTACCTGTTTGTCATCTTTGACTTCCTGATTGGTGTCCTCATCTTTGCCACCATCGTGGGAAATGTGGGCTCCATGATCTCCAACATGAATGCCACCCGGGCTGAGTTCCAGGCCAAGATTGATGCCGTCAAACATTATATGCAGTTCCGAAAGGTCAGCAAGGAGATGGAAGCCAAGGTCATTAGGTGGTTTGACTACTTGTGGACCAATAAGAAGAGTGTAGATGAGCGGGAAGTCCTCAAAAACCTGCCAGCCAAGCTCAGGGCTGAGATAGCCATTAACGTCCACCTGTCCACACTCAAGAAAGTGCGCATTTTTCAGGACTGTGAGGCTGGCCTGCTGGTGGAACTGGTATTAAAGCTCCGGCCTCAGGTCTTTAGCCCTGGGGACTACATTTGCCGCAAGGGGGATATTGGGAAGGAGATGTACATAATCAAGGAGGGAAAATTGGCAGTGGTGGCTGATGACGGTGTCACTCAGTATGCCCTGCTCTCAGCTGGGAGTTGCTTTGGAGAGATCAGTATCCTTAATATTAAGGGCAGCAAAATGGGGAATCGGCGCACAGCCAACATCCGCAGTCTTGGCTACTCTGATCTGTTCTGCTTGTCCAAGGATGATCTTATGGAAGCTGTGACTGAGTACCCTGATGCCAAGAGGGTCTTGGAGGAGAGAGGCCGGGAGATTCTGATGAAGGAGGGCTTGTTGGATGAGAATGAGGTGGCAGCCAGCATGGAGGTAGATGTGCAGGAAAAGCTAGAACAGCTGGAGACCAACATGGACACCTTGTACACTCGTTTTGCCCGCCTGCTGGCCGAGTACACGGGAGCCCAGCAGAAGCTCAAGCAGCGCATCACAGTTTTGGAAATCAAGATGAAGCAGAATAATGAG---GATGACTACCTGTCAGATGGGATGAACAGCCCGGAGCCA---CCTGCCGAGAAGCCAATGAGCCAGGACAGCAAAGTGAAGACGACAGAGTCCAGCCCTCCTGTCCTGACCAAGGCCAGGAAGTCTCTGCCAGTCCTGGACCCATCTGGGGATTACTACTACTGGTGGCTGAACACAATGGTCTTCCCAGTAATGTATAACCTCATCATCGTGGTGTGCAGAGCCTGCTTCCCCGACTTGCAGCATGGTTATCTGGTGGCCTGGTTAGTGCTGGACTACACGAGTGACCTGTTCTACCTCCTGGACATCGTGGTGCGCTTCCACACTGGATTCTTGGAACAGGGCATCCTGGTGGTGGACAAAGGTAGGATCTCGAGTCGCTACGTTCGCACCTGGAGCTTCTTCTTGGATCTGGTTTCCCTGTTGCCCACGGATGTTGCCTACGTGAGTCTGGGTCCACACACACCCACGCTGAGGCTAAACCGCTTTCTGCGAGTGCCCCGCCTCTTTGAGGCCTTTGACCGCATGGAGACCCGCACAGCTTACCCGAACGCCTTCCGCATCGCCAAGCTGATGCTTTACATTTTTGTGGTCATCCATTGGAACAGCTGCCTCTACTTTGCCCTGTCCCGGTACCTGGGCTTCGGGCGTGACGTCTGGGTGTACCCCGACCCCGCACAGCCAGGCTTTGAGCAGCTGCGGCGCCAGTACCTCTACAGCTTTTACTTCTCCACGCTAATCCTGACCACCGTGGGCGACACGCCGCTGCCAGCCCAGGAGGAGGAGTACCTCTTCATGGTGGGCGACTTCCTGCTGGCAGTCATGGGTTTCGCCACCATCATGGGTAGCATGAGCTCTGTCATCTACAACATGAACACAGCAGATGCAGCCTTCTACCCAGACCACGCGCTGGTGAAGAAGTACATGAAGCTGCATCATGTCAACCGCAGGCTGGAGCGGAGAGTCATTGACTGGTACCAGCACCTGCAGATCAACAAGAAGATGACCAATGAGGTAGCCATCTTACAGCACTTGCCTGAGCGGTTGCGGGCAGAAGTGGCTGTGTCTGTGCACCTGCCTACCCTGAGCCGGGTACAGATCTTCCAAAACTGTGAGGCCAGCCTGCTGGAGGAGCTGGTGCT---GAAGCTGCAGCCCCAGACCTACTCGCCGGGTGAATATGTCTGCCGCAAAGGGGACATTGGCCGAGAGATGTACATCATCCGAGAGGGTCAGCTGGCCGTGGTGGCCGACGATGGTGTCACCCAGTATGCTGTGCTTGGTGCAGGGCTCTACTTTGGGGAGATCAGCATCATCAACATCAAAGGGAACATGTCTGGGAATCGCCGCACAGCCAACATCAAGAGTCTAGGTTATTCGGACCTGTTCTGCCTGAGCAAGGAGGACCTGCGGGAAGTGCTGAGCGAGTACCCGCAGGCCCAGGCTGTTATGGAGGAAAAGGGCCGTGAGATCCTGCTCAAAATGAACAAGTTGGATGTAAACGCGGAGGCAGCCGAGATCGCCCTACAAGAGGCCACGGAGGCCCGGCTGCGAGGCCTAGACCAGCAACTTGATGATCTGCAAACCAAGTTCGCTCGACTCCTGGCTGAGCTGGAGTCCAGTGCACTCAAGATCGCCTATCGCATCGAGCGGCTGGAGTGGCAGACCCGGGAGTGGCCAATGCCTGAGGAACTCATGGAGGCTGATGACGAGGGCGAACCTGGGGAGGGAACGTCCAAAGATGGAGAGGGCAGAGCTGGCCAGGAGGGACCTCCAGGCCTAGAGATGGCAGAGGACGAGCCGAAGCCTTCGCCGCTCAGCATGCCCTTAGTCCTGGACCGGGACCTGACCAAGCAGATGCGGCTGCGCGTGGAGAGCCTGACGCAGCGC------------------GGGCAGAAGCGCCAGGATGGCGAGAAGCTGCTGCGGCCGTCCGAGTCCGTGTACCGCATTGATTTCATCCAGCAGCACAGGCTGCAGTTTGAGCGCTGGGACGTCGTGCTCGACCAGCCGGGCAAGGTCACCATCACGGGCACCTCCCAGAACTGGACGCCCGACCTCACCAACCTCATGACGCGGCAGCTGCTCGACCCCGCGGCTATCTTCTGGCGCAAGGAGGACTCGGAGGCCATGGACTGGAATGAGGCCGACGCCCTGGAGTTCGGGGAGCGCCTGTCCGACCTGGCCAAGATCCGAAAGGTCATGTACTTCCTCATCACCTTCAGCGAGGGCCTCGAGCCCGCCAACCTCAAGGCTTCCGTGGTCTTTAACCAGCTT
Camelus_ferus  ATGACAGAAGAAACCAATGGTGTGAAGAGCTCCCCAGCCAATAACCGCAATCATCATGCACCTCCAGCCGTCAAGGCCAATGGCAAAGAAGACCACAGGGCC---AGCAGCAGGCCACAGTCTGCGGCTGACGATGATACCCCTTCAGAACTACAGAGGCTGGCGGAGATGGATGCCCCCCAGCAGAGGAGGGGTGGCTTCCGCAGGATCGTCCGCCTGGTGGGGGTCATCAGAGAGTGGGCCAACAAGAATTTACGTGAGGAGGAGCCTAGACCAGACTCATTCCTTGAACGTTTCCGTGGGCCTGAGCTCCAGACTGTGACGACACAGCAAGGGGATGGCAAAGGCAACAAGGACGGCGAGGGCAACGGCACCAAGAAGAAATTTGAAC---TTTTTGTCTTGGATCCAGCTGGGGACTGGTACTACCGCTGGCTGTCTGTCATTGCCATGCCTGTCTTCTACAACTGGTGCCTCTTGGTGGCCAGAGCCTGCTTCAATGACCTCCAGAAAAATTACTACCTAGTGTGGCTGGTGCTGGACTACTTCTCAGATGTGGTCTACATCGCAGACCTCTTCATCCGATTGCGCACAGGCTTCCTGGAACAGGGGCTGCTGGTCAAAGACACCAAGAAGCTGCGGGACAATTACATCCACACCCTGCAATTCAAGCTGGATGTGGCTTCCATCATCCCAACGGACCTGATCTATTTTGCTGTGGGCATCCACAGCCCTGAGGTGCGCTTCAACCGCCTGCTACACTTTGCCCGCATGTTTGAGTTCTTTGATCGCACTGAGACACGCACCAGCTACCCCAACATCTTCCGCATCAGCAACCTGGTCCTCTATATCTTGGTCATCATCCACTGGAATGCCTGCATCTACTATGCCATCTCCAAATCCATTGGCTTTGGAGTTGACACTTGGGTTTACCCCAATATCACTGACCCTGAGTATGGCTACCTGGCTAGGGAATACATCTACTGTCTTTACTGGTCTACACTGACCCTCACCACCATTGGGGAGACACCACCCCCTGTAAAGGATGAGGAGTACCTATTTGTCATCTTTGACTTCCTGATTGGTGTCCTCATCTTTGCCACCATCGTGGGAAATGTGGGCTCTATGATCTCCAACATGAATGCCACCCGGGCTGAGTTCCAGGCCAAAATTGACGCTGTCAAACATTACATGCAATTCCGCAAGGTCAGCAAGGAGATGGAAGCCAAGGTCATTAGGTGGTTTGACTACCTGTGGACCAATAAGAAGAGTGTGGATGAGCGGGAAGTTCTCAAGAACCTGCCAGCCAAGCTGAGGGCTGAAATAGCCATCAACGTCCACCTGTCCACACTCAAGAAAGTGCGCATCTTCCAGGATTGTGAGGCTGGCTTGCTGGTGGAGCTGGTATTAAAGCTCCGTCCTCAGGTCTTTAGCCCTGGGGATTACATTTGCCGCAAAGGGGACATTGGGAAGGAGATGTATATAATCAAGGAGGGAAAACTGGCAGTGGTGGCCGACGATGGTGTCACTCAGTATGCCCTGCTCTCAGCTGGGAGTTGCTTTGGAGAGATCAGTATCCTTAACATTAAGGGCAGCAAAATGGGCAATCGACGCACAGCTAATATCCGCAGCCTTGGTTACTCAGATCTCTTCTGCTTGTCCAAGGATGATCTTATGGAAGCTGTGACTGAGTACCCTGATGCCAAGAAGGTCTTGGAGGAGAGGGGCCGGGAGATCCTGATGAAGGAAGGGCTGCTGGATGAGAATGAAGTGGCAGCCAGCATGGAGGTCGATGTGCAGGAGAAGCTAGAGCAGCTGGAGACCAACATGGAGACCTTGTACACTCGCTTCACCCGCCTGCTGGCTGAGTACACAGGGGCCCAGCAGAAGCTCAAGCAGCGCATCACAGTCTTGGAAACCAAAATGAAGCAGAATAATGAGGACGACGACTACCTGTCAGAAGGGATGAACAGCCCCGAGCCAGCTGCTGCTGAGAAGCCAATGAGCCAGGACAGCAAAGTGAAGACGACAGAGTCCAGCCCTCCTGCCCCGTCCAAGGCGAGGAAGTCGCTGCCTGTCCTGGACCCATCAGGGGATTACTACTACTGGTGGCTGAACACGATGGTCTTCCCAGTAATGTATAACCTCATCATCGTCGTGTGCAGAGCCTGCTTCCCGGACTTGCAGCACGGTTATCTGGTGGCCTGGTTAGTGCTGGACTATATGAGCGACCTGCTGTACTTACTGGACATCGTGGTGCACTTCCACACTGGATTTTTGGAGCAGGGCATCCTGGTGGAGGACAAGGGTAGGATCGCGAGTCGCTACATCCGCACCTGGAGCTTCGTCTTGGACCTGGCATCCCTGTTGCCCACCGACGCGGCCTACGCGAGTCTGGGTCCGCACACACCCACGCTGAGGCTGAACCGCTTTCTGCGGGCGCCCCGCCTCTTCGAGGCCTTTGACCGCACGGAGACCCGCACAGCTTACCCGAACGCCTTCCGCATCGCCAAGTTGATGCTTTACATCTTCGTCGTCATCCACTGGAACAGCTGCCTGTACTTCGCCCTGTCCCGCTACCTGGGCCTCGGGCGTGACGTGTGGGTGTACCCCGACCCCGCGCGGCCCGGCTTCGAGCGCCTGCTGCGCCAGTACCTCTACAGCTTCTACTTCTCCACGCTGATCCTGACCACCGTGGGCGACACGCCGCCGCCAGCCCGGGAGGAGGAGTGCCTCTTCATGGTGGGCGACTTCCTGCTGGCCGTCATGGGGTTCGCCACCATCATGGGCAGCATGAGCTCCGTCATCTACAACATGAACACTGCAGACGCGGCCTTCTACCCAGACCACGCCCTGGTGAAGAAATACATGAAGCTGCACCGCGTCAACCGCCGGCTGGAGCGGCGAGTCATTGACTGGTACCAGCACCTGCAGATCAACAAGAAGATGACCAACGAGGTAGCCATCTTACAGCACTTGCCAGAGCGGTTGCGGGCAGAAGTGGCCGTGTCTGTACACCTGTCTACTCTGAGCCGGGTGCAGATCTTCCAGAACTGTGAGGCCAGCCTGCTGGAGGAGCTGGTACT---GAAGCTGCAGCCCCAGACCTACTCACCGGGCGAATATGTCTGCCGCAAGGGGGACGTTGGCAGAGAGATGTACATCATCCGGGAGGGTAAGCTGGCCGTGGTGGCTGATGATGGTGTCACACAATATGCCGTGCTTGGTGCAGGGCTCTACTTTGGGGAGATCAGCATCATCAACATCAAAGGGAACATGTCTGGGAACCGCCGCACAGCCAACATCAAGAGTCTAGGTTACTCGGACCTGTTTTGTCTGAGCAAGGAGGACCTGCGGGAAGTGCTGAGCGAGTATCCACAGGCCCAGGCCGTCATGGAGGAAAAAGGCCGCGAGATCTTGCTCAAAATGAACAAGTTGGACGTAAATGCCGAGGCAGCTGAGATCGCCCTACAGGAGGCCACGGAGGCCCGGCTGCGAGGTCTTGACCAGCAACTCGATGATCTACAGACCAAGTTTGCACGCCTCCTGGCTGAGCTGGAGTCTAGCGCGCTCAAGATTGCTTATCGCATCGAACGGCTGGAGTGGCAGACTCGGGAGTGGCCAGTGCCTGAGGAACTGGCCGAGGCCGATGATGAGGGCGAGCCTGGGGAGGGAACATCCAAGGATGGAGAGGGTACAGCAGGCTGGGAGGGATTCCCAGGCCCAGAGATGGCCGAGGAGGGGCCAAAGCCGACGCAGCTCAACATGCCCCTGGTCCTGGATGAGGGCCTGACCAAGCAGATGAGGCTGCGTGTGGAGAGCCTGAAGCAGCGT------------------GGGGCGAAGCGCCAGGATGGTGAGAAGCTGCTGCGGCCGGCCGAGTCCATGTATCGCATCGACTTCATCCAGCAGCAGAGGCTGCTGTTCGAGCGCTGGGACATCGTGCTAGACAAGCCGGGCAAGGTCACCATCACGGGCACCTCCCAGAACTGGACACCTGACCTCACCAACCTCATGACGCGCCAGCTGCTGGACCCTGCTGCCATCTTCTGGAGCAAGGAGGACTCGGAAGCCATGGATTGGAATGAGGCTGATGCCCTGGAGTTCGGGGAGCGCCTGTCCGACCTGGCCAAGATCCGCAAGGTCATGTATTTCCTCATCACCTTTAGCGAGGGCTTGGAGCCCGCCAACCTCAAGGCCTCCGTGGTCTTTAACCAGCTC
Caperea_marginata  ATGACAGAAAAAGCCAGTGGAGTGAAGAGCTCCCCAGCCAATAACCACAGCCATCATGCACCTCCTGCCATCAAGGTCAGTGGCGAAGATGACCACAGGACC---AGCAACAGGCCACAGTCTGCGGCCGACGATGACACCTCCTCAGAACTACAGAGGCTGGCAGAGATGGATGCCCCCCTGCAGAGGAGGGGTGGCTTCCGCAGGATTGCCTGCCTGGTGGGAGTCATCAGAGAGTGGGCCAACAAGAATTTCCGCAAGGAGGAGCCCAGACCTGACTCGTTCCTTGAACGTTTCTGTGGGCCTGAGCTCCAGACCGTGACGACACAGCAAGGAGATGGCAAAGGCGACAAGGACAGCGAGGGCAAGGCCGCCAAGAAGAAATGTGAAC---TCTTTGTCTTGGACCCAGCTGGTGACTGGTACTACCGCTGGCTATTTGTCATTGCCATGCCTGTCTTCTACAACTGGTGCCTACTGGTGGCCAGAGCCTGCTTCAGTGACCTACAGAAAGATTACTACGTAGTGTGGCTGGTGCTGGACTACTTCTCAGATGTGGTCTACATCGCAGACCTCTTCATCCGATTGCGCACAGGTTTCCTGGAGCAGGGGCTGCTGGTCAAAGATAACAAGAAGTTGCGGGACAGCTACATCCACACCCTGCAGTTCAAGCTGGATGTGGCTTCCATCATCCCTACAGACCTGATCTATTTTGCTGTGGGCATCCACAACCCTGAGCTGCGCTTCAACCGCCTGCTACACTTTGCCCGCATGTTTGAGTTCTTTGACCGCACTGAGACACGCACCAGCTACCCCAACATCTTCCGCATCAGCAACCTGGTCCTCTACATCTTGGTCATCATCCACTGGAATGCCTGCATCTACTACGCCATCTCCAAGTCCATTGGTTTTGGGGTTGACACCTGGGTTTACCCCAACATCACTGACCCTGAGTACGGCTACCTGTCTAGGGAATACATCTATTGCCTTTACTGGTCTACACTGACCCTCACCACCATTGGGGAGACACCACCCCCTGTAAAAGATGAGGAGTACCTATTTGTCATCTTTGATTTCCTGATTGGTGTCCTCATCTTTGCCACCATTGTGGGAAACGTGGGCTCCATGATCTCCAACATGAACGCCACCCGGGCTGAGTTCCAGGCCAAGATTGATGCCGTCAAACACTATATGCAGTTCCGAAAGGTCAGCAAGGAGATGGAAGCCAAGGTCATTAGGTGGTTTGACTACCTCTGGACCAATAAGAAGAGTGTGGATGAGCGGGAAGTTCTCAAGAAACTGCCAGCCAAGCTGAGGGCTGAGATAGCCATCAACGTCCACCTGTCCACACTCAAGAAAGTGCACATCTTTCAGGATTGTGAGGCTGGCCTGCTGGTGGAGCTGGTATTAAAGCTCCGTCCTCAGGTCTTCAGTCCTGGGGATTACATTTGCCGCAAGGGGGATATTGGGAAGGAGATGTACATAATCAAGGAAGGAAAATTGGCAGTGGTGGCTGATGATGGTGTCACTCAGTATGCCCTGCTCTCGGCTGGGAGTTGCTTTGGAGAGATCAGTATCCTTAACATTAAAGGCAGCAAAATGGGCAATCGACGCACAGCCAGTATCCGAAGCCTTGGCTACTCAGATCTCTTCTGCTTGTCCAAGGATGATCTTATGGAAGCTGTGACAGAGTACCCTGATGCCAAGAGGGTCTTGGAGGAGAGAGGCCGGGAGATCCTGATGAAGGAGGGATTGCTGGATGAGAATGAGGTGTCAGCCAGCATCGAGGTGGATGTGCAGGAGAAGCTAGAACAGCTTGAAACCAACATGGAGACCTTGTACACTCGCTTTGCCTGCCTGCTGGCTGAGTACACAGGGGCCCAGCAGAAGCTCAAGCAGCGCATCATGGTTTTGGAAACCAAGATGAAGCAGAATAATGAG---GACGACTACCTATCAGATGGGATGAATAGCCCCAAGCCAGCTGCTACTGAGAAGCCAATGAACCAGGACAGCAAAGTGAAGACGACAGAGTCCAGCAGTTCTGCCCCACCCAAGGCCAGGAAGTGGCTGCCTGTCCTGGACCCATCTGGGGATTACTACTACTGGTGGCTGAACACTATGGTCTTCCCAGTAATGTATAACCTCATCATCATCGTGTGCAGAGCCTGCTTCCCCGACTTGCAGCACTATTATCTGGTGGCCTGGTTAGTACTGGACTGCACGAGTGACCTGCTCTACCTACTGGACATCGTGGTGCGCTTCCACACTGGATTCTTGGAACAGGGCATACTGGTGGTGGACAAGGGTAGGATCTCGAGTCGCTACATTCGCACCTGGAGCTTCTTCTTGGACCTGGTTTCCCTGTTACCCACGGAAGTGGCCTACGTGAGTCTGGGTCCGCACACACCCACGCTGAGGCTGAACCGCTTTCTGCGGGTGCCCCGCCTCTTTGAGGCCTTTGACCGCATGGAGACCCGCACAGTTTACCCGAATGCCTTCCGCATCGCCAAGCTGATGCTTTACGTTTTTGTTGTCATCCATTGGAACAGCTGCCTATACTTTGCCCTGTCCCGGTACCTGGGCTTCGGGCGTGACGCCTGGGTGTACCCCGACCCCGCGCAGCCTGGCTTTGAGCAGCTGCGGCGCCAGTACCTCTATAGCTTTTACTTCTCCACGCTGATTCTGACCACCGTGGGCGATACGCCGCTGCCAGACCGGGAGGAGGAGTACCTCTTCATGGTGGGAGACTTCCTACTGGCCGTCATGGGTTTCGCCACCATCATGGGTAGCATGAGCTCTGTCATCTACAACATGAACACTGCAGATGCAGCCTTCTACCCAGACCACGCCCTGGTGAAGAAATACATGAAGCTGCATCACGTCAACCGCAGGCTGGAGCGGCGAGTCATTGACTGGTACCAACACCTGCAGATCAACAAGAAGATGACCAATGAGGTAGCCATCTTACAGCACTTGCCCGAGCAGTTGCGGGCAGAAGTGGCCGTGTCTGTACACCTGCCTACTCTGAGCCGGGTGCAGATCTTCCAGAACTGTGAGGCCAGCCTGCTGGAGGAGCTGGTGCT---GAAGCTGCAGCCCCAGACCTACTCACCAGGCGAATATGTCTGCCGCAAGGGGGACATCGGCCGAGAGATGTACATCATCCGAGAGGGTCAGCTGGCTGTGGTAGCCGATGATGGTGTCACTCAGTATGCTGTGCTTGGTGCAGGGCTCTACTTTGGGGAGATCAGCATCATCAACATCAAAGGGAACATGTCTGGGAACCGCCGTACAGCCAACATCAAGAGTCTAGGTTATTCGGATCTGTTCTGCCTGAGCAAGGAGGATCTGCAGGAAGTGCTAAGCGAGTATCCACAGGCCCAGGCCGTCATGGAGGAAAAGGGCCGTGAGATCCTGCTCAAAATGAGCAAGTTGGACGTAAATGCCGAGGCAGCTGAGATCGCCCTACAGGAGGCCACGGAGGCCCGGCTGCGAGGCCTCGACCAGCAACTCGATGATCTGCAGACCAAGTTCGCGCGACTCCTGGCTGAGCTGGAGTCCAGTGCACTCAAGATCGCCTATCGCGTCGAGCGGCTGGAATGGCAGACTCGGGAGTGGCCAATGCCTGAGGAACTGGCCGAGGCCGACGATGAGGGCGAACCTGGGGAGGGAACGTCCAAGGATGCAGAGGGCAGAGCTGGCCAGGAGGGACCCCCAAGCCCAGAGATGGCGGAGGACGAGCCGAAGTCGACCCAGCTCGACATGCCCCTGGTCCTGGACGAGGACCTGACCAAGCAGATGCGGCTGCGCGTGGAGAGTCTGAAGCGGCGC------------------GGGGGGAAGCGCCAGGATGGCGAGAAGCTGCTGCAGCCGGCCGAGTCCGTGTACCGCATCGACTTCATCCAGCAGCAGAGGCTGCAGTTTGAGCGCTGGGACGTCGTGCTGGACAAGCCGGGCAAGGTCACCATCACGGGCACCTCCCAGATCTGGACGCCCGACCTCACCAACCTCATGACGCGGCAGCTGCTGGACCCCGCTGCCATCTTCTGGCGCAAGGAGGCCTCGGAAGCCATGGATTGGAATGGGGCCGACGCCCTGGAGTTTGGGGAGCGCCTGTCCGAGCTGGCCAGGATCCGCAAGGTCATGTACTTCCTTATCACCTTCAGCGAGGGCGTCGAGCCTGCCAACCTCAAGGCCTCCGTGGTCTTTAGCCAGCTC
Capra_hircus  ATGACAGAAAAAGCCAATGGCATGAAGAGCTCCCCAGCCAATAATCACAACCACCATGCCCCTCCTGCCATCAAGGCCAATGGCAAAGATGACCACAGGGCC---AGCAGCCGGCCACAGTCTGCGGCCGATGATGACACCTCCTCAGAGCTACAGCGACTGGCAGAGATGGATGCCCCCCAGCAGAGGAGGGGTGGCTTCCGCAGGATTGCACGCCTGATGGGGGTCCTCAGAGAGTGGGCTAACAGGAACTTCCGTGAGGAGGAGCCTAGACCTGACTCATTCCTTGAGCGTTTCCGGGGGCCTGAGCTCCACACCGTGATAACACAGCAAGGGGACGGCAAAGGCGACAAGGACGGCGAGGGAAAGGGCACCAAGAAGAAGTTTGAAC---TCTTTGTCTTGGACCCAGCCGGGGACTGGTACTACCGCTGGCTTTTTCTCATTGCCTTGCCCGTCCTCTACAACTGGTGCCTATTGGTGGCCAGAGCCTGCTTCAGTGACCTGCAGAAAGGTTACTACATAGTGTGGCTTGTGCTGGATTACGTCTCAGATGTGGTCTACATCGCAGACCTCTTCATCCGACTGCGCACAGGTTTCTTGGAGCAGGGGCTACTAGTGAAAGATACCAAGAAGTTGCGGGACAACTACATTCACACCATGCAGTTCAAGCTGGATGTGGCCTCCATCATCCCTACAGACCTGATCTATTTTGCTGTGGGGATCCACAACCCTGAGGTGCGCTTCAACCGCCTGCTACACTTTGCCCGCATGTTTGAGTTCTTTGACCGCACTGAGACACGCACTAGCTACCCCAACATCTTCCGAATCAGCAACCTGATCCTCTACATCTTGGTCATCATCCACTGGAATGCCTGCATCTACTATGCCATCTCCAAGTCCATCGGCTTTGGGGTAGACACCTGGGTTTACCCCAACATCACTGACCCTGAGTATGGCTACCTGTCTAGGGAGTACATCTATTGCCTTTACTGGTCTACACTGACCCTCACCACCATTGGGGAGACACCACCCCCTGTAAAGGATGAGGAGTACCTGTTTGTCATCTTTGACTTCCTGATTGGTGTCCTCATCTTTGCCACCATTGTGGGAAATGTGGGCTCCATGATCTCCAACATGAATGCCACCCGGGCTGAGTTCCAGGCCAAGATTGATGCCGTCAAACATTATATGCAGTTCCGAAAGGTCAGCAAGGAGATGGAAGCCAAGGTCATTAGGTGGTTTGACTACTTGTGGACCAATAAGAAGAGTGTGGATGAGCGGGAAGTCCTCAAAAACCTGCCAGCCAAGCTTAGGGCTGAGATAGCCATCAACGTCCACCTGTCCACACTCAAGAAAGTGCGCATCTTTCAGGACTGTGAGGCTGGCCTGTTGGTGGAACTGGTATTAAAGCTCCGGCCTCAGGTCTTCAGCCCTGGGGACTACATTTGCCGCAAGGGGGATATTGGGAAGGAGATGTACATAATCAAGGAGGGAAAATTGGCAGTGGTGGCTGATGATGGTGTCACTCAGTATGCCCTGCTCTCGGCTGGGAGTTGCTTTGGAGAGATCAGTATCCTTAATATTAAGGGCAGCAAAATGGGCAATCGGCGCACAGCCAACATCCGCAGTCTTGGCTACTCTGATCTGTTCTGCTTGTCCAAGGATGATCTTATGGAAGCTGTGACTGAGTACCCTGATGCCAAGAGGGTCTTGGAGGAGAGAGGCCGGGAGATTCTGATGAAGGAGGGCTTGTTGGATGAGAATGAGGTGGCAGCCAGCATGGAAGTAGATGTGCAGGAAAAGCTAGAACAGCTGGAGACCAACATGGACACCTTGTACACTCGTTTTGCCCGCCTGCTGGCCGAGTACACGGGAGCCCAGCAGAAGCTCAAGCAGCGCATCACAGTTTTGGAAATCAAGATGAAGCAGAATAATGAG---GATGACTACCTGTCAGATGGGCTGAACAGCCCGGAGCCA---CCTGCTGAGAAGCCAATGAGCCAGGACAGCAAAGTGAAGACGACAGCGTCCAGCCCTCCTATCCTGACCAAGGCCAGGAAGTCTCTGCCAGTCCTGGACCCATCTGGGGATTACTATTACTGGTGGCTGAACACAATGGTCTTCCCAGTAATGTATAACCTCATCATCGTGGTGTGCAGAGCCTGTTTCCCCGACTTGCAGCACGGTTATCTGGTGGCCTGGTTAGTGATGGACTACACGAGTGACCTGTTCTACCTCCTGGACATCGTGGTGCGCTTCCACACTGGATTCTTGGAACAGGGCATCCTGGTGGTGGACAAAGGTAAGATCTCGAGTCGCTACGTTTGCACCTGGAGCTTCTTCTTGGACCTGGTTTCCCTGTTGCCCACGGATGTTGCCTACGTGAGTCTGGGTCCACACACACCCACGCTGAGGCTAAACCGCTTTCTGCGAGCCCCCCGCCTTTTTGAGGCCTTTGACCGCATGGAGACCCGCACAGCTTACCCGAACGCCTTCCGCATTGCCAAGCTGATGCTTTACATTTTTGTGGTCATCCATTGGAACAGCTGCCTCTACTTTGCCCTGTCCCGGTACCTGGGCTTTGGGCGTGACATCTGGGTGTACCCCGACCCCGCGCAGCCTGGCTTTGAGCGGCTGCGGCGCCAGTACCTCTACAGCTTTTACTTCTCCACGCTGATCCTGACCACTGTGGGCGACACACCGCTGCCAGCCCGGGAGGAGGAGTACCTCTTCATGGTGGGCGACTTCCTGCTGGCCGTCATGGGTTTCGCCACCATCATGGGTAGCATGAGCTCTGTCATCTACAACATGAACACAGCAGATGCAGCCTTCTACCCAGACCACGCACTGGTGAAGAAGTACATGAAGCTGAATCATGTCAACCACCGGCTGGAGCGGAGAGTCATTGACTGGTACCAGCACCTGCAGATCAACAAGAAGATGACCAATGAGGTAGCCATCTTACAGCACTTGCCCGAGCGGTTGCGGGCAGAAGTGGCCGTGTCTGTGCACCTGCCTACCCTGAGGCGGGTACAGATCTTCCAAAACTGTGAGGCCAGCCTGCTGGAAGAGCTGGTGCT---GAAGCTGCAGCCCCAGACCTACTCGCCGGGTGAATATGTCTGCCGCAAAGGGGACATTGGCCGAGAGATGTACATCATCCGAGAGGGTCAGCTGGCCGTGGTAGCCGACGATGGTGTCACCCAGTATGCTGTGCTTGGTGCAGGGCTCTACTTTGGGGAGATCAGCATCATCAACATCAAAGGGAACATGTCTGGGAATCGCCGTACAGCCAATATCAAGAGTCTAGGTTATTCGGACCTGTTCTGCCTGAGCAAGGAGGACCTGCGGGAAGTGCTGAGCGAGTACCCGCAGGCCCAGGCTATTATGGAGGAAAAGGGCCGTGAGATCCTGCTCAAAATGAACAAGTTGGATGTAAATGCGGAGGCAGCCGAGATCGCCCTACAGGAAGCCACGGAGGCCCGGCTGCGAGGCCTGGACCAGCAACTTGACGATCTGCAAACCAAGTTCGCTCGACTCCTGGCTGAGCTGGAGTCCAGTGCACTCAAGATCGCCTATCGCATCGAGCGGCTGGAGTGGCAGACGCGGGAGTGGCCAATGCCTGAGGAACTCGCGGAGGCTGATGACGAGGGCGAACCTGGGGAGGGAACGTCCAAAGATGGAGAGGGCAGAGCTGGCCAGGAGGGACCTCCAGGCCTAGAGATGGCGGAGGACGAGCCGAAGCCTTCGCAGCTCAGCATGCCCTTAGTCCTGGACCGGGACCTGACCAAGCAGATGCGGCTGCGCGTGGAGAGCCTGAAACAGCGC------------------GGGCAGAAGCGCCAGGATGGCGAGAAGCTGCTGCGGCCGGCCGAGTCCGTGTACCGCATTGACTTCATCCAGCAGCACAGGCTGCAGTTTGAGCGCTGGGATGTCGTGCTGGACCAGCCGGGCAAGGTCACCATCACGGGCACCTCCCAGAACTGGACGCCCGACCTCACCAACCTCATGACGCGGCAGCTGCTCGACCCCGCGGCCATCTTCTGGCGCAAGGAGGACTCGGAAGCCATGGACTGGAATGAGGCCGACGCCCTGGAGTTCGGGGAGCGCCTGTCCGACCTGGCCAAGATCCGCAAGGTCATGTACTTCCTCATCACCTTCAGCGAGGGCCTCGAGCCCACCAACCTCAAGGCTTCCGTGGTCTTTAACCAGCTC
Catagonus_wagneri  ATGACAGAAAAGGCCAATGGCGTGCAGAGCTCCCCCGCC---AATCGCAACCATCACGCACCTCCTACCATCAAGGCCAATGGCAAAGATGACCGCAGAACCAGCAGCAGCAGGCCACAGTCCGCGGCCGACGATGACACGTCTTCAGAACTACAGAGGCTGGCAGAGCTGGACGCTCCCCAGCGGGGCAGGGGTGGCTTCCGCAGGGTCGTCCGCCTGGTGGGGGTCATCAGGGACTGGGCCAACAGGAATTTCCGCGAGGAGGAGCCTCGACCCGACTCGTTCCTCGAGCGTTTCCGTGGGCCCGAGCTCCAGGCCGTGACGACACAGCAAGGGGATGGCAAGGGCGACAAGGACGGCGAGGGCAAGGCCACCAAGAAGAAATTTGAAC---TCTTCGTCCTGGACCCAGCTGGGGACTGGTACTATCGCTGGCTGTTTGTCATTGCCTTGCCCGTCCTCTACAACTGGTGCCTACTGGTGGCCAGAGCCTGCTTCAGTGACCTGCAGAAGGGTTACTACATAGTGTGGCTGGTGCTGGACTACTTCTCAGATGTGGTCTACATCACAGACCTCTTCATCCGATTGCGCACAGGTTTCCTGGAGCAGGGGCTGCTGGTCAAAGATCCCAAGAAGTTACGGGACAACTACATCCACACCCTGCAGTTCAAGCTGGATGTGGCTTCCATCATCCCCACGGACTTGATCTATTTTGCTGTGGGCATCCACAGCCCTGAGGTGCGCTTCAACCGCCTGCTACACTTTGCCCGCATGTTCGAGTTCTTTGACCGCACCGAGACGCGCACCAGCTATCCCAACATCTTCCGCATCAGCAACCTGGTCCTCTACATCTTGGTCATCATCCACTGGAACGCCTGCATCTACTATGCCATCTCCAAGTCCATTGGCTTTGGGGTTGACACCTGGGTTTACCCCAACATCACCGACCCTGAGTATGGCTACTTGGCTAGGGAATACATCTATTGCCTTTACTGGTCTACGCTGACCCTCACCACCATTGGGGAGACACCACCCCCTGTCAAGGATGAGGAGTACCTATTTGTCATCTTTGATTTCCTGATTGGTGTCCTCATCTTTGCCACCATCGTGGGAAACGTGGGCTCCATGATCTCCAACATGAATGCCACCCGGGCTGAGTTCCAGGCCAAGATCGATGCCGTCAAACATTACATGCAGTTCCGAAAGGTCAGCAAGGAGATGGAAGCCAAGGTCATTAGGTGGTTTGACTACCTGTGGACCAATAAGAAGAGTGTGGATGAGCGGGAAGTTCTCAAGAACCTGCCAGCCAAGCTGAGGGCAGAGATAGCCATCAACGTCCACCTGTCCACGCTCAAGAAGGTGCGCATCTTCCAGGACTGTGAGGCTGGTCTGCTGGTGGAGCTGGTATTAAAGCTCCGTCCTCAGGTCTTCAGCCCCGGGGATTACATTTGCCGCAAGGGCGATATTGGGAAGGAGATGTACATAATCAAGGAGGGGAAATTGGCAGTGGTGGCCGACGACGGTGTCACTCAGTACGCCCTGCTCTCGGCTGGCAGTTGCTTTGGAGAGATCAGTATCCTTAACATAAAGGGCAGCAAAATGGGCAATCGGCGCACAGCCAATATCCGCAGCCTTGGTTACTCAGACCTCTTCTGCTTGTCCAAGGACGACCTCATGGAGGCTGTCACTGAGTACCCCGATGCCAAGAAGGTCTTGGAGGAGAGGGGCCGGGAGATCCTGATGAAGGAGGGGCTGCTGGATGAGAACGAGGTGGCAGCCAGCATGGAGGTGGACGTGCAGGAGAAGCTAGAACAGCTGGAGACCAACATGGAGACCTTGTACACGCGCTTCGCCCGCCTGCTGGCCGAGTACACGGGGGCCCAGCAGAAGCTCAAGCAGCGCATCACGGTTTTGGAAACGAAGATGAAACAGAATAATGAG---GACGACTACCTGTCAGACGGGATAAACAGCCCCGAGCCCACTGCTGCTGAGAACCCAATGAGCCAGAACAGCAAAGTGAAGACGACAGAGTCCAGCCCTCCTGCCCCTTCCAAGGCCAGGAGGTCGCTGCCCATCCTGGACCCCTCCGGGGACTACTACTACTGGTGGCTGAACACCATGGTCTTCCCAGTAATGTACAACCTCGTCATCGTCGTGTGCAGAGCCTGCTTCCCCGACTTACAGCGCAGTTACCTGGTGGCCTGGTTCGTGCTGGACTACACGAGCGACCTGCTCTACCTGCTGGACATCGTGGTGCGCTTCCACACCGGATTTTTGGATCAGGGCATCCTGGTGGTGGACAAGGGCAAAATTTGCAGTCGCTATGTTCGCACGTGGAGCTTCTTCCTGGACCTGGTGTCCCTGCTGCCCACCGACGTGGCCTACGTGCGTCTGGGCCCGCACACACCCACGCTGCGGCTTAACCGCTTTCTGCGGGCGCCCCGGCTCTTTGAGGCCTTCGATCGCACGGAGACCCGCACGGCTTACCCGAACGCCTTCCGCATCGCCAAGCTGATGCTTTACATTTTCGTCGTCATCCACTGGAACAGCTGCCTGTACTTTGCCCTGTCGCGGTTTCTGGGCTTCGGCCGGGACGCCTGGGTGTACCCCGACCCGGCGCGGCCGGGCTTCGAGCGCCTGCGGCGCCAGTACCTCTACAGCTTCTACTTCTCCACGCTGATCCTGACCACCGTGGGCGACACGCCGCTGCCGGCCCGGGAGGAGGAGTACCTCTTCATGGTGGGCGACTTTCTGCTGGCCGTCATGGGGTTCGCCACCATCATGGGCAGCATGAGCTCTGTCATCTACAACATGAACACCGCAGACGCCGCTTTCTACCCAGATCACGCCCTGGTGAAGAAGTACATGAAGCTGCACCGCGTCAACCGCCGGCTGGAGCGGCGAGTCATTGACTGGTACCAGCACCTGCAGATCAACAAGAAGATGACCAACGAGGTCGCCATCTTGCAGCACCTGCCTGAGCGGCTGAGGGCAGAAGTGGCCGTGTCTGTACACCTGTCGACGCTGAGCCGGGTGCAGATCTTCCAGAACTGCGAGGCCAGCCTGCTGGAGGAGCTGGTGCT---AAAGCTGCAGCCCCAGACATACTCACCAGGCGAATACGTCTGCCGCAAGGGGGACATTGGCCGAGAGATGTACATCATCCGAGAGGGTCTGCTGGCCGTGGTGGCTGATGACGGTGTCACACAGTATGCCGTGCTCGGTGCAGGGCTCTACTTTGGGGAGATCAGCATCATCAACATCAAAGGGAACATGTCTGGCAACCGGCGCACAGCCAACATCAAGAGTCTGGGTTATTCGGACCTGTTTTGCCTGAGCAAAGAGGACCTGCGGGAAGTGCTGAGCGAGTACCCGCAGGCCCAGGCCATCATGGAGGAGAAGGGCCGGGAGATCCTGCTCAAAATGAACAAGCTGGACGTAAACGCCGAGGCCGCAGAGATCGCCCTGCAGGAGGCCACGGAGGCCCGGCTGCGTGGCCTCGACCAGCAGCTCGACGACCTCCAGACCAAGTTTGCTCGCCTCCTGGCCGAGCTGGAGTCCAGCGCGCTCAAGATCGCGTATCGCATCGAGAGGCTCGAGTGGCAGACTCGAGAGTGGCCCATGCCCGAGGAGGTGGCCGAGGCCGACGACGAGGGTGAGCCCGGGGAGGGCACGTCCCAGGAGGGAGAGGGCAGAGCTGGCCTGGAGGGACCCCCAGGCCCACAGATGGCAGAGGACGGCCCAAAGCCGACGCAGCTCAACATGCCGCTGGTCCTGGACCAGGACCTGACCAAGCAGATGCGGCTGCGCGTGGAGAGCCTGAAGCAGCGC------------------GGCCAGAAGCGCCAGGACGGCGAGAAGCTGCTGCGGCCGGCCGAGTCCGTGTACCGCATCGACTTCGTCCAGCAGCACAGGCTGCAGTTCGAGCGCTGGGACGTCGTGCTGGACAAGCCGGGCAAGGTCACCATCACGGGCACCTCCCAGAACTGGACGCCCGACCTCACCAACCTCATGACCCGCCAGCTGCTGGACCCCGCTGCCATCTTCTGGCGCAAGGAGGGCTCCGAAGCCATGGACTGGAATGAGGCGGACGCCCTGGAGTTCGGGGAGCGCCTGTCCGAGCTGGCCCGGATCCGCAAGGTCATGTACTTCCTCATCACCTTCGGTGAGGGCCTCGAGCCCTCCGACCTCAAGGCCTCCGTGGTCTTTACGCAGCTC
Cephalophus_harveyi  ATGACAGAAAAGGCCAATGGCGTGAAGAGCTCCCCAGCCAATAACCACAACCACCATGCCCCTCCTGCCATCAAGGTCAATGGCAAAGATGACCACAGGGCC---AGCAGCCGGCCACAGTCTGCGGCCGATGATGACACCTCCTCAGAGCTACAGCGACTGGCAGAGATGGATGCCCCCCAGCAGAGGAGGGGTGGCTTCCGCAGGATTGCCCGCCTGGTGGGGGTCCTCAGAGAGTGGGCTAACAGGAACTTCCGTGAGGAGGAGCCTAGACCTGACTCATTCCTTGAGCGTTTCCGAGGGCCTGAGCTCCACACCGTGACAACACAGCAAGGAGACGGCAAAGGCGACAAGGACGGCGAGGGCAAGGGCACCAAGAAGAAGTTTGAAC---TCTTTGTCTTGGACCCAGCCGGGGACTGGTACTACCGCTGGCTTTTTCTCATTACCTTGCCCGTCCTCTACAACTGGTGCCTATTGGTGGCCAGAGCCTGCTTCAGTGACCTGCAGAAAGGTTACTACATAGTGTGGCTGGTGCTGGATTACATCTCCGATGTGGTCTACATTGCAGACCTCTTCATCCGACTGCGCACAGGTTTCTTGGAGCAGGGGCTACTGGTGAAAGACACCAAGAAGTTGCGGGACAACTACATCCACACCATGCAGTTCAAGCTGGATGTGGCCTCCATCATCCCTACAGACCTGATCTATTTTGCCGTGGGGATCCACAACCCTGAGGTGCGCTTCAACCGCCTGCTACACTTTGCCCGCATGTTTGAGTTCTTTGACCGCACTGAGACACGCACCAGCTACCCCAACATCTTCCGAATCAGCAACCTGATCCTCTACATCTTGGTCATCATCCACTGGAATGCCTGCATCTACTATGCCATCTCCAAGTCCATCGGCTTTGGGGTAGACACCTGGGTTTACCCCAACATCACTGACCCTGAGTATGGCTACCTGTCTAGGGAGTACATCTATTGCCTTTACTGGTCTACTCTGACCCTCACCACCATTGGGGAGACACCACCCCCTGTAAAGGATGAGGAGTACCTGTTTGTCATCTTTGACTTCCTGATTGGTGTCCTCATCTTTGCCACCATCGTGGGAAATGTGGGCTCCATGATCTCCAACATGAATGCCACCCGGGCTGAGTTCCAGGCCAAGATTGATGCCGTCAAACATTATATGCAGTTCCGAAAGGTCAGCAAGGAGATGGAAGCCAAGGTCATTAGGTGGTTTGACTACTTGTGGACCAATAAGAAGAGTGTGGATGAGCGGGAAGTCCTCAAAAACCTGCCAGCCAAGCTTAGGGCTGAGATAGCCATCAACGTCCACCTGTCCACACTCAAGAAAGTGCGCATCTTTCATGACTGTGAGGCTGGCCTGCTGGTGGAACTGGTATTAAAGCTCCGGCCTCAGGTCTTCAGCCCTGGGGACTACATTTGCCGCAAGGGGGATATTGGGAAGGAGATGTACATAATCAAGGAGGGAAAATTGGCAGTGGTGGCTGATGACGGTGTCACTCAGTATGCCCTGCTCTCGGCTGGGAGTTGCTTTGGAGAGATCAGTATCCTTAATATTAAGGGCAGCAAAATGGGCAATCGGCGCACAGCCAACATCCGCAGTCTTGGCTACTCTGATCTGTTCTGTTTGTCCAAGGATGATCTTATGGAAGCTGTGACTGAGTACCCTGATGCCAAGAGGGTCTTGGAGGAGAGAGGCCGGGAGATTCTGATGAAGGAGGGCTTGTTGGATGAGAATGAGGTGGCAGCCAGCATGGAAGTAGATGTGCAGGAAAAGCTAGAACAGCTGGAGACCAACATGGACACCTTGTACACTCGTTTTGCCCGCCTGCTGGCTGAGTACACGGGAGCCCAGCAGAAGCTCAAGCAGCGCATCACAGTTTTGGAAACCAAGATGAAGCAGAATAATGAG---GATGACTACCTGTCAGATGGGCTGAACAGCCCGGAGCCA---CCTGCTGAGAAGCCAATGAGCCAGGACAGCAAAGTGAAGACGACAGCGCCCAGCCCTCCCGTCCTGACCAAGGCCAGGAAGTCTCTGCCGGTCCTGGACCCATCTGGGGATTACTATTACTGGTGGCTGAACACAATGGTCTTCCCAGTAATGTATAACCTCATCATCGTGGTGTGCAGAGCCTGCTTCCCCGACTTGCAGCACGGTTATCTGGTGGCCTGGTTAGTGCTGGACTACACGAGTGACCTGTTCTACCTCCTGGACATCGTGGTGCGCTTCCACACTGGATTCTTGGATCAGGGCATCCTGGTGGTGGACAAAGGTAGGATCTCGAGTCGCTACGTCCGCACCTGGAGCTTCTTCTTGGACCTGGTTTCCCTGTTGCCCACGGATGTTGCCTACGTGAGTCTGGGTCCACACACACCCACGCTGAGGCTAAACCGCTTTCTGCGAGTGCCCCGCCTTTTTGAGGCCTTTGACCGCATGGAGACCCGCACAGCTTACCCGAACGCCTTCCGCATCGCCAAGCTGATGCTTTACATTTTTGTGGTCATCCATTGGAACAGCTGCCTCTACTTTGCCCTGTCCCGGTACCTGGGCTTTGGGCGTGACATCTGGGTGTACCCCGACCCCGCGCAGCCTGGCTTTGAGCGGCTGCGGCGCCAGTACCTCTACAGCTTTTACTTCTCCACGCTGATCCTGACCACCGTGGGCGACACACCGCTGCCAGCCCGGGAGGAGGAGTACCTCTTCATGGTGGGCGACTTCCTGCTGGCCGTCATGGGTTTCGCCACCATCATGGGTAGTATGAGCTCTGTCATCTACAACATGAACACAGCAGATGCAGCCTTCTACCCAGACCACGCGCTGGTGAAGAAGTACATGAAGCTGCATCATGTCAACCGCCGGCTGGAGCGGAGAGTCATTGACTGGTACCAGCACCTGCAGATCAACAAGAAGATGACCAATGAGGTGGCCATCTTACAGCACTTGCCCGAGCGGTTGCGGGCAGAAGTGGCCGTGTCTGTGCACCTGCCTACCCTGAGCCGGGTACAGATCTTCCAAAACTGTGAGGCCAGCCTGCTGGAGGAGCTGGTGCT---GAAGCTGCAGCCCCAGACCTACTCGCCGGGTGAATACGTCTGCCGCAAAGGGGACATTGGCCGAGAGATGTACATCATCCGAGAGGGCCAGCTGGCCGTGGTGGCCGACGATGGTGTCACCCAGTATGCTGTGCTTGGCGCAGGGCTCTACTTTGGGGAGATCAGCATCATCAACATCAAAGGGAACATGTCTGGGAATCGCCGTACAGCCAACATCAAGAGTCTAGGTTATTCGGACCTGTTCTGCCTGAGCAAGGAGGACCTGCGGGAGGTGCTGAGCGAGTACCCGCAGGCCCAGGCTGTTATGGAGGAAAAGGGCCGTGAGATCCTGCTCAAAATGAACAAGTTGGATGTAAATGCGGAGGCAGCCGAGATCGCCCTACAGGAAGCCACGGAGGCCCGGCTGCGAGGCCTGGACCAGCAACTTGATGATCTGCAAACCAAGTTCGCTCGACTCCTGGCTGAGCTGGAGTCCAGTGCACTCAAGATCGCCTATCGCATCGAGCGGCTGGAGTGGCAGACGCGGGAGTGGCCAATGCCTGAGGAACTCATGGAGGCTGATGACGAGGGCGAACCTGGGGAGGGAACGTCCCAAGATGGAGAGGGCAGAGCTGGCCAGGAGGGACCTCCAGGCCTAGAGATGGCGGAGGATGAGCCGAAGCCTTCGCAGCTCAGCATGCCCTTAGTCCTGGACCCGGACCTGACCAAGCAGATGCGGCTGCGTGTGGAGAGCCTGAAGCAGCGC------------------GGGCAGAAGCGCCAGGATGGCGAGAAGCTGCTGCGGCCGTCCGAGTCCGTGTACCGCATTGACTTTATCCAGCAGCACAGGCTGCAGTTTGAGCGCTGGGATGTCGTGCTGGACCAGCCGGGCAAGGTCATCATCACGGGCACCTCCCAGAACTGGACGCCCGACCTCACCAACCTCATGACGCGGCAGCTGCTTGACCCCGCGGCCATCTTCTGGCGCAAGGAGGACTCGGAGGCCATGGACTGGAATGAGGCCGACGCCCTGGAGTTCGGGGAGCGCCTGTCCGACCTGGCCAAGATCCGCAAGGTCATGTACTTCCTCATCACCTTCAGTGAGGGCCTCGAGCCCGCCAACCTCAAGGCTTCCGTGGTCTTTAGCCAGCTC
Cephalorhynchus_commersonii  ATGACAGAAAAAGCCAATGGAGTGAAGAGCTCCCTAGCCAATAACCACAGCCATCATGCACCTCCTGCCATCAAGGTCAATGGCGAAGATGACCACAGGACC---AGCAACAGGCCACAGTCTGCGGCCGACGATGACACCTCCTCACAACTACAGAGG---------------------CTGCAGAGGAGGGGTGGCTTCTGCAGGATTGCCTGCCTCGTGGGGGTCATCAGAGAGTGGGCCAACAAGAATTTCCACGAGGAGGAGCCCAGACCTGACTCGTTCCTTGAGCGTTTCTGTGGGCCTGAGCTCCAGACCGTGACGACACAGCAAGGAGATGGCAAAGGCGACAAGGACAGCGAGGGCAAGGGCAGCAAGAAGAAATGTGAAC---TATTTGTCTTGGACCCAGCTGGGGACTGGTACTACCACNNNCTATTTGTCATCGCCATGCCTGTCCTCTACAGCTGGTGCCTTCTGGTGGCCAGAGCCT------GTGACCTACAGAAAGATTACTGCATAGTATGGCTGGTGCTGGACTACTTCTCAGATGTGGTCTACATCGCAGACCTCTTCATCNNNTTGCGCACAGGTTTCCTGGAGCAGGGGCTGCTGGTCAAAGATACCAAGATGTTGCGGGACAACTACATCCACACCCTGCAGTTCAAGCTGGATGTGGCTTCCATCATCCCTACAGACCTGATCTATTTTGCTGTGTGCATCCACAGACCTGAGCTGCGCTTCAACCGCCTGCTACACTTTGCCCGGATGTTTGAGTTCTTTGACCGCACTGAGACACGCACCAGCCACCACAACATCTTCCACATCAGCAACCTGGTCCTCTACATCTTGGTCATCATCTGCTGGAATGCCTGCATCTACTACGCCATCTCCAAGTCCATTGGTTTTGGGGTCGACACCTGGGTTTACTCCAACATCATTGACCCTGAGTATGGCTACCTGTCTAGGGAATGCATCTATTGCCTTTACTGGTCTACACTGACCCTCACCACCATTGGGGTGACACCACCCCCCGTAAAAGATGAGGAGTACCTATTTGTCATCTTTGATTTCCCGATTGGTGTCCTCATCTTTGCCACCATCGTGGGTAACGTGGGCTCCATGATCTCCAACATGAACGCCACCCGGGCTGAGTTCCAGGCCAAGATCGATGCCGTCAAACACTATATGCAGTTCCAAAAGGTCAGCAAGGAGATGGAAGCCAAGGTCATTAGGTGGTTTGACTACCTCTGGACCAATAAGAAGAGTGTGGATGAGCGGGAAGTTCTCAAGAAGCTGCCATCCAAGCTGAGGGCTGAGATAGCCATCAACGTCCACCTGTCCACACTCAAGAAAGTGTGCATCTTTCAGGATTGTGAGGCTGGCCTGCTGGTGGAGTTGGTATTAAAGCTCCATCCTCAGGTCTTCAGTCCTGGGGATTACNNNNNNNNNNAAGGGGGTATTGGGAAGGAGATGTACATAATCAAGGAAGGAAAATTGGCAGTGGTGGCTGATGATGGTGTCACTCAGTATGCCCTGCTCTTGGCTGGGAGTTGCTTTGGAGAGATCAGTATTCTTAACATTAAAGGCAGCAAAACGGGCAATCGACGCACAGCCAATATCCGAAGCCTTGGCTACTCAGATCTCTTCTGCTTGTCCAAGGATGATCTTATGGAAGCTGTGACGGAGTACCCTGATGCCAAGAGGGTCTTGGAGGAGAGAGGCCGGGAGATCTTGATGAAGGAGGGATTGCTGGATGAGAATGAGGTGGCAGCCAGCATCGAGGCGGATGTGCAGAAGAAGCTAGAACAGCTGGAAACCAACATGGAGACCTTGTACACTCGCTTTCCCTGCCTGCTGGCTGAGTACCCAGGGGCCCAGCAGAAGCTCAGGCAGCGCATCATGGTTTTGGAAACCAAGATGAAGCAGAATAATGAG---GATGACTACCTGTCAGATGGAATGAATAGCCCCAAGACAGCTGCTGCTGAGAAGCCAATGAGCCAGGACAGCAAAGTGAAGACGACAGAGTCCAGCAGTTCTGTCCCACCCAAGGCCAGGAAGTTGCTGCCTGTCCTGGACCCATCTGGGGATTACTACTACTGGTGGCTGAACACTATGGTCTTCCCAGTAATGTATAACCTCATCATCGTCGTGTGCAGAGCCTGCTTCCCCGACTTGCAGCGCTATTATCTGGTGGCCTGGTTAGTACTGGACTGCACGAGTGACCTGCTCTACCTACTGGACATCGTGGTGCGCTTCCACACTGGATTCTTGGAACAAGGCATACTGGTGGTGGACNAGGGTAGGATCTCGAGTCGCTACGTTCGCACCTGGAGCTTCTTCCTGGACCTGGCTTCCCTGTTACCCACGGAAGTGGCCTATGTGAGTCTGGGTCCGCACACGCCCACGCTGAGGCTGAACGGCTTTCTGCAGGTGCCCCGCCTCTCTGAGGCCTTTGACCGCATGGAGACCTGCACAGTTCACCCGAATGCCTTCCGCATCACCAAGCTGATGCTTTACGTTTTTGCTGTCATCCATTGGAACAGCTGCCTATACTTTGCCCTGTCCTGGTACCTGGGCTTCGGGAGTGACGCCTGGGTGTACCCCGACCCCGCGCAGCCTGGCTTTGAGCAGCTGTGGCGCCAGTACCTCTATAGCTTTCACTTCTCCACGCTGATCCTGACCACCGTGGGCGATACGCCGCTGCCAGACCGG---GAGGAGTACCTCTTCGTGGTGGGAGACTTCCTACTGGCCGTCATGGGTTTCGCCACCATCATGGGTAGCATGAGCTCTGTCATCTACAACATGAACACTGCAGATGCAGCCTTCTACCCAGACCACGCCCTGGTGAAGAAATACATGAAGCTGCATCACGTCAACCGCAGGCTGCAGCGGCGAGTCATGGACTGGTACGAGCACCTGCAGATCAACAAGAAGATGACCAATGAGGTAGCCATCTTACAGCACTTGCCTGAGCGGTTGAGGGCAGAAGTGGCCGTGTCTGTACACCTGCCTACTCTGAGCCGGGTGCGGATCTTCCAGAACTGTGAGGCCGGCCTGCTGGAGGAGCTGGTGCT---GAAGCTGCAGCCCCAGACCTACTCACCAGGCAAATACGTCCGCCGCAAGGGGGACACTGGCCGAGAGATGTACATCATCCGAGAGGGTCAGCTGGCTGTGGTAGCCGATGATGGTGTCACTCAGTATGCTGTGCTTGGTGCAGGGCTCTACTTTGGGGAGATCAGCATCATCGACATCAAAGGGAACATGTCTGGGAACCGCCGTACAGCCAACATCAAGAGTCTAGGTTATTCGGATCTGGTCTGCCTGAGCAAGGAGGACCTGCAGGAAGTGCTGAGCGAGTATCCACAGGCCCAGGCCGTCATGGAGGAAAAGGGCCGTGAGATCCTGCTCAAAATGAACAAGTTGGATGTAAATGCCGAGGCAGCTGAGACCACCCTACCGGAGGCCACAGAGGCCCAGCTGCGAGGCCTCGACCAGCAACTCGATGATCTACAGACCAGGTTCGCACGACTCCTGGCTGAGCTGGAGTCCAGGGCGCTCAAGATCGCCTATCGCATCGAGCAGCTGGAGTGGCAGACTCAGGAGTGGCCAATGCCTGAGGAACTGGCCGAGGCCGACCATGAGGGCAAACCTGGGGAGGGAACGTCCAAGGATGGAGAGGGCAGAGCTGGCCAGGAGGGACCCCCAAGCCCACAGATGGCGGAGGACGAGCCGAAGCCGACCCAGCTGGACACGCCCCTGGTCCTGGGCGAGGACCTGACCCAGCAGCTGCGGCTGCGCGTGGAGAGTCTGAAGCAGCGCGGGGGGAAGCGCCAGGATGGGGGGAAGCGCCAGGATGGCGAGAAGCTG---CCGCCAGCCGAGTCCACGTACCGCATCGACTTCATCCAGCAGCAGAGGCTG---------------GACGTCGTGCTGGACAAGCCGGGCAAGGTCACCATCACGGGCACCTCCCAGATCTGGATGCTCGATCTCACCAACCTCATGACGCGGCAGCTGCTGGACCCCGCTGCCATCTTCTGGCGCAAGGAGGACTCGGAAGCCATGGATTGGAATGAGGCCGACGCCCTGGAGTTTGGGGAGCGCCTGTCCGAGCTGGCCAAGATCCGCAAGGTCATGTACTTCCTCATCACCTTCAGCGAGGGCGTCGAGCCTGCCAACCTCAAGGCCTCCGTGGTCTTTAGCCAGCTC
Cephalorhynchus_eutropia  ATGACAGAAAAAGCCAATGGAGTGAAGAGCTCCCTAGCCAATAACCACAGCCATCATGCACCTCCTGCCATCAAGGTCAATGGCGAAGATGACCACAGGACC---AGCAACAGGCCACAGTCTGCGGCCGACGATGACACCTCCTCACAACTACAGAGG---------------------CTGCAGAGGAGGGGTGGCTTCTGCAGGATTGCCTGCCTCGTGGGGGTCATCAGAGAGTGGGCCAACAAGAATTTCCACGAGGAGGAGCCCAGACCTGACTCGTTCCTTGAGCGTTTCTGTGGGCCTGAGCTCCAGACCGTGACGACACAGCAAGGAGATGGCAAAGGCGACAAGGACAGCGAGGGCAAGGGCAGCAAGAAGAAATGTGAAC---TATTTGTCTTGGACCCAGCTGGGGACTGGTACTACCACNNNCTATTTGTCATCGCCATGCCTGTCCTCTACAGCTGGTGCCTTCTGGTGGCCAGAGCCT------GTGACCTACAGAAAGATTACTGCATAGTATGGCTGGTGCTGGACTACTTCTCAGATGTGGTCTACATCGCAGACCTCTTCATCNNNTTGCGCACAGGTTTCCTGGAGCAGGGGCTGCTGGTCAAAGATACCAAGATGTTGCGGGACAACTACATCCACACCCTGCAGTTCAAGCTGGATGTGGCTTCCATCATCCCTACAGACCTGATCTATTTTGCTGTGGGCATCCACAGACCTGAGCTGCGCTTCAACCGCCTGCTACACTTTGCCCGGATGTTTGAGTTCTTTGACCGCACTGAGACACGCACCAGCCACCACAACATCTTCCACATCAGCAACCTGGTCCTCTACATCTTGGTCATCATCTGCTGGAATGCCTGCATCTACTACGCCATCTCCAAGTCCATTGGTTTTGGGGTCGACACCTGGGTTTACTCCAACATCATTGACCCTGAGTATGGCTACCTGTCTAGGGAATGCATCTATTGCCTTTACTGGTCTACACTGACCCTCACCACCATTGGGGTGACACCACCCCCCGTAAAAGATGAGGAGTACCTATTTGTCATCTTTGATTTCCCGATTGGTGTCCTCATCTTTGCCACCATCGTGGGTAACGTGGGCTCCATGATCTCCAACATGAACGCCACCCGGGCTGAGTTCCAGGCCAAGATCGATGCCGTCAAACACTATATGCAGTTCCAAAAGGTCAGCAAGGAGATGGAAGCCAAGGTCATTAGGTGGTTTGACTACCTCTGGACCAATAAGAAGAGTGTGGATGAGCGGGAAGTTCTCAAGAAGCTGCCATCCAAGCTGAGGGCTGAGATAGCCATCAACGTCCACCTGTCCACACTCAAGAAAGTGTGCATCTTTCAGGATTGTGAGGCTGGCCTGCTGGTGGAGTTGGTATTAAAGCTCCATCCTCAGGTCTTCAGTCCTGGGGATTACNNNNNNNNNNAAGGGGGTATTGGGAAGGAGATGTACATAATCAAGGAAGGAAAATTGGCAGTGGTGGCTGATGATGGTGTCACTCAGTATGCCCTGCTCTTGGCTGGGAGTTGCTTTGGAGAGATCAGTATTCTTAACATTAAAGGCAGCAAAACGGGCAATCGACGCACAGCCAATATCCGAAGCCTTGGCTACTCAGATCTCTTCTGCTTGTCCAAGGATGATCTTATGGAAGCTGTGACGGAGTACCCTGATGCCAAGAGGGTCTTGGAGGAGAGAGGCCGGGAGATCTTGATGAAGGAGGGATTGCTGGATGAGAATGAGGTGGCAGCCAGCATCGAGGCGGATGTGCAGAAGAAGCTAGAACAGCTGGAAACCAACATGGAGACCTTGTACACTCGCTTTCCCTGCCTGCTGGCTGAGTACCCAGGGGCCCAGCAGAAGCTCAGGCAGCGCATCATGGTTTTGGAAACCAAGATGAAGCAGAATAATGAG---GATGACTACCTGTCAGATGGAATGAATAGCCCCGAGACAGCTGCTGCTGAGAAGCCAATGAGCCAGGACAGCAAAGTGAAGACGACAGAGTCCAGCAGTTCTGTCCCACCCAAGGCCAGGAAGTTGCTGCCTGTCCTGGACCCATCTGGGGATTACTACTACTGGTGGCTGAACACTATGGTCTTCCCAGTAATGTATAACCTCATCATCGTCGTGTGCAGAGCCTGCTTCCCCGACTTGCAGCGCTATTATCTGGTGGCCTGGTTAGTACTGGACTGCACGAGTGACCTGCTCTACCTACTGGACATCGTGGTGCGCTTCCACACTGGATTCTTGGAACAAGGCATACTGGTGGTGGACNAGGGTAGGATCTCGAGTCGCTACGTTCGCACCTGGAGCTTCTTCCTGGACCTGGCTTCCCTGTTACCCACGGAAGTGGCCTATGTGAGTCTGGGTCCGCACACGCCCACGCTGAGGCTGAACGGCTTTCTGCGGGTGCCCCGCCTCTCTGAGGCCTTTGACCGCATGGAGACCTGCACAGTTCACCCGAATGCCTTCCGCATCGCCAAGCTGATGCTTTACGTTTTTGCTGTCATCCATTGGAACAGCTGCCTATACTTTGCCCTGTCCCGGTACCTGGGCTTCGGGAGTGACGCCTGGGTGTACCCCGACCCCGCGCAGCCTGGCTTTGAGCAGCTGTGGCGCCAGTACCTCTATAGCTTTCACTTCTCCACGCTGATCCTGACCACCGTGGGCGATACGCCGCTGCCAGACCGG---GAGGAGTACCTCTTCGTGGTGGGAGACTTCCTACTGGCCGTCATGGGTTTCGCCACCATCATGGGTAGCATGAGCTCTGTCATCTACAACATGAACACTGCAGATGCAGCCTTCTACCCAGACCACGCCCTGGTGAAGAAATACATGAAGCTGCATCACGTCAACCGCAGGCTGCAGCGGCGAGTCATGGACTGGTACCAGCACCTGCAGATCAACAAGAAGATGACCAATGAGGTAGCCATCTTACAGCACTTGCCTGAGCGGTTGAGGGCAGAAGTGGCCGTGTCTGTACACCTGCCTACTCTGAGCCGGGTGCGGATCTTCCAGAACTGTGAGGCCGGCCTGCTGGAGGAGCTGGTGCT---GAAGCTGCAGCCCCAGACCTACTCACCAGGCAAATACGTCCGCCGCAAGGGGGACACTGGCCGAGAGATGTACATCATCCGAGAGGGTCAGCTGGCTGTGGTAGCCGATGATGGTGTCACTCAGTATGCTGTGCTTGGTGCAGGGCTCTACTTTGGGGAGATCAGCATCATCGACATCAAAGGGAACATGTCTGGGAACCGCCGTACAGCCAACATCAAGAGTCTAGGTTATTCGGATCTGGTCTGCCTGAGCAAGGAGGACCTGCAGGAAGTGCTGAGCGAGTATCCACAGGCCCAGGCCGTCATGGAGGAAAAGGGCCGTGAGATCCTGCTCAAAATGAACAAGTTGGATGTAAATGCCGAGGCAGCTGAGACCACCCTACAGGAGGCCACAGAGGCCCAGCTGCGAGGCCTCGACCAGCAACTCGATGATCTACAGACCAGGTTCGCACGACTCCTGGCTGAGCTGGAGTCCAGGGCGCTCAAGATCGCCTATCGCATCGAGCAGCTGGAGTGGCAGACTCAGGAGTGGCCAATGCCTGAGGAACTGGCCGAGGCCGACCATGAGGGCGAACCTGGGGAGGGAACGTCCAAGGATGGAGAGGGCAGAGCTGGCCAGGAGGGACCCCCAAGCCCACAGATGGCGGAGGACGAGCCGAAGCCGACCCAGCTGGACACGCCCCTGGTCCTGGGCGAGGACCTGACCCAGCAGCTGCGGCTGCGCGTGGAGAGTCTGAAGCAGCGCGGGGGGAAGCGCCAGGATGGGGGGAAGCGCCAGGATGGCGAGAAGCTG---CCGCCAGCCGAGTCCACGTACCGCATCGACTTCATCCAGCAGCAGAGGCTG---------------GACGTCGTGCTGGACAAGCCGGGCAAGGTCACCATCACGGGCACCTCCCAGATCTGGATGCCCGATCTCACCAACCTCATGACGCGGCAGCTGCTGGACCCCGCTGCCATCTTCTGGCGCAAGGAGGACTCGGAAGCCATGGATTGGAATGAGGCCGACGCCCTGGAGTTTGGGGAGCGCCTGTCCGAGCTGGCCAAGATCCGCAAGGTCATGTACTTCCTCATCACCTTCAGCGAGGGCGTCGAGCCTGCCAACCTCAAGGCCTCCGTGGTCTTTAGCCAGCTC
Cephalorhynchus_heavisidii  ATGACAGAAAAAGCCAATGGAGTGAAGAGCTCCCTAGCCAATAACCACAGCCATCATGCACCTCCTGCCATCAAGGTCAATGGCGAAGATGACCACAGGACC---AGCAACAGGCCACAGTCTGCGGCCGACGATGACACCTCCTCACAACTACAGAGG---------------------CTGCAGAGGAGGGGTGGCTTCTGCAGGATTGCCTGCCTCGTGGGGGTCATCAGAGAGTGGGCCAACAAGAATTTCCACGAGGAGGAGCCCAGACCTGACTCGTTCCTTGAGCGTTTCTGTGGGCCTGAGCTCCAGACCGTGACGACACAGCAAGGAGATGGCAAAGGCGACAAGGACAGCGAGGGCAAGGGCAGCAAGAAGAAATGTGAAC---TATTTGTCTTGGACCCAGCTGGGGACTGGTACTACCACNNNCTATTTGTCATCGCCATGCCTGTCCTCTACAGCTGGTGCCTTCTGGTGGCCAGAGCCT------GTGACCTACAGAAAGATTACTGCATAGTATGGCTGGTGCTGGACTACTTCTCAGATGTGGTCTACATCGCAGACCTCTTCATCNNNTTGCGCACAGGTTTCCTGGAGCAGGGGCTGCTGGTCAAAGATACCAAGATGTTGCGGGACAACTACATCCACACCCTGCAGTTCAAGCTGGATGTGGCTTCCATCATCCCTACAGACCTGATCTATTTTGCTGTGGGCATCCACAGACCTGAGCTGCGCTTCAACCGCCTGCTACACTTTGCCCGGATGTTTGAGTTCTTTGACCGCACTGAGACACGCACCAGCCACCACAACATCTTCCACATCAGCAACCTGGTCCTCTACATCTTGGTCATCATCTGCTGGAATGCCTGCATCTACTACGCCATCTCCAAGTCCATTGGTTTTGGGGTCGACACCTGGGTTTACTCCAACATCATTGACCCTGAGTATGGCTACCTGTCTAGGGAATGCATCTATTGCCTTTACTGGTCTACACTGACCCTCACCACCATTGGGGTGACACCACCCCCCGTAAAAGATGAGGAGTACCTATTTGTCATCTTTGATTTCCCGATTGGTGTCCTCATCTTTGCCACCATCGTGGGTAACGTGGGCTCCATGATCTCCAACATGAACGCCACCCGGGCTGAGTTCCAGGCCAAGATCGATGCCGTCAAACACTATATGCAGTTCCAAAAGGTCAGCAAGGAGATGGAAGCCAAGGTCATTAGGTGGTTTGACTACCTCTGGACCAATAAGAAGAGTGTGGATGAGCGGGAAGTTCTCAAGAAGCTGCCATCCAAGCTGAGGGCTGAGATAGCCATCAACGTCCACCTGTCCACACTCAAGAAAGTGTGCATCTTTCAGGATTGTGAGGCTGGCCTGCTGGTGGAGCTGGTATTAAAGCTCCATCCTCAGGTCTTCAGTCCTGGGGATTACNNNNNNNNNNAAGGGGGTATTGGGAAGGAGATGTACATAATCAAGGAAGGAAAATTGGCAGTGGTGGCTGATGATGGTGTCACTCAGTATGCCCTGCTCTTGGCTGGGAGTTGCTTTGGAGAGATCAGTATTCTTAACATTAAAGGCAGCAAAACGGGCAATCGACGCACAGCCAATATCCGAAGCCTTGGCTACTCAGATCTCTTCTGCTTGTCCAAGGATGATCTTATGGAAGCTGTGACGGAGTACCCTGATGCCAAGAGGGTCTTGGAGGAGAGAGGCCGGGAGATCTTGATGAAGGAGGGATTGCTGGATGAGAATGAGGTGGCAGCCAGCATCGAGGCGGATGTGCAGAAGAAGCTAGAACAGCTGGAAACCAACATGGAGACCTTGTACACTCGCTTTCCCTGCCTGCTGGCTGAGTACCCAGGGGCCCAGCAGAAGCTCAGGCAGCGCATCATGGTTTTGGAAACCAAGATGAAGCAGAATAATGAG---GATGACTACCTGTCAGATGGAATGAATAGCCCCAAGCCAGCTGCTGCTGAGAAGCCAATGAGCCAGGACAGCAAAGTGAAGACGACAGAGTCCAGCAGTTCTGTCCCACCCAAGGCCAGGAAGTTGCTGCCTGTCCTGGACCCATCTGGGGATTACTACTACTGGTGGCTGAACACTATGGTCTTCCCAGTAATGTATAACCTCATCATCGTCGTGTGCAGAGCCTGCTTCCCCGACTTGCAGCGCTATTATCTGGTGGCCTGGTTAGTACTGGACTGCACGAGTGACCTGCTCTACCTACTGGACATCGTGGTGCGCTTCCACACTGGATTCTTGGAACAAGGCATACTGGTGGTGGACNAGGGTAGGATCTCGAGTCGCTACGTTCGCACCTGGAGCTTCTTCCTGGACCTGGCTTCCCTGTTACCCACGGAAGTGGCCTATGTGAGTCTGGGTCCGCACACGCCCACGCTGAGGCTGAACGGCTTTCTGCGGGTGCCCCGCCTCTCTGAGGCCTTTGACCGCATGGAGACCTGCACAGTTCACCCGAATGCCTTCCGCATCGCCAAGCTGATGCTTTACGTTTTTGCTGTCATCCATTGGAACAGCTGCCTATACTTTGCCCTGTCCCGGTACCTGGGCTTCGGGAGTGACGCCTGGGAGTACCCCGACCCCGCGCAGCCTGGCTTTGAGCAGCTGTGGCGCCAGTACCTCTATAGCTTTCACTTCTCCACGCTGATCCTGACCACCGTGGGCGATACGCCGCTGCCAGACCGG---GAGGAGTACCTCTTCGTGGTGGGAGACTTCCTACTGGCCGTCATGGGTTTCGCCACCATCATGGGTAGCATGAGCTCTGTCATCTACAACATGAACACTGCAGATGCAGCCTTCTACCCAGACCACGCCCTGGTGAAGAAATACATGAAGCTGCATCACGTCAACCGCAGGCTGCAGCGGCGAGTCATGGACTGGTACCAGCACCTGCAGATCAACAAGAAGATGACCAATGAGGTAGCCATCTTACAGCACTTGCCTGAGCGGTTGAGGGCAGAAGTGGCCGTGTCTGTACACCTGCCTACTCTGAGCCGGGTGCGGATCTTCCAGAACTGTGAGGCCGGCCTGCTGGAGGAGCTGGTGCT---GAAGCTGCAGCCCCAGACCTACTCACCAGGCAAATACGTCCGCCGCAAGGGGGACACTGGCCGAGAGATGTACATCATCCGAGAGGGTCAGCTGGCTGTGGTAGCCGATGATGGTGTCACTCAGTATGCTGTGCTCGGTGCAGGGCTCTACTTTGGGGAGATCAGCATCATCGACATCAAAGGGAACATGTCTGGGAACCGCCGTACAGCCAACATCAAGAGTCTAGGTTATTCGGATCTGGTCTGCCTGAGCAAGGAGGACCTGCAGGAAGTGCTGAGCGAGTATCCACAGGCCCAGGCCGTCATGGAGGAAAAGGGCCGTGAGATCCTGCTCAAAATGAACAAGTTGGATGTAAATGCCGAGGCAGCTGAGACCACCCTACAGGAGGCCACAGAGGCCCAGCTGCGAGGCCTCGACCAGCAACTCGATGATCTACAGACCAGGTTCGCACGACTCCTGGCTGAGCTGGAGTCCAGGGCGCTCAAGATCGCCTATCGCATCGAGCAGCTGGAGTGGCAGACTCAGGAGTGGCCAATGCCTGAGGAACTGGCCGAGGCCGACCATGAGGGCGAACCTGGGGAGGGAACGTCCAAGGATGGAGAGGGCAGAGCTGGCCAGGAGGGACCCCCAAGCCCACAGATGGCGGAGGACGAGCCGAAGCCGACCCAGCTGGACACGCCCCTGGTCCTGGGCGAGGACCTGACCCAGCAGCTGCGGCTGCGCGTGGAGAGTCTGAAGCAGCGCGGGGGGAAGCGCCAGGATGGGGGGAAGCGCCAGGATGGCGAGAAGCTG---CCGCCAGCCGAGTCCACGTACCGCATCGACTTCATCCAGCAGCAGAGGCTG---------------GACGTCGTGCTGGACAAGCCGGGCAAGGTCACCATCACGGGCACCTCCCAGATCTGGATGCCCGATCTCACCAACCTCATGACGCGGCAGCTGCTGGACCCCGCTGCCATCTTCTGGCGCAAGGAGGACTCGGAAGCCATGGATTGGAATGAGGCCGACGCCCTGGAGTTTGGGGAGCGCCTGTCCGAGCTGGCCAAGATCCGCAAGGTCATGTACTTCCTCATCACCTTCAGCGAGGGCGTCGAGCCTGCCAACCTCAAGGCCTCCGTGGTCTTTAGCCAGCTC
Cephalorhynchus_hectori  ATGACAGAAAAAGCCAATGGAGTGAAGAGCTCCCTAGCCAATAACCACAGCCATCATGCACCTCCTGCCATCAAGGTCAATGGCGAAGATGACCACAGGACC---AGCAACAGGCCACAGTCTGCGGCCGACGATGACACCTCCTCACAACTACAGAGG---------------------CTGCAGAGGAGGGGTGGCTTCTGCAGGATTGCCTGCCTCGTGGGGGTCATCAGAGAGTGGGCCAACAAGAATTTCCACGAGGAGGAGCCCAGACCTGACTCGTTCCTTGAGCGTTTCTGTGGGCCTGAGCTCCAGACCGTGACGACACAGCAAGGAGATGGCAAAGGCGACAAGGACAGCGAGGGCAAGGGCAGCAAGAAGAAATGTGAAC---TATTTGTCTTGGACCCAGCTGGGGACTGGTACTACCACNNNCTATTTGTCATCGCCATGCCTGTCCTCTACAGCTGGTGCCTTCTGGTGGCCAGAGCCT------GTGACCTACAGAAAGATTACTGCATAGTATGGCTGGTGCTGGACTACTTCTCAGATGTGGTCTACATCGCAGACCTCTTCATCNNNTTGCGCACAGGTTTCCTGGAGCAGGGGCTGCTGGTCAAAGATACCAAGATGTTGCGGGACAACTACATCCACACCCTGCAGTTCAAGCTGGATGTGGCTTCCATCATCCCTACAGACCTGATCTATTTTGCTGTGGGCATCCACAGACCTGAGCTGCGCTTCAACCGCCTGCTACACTTTGCCCGGATGTTTGAGTTCTTTGACCGCACTGAGACACGCACCAGCCACCACAACATCTTCCACATCAGCAACCTGGTCCTCTACATCTTGGTCATCATCTGCTGGAATGCCTGCATCTACTACGCCATCTCCAAGTCCATTGGTTTTGGGGTCGACACCTGGGTTTACTCCAACATCATTGACCCTGAGTATGGCTACCTGTCTAGGGAATGCATCTATTGCCTTTACTGGTCTACACTGACCCTCACCACCATTGGGGTGACACCACCCCCCGTAAAAGATGAGGAGTACCTATTTGTCATCTTTGATTTCCCGATTGGTGTCCTCATCTTTGCCACCATCGTGGGTAACGTGGGCTCCATGATCTCCAACATGAACGCCACCCGGGCTGAGTTCCAGGCCAAGATCGATGCCGTCAAACACTATATGCAGTTCCAAAAGGTCAGCAAGGAGATGGAAGCCAAGGTCATTAGGTGGTTTGACTACCTCTGGACCAATAAGAAGAGTGTGGATGAGCGGGAAGTTCTCAAGAAGCTGCCATCCAAGCTGAGGGCTGAGATAGCCATCAACGTCCACCTGTCCACACTCAAGAAAGTGTGCATCTTTCAGGATTGTGAGGCTGGCCTGCTGGTGGAGCTGGTATTAAAGCTCCATCCTCAGGTCTTCAGTCCTGGGGATTACNNNNNNNNNNAAGGGGGTATTGGGAAGGAGATGTACATAATCAAGGAAGGAAAATTGGCAGTGGTGGCTGATGATGGTGTCACTCAGTATGCCCTGCTCTTGGCTGGGAGTTGCTTTGGAGAGATCAGTATTCTTAACATTAAAGGCAGCAAAACGGGCAATCGACGCACAGCCAATATCCGAAGCCTTGGCTACTCAGATCTCTTCTGCTTGTCCAAGGATGATCTTATGGAAGCTGTGACGGAGTACCCTGATGCCAAGAGGGTCTTGGAGGAGAGAGGCCGGGAGATCTTGATGAAGGAGGGATTGCTGGATGAGAATGAGGTGGCAGCCAGCATCGAGGCGGATGTGCAGAAGAAGCTAGAACAGCTGGAAACCAACATGGAGACCTTGTACACTCGCTTTCCCTGCCTGCCGGCTGAGTACCCAGGGGCCCAGCAGAAGCTCAGGCAGCGCATCATGGTTTTGGAAACCAAGATGAAGCAGAATAGTGAG---GATGACTACCTGTCAGATGGAATGAATAGCCCCAAGCCAGCTGCTGCTGAGAAGCCAATGAGCCAGGACAGCAAAGTGAAGACGACAGAGTCCAGCAGTTCTGTCCCACCCAAGGCCAGGAAGTTGCTGCCTGTCCTGGACCCATCTGGGGATTACTACTACTGGTGGCTGAACACTATGGTCTTCCCAGTAATGTATAACCTCATCATCGTCGTGTGCAGAGCCTGCTTCCCCGACTTGCAGCGCTATTATCTGGTGGCCTGGTTAGTACTGGACTGCACGAGTGACCTGCTCTACCTACTGGACATCGTGGTGCGCTTCCACACTGGATTCTTGGAACAAGGCATACTGGTGGTGGACNAGGGTAGGATCTCGAGTCGCTACGTTCGCACCTGGAGCTTCTTCCTGGACCTGGCTTCCCTGTTACCCACGGAAGTGGCCTATGTGAGTCTGGGTCCGCACACGCCCACGCTGAGGCTGAACGGCTTTCTGCGGGTGCCCCGCCTCTCTGAGGCCTTTGACCGCATGGAGACCTGCACAGTTCACCCGAATGCCTTCCGCATCGCCAAGCTGATGCTTTACGTTTTTGCTGTCATCCATTGGAACAGCTGCCTATACTTTGCCCTGTCCTGGTACCTGGGCTTCGGGAGTGACGCCTGGGTGTACCCCGACCCCGCGCAGCCTGGCTTTGAGCAGCTGTGGCGCCAGTACCTCTATAGCTTTCACTTCTCCACGCTGATCCTGACCACCGTGGGCGATACGCCGCTGCCAGACCGG---GAGGAGTACCTCTTCGTGGTGGGAGACTTCCTACTGGCCGTCATGGGTTTCGCCACCATCATGGGTAGCATGAGCTCTGTCATCTACAACATGAACACTGCAGATGCAGCCTTCTACCCAGACCACGCCCTGGTGAAGAAATACATGAAGCTGCATCACGTCAACCGCAGGCTGCAGCGGCGAGTCATGGACTGGTACCAGCACCTGCAGATCAACAAGAAGATGACCAATGAGGTAGCCATCTTACAGCACTTGCCTGAGCGGTTGAGGGCAGAAGTGGCCGTGTCTGTACACCTGCCTACTCTGAGCCGGGTGCGGATCTTCCAGAACTGTGAGGCCGGCCTGCTGGAGGAGCTGGTGCT---GAAGCTGCAGCCCCAGACCTACTCACCAGGCAAATACGTCCGCCGCAAGGGGGACACTGGCCGAGAGATGTACATCATCCGAGAGGGTCAGCTGGCTGTGGTAGCCGATGATGGTGTCACTCAGTATGCTGTGCTTGGTGCAGGGCTCTACTTTGGGGAGATCAGCATCATCGACATCAAAGGGAACATGTCTGGGAACCGCCGTACAGCCAACATCAAGAGTCTAGGTTATTCGGATCTGGTCTGCCTGAGCAAGGAGGACCTGCAGGAAGTGCTGAGCGAGTATCCACAGGCCCAGGCCGTCATGGAGGAAAAGGGCCGTGAGATCCTGCTCAAAATGAACAAGTTGGATGTAAATGCCGAGGCAGCTGAGACCACCCTACAGGAGGCCACAGAGGCCCAGCTGCGAGGCCTCGACCAGCAACTCGATGATCTACAGACCAGGTTCGCACGACTCCTGGCTGAGCTGGAGTCCAGGGCGCTCAAGATCGCCTATCGCATCGAGCAGCTGGAGTGGCAGACTCAGGAGTGGCCAATGCCTGAGGAACTGGCCGAGGCCGACCATGAGGGCGAACCTGGGGAGGGAACGTCCAAGGATGGAGAGGGCAGAGCTGGCCAGGAGGGACCCCCAAGCCCACAGATGGCGGAGGACGAGCCGAAGCCGACCCAGCTGGACACGCCCCTGGTCCTGGGCGAGGACCTGACCCAGCAGCTGCGGCTGCGCGTGGAGAGTCTGAAGCAGCGC------------------GGGGGGAAGCGCCAGGATGGCGAGAAGCTG---CCGCCAGCCGAGTCCACGTACCGCATCGACTTCATCCAGCAGCAGAGGCTG---------------GACGTCGTGCTGGACAAGCCGGGCAAGGTCACCATCACGGGCACCTCCCAGATCTGGATGCCCGATCTCACCAACCTCATGACGCGGCAGCTGCTGGACCCCGCTGCCATCTTCTGGCGCAAGGAGGACTCGGAAGCCATGGATTGGAATGAGGCCGACGCCCTGGAGTTTGGGGAGCGCCTGTCCGAGCTGGCCAAGATCCGCAAGGTCATGTACTTCCTCATCACCTTCAGCGAGGGCGTCGAGCCTGCCAACCTCAAGGCCTCCGTGGTCTTTAGCCAGCTC
Ceratotherium_simum  ATGACAGAAAAGTCCAATGGCATGAAGAGCTCCCCAGCCAATAACCACAACCATCATGCACCTCCTACCATCAAGGCCAATGGCAAAGATGAGCGCGGGACC---AGCAGCAGGCCACAGTCTGCAGCTGACGATGACACCTCCTCAGAACTGCAGAGGCTGGCAGAGATGGATGCCCCCCAGCGGGGGCGGGGTGGCTTCCACAGGATCATCCGCCTGGTGGGGGTCATCAGAGAGTGGGCCAACAAGAATTTCCGCGAGGAGGAACCTAGACCTGACTCCTTCCTTGAGCGGTTCCGTGGGCCTGAGCTCCAGACTGTGACGACACAGCAAGGGGATGGCAAAGGCGACAAGGACGGCGAGAGCGAGGGCACCAAGAAGAAATTTGAAC---TATTTGTCTTGGACCCAGCTGGGGACTGGTACTACTGCTGGCTATTTGTCATTGCCATGCCTGTCCTTTACAACTGGTGCCTGCTGGTGGCCAGAGCCTGCTTCAGTGACCTACAGAAAGGCTACTATCTAGTGTGGCTGGTGCTGGACTACTTCTCAGATGTAGTCTACATCGTGGACCTCTTTATCCGATTGCGCACAGGTTTTCTGGAGCAAGGGCTGTTAGTCAAAGATACCAAGAAGTTGCGGGACAACTACATCCACACCCTTCAGTTCAAGCTGGATGTGGCTTCTATCATCCCCACAGACCTGATCTATTTTGCTGTGGGCATCCACAGCCCAGAGTTGCGCTTCAATCGCCTGCTACACTTTGCCCGTATGTTTGAATTCTTTGACCGCACTGAGACACGCACCAGCTACCCCAATATCTTCCGCATCAGCAACCTAGTTCTCTACATCTTGGTCATCATCCACTGGAATGCCTGCATCTACTACGCCATCTCCAAGTCCATTGGTTTTGGGGTTGACACCTGGGTTTATCCCAACATCACTGACCCTGAGTATGGCTACCTGGCTAGGGAATACATCTACTGCCTTTACTGGTCTACACTGACCCTCACCACCATTGGGGAGACACCACCCCCTGTAAAGGATGAGGAGTACTTATTTGTCATCTTTGACTTCCTGATTGGTGTCCTCATCTTTGCCACCATCGTGGGAAATGTCGGCTCCATGATCTCCAACATGAATGCCACCCGGGCTGAATTCCAGGCCAAGATCGACGCTGTCAAACATTACATGCAGTTCCGCAAGGTCAGCAAGGAGATGGAAGCCAAGGTCATTAAGTGGTTTGACTACCTGTGGACCAATAAAAAGAGCATAGATGAGCGGGAAGTTCTCAAGAACCTGCCAGCCAAGCTGAGAGCTGAGATAGCCATCAATGTCCACCTGTGCACCCTCAAGAAAGTGCGCATCTTCCAGGATTGTGAGGCTGGACTGCTGGTGGAGCTAGTATTGAAGCTCCGTCCTCAGGTATTCAGCCCTGGGGATTACATTTGCCGAAAGGGAGATATCGGCAAGGAGATGTACATAATCAAGGAGGGCAAGTTGGCAGTGGTGGCTGATGATGGTGTCACTCAGTATGCCCTGCTTTCAGCTGGGAGTTGCTTTGGAGAGATCAGCATCCTTAACATTAAGGGCAGCAAAATGGGCAATCGACGCACAGCCAATATCCGCAGCCTTGGTTACTCAGATCTCTTCTGCCTGTCCAAGGATGATCTTATGGAAGCTGTGACTGAGTATCCTGATGCCAAGAAGGTCTTGGAGGAGAGAGGCCGGGAGATCCTGATGAAGGAGGGACTGCTGGATGAGAATGAGGTGGCAGCCACCTTGGAGGTGGATGTGCAAGAGAAGCTAGAGCAGCTGGAGACCAACATGGAGACCTTGTACACTCGCTTTGGCCGCCTGCTGGCTGAGTACACAGGGGCCCAGCAGAAGCTCAAGCAGCGTATCACGATTCTGGAAACCAAAATGAAGCAGAACAATGAG---GACGATTACCTGTCAGATGGGATAAACAGCCCAGAGCCAGCTGCTGCTGAGAAGCTAATGAGCCAGGACAGCAAAGTGAAGACGACAGAGTCCAGTCCCCCTGTCTTGGCCAAGGCCAGGAAGTCGCTGCCTGTCCTGGACCCATCTGGAGATCACTACTACTGGTGGCTGAACACAATGGTCTTCCCAGTAATGTATAACCTCATCATCGTCGTGTGCAGAGCCTGCTTTCCCGACTTGCAGCACAGTTATCTGGTGGCCTGGTTAGTACTGGACTACATAAGTGACCTGCTGTACCTACTGGACATCGTGGTGCGCTTCCACACAGGGTTCTTGGAACAGGGCATCCTGGTGGTAGACAAAGGTAAGATCGCCAGTCGCTACGTTCGCACCTGGAGCTTTCTCTTGGACCTGGCTTCCCTGGTGCCCACGGACGTGGCCTACTTGCTGCTGGGCCCGCACACACCCACACTGAGGTTGAACCGCTTTCTGCGTACGCCCCGCCTCTTTGAGGCCTTTGACCGCACAGAGACACGCACGGCTTACCCAAACGCCTTTCGCATCGCCAAGCTGATGCTTTACATTTTTGTTGTCATCCATTGGAACAGCTGCCTGTACTTTGCCCTGTCCCGGTACCTGGGCTTCGGGCGTGACTCCTGGGTGTACCCGGACCCCGCGCAGCCTGGCTTTGAGCGCCTGCGGCGCCAGTACCTCTATAGCTTTTACTTCTCCACACTGATCCTGACCACCGTGGGCGATACGCCGCTGCCAGCCCGGGAGGAGGAGTACCTCTTCATGGTGGGGGACTTCCTGCTGGCCGTCATGGGTTTCGCCACCATCATGGGTAGCATGAGCTCTGTCATCTACAACATGAACACTGCAGATGCGGCTTTCTACCCGGACCACGCGCTTGTGAAGAAGTACATGAAGCTGCGGCACGTCAACCGCCGGCTGGAGCGGCGAGTTATTGACTGGTACCAGCACCTGCAGATCAACAAGAAGATGACCAATGAGGTAGCTATCTTACAGCACTTGCCTGAGCGGTTGCGGGCGGAAGTGGCCGTGTCTGTACACCTGTCTACTCTGAGCCGGGTGCAGATCTTCCAGAACTGTGAGGCCAGCCTGCTGGAGGAACTGGTGCT---GAAGCTGCAGCCCCAGACCTACTCACCAGGGGAATATGTCTGCCGCAAGGGGGACATTGGCCGGGAGATGTACATCATCCGCGAGGGTCAACTGGCTGTGGTGGCAGATGATGGTGTCACACAGTATGCTGTGCTTGGTGCAGGGCTCTACTTTGGGGAGATCAGCATCATCAACATCAAAGGGAATATGTCCGGGAACCGCCGCACAGCCAACATCAAGAGTCTAGGTTATTCAGACCTGTTTTGCCTGAGCAAGGAGGACCTGCGGGAAGTGCTGAGCGAGTATCCACAGGCCCAGGCTGTCATGGAGGAAAAGGGCCGTGAGATCCTGCTCAAACTGAACAAGTTGGATGTAAATGCCGAGGCAGCTGAGATCGCCCTACAGGAGGCCACAGAGTCCCGGTTGCGAGGCCTCGACCAGCAACTCGATGATCTACAGACCAAATTCGCCCGCCTCCTGGCTGAGCTGGAGTCCAGCGCACTCAAGATCGCTTATCGCATCGAACGGCTAGAGTGGCAGACACGAGAGTGGCCAATGCCTGAGGAACTGGCAGAGGCTGATGATGAGGATGAGCCTGGGGAGGGAACTTCCAAGGGTGGAGAGGGCAGGGCTGGCCAGGGGGGTCCCCCAGGCCCAGAGATGGCGGAGGACGAGCCGAGGCGGCCGCAGCTCGACATGCCCCTGGTCCCGGACGAGTACCTGACCAGGCAGATGCGGCTGCGCGTGGAGAGCCTGCGGCAGCGC------------------GGGGAGAAGCGCCAGGACGGCGAGAAACTGCTGCGGCCGGCCGAGGCCGTGTACCGCCTCGACTTCGTCCAGCAGCACAAGCTGCAGTTTGAGCGCTGGGACGTGGTGCTGGACAAGCCGGGCAAGGTCACCATCACGGGCACCTCCCAGAACTGGACGCCCGACCTCACCAACCTCATGACCCGCCAGCTGCTGGACCCCACTGCCATCTTCTGGCGCAAGGAGGACTCGGAGGCCGTGGATTGGAATGAGGCCGACGCCCTGGAGTTCGGGGAGCGCCTGTCCGAGCTGGCCAGGATCCGCAGGGTCATGTACTTTCTCATCACCTTCAGCGACGGCCTCGAGCCCGCCAACCTCAAGGCCTCCGTGGTCTTCAGCCAGCTC
Connochaetes_taurinus  ATGACAGAAAAAGCCAATGGTGTGAAGAGCTCCCCAGCCAATAACCACAACCACCATGCCCCTCCTGCCATCAAGGCCAATGGCAAAGATGACCACAGGGCC---AGCAGCCGGCCACAGTCTGCGGCCGATGATGACACCTCCTCAGAGCTACAGCGACTGGCAGAGATGGATGCCCCCCAGCAGAGGAGGGGTGGCTTCCGCAGGATTGCCCGCCTGGTGGGGGTCCTCAGAGAGTGGGCTAACAGGAACTTCCGTGAGGAGGAGCCTAGACCTGACTCATTCCTTGAGCGTTTCCGGGGGCCTGAGCTCCACACCGTGACAACACAGCAAGGGGACGGCAAAGGCGACAAGGACGGCGAGGGAAAGGGCACCAAGAAGAAGTTTGAAC---TCTTTGTCTTGGACCCAGCCGGGGACTGGTACTACCGCTGGCTTTTTCTCATTGCCTTGCCCGTCCTCTACAACTGGTGCCTATTGGTGGCCAGAGCCTGCTTCAGTGACCTGCAGAAAGGTTACTACATAGTGTGGCTGGTGCTGGATTACGTCTCAGATGTGGTCTACATCGCAGACCTCTTCATCCGACTGCGCACAGGTTTCTTGGAGCAGGGGCTACTGGTGAAAGACACCAAGAAGTTGCGGGACAACTACATCCACACCATGCAGTTCAAGCTGGATGTGGCCTCCATCATCCCTACAGACCTGATCTATTTTGCTGTGGGGATCCACAACCCTGAGGTACGCTTCAACCGCCTGCTACACTTTGCCCGCATGTTTGAGTTCTTTGACCGCACTGAGACACGCACCAGCTACCCCAACATCTTCCGCATCAGCAACCTGATCCTCTACATCTTGGTCATCATCCACTGGAATGCCTGCATCTACTATGCCATCTCCAAGTCCATCGGCTTTGGGGTAGACACCTGGGTTTACCCCAACATCACTGATCCTGAGTATGGCTACCTGTCTAGGGAGTACATCTATTGCCTTTACTGGTCTACACTGACCCTCACCACCATTGGGGAGACACCACCCCCTGTAAAGGATGAGGAGTACCTGTTTGTCATCTTTGACTTCCTGATTGGTGTCCTCATCTTTGCCACCATCGTGGGAAATGTGGGCTCCATGATCTCCAACATGAATGCCACCCGGGCTGAGTTCCAGGCCAAGATTGATGCCGTCAAACATTATATGCAGTTCCGAAAGGTCAGCAAGGAGATGGAAGCCAAGGTCATTAGGTGGTTTGACTACCTGTGGACCAATAAGAAGAGTGTGGATGAGCGGGAAGTCCTCAAAAACCTGCCAGCCAAGCTTAGGGCTGAGATAGCCATCAACGTCCACCTGTCCACACTCAAGAAAGTGCGCATCTTTCAGGACTGTGAGGCTGGCCTGCTGGTGGAACTGGTATTAAAGCTCCGGCCTCAGGTCTTCAGCCCTGGGGACTACATTTGCCGCAAGGGGGATATTGGGAAGGAGATGTACATAATCAAGGAGGGAAAATTGGCAGTGGTGGCTGATGACGGTGTCACTCAGTATGCCCTGCTCTCAGCTGGGAGTTGCTTTGGAGAGATCAGTATCCTTAATATTAAGGGCAGTAAAATGGGCAATCGGCGCACAGCCAACATCCGCAGTCTCGGCTACTCTGATCTGTTCTGCTTGTCCAAGGATGATCTTATGGAAGCTGTGACTGAGTACCCTGATGCCAAGAGGGTCTTGGAGGAGAGAGGCCGGGAGATTCTGATGAAGGAGGGCTTGTTGGATGAGAATGAGGTGGCAGCCAGCATGGAAGTAGATGTGCAGGAAAAGCTAGACCAGCTGGAGACCAACATGGACACCTTGTACACTCGTTTTGCCCGCCTGCTGGCCGAGTACACAGGAGCCCAGCAGAAGCTCAAGCAGCGCATCACAGCTTTGGAAACCAAGATGAAGCAGAATAATGAG---GATGACTACCTATCAGATGGGCTGAACAGCCCGGAGCCA---CCTGCTGAGAAGCCAATGAGCCAGGACAGCAAAGTGAAGACGACAGCATCCAGCCCTCCTGTCCTGACCAAGGCCAGGAAGTCTCTGCCAGTCCTGGACCCATCTGGGGATTACTATTACTGGTGGCTGAACACAATGGTCTTCCCAGTAATGTATAACCTCATCATCGTGGTGTGCAGAGCCTGCTTCCCCGACTTGCAGCACGGTTATCTGGTGGCCTGGTTAGTGCTGGACTACACGAGTGACCTGTTCTACCTCCTGGACATCGTGGTGCGCTTCCACACTGGATTCTTGGAACAGGGCATCCTGGTGGTAGACAAAGGTAGGATCTCGAGTCGCTACGTTCGCACCTGGAGCTTCTTCTTGGACCTGGTTTCCCTGTTGCCCACGGATGTTGCCTACGTGAGTCTGGGTCCACACACACCCACACTGAGGCTAAACCGCTTTCTGCGAGTGCCCCGCCTTTTTGAAGCCTTTGACCGCACGGAGACCCGCACAGCTTACCCGAACACCTTCCGCATCGCCAAGCTGATGCTTTACATTTTTGTGGTCATCCATTGGAACAGCTGCCTCTACTTTGCCCTGTCCCGGTACCTGGGCTTTGGGCGTGACATCTGGGTGTACCCCGACCCCGCGCAGCCTGGCTTTGAGCGGCTGCGGCGCCAGTACCTCTACAGCTTTTACTTCTCCACGCTGATCCTGACCACGGTGGGTGACACACCGCTGCCGGCCCGGGAGGAGGAGTACCTCTTCATGGTGGGCGACTTCCTGCTGGCCGTCATGGGTTTCGCCACCATCATGGGCAGTATGAGCTCTGTCATCTATAACATGAACACAGCAGATGCCGCCTTTTACCCAGACCACGCGCTGGTGAAGAAGTACATGAAGCTGAATCACGTCAACCGCCGGCTGGAGCGGAGAGTCATTGACTGGTACCAGCACCTGCAGATCAACAAGAAGATGACCAATGAGGTAGCCATCTTACAGCACTTGCCCGAGCGGTTGCGGGCAGAAGTGGCCGTGTCTGTGCACCTGCCTACCCTGAGGCGGGTACAGATCTTCCAAAACTGTGAGGCCAGCCTGCTGGAGGAGCTGGTGCT---GAAGCTGCAGCCCCAGACCTACTCGCCGGGTGAATATGTCTGCCGCAAAGGGGACGTTGGCCGAGAGATGTACATCATCCGAGAGGGTCAGCTGGCTGTGGTGGCCGACGATGGTGTCACCCAGTATGCTGTGCTTGGTGCGGGGCTCTACTTTGGGGAGATCAGCATCATCAACATCAAAGGGAACATGTCTGGGAATCGCCGTACAGCCAACATCAAGAGTCTAGGTTATTCGGACCTGTTCTGCCTGAGCAAGGAGGACCTGCGGGAAGTGCTGAGCGAGTACCCGCAGGCCCAGGCTATTATGGAGGAAAAGGGCCGTGAGATCCTGCTCAAAATGAACAAGTTGGATGTAAATGCGGAAGCAGCCGAGATCGCCCTACAGGAAGCCACGGAGGCCCGGCTGCGAGGCCTGGACCAGCAACTTGACGATCTGCAAACCAAGTTCGCTCGACTCCTGGCTGAGCTGGAGTCCAGTGCACTCAAGATCGCCTATCGCATCGAGCGGCTGGAGTGGCAGACGCGGGAGTGGCCAATGCCTGCGGAACTCATGGAGGCTGATGACGAGGGCGAACCTGGGGAGGGAACGTCCAAAGATGGAGAGGGCAGAGCTGGCCAGGAGGGACCTCCAGGCCTAGAGATGGCGGAGGACGAGCCGAAGCCTCTGCAGCTCAGCATGCCCTTAGTCCTGGACCCGGACCTGACCAGGCAGATGCGGCTGCGCGTGGAGAGCCTGAAGCAGCGC------------------GGGCAGAAGCGCCAGGACGGCGAGAAGCTGCTGCGGCCGGCCGAGTCCGTGTACCGCATCGACTTCATCCAGCAGCACAGGCTGCAGTTTGAGCGCTGGGATGTCGTGCTGGACCAGCCGGGCAAGGTCATCATCACGGGCACCTCCCAGAACTGGACGCCCGACCTCACCAACCTCATGACGCGGCAGCTGCTCGACCCCGCGGCCATCTTCTGGCGCAAGGAGGACTCGGAGGCCATGGACTGGAATGAGGCCGACGCCCTGGAGTTCGGGGAGCGCCTGTCCGACCTGGCCAAGATCCGCAAGATCATGTACTTCCTCATCACCTTCAGCGAGGGCCTCGAGCCCGCCAACCTCAAGGCTTCCGTGGTCTTTAACCAGCTC
Delphinapterus_leucas  ATGACAGAAAAAGCCAATGGAGAGAAGAGCTCCCTAGCCAATAACCACAACCATCATGCACCTCCTGCCATCAAGGTCAATGGCGAAGATGACCACAGGACC---AGCAACAGGCCACAGTCTGCGGCCGACGATGACATCTCCTCAGAACTACAGAGGCTGGCAGAGATGGATGCCCCCCTGCAGAGGAGGGGTGGCTTCCGCAGTATTGCCTGCCTGGTGGGGGTCATCAGAGAGTGGGCCAACAAGAATTTCCACGAGGAGGAGCCCAGACCTGACTCGTTCCTTGAGCGTTTCTGTGGGCCTGAGCTCCAGACCGTGACGACACAGCAAGGAGATGGCAAAGGCGACAAGGACAGCGAGGGCGAAGGCAGCAAGAAGAAATGTGAA---------------------------------------------CTATTTGTCATCGCCATGCCTGTCCTCTACAACTGGTGCCTTCTGGTGGCCAGAGCCTGCTTCAGTGACCTACAGAAAGATTACTACATAGTGTGGCTGGTGCTGGACTACTTCTCAGATGTGGTCTACATCGCAGACCTCTTCATCCGATTGCGCACGGGTTTCCTGGAGCAGGGGCTGCTGGTCAAAGATACCAAGATGTTGCGGGACAACTACATCCACATCCTGNNNTTCAAGCTGGATGTGGCTTCCATCATCCCTACAGACCTGATCTATTTTGCTGTGGGCATCCACAGCCCTGAGCTGCGCTTCAACCGCCTGCTACACTTTGCCCGCATGTTTGAGTTCTTTGACCACACTGAGACACGCACCAGCCACCCCAACATCTTCCACATCAGCAACCTGGTCCTCTTCATCTTGGTCATCATCCACTGGAATGCCTGCATCTACTACGCCATCTCCAAGTCCATTGGTTTTGGGGTCGACACCTGGGTTTACCCCAACATCACTGACCCTGAGTATGGCTACCTGTCTAGGGAATACATCTATTGCCTTTACTGGTCTACACTGACCCTCACCACCATTGGGGAGACACCACCCCCTGTAAAAGATGAGGAGTACCTATCTGTCATCTTTGATTTCCTGATTGGTGTCCTCATCTTTGCCACCATCGTGGGAAACGTGGGCTCCATGATCTCCGACATGAACGTCACCCGGGCTGAGTTCCAG---------------------------------------------------------------------------------------------------------------------------------------------------------------------------------------------------------------------------------------------------------------------------------------------------------------------------------------------------------------------------------------------------------------------------------------------------------------------------------NGCCTTGGCTACTCAGATCTCTTCTGCTTGTCCAAGGATGACCNTATGGAAGCTGTGATGGAGGACCCTGATGCCAAGAGGGTCTTGGAGGAGAGAGGCTGGGAGATCTTGATGAAGGAGGGATTGCTGGATGAGAATGAGGTGGCAGCCAGCATCGAGGCAGATGTGCAGGAGAAGCTAGAACAGCTGGAAACCAACATGGAGACCTTGTACACTCGCTTTGCCTGCCTGCTGGCTGAGTACACAGGGGCCCAGCAGAAGCTCAAGCAGCGCATCACGGTTTTGGAAACCAAGACGAAGCAGAATAATGAG---GACGACTACCTGTCAGATGGAATGAATAGCCCCAAGCCAGCTGCTGCTGAGAAGCCAATGAGCCAGGACAGCAAAGTGAAGACGACAGAGTCCAGCAGTTCTGCCCCACCCAAGGCCAGGAAGTTGCTGCCTGTCCTGGACCCATCTGGGGATTACTACTACTGGTGGCTGAACACTATGGTCTTCCCAGTAATGTATAACCTCATCATCGTCGTGTGCAGAGCCTGCTTCCCCGACTTGCAGCGCTATTATCTGGTGGCCTGGTTAGTACTGGACTGCACGAGTGACTTGCTCTACCTACTGGACATCGTGGTGCGCTTCCACACTGGATTCTTGGAACAAGGCATACTGGTGGTGGACAAGGGTAGGATCTCGAGTCGCTACGTTCGCACCTGGAGCTTCTTCTTGGACCTGGCTTCCCTGTTACCCACGGGAGTGGCCTATGTGAGTCTGGCTCCGCACACACCCACGCTGAGGCTGAACCGCTTTCTGCGGGTGCCCTGCCTCTTTGAGGCCTTTGACCGCATGGAGACCCACACAGTTCACCCGAATGCCTTCCGCATCGCCAAGCTGATGCTTTACGTTTTTGCTGTCATCCATTGGAACAGCTGCCTATACTTTGCCCCGTCCCGGTACCTGGACTTCGGGAGTGACGCCTGGGTGTACCCCAACCCCGCGCAGCCTGGCTTTGAGCAGCTGCGGCGCCAGTACCTCTATAGCTTTTACTTCTCCACGCTGATCCTGACCACCGTGGGCGATACACCGCTGCCAGACCGGGAGGAGGAGTACCTCTTCATGGTGGGAGACTTCCTACTGGCCGTCATGGGTTTCGCCACCATCATGGGTAGCATGAGCTCTGTCATCTACAACATGAACACTGCAGATGCAGCCTTCTACCCAGACCACGCCCTGGTGAAGAAATACGTGAAGCTGCATCACGTCAACCGCAGGCGGCAGCGGCGAGTCATTGACTGGTACCAGCACCTGCAGATCAACAAGAAGATGACCAATGAGGTAGCCATCTTACAGCACTCGCCTGAGCGGTTGCGGGCAGAAGTGGCCGTGTCTGTACACCTGCCTACTCTGAACCGGGTGCAGATCTTCCAGAACTGTGAGGCCAGCCTGCTGGAGGAGCCAGTGCT---GAAGCTGCAGCCCCAGACCTACTCACCAGGCGAATATGTCTGCCGCAAGGGGGACATTGGCCGAGAGATATACATCATCCTAGAGGGTCAGCTGGCTGTGGTAGCCGTTGATGGTGTCACTCAGTATGCTGTGCTTGGTGCAGGGCTCTACTTTGGGGAGATGAGCATCATCAACATCAAAGGGAACATGTCTGGGAACCGCCGTACAGCCAACATCAAGAGTCTAGGTTATTCGGATCTGTTCTGCCTGAACAAGGAGGACCTGCAGGAAGTGCTGAGCGAGTATCCACAGGCCCAGGCCGTCATGGAGGAAAAGGGCCATGAGATCCTGCTCAAAATGAACAAGTTGGACGTAAATGCCGAGGCAGCTGATACAGCCCTACAGGAGGCCACGGAGGCCCAGCTGCGAGGCCTCGACCAGCAACTCGATGATCTGCAGACCAAGTTCTCACGACTCCTGGCTGAGCTGGAGTCCAGTGCACTCAAGATCACCTATCACATCGAGCGGCTGGAGTGGCAGACTCAGGAGTGGCCAATGCCTGAGGAACTGGCCGAGGCCGACGATGAGGGCGAACCTGGGGAGGGAACGTCCAAGGATGGAGAGGGCAGAGCTGGCCAGGAGGGACCCCCAAGCCCAGAGATGGCGGAGGACGAGCCGAAGCCGACCCAGCTGGACATGCCCCTGGTCCTGGACGAGGACCTGACCAAGCAGATGCGGCTGCGCGTGGAGAGTCTGCAGCAGCGC------------------GGGGGGAAGCGCCAGGATGGCGAGAAGCTGCTGCAGCCGGCGAAGTCCATGTACCGCATCGACTTCATCCAGCAGCAGAGGCTGCAGTCTGAGCGCTGGGACGTCGTGCTGGACAAGCCGGGCAGGGTCACCGTCACGGGCACCTCCCAGATCTGGACGCCCGACCTCACCAACCTCATTACACGGCAGCTGCTGGACCCCGCTGCCATCTTCTGGCGCAAGGAGGACTCGGAAGCCATGGATTGGAATGAGGCTGACGCCCTGGAGTTTGGGGAGCGCCTGTCCGAGCTGGCCAAGATCCTCAAGGTCATGTACTTCCTCATCACCTTCAGCGAGGGCGTCGAGCCTGCCAACCTCAAGGCCTCCGTGGTCTTTAGCCAGCTC
Delphinus_delphis_bairdii  ATGACAGAAAAAGACAATGGAGTGAAGAGCTCCCTAGCCAATAACCACAGCCATCATGCACCTCCTGCCATCAAGGTCAATGGCGAAGATGACCACAGGACC---AGCAACAGGCCACAGTCTGCGGCCGACGATGACACCTCCTCACAACTACAGAGG---------------------CTGCAGAGGAGGGGTGGCTTCTGCAGGATTGCCTGCCTCATGGGGGTCATCAGAGAGTGGGCCAACAAGAATTTCCACGAGGAGGAGCCCAGACCTGACTCGTTCCTTGAGCGTTTCTGTGGGCCTGAGCTCCAGACCGTGACGACACAGCAAGGAGATGGCAAAGGCGACAAGGACAGCGAGGGCAAGGGCAGCAAGAAGAAATGTGAAC---TATTTGTCTTGGACCCAGCTGGGGACTGGTACTACCACNNNCTATTTGTCATCGCCATGCCTGTCCTCTACAGCTGGTGCCTTCTGGTGGCCAGAGCCT------GTGACCTACAGAAAGATTACTGCATAGTATGGCTGGTGCTGGACTACTTCTCAGATGTGGTCTACATCGCAGACCTCTTCATCCGATTGCGCACAGGTTTCCTGGAGCAGGGGCTGCTGGTCAAAGATACCAAGATGTTGCGGGACAACTACATCCACACCCTGCAGTTCAAGCTGGATGTGGCTTCCATCATCCCTACAGACCTGATCTATTTTGCTGTGGGCATCCACAGACCTGAGCTGCGCTTCAACCGCCTGCTACACTTTGCCCGGATGTTTGAGTTCTTTGACCGCACTGAGACACGCACCAGCCACCACAACATCTTCCACATCAGCAACCTGGTCCTCTACATCTTGGTCATCATCTGCTGGAATGCCTGCATCTACTACGCCATCTCCAAGTCCATTGGTTTTGGGGTCGACACCTGGGTTTACTCCAACATCATTGACCCTGAGTATGGCTACCTGTCTAGGGAATGCATCTATTGCCTTTACTGGTCTACACTGACCCTCACCACCATTGGGGTGACACCACCCCCCGTAAAAGATGAGGAATACCTATTTGTCATCTTTGATTTCCCGATTGGTGTCCTCATCTTTGCCACCATCGTGGGTAACGTGGGCTCCATGATCTCCAACATGAACGCCACCCGGGCTGAGTTCCAGGCCAAGATCGATGCCGTCAAACACTATATGCAGTTCCAAAAGGTCAGCAAGGAGATGGAAGCCAAGGTCATTAGGTGGTTTGACTACCTCTGGACCAATAAGAAGAGTGTGGATGAGCGGGAAGTTCTCAAGAAGCTGCCATCCAAGCTGAGGGCTGAGATAGCCATCAACGTCCACCTGTCCACACTCAAGAAAGTGTGCATCTTTCAGGATTGTGAGGCTGGCCTGCTGGTGGAGCTGGTATTAAAGCTCCATCCTCAGGTCTTCAGTCCTGGGGATTACNNNNNNNNNNAAGGGGGTATTGGGAAGGAGATGTACATAATCAAGGAAGGAAAATTGGCAGTGGTGGCTGATGATGGTGTCACTCAGTATGCCCTGCTCTTGGCTGGGAGTTGCTTTGGAGAGATCAGTATTCTTAACATTAAAAGCAGCAAAACGGGCAATCGACGCACAGCCAATATCCGAAGCCTTGGCTACTCAGATCTCTTCTGCTTGTCCAAGGATGATCTTATGGAAGCTGTGATGGAGTACCCTGATGCCAAGAGGGTCTTGGAGGAGAGAGGCCGGGAGATCTTGATGAAGGAGGGATTGCTGGATGAGAATGAGGTGGCAGCCAGCATCGAGGCGGATGTGCAGAAGAAGCTAGAACAGCTGGAAACCAACATGGAGACCTTGTACACTCGCTTTCCCTGCCTGCTGGCTGAGTACCCAGGGGCCCAGCAGAAGCTCAGGCAGCGCATCATGGTTTTGGAAACCAAGATGAAGCAGAATAATGAG---GATGACTACCTGTCAGATGGAATGAATAGCCCCAAGCCAGCTGCTGCTGAGAAGCCAATGAGCCAGGACAGCAAAGTGAAGACGACAGAGTCCAGCAGTTCTGCCCCACCCAAGGCCAGGAAGTTGCTGCCTGTCCTGGACCCATCTGGGGATTACTACTACTGGTGGCTGAACACTATGGTCTTCCCAGTAATGTATAACCTCATCATCGTCGTGTGCAGAGCCTGCTTCCCCGACTTGCAGCACTATTATCTGGTGGCCTGGTTAGTACTGGACTGCACGAGTGACCTGCTCTACCTACTGGACATCGTGGTGCGCTTCCACACTGGATTCTTGGAACAAGGCATACTGGTGGTGGACNAGGGTAGGATCTCGAGTCGCTACGTTCGCACCTGGAGCTTCTTCCTGGACCTGGCTTCCCTGTTACCCACGGAAGTGGCCTATGTGAGTCTGGGTCCGCACACGCCCACGCTGAGGCTGAACCGCTTTCTGCGGGTGCCCCGCCTCTCTGAGGCCTTTGACCGCATGGAGACCTGCACAGTTCACCTGAATGCCTTCCGCATCGCCAAGCTGATGCTTTACGTTTTTGCTGTCATCCATTGGAACAGCTGCCTATACTTTGCCCTGTCCCGGTACCTGGGCTTCGGGAGTGACGCCTGGGTGTACCCCGACCCCGCACAGCCTGGCTTTGAGCAGCTGTGGCGCCAGTACCTCTATAGCTTTCACTTCTCCACGCTGATCCTGACCACCGTGGGCGATACGCCGCTGCCAGACCGGGAGGAGGAGTACCTCTTCGTGGTGGGAGACTTCCTACTGGCCGTCATGGGTTTCGCCACCATCATGGGTAGCATGAGCTCTGTCATCTACAACATGAACACTGCAGATGCAGCCTTCTACCCAGACCACGCCCTGGTGAAGAAATACATGAAGCTGCATCACGTCAACCGCAGGCTGCAGCGGCGAGTCATGGACTGGTACCAGCACCTGCAGATCAACAAGAAGATGACCAATGAGGTAGCCATCTTACAGCACTTGCCTGAGCGGTTGAGGGCAGAAGTGGCTGTGTCTGTACACCTGCCTACTCTGAGCCGGGTGCGGATCTTCCAGAACTGTGAGGCCGGCCTGCTGGAGGAGCTGGTGCT---GAAGCTGCAGCCCCAGACCTACTCACCAGGCAAATACGTCTGCCGCAAGGGGGACACTGGCCGAGAGATGTACATCATCCAAGAGGGTCAGCCGGCTGTGGTAGCCGATGATGGTGTCACTCGGTATGCTGTGCCTGGTGCAGGGCTCTACTGTGGGGAGATCAGCATCATCAACATCAAAGGGAACATGTCTGGGAACCGCCCTACAGCCAACATCAAGAGTCTAGGTTATTCGGATCTGTTCTGCCTGAGCAAGGAGGACCTGCAGGAAGTGCTGAGCGAGTATCCACAGGCCCAGGCCGTCATGGAGGAAAAGGGCCGTGAGATCCTGCTCACAATGAACAAGTTGGACGTAAATGCCGAGGCAGCTGAGACCGCCCTACAGGAGGCCACGGAGGCCCAGCTGCGAGGCCTCGACCAGCAACTCGATGATCTGCAGACCAGGTTCGCACGACTCCTGGCTGAGCTGGAGTCCAGGGCACTCAAGATCGCCTATCGCATCGAGCGGCAGGAGTGGCAGACTCAGGAGTGGCCAATGCCTAAGGAACTGGCCGAGGCCGACCATGAGGGCGAACCTGGGGAGGAAACGTCCAAGGATGGAGAGGGCAGAGCTGGCCAGGAGGGACCCCCAAGCCCAGAGATGGCGGAGGACGAGCCGAAGCCGACCCAGCTGGACACGCCCCTGGTCCTGGGCGAGGACCTGACCAAGCAGATGCGGCTGCGCGTGGAGAGTCTGAAGCAGCGC------------------GGGGGGAAGCGCCAGGATGGCGAGAAGCTGCCGCCGCCAGCCGAGTCCATGTACCGCATCGACTTCACCCAGCAGCAGAGGCTG---------------GACGTCGTGCTGGACAAGCCGGGCAAGGTCACCATCACGGGCACCTCCCAGATCTGGATGCCCGACCTCACCAACCTCATGACGCGGCAGCTGCTGGACCGCGCTGCCATCTTCTGGCGCAAGGAGGACTCGGAAGCCATGGATTGGAATGAGGCCGACGCCCTGGAGTTTGGGGAGCGCCTGTCCGAGCTGGCCAAGATCCGCAAGGTCATGTACTTCCTCATCACCTTCAGCGAGGGCGTCGAGCCTGCCAACCTCAAGGCCTCCGTGGTCTTTAGCCAGCTC
Delphinus_delphis_delphis  ATGACAGAAAAAGCCAATGGAGTGAAGAGCTCCCTAGCCAATAACCACAGCCATCATGCACCTCCTGCCATCAAGGTCAATGGCGAAGATGACCACAGGACC---AGCAACAGGCCACAGTCTGCGGCCGACGATGACACCTCCTCACAACTACAGAGG---------------------CTGCAGAGGAGGGGTGGCTTCTGCAGGATTGCCTGCCTCATGGGGGTCATCAGAGAGTGGGCCAACAAGAATCTCCACGAGGAGGAGCCCAGACCTGACTCGTTCCTTGAGCGTTTCTGTGGGCCTGAGCTCCAGACCGTGACGACACAGCAAGGAGATGGCAAAGGCGACAAGGACAGCGAGGGCAAGGGCAGCAAGAAGAAATGTGAAC---TATTTGTCTTGGACCCAGCTGGGGACTGGTACTACCACNNNCTATTTGTCATCGCCATGCCTGTCCTCTACAGCTGGTGCCTTCTGGTGGCCAGAGCCT------GTGACCTACAGAAAGATTACTGCATAGTATGGCTGGTGCTGGACTACTTCTCAGATGTGGTCTACATCGCAGACCTCTTCATCCGATTGCGCACAGGTTTCCTGGAGCAGGGGCTGCTGGTCAAAGATACCAAGATGTTGCGGGACAACTACATCCACACCCTGCAGTTCAAGCTGGATGTGGCTTCCATCATCCCTACAGACCTGATCTATTTTGCTGTGGGCATCCACAGACCTGAGCTGCGCTTCAACCGCCTGCTACACTTTGCCCGGATGTTTGAGTTCTTTGACCGCACTGAGACACGCACCAGCCACCACAACATCTTCCACATCAGCAACCTGGTCCTCTACATCTTGGTCATCATCTGCTGGAATGCCTGCATCTACTACGCCATCTCCAAGTCCATTGGTTTTGGGGTCGACACCTGGGTTTACTCCAACATCATTGACCCTGAGTATGGCTACCTGTCTAGGGAATGCATCTATTGCCTTTACTGGTCTACACTGACCCTCACCACCATTGGGGTGACACCACCCCCCGTAAAAGATGAGGAATACCTATTTGTCATCTTTGATTTCCCGATTGGTGTCCTCATCTTTGCCACCATCGTGGGTAACGTGGGCTCCATGATCTCCAACATGAACGCCACCCGGGCTGAGTTCCAGGCCAAGATCGATGCCGTCAAACACTATATGCAGTTCCAAAAGGTCAGCAAGGAGATGGAAGCCAAGGTCATTAGGTGGTTTGACTACCTCTGGACCAATAAGAAGAGTGTGGATGAGCGGGAAGTTCTCAAGAAGCTGCCATCCAAGCTGAGGGCTGAGATAGCCATCAACGTCCACCTGTCCACACTCAAGAAAGTGTGCATCTTTCAGGATTGTGAGGCTGGCCTGCTGGTGGAGCTGGTATTAAAGCTCCATCCTCAGGTCTTCAGTCCTGGGGATTACNNNNNNNNNNAAGGGGGTATTGGGAAGGAGATGTACATAATCAAGGAAGGAAAATTGGCAGTGGTGGCTGATGATGGTGTCACTCAGTATGCCCTGCTCTTGGCTGGGAGTTGCTTTGGAGAGATCAGTATTCTTAACATTAAAAGCAGCAAAACGGGCAATCGACGCACAGCCAATATCCGAAGCCTTGGCTACTCAGATCTCTTCTGCTTGTCCAAGGATGATCTTATGGAAGCTGTGATGGAGTACCCTGATGCCAAGAGGGTCTTGGAGGAGAGAGGCCGGGAGATCTTGATGAAGGAGGGATTGCTGGATGAGAATGAGGTGGCAGCCAGCATCGAGGCGGATGTGCAGAAGAAGCTAGAACAGCTGGAAACCAACATGGAGACCTTGTACACTCGCTTTCCCTGCCTGCTGGCTGAGTACCCAGGGGCCCAGCAGAAGCTCAGGCAGCGCATCATGGTTTTGGAAACCAAGATGAAGCAGAATAATGAG---GATGACTACCTGTCAGATGGAATGAATAGCCCCAAGCCAGCTGCTGCTGAGAAGCCAATGAGCCAGGACAGCAAAGTGAAGACGACAGAGTCCAGCAGTTCTGCCCCACCCAAGGCCAGGAAGTTGCTGCCTGTCCTGGACCCATCTGGGGATTACTACTACTGGTGGCTGAACACTATGGTCTTCCCAGTAATGTATAGCCTCATCATCGTCGTGTGCAGAGCCTGCTTCCCCGACTTGCAGCACTATTATCTGGTGGCCTGGTTAGTACTGGACTGCACGAGTGACCTGCTCTACCTACTGGACATCGTGGTGCGCTTCCACACTGGATTCTTGGAACAAGGCATACTGGTGGTGGACNAGGGTAGGATCTCGAGTCGCTACGTTCGCACCTGGAGCTTCTTCCTGGACCTGGCTTCCCTGTTACCCACGGAAGTGGCCTATGTGAGTCTGGGTCCGCACACGCCCACGCTGAGGCTGAACCGCTTTCTGCGGGTGCCCCGCCTCTCTGAGGCCTTTGACCGCATGGAGACCTGCACAGTTCACCCGAATGCCTTCCGCATCGCCAAGCTGATGCTTTACGTTTTTGCTGTCATCCATTGGAACAGCTGCCTATACTTTGCCCTGTCCCGGTACCTGGGCTTCGGGAGTGACGCCTGGGTGTACCCCGACCCCGCGCAGCCTGGCTTTGAGCAGCTGTGGCGCCAGTACCTCTATAGCTTTCACTTCTCCACGCTGATCCTGACCACCGTGGGCGATACGCCGCTGCCAGACCGGGAGGAGGAGTACCTCTTCGTGGTGGGAGACTTCCTACTGGCCGTCATGGGTTTCGCCACCATCATGGGTAGCATGAGCTCTGTCATCTACAACATGAACACTGCAGATGCAGCCTTCTACCCAGACCACGCCCTGGTGAAGAAATACATGAAGCTGCATCACGTCAACCGCAGGCTGCAGCGGCGAGTCATGGACTGGTACCAGCACCTGCAGATCAACAAGAAGATGACCAATGAGGTAGCCATCTTACAGCACTTGCCTGAGCGGTTGAGGGCAGAAGTGGCCGTGTCTGTACACCTGCCTACTCTGAGCCGGGTGCGGATCTTCCAGAACTGTGAGGCCGGCCTGCTGGAGGAGCTGGTGCT---GAAGCTGCAGCCCCAGACCTACTCACCAGGCAAATACGTCTGCCGCAAGGGGGACACTGGCCGAGAGATGTACATCATCCAAGAGGGTCAGCCGGCTGTGGTAGCCGATGATGGTGTCACTCGGTATGCTGTGCCTGGTGCAGGGCTCTACTGTGGGGAGATCAGCATCATCAACATCAAAGGGAACATGTCTGGGAACCGCCCTACAGCCAACATCAAGAGTCTAGGTTATTCGGATCTGTTCTGCCTGAGCAAGGAGGACCTGCAGGAAGTGCTGAGCGAGTATCCACAGGCCCAGGCCGTCATGGAGGAAAAGGGCCGTGAGATCCTGCTCACAATGAACAAGTTGGACGTAAATGCCGAGGCAGCTGAGACCGCCCTACAGGAGGCCACGGAGGCCCAGCTGCGAGGCCTCGACCAGCAACTCGATGATCTGCAGACCAGGTTCGCACGACGCCTGGCTGAGCTGGAGTCCAGGGCACTCAAGATCGCCTATCGCATCGAGCGGCAGGAGTGGCAGACTCAGGAGTGGCCAATGCCTGAGGAACTGGCCGAGGCCGACCATGAGGGCGAACCTGGGGAGGAAACGTCCAAGGATGGAGAGGGCAGAGCTGGCCAGGAGGGACCCCCAAGCCCAGAGATGGCGGAGGACGAGCCGAAGCCGACCCAGCTGGACACGCCCCTGGTCCTGGGCGAGGACCTGACCAAGCAGATGCGGCTGCGCGTGGAGAGTCTGAAGCAGCGC------------------GGGGGGAAGCGCCAGGATGGCGAGAAGCTGCCGCCGCCAGCCGAGTCCATGTACCGCATCGACTTCACCCAGCAGCAGAGGCTG---------------GACGTCGTGCTGGACAAGCCGGGCAAGGTCACCATCACGGGCACCTCCCAGATCTGGATGCCCGACCTCACCAACCTCATGACGCGGCAGCTGCTGGACCGCGCTGCCATCTTCTGGCGCAAGGAGGACTCGGAAGCCATGGATTGGAATGAGGCCGACGCCCTGGAGTTTGGGGAGCGCCTGTCCGAGCTGGCCAAGATCCGCAAGGTCATGTACTTCCTCATCACCTTCAGCGAGGGCGTCGAGCCTGCCAACCTCAAGGCCTCCGTGGTCTTTAGCCAGCTC
Equus_caballus  ATGACAGAAAAATCCAATGGTGTGAAGAGCTCCCCAGCCAATAACCACAACCATCATGCACCTCCTACCATCAAGGCCAATGGCAAAGATGACCGCAGGACC---AGCAATAGGCCACAGTCTGCAGCTGATGATGACACTTCCTCAGAACTGCAGAGGCTGGCCGAGATGGATGCCCCCCAGCGGGGGAGAGGTGGCTTCCGCAGGATCGCCCACCTGGTGGGAGTCATCAGAGAGTGGGCCAACAAGAATTTCCGCGAGGAGGAACCCAGACCTGACTCGTTCCTTGAGCGTTTCCGTGGGCCTGAGCTCCAGACCGTGACAACACAGCAAGGGGATGGCAAAGGCAACAAGGACGGCGGGGGCAAGGGCACCAAGAAGAAATTTGAGC---TATTTGTCTTGGACCCAGCTGGGGACTGGTACTACCGCTGGCTATTTGTCATTGCCATGCCTGTCCTCTACAACTGGTGCCTGCTTGTGGCCAGAGCCTGCTTCAGTGACCTACAGAAAGGCTACTACCTAGTGTGGCTGGTGCTGGACTACTTCTCAGATGTGGTCTACATTGCAGACCTCTTTATCCGATTGCGTACCGGTTTTCTGGAGCAGGGGCTGCTGGTCAAAGATACCAAGAAGTTGCGGGACAGCTACATCCACACCCTGCAGTTCAAGCTGGATGTGGCTTCTATCATCCCCACGGACCTGATCTATTTTGCTGTGGGCATCCACAGCCCTGAGCTGCGCTTCAATCGGCTGCTACACTTTGCCCGCATGTTTGAATTCTTTGACCGCACTGAGACCCGCACCAGCTATCCCAATATCTTCCGCATCAGCAACCTAGTTCTCTACATCTTGGTCATCATCCACTGGAATGCCTGCATCTACTACGCCATCTCCAAGTCCATTGGCTTTGGGGTCGACACCTGGGTTTATCCCAACATTACTGACCCTGAGTATGGCTACCTGGCTAGGGAATACATCTACTGCCTTTACTGGTCTACACTGACCCTCACCACCATTGGGGAGACACCACCCCCTGTAAAGGATGAGGAGTACTTATTTGTCATCTTTGACTTCCTGATCGGTGTCCTCATCTTTGCCACCATCGTTGGAAATGTGGGCTCCATGATCTCCAACATGAATGCCACCCGGGCTGAATTCCAGGCCAAGATCGATGCTGTCAAACATTACATGCAGTTCCGCAAGGTCAGCAAGGAGATGGAAGCCAAGGTCATTAGGTGGTTTGACTACCTGTGGACCAATAAAAAGAGTGTGGATGAGCGGGAAGTTCTCAAGAACCTGCCAGCCAAGCTGAGAGCTGAGATAGCCATTAATGTCCACTTGTCCACACTCAAGAAAGTGCGCATCTTCCAGGATTGTGAGGCTGGCCTGCTGGTGGAGCTAGTGTTGAAGCTCCGTCCTCAGGTCTTCAGCCCTGGGGATTACATTTGCCGCAAGGGAGATATTGGCAAGGAGATGTACATAATCAAGGAGGGCAAGTTGGCAGTGGTGGCTGATGATGGTGTCACTCAGTATGCCCTGCTGTCAGCTGGGAGTTGCTTTGGAGAGATCAGTATCCTTAACATTAAGGGCAGCAAAATGGGCAATCGACGCACAGCCAATATCCGCAGTCTTGGTTACTCAGATCTCTTTTGCTTGTCTAAGGATGATCTTATGGAAGCTGTGACTGAGTACCCTGATGCCAAGAAGGTCTTGGAGGAGAGGGGCCGGGAGATCTTGATGAAGGAGGGACTGCTGGATGAGAATGAGGTGGCAGCCAGCATGGAGGTGGACGTGCAGGAGAAGCTAGAACAGCTGGAGACCAACATGGAGACCTTGTACACTCGCTTTGGCCGCCTGCTGGCTGAGTACACAGGGGCCCAGCAGAAGCTCAAGCAGCGCATCACGGTTCTGGAAATCAAGGTGAAGCAGAACAACGAG---GACGATTATCTGTCAGATGGAATAAACAGCCCTGAGCCAGCTGCTGCCGAGAAGCCAATGAACCAGGACAGCAAAGTGAAGACAACAGAGTCCAGGCCCCCTGCTCTGTCCAAGGCCAGGAAGTCGCTGCCTGTCCTGGACCCATCTGGGGATTACTACTACTGGTGGCTGAACACAATGGTCTTCCCAGTAATGTATAACCTCCTCATCATCGTCAGCAGAGCCTGCTTTCCTGACTTGCAGCATGGTTATCTGGTAGCCTGGTTAGTGCTGGACTACATAAGTGACCTGCTGTACCTACTGGACATCGTGGTGCGCTTCCACACAGGCTTCTTGGAACAGGGCATCCTTGTGGTGGACAAGAGTAGGATCGCCAGTCGCTATGCTCGCACCTGGAGCTTCCTCGTGGACCTGGCTTCCCTGGTGCCCACAGACGTGGCCTACTTGCAGCTGGGCCCGCACACACCCACACTGAGGCTGAACCGCTTTCTGAGGGCACCCCGCCTCTTTGAGGCCTTTGACCGCACAGAGACCCGCACAGCTTACCCAAACGCCTTTCGCATTGCCAAGCTGATGCTTTACATTTTTGTTGTCATCCATTGGAACAGCTGCCTGTACTTTGCCCTGTCCAGGTACCTGGGCTTCGGGCGTGACTCCTGGGTGTACCCTGATCCCGCACAGCCTGGCTTTGAGCGCCTGCGGCGCCAGTACCTCTACAGCTTTTACTTCTCCACACTGATCCTAACCACCGTGGGCGATACGCCGCTGCCAGCCCGGGAGGAGGAGTACCTCTTCATGGTGGGAGACTTCCTGCTGGCCGTCATGGGTTTTGCCACCATCATGGGTAGCATGAGCTCTGTCATCTACAACATGAACACTGCAGATGCAGCTTTCTACCCAGACCATGCACTTGTGAAGAAGTACATGAAGCTGCAGCATGTCAACCGCCGGTTGGAGCGGCGAGTTATTGACTGGTACCAGCACCTGCAGATCAACAAGAAGATGACCAATGAGGTAGCTATCTTACAGCACTTGCCCGAGCGGTTGCGGGCAGAAGTGGCCGTGTCTGTACACCTGTCTACTCTGAGGCGGGTGCAGCTCTTCCAGAACTGTGAGGCCAGCCTGTTAGAGGAGCTGGTGCT---GAAGCTGCAGCCCCAGACCTACTCACCAGGTGAATATGTCTGCCGCAAGGGGGACATTGGCCGAGAGATGTACATCATCCGCGAAGGTCAACTTGCCGTGGTGGCAGATGATGGAATCACACAGTACGCTGTGCTTGGTGCAGGGCTCTACTTTGGGGAGATCAGCATCATCAACATCAAAGGGAACATGTCTGGGAACCGCCGCACAGCCAACATCAAGAGTCTAGGTTATTCAGACCTGTTTTGCCTGAGCAAGGAGGACCTGCGGGAAGTACTGAGCGAGTATCCACAGGCCCAGACCGTCATGGAGGAAAAGGGCCGTGAGATCCTGCTCAAAATGAACAAGTTGGACGTAAATGCCGAAGCAGCTGAAATTGCCCTACAGGAGGCCACAGAGTCCCGTCTGCAAGGCCTCGACCAGCAACTGGATGATCTGCAGACCAAGTTTGCCCGCCTCCTGGCTGAGCTGGAGTCCAGCGCACTCAAGATTGCTTATCGCATTGAACGGCTGGAGTGGCAGACTCGAGAGTGGCCAATGCCTGAGGAACTGGCCGAGGCTGATGACGAGGGTGACCCTGAGGAGGGAACGTCCAAGAGTAGAGAGGGCAGGGCTGGCCAGGAGGGTCCCCCAGGCCCAGAGATGGCAGAGGACGAGCCGAAGCAGCTGCAGCTGGAGATGCCCCTGGTCCCCGACGAGTACCTGACCAGGCAGATGCGGCTGCGCGTGGAGAGCCTGAAGCAGCGT------------------GGGGAGAAGCGCCAGGACGGCGAGAAGCTGCTGCGGCCGGCCGAGACCGTGTACCGCCTCGACTTCGTGCGGCAGCACAAGCTGCAGTTTGAGCGCTGGGACGTCGTGCTGGACAAGCCGGGCAAGGTCACCATCACGGGCACCTCCCAGAACTGGACGCCCGACCTCACCAACCTCATGACCCGCCAGCTGCTGGACCCCACCGCCATCTTCTGGCGCCAGGAGGACTCGGAGGCCATGGGTTGGAACGAGGCCGATGCCCTGGAGTTCGGGGAGCGCCTGTCGGAGCTGGCCAGGATCCGCAAGGTCATGTACTTCCTGATCACCTTCAGCGAGGGCCTCGAGCCCGCCGACCTCAGGGCCTCCGTGGTCTTTAACCAGCTC
Eschrichtius_robustus  ATGACAGAAAAAGCCAGTGGAGTGAAGAGCTCCCCAGCCAATAACCACAGCCATCATGCACCTCCTGCCATCAAGGTCAGTGGCGAAGATGACCACACGACC---AGCAACAGGCCACAGTCTGCGGCCGACGATGACACCTCCTCAGAACTACAGAGGCTGGCAGCGATGGATGCCCCCCTGCAGAGGAGGGGTGGCTTCCGCGGGATTGCCTGCCTGGTGGGGGTCATCAGAGAGTGGGCCAACAAGAATTTCCGCGAGGAGGAGCCCAGACCTGACTCATTCCTTGAGCGTTTCTGTGGGCCTGAGCTCCAGACCGTGACGACACAGCAAGGAGATGGCAAAGGCGACAAGGACAGCGAGGGCAAGGGCACCAAGAAGAAATGGGAAC---TATTTGTCTTGGACCCAGCTGGTGACTGGTACTACCGCTGGCTATTTGTCATTGCCATGCCTGTCTTCTACAACTGGTGCCTACTGGTGGCCAGAGCCTGCTTCAGTGACCTACAGAAAGATTACTACGTAGTGTGGCTGGTGCTGGACTACTTCTCAGATGTGGTCTACATCGCAGACCTCTTCATCCGATTGCGCACAGGTTTCCTGGAGCAGGGGCTGCTGGTCAAAGATAACAAGAAGTTGCGGGACAACTACATCCACACCCTGCAGTTCAAGCTGGATGTGGCTTCCGTCATCCCTACAGACCTGATCTATTTTGCTGTGGGCGTCCACAACCCTGAGCTGCGCTTCAACCGCCTGCTACACTTTGCCCGCATGTTTGAGTTCTTTGACCGCACTGAGACACGCACCAGCTACCCCAACATCTTCCGCATCAGCAACCTGGTCCTCTACATCTTGGTCATCATCCACTGGAATGCCTGCATCTACTACGCCATCTCCAAGTCCATTGGTTTTGGGGTCGACACCTGGGTTTACCCCAACATCACTGACCCTGAGCACGGCTACCTGTCTAGGGAATACATCTATTGCCTTTACTGGTCTACACTGACCCTCACCACCATTGGGGAGACACCACCCCCTGTAAAAGATGAGGAGTACCTATTTGTCATCTTTGATTTCCTGATTGGTGTCCTCATCTTTGCCACCATCGTGGGAAACGTGGGCTCCATGATCTCCAACATGAACGCCACCCGGGCTGATTTCCAGGCCAAGATCGATGCCGTCAAACACTATATGCAGTTCCGAAAGGTCAGCAAGGAGATGGAAACCAAGGTCATTAGGTGGTTTGACTACCTCTGGACCAATAAGAAGAGTGTGGATGAGCGGGAAGTTCTCAAGAAACTGCCAGCCAAGCTGAGGGCTGAGATAGCCATCAACGTCCACCTGTCCACACTCAAGAAAGTGCACATCTTTCAGGATTGTGAGGCTGGCCTGCTGGTGGAGCTGGTATTAAAGCTCCGTCCTCAGGTCTTCAGTCCTGGGGATTACATTTGCCGCAAGGGGGATATTGGGAAGGAGATGTACATAATCAAGGAAGGAAAATTGGCAGTGGTGGCTGATGATGGTGTCACTCAGCATGCCCTGCTCTCGGCTGGGAGTTGCTTTGGAGAGATCAGTATCCTTAACATTAAAGGCAGCAAAATGGGCAATCGACGCACAGCCAATATCCGAAGCCTTGGCTACTCAGATCTCTTCTGCTTGTCCAAGGATGATCTTATGGAAGCTGTGACGGAGTACCCTGAGGCCAAGAGGGTCTTGGAGGAGAGAGGCCGGGAGATCCTGATGAAGGAAGGATTGCTGGATGAGAATGAGGTGGCAGACAGCATCGAGGTGGATGTGCAGGAGAAGCTAGAACAGCTGGAGACCAACATGGAGACCTTGTACACTCGCTTTGCCTGCCTGCTGGCTGAGTACACAGGGGCCCAGCAGAAGCTCAAGCAGCGCATCGTGGTTTTGGAAACCAAGATGAAGCAGAGTAATGAG---GACGACTACCTGTCAGATGGGATGAATAGCCCCAAGCCAGCTGCTGCTGAGAAGCCAATGAGCCAGGACAGCAAAGTGAAGACGACAGAGTCCAGCAGTTCTGCCCCACCCAAGGCCAGGAAGTGGCTGCCGGTCCTGGACCCATCTGGGGATTACTACTACTGGTGGTTGAACACTATGGCCTTCCCAGTAATGTATAACCTCATCATCATCGTGTGCAGAGCCTGCTTCCCCGACTTGCAGCGCTATTATCTGGCGGCCTGGTTAGTACTGGACTGCACGAGTGACCTGCTCTACCTACTGGACATCGTGGTGCGCTTCCACACGGGATTCTTGGAACAGGGCATACTGGTGGTGGACAAGGGTAGGATCTCGAGTCGCTACGTTCGCACCTGGAGCTTCTTCTTGGACCTGGTTTCCCTGTTACCCACGGAAGTGGCCTACGTGAGTCTGGGTCCGCACACACCCACGCTGAGGCTGAACCGCTTTCTGCGGGTGCCCCGCCTCTTTGAGGCCTTTGACCGCATGGAGACCCGCACAGTTTACCCGAATGCCTTCCGCATCGCCAAGCTGATGCTTTACGTTTTTGTTGTCATCCACTGGAACAGCTGCCTATACTTTGCCCTGTCCCGGTACCTGGGCTTCGGGCGTGACGCCTGGGTGTACCCCGACCCCGCGCAGCCTGGCTTTGAGCAGCTGCGGCGCCAGTACCTCTATAGCTTTTACTTCTCCACGCTGATCCTGACCACCGTGGGCGATACGCCGCTGCCAGACCGGGAGGAGGAGTACCTCTTCATGGTGGGAGACTTCCTACTGGCCGTCATGGGTTTCGCCACCATCATGGGTAGCATGAGCTCTGTCATCTACAACATGAACACTGCAGATGCAGCCTTCTACCCAGACCACGCCCTGGTGAAGAAATACATGAAGCTGCATCACGTCAACCGCAGGCTGGAGCGGCGAGTCATTGACTGGTACCAGCACCTGCAGATCAACAAGAAGATGACCAATGAGGTAGCCATCTTACAGCACTTGCCCGAGCAGTTGCGGGCAGAAGTGGCCGTGTCTGTACACCTGCCTACTCTGAGCCGGGTGCAGATCTTCCAGAACTGTGAGGCCAGCCTGCTGGAGGAGCTGGTGCT---GAAGCTGCAGCCCCAGACCTACTCACCAGGCGAATATGTCTGCCGCAAGGGGGACATCGGCCGAGAGATGTACATCATCCGAGAGGGTCAGCTGGCTGTGGTAGCCGATGATGGTGTCACTCAGTATGCTGTGCTTGGTGCAGGGCTCTACTTTGGGGAGATCAGCATCATCAACATCAAAGGGAACATGTCTGGGAACCGCCGTACAGCCAACATCAAGAGTCTAGGTTATTCGGATCTGTTCCGCTTGAGCAAGGAGGACCTGCAGGAAGTGCTGAGCGAGTATCCACAGGCCCAGGCCGTCATGGAGGAAAAGGGCCGTGAGATCCTGCTCAAAATGAACAAGTTGGACGTAAATGCCGAGGCAGCTGAGATCGCCCTACAGGAGGCCACAGAGGCCCGGCTGCGAGGCCTCGACCAGCAACTCGATGATCTGCAGACCAAGTTCGCGCGACTCCTGGCTGAGCTGGAGTCCAGTGCACTCAAGATCGCCTATCGCGTCGAGCGGCTGGAGTGGCAGACTCGGGAGTGGCCAATGCCTGAGGAACTGGCCGAGGCCGACGATGAGGGCGAACCTGGGGAGGGAACATCCAAGGATGCAGAGGGCAGAGCTGGCCAGGAGGGACCCCCAAGCCCAGAGATGGCGGAGGACGAGCCGAAGCCGACCCAGCTCGACATGCCCCTGGTCCTGGACGAGGACCTGACCAAGCAGATGCGGCTGCGCGTGGAGAGCCTGAAGCGGCGC------------------GGGAGGAAGCGCCAGGATGGCGAGAAGCTGCTGCAGCCGGCTGAGTCCGTGTACCGCATCGACTTCATCCAGCAGCAGAGGCTGCAGTTTGAGCGCTGGGACGTCGTGCTGGACAAGCCGGGCAAGGTCACCATCACGGGCACCTCCCAGATCTGGACGCCCGACCTCACCAACCTCATGACGCGGCAGCTGCTGGACCCCGCTGCCATCTTCTGGCGCAAGGAGGACTCGGAAGCCATGGATTGGAATGAGGCCGACGCCCTGGAGTTTGGGGAGCGCCTGTCCGAGCTGGCCAAGATCCGCAAGGTCATGTACTTCCTCATCACCTTCAGCGAGGGTGTCGAGCCTGCCAACCTCAAGGCCTCCGTGGTCTTTAGCCAGCTC
Eubalaena_australis  ATGACAGAAAAAGCCAGTGGAGTGAAGAGCTCCCCAGCCAATAACCACAGCCATCATGCACCTCCTGCCATCAAGGTCAGTGGCGAAGATGACCACGGGACC---AGCAACAGGCCACAGTCTGCGGCCGACGATGACACCTCCTCAGAACTACAGAGGCTGGCAGAGATGGATGCCCCCCTGCAGAGGAGGGGTGGCTTCCACAGGATTGCCTGCCTGGTGGGGGTCATCAGAGAGTGGGCCAACAAGAATTTCTGCGAGGAGGAGCCCAGACCTGACTCATTCCTTGAGCGTTTCTGTGGGCCTGAGCTCCAGACCGTGACGACACAGCAAGGAGATGGCAAAGGCGACAAGGACAGCGAGGGCAAGGGCACCAAGAAGAAATGTGAAC---TATTTGTCTTGGACCCAGCTGGTGACTGGTACTACCGCTGGCTATTTGTCATTGCCATGCCTGTCTTCTACAACTGGTGCCTACTGGTGGCCAGAGCCTGCTTCAGTGACCTACAGAAAGATTACTACGTAGTGTGGCTGGTGCTGGACTACTTCTCAGACGTGGTCTACATCGCAGACCTCTTCATCCGATTGCGCACAGGTTTCCTGGAGCAGGGGCTGCTGGTCAAAGATAACAAGAAGTTGCGGGACAACTACATCCACACCCTGCAGTTCAAGCTGGATGTGGCTTCCATCATCCCTACAGACCTGATCTATTTTGCTGTGGGCATCCACATCCCTGAGCTGCGCTTCAACCGCCTGCTACACTTTGCCCGCATGTTTGAGTTCTTTGACCACACTGAGACACGCACCAGCTACCCCAACATCTTCCGCATCAGCAACCTGGTCCTCTACATCTTGGTCATCATCCACTGGAATGCCTGCATCTACTACGCCATCTCCAAGTCCATTGGTTTTGGGGTCGACACCTGGGTTTACCCCAACATCACTGACCCTGAGTACGGCTACCTGTCTAGGGAATACATCTATTGCCTTTACTGGTCTACACTGACCCTCACCACCATTGGGGAGACACCACCCCCTGTAAAAGATGAGGAGTACCTATTTGTCATCTTTGATTTCTTGATTGGTGTCCTCATCTTTGCCACCATCGTGGGAAACGTGGGCTCCATGATCTCCAACATGAACGCCACCCGGGCTGAGTTCCAGGCCAAGATTGATGCCGTCAAACACTATATGCAGTTCCGAAAGGTCAGCAAGGAGATGGAAGCCAAGGTCATTAGGTGGTTTGACTACCTCTGGACTAATAAGAAGAGTGTGGATGAGCGGGAAGTTCTCAAGAAACTGCCAGCCAAGCTGAGGGCTGAGATAGCCATCAACGTCCACCTGTCCACACTCAAGAAAGTGAGCATCTTTCAGGACTGTGAGGCTGGCCTGCTGGTGGAGCTGGTATTAAAGCTCCATCCTCAGGTCTTCAGTCCTGGGGATTACATTTGCCGCAAGGGGGATATTGGGAAGGAGATGTACATAATCAAGGAAGGAAAATTGGCAGTGGTGGCTGATGATGGTGTCACTCAGCATGCCCTGCTCTCGGCTGGGAGTTGCTTTGGAGAGATCAGTATCCTTAACATTAAAGGCAGCAAAATGGGCAATCGACGCACAGCCAATATCCGAAGCCTTGGCTACTCAGATCTCTTCTGCTTGTCCAAGGATGATCTTATGGAAGCTGTGACGGAGTACCCTGAGGCCAAGAGGGTCTTGGAGGAGAGAGGCCGGGAGATCCTGATGAAGGAAGGATTGCTGGATGAGAATGAGGTGGCAGCCAGCATCGAGGTGGATGTGCAGGAGAAGCTAGAACAGCTGGAAACCAACATGGAGACCTTGTACACTCGCTTTGCCTGCCTGCTGGCTGAGTACACAGGGGCCCAGCAGAAGCTCAAGCAGCGCATCATCGTTTTGGAAACCAAGATGAAGCAGAATAATGAG---GACGACTACCTGTCAGATGGGATGAATAGCCCCAAGCCAGCTGCTGCTGAGAAGCCAATGAGCCAGGACAGCAAAGTGAAGACGACAGAGTCCAGCAGTTCTGCCCCACCTAAGGCCAGGAAGTGGCTGCCTGTCCTGGACCCATCTGGGGATTACTACTACTGGTGGCTGAACACTATGGTCTTCCCAGTAATGTATAACCTCATCATCATCGTGTGCAGAGCCTGCTTCCCCGACTTGCAGCACTATTATCTGGTGGCCTGGTTAGTACTGGACTGCACGAGTGACCTGCTCTACCTACTGGACATCGTGGTGCGCTTCCACACTGGATTCTTGGAACAGGGCATACTGGTGGTGGACAAGGGTAGGATCTCGAGTCGCTACGTTCGCACCTGGAGCTTCTTCTTGGACCTGGTTTCCCTGTTACCCACGGAAGTGGCCTACGCGAGTCTGGGTCCGCACACACCCGCGCTGAGGCTGAACCGCTTTCTGCGGGTGCCCCGCCTCTTTGAGGCCTTTGACCGCATGGAGACCCGCACAGTTTACCCGAATGCCTTCCGCATCGCCAAGCTGATGCTTTACGTTTTTGTTGTCATCCATTGGAACAGCTGCCTATACTTTGCCCTGTCCCGGTACCTGGGCTTCGGGCGTGACGCCTGGGTGTACCCCGACCCCGCGCAGCCTGGCTTTGAGCAGCTGCGGCGCCAGTACCTCTATAGCTTTTACTTCTCCACGCTGATCCTGACCACCGTGGGCGATACGCCGCTGCCAGACCGGGAGGAGGAGTACCTCTTCATGGTGGCAGACTTCCTACTGGCCGTCATGGGTTTCGCCACCATCATGGGTAGCATGAGCTCTGTCATCTACAACATGAACACTGCAGATGCAGCCTTCTACCCAGACCACGCCCTGGTGAAGAAATACATGAAGCTGCATCACGTCAACCGCAGGCTGGAGCGGCGAGTCATTGACTGGTACCAGCACCTGCAGATCAACAAGAAGATGACCAATGAGGTAGCCATCTTACAGCACTTGCCCGAGCAGTTGCGGGCAGAAGTGGCCGTGTCTGTACACCTGCCTACTCTGAGCCGGGTGCAGATCTTCCAGAACTGTGAGGCCAGCCTGCTGGAGGAGCTGGTGCT---GAAGCTGCAGCCCCAGACCTACTCACCAGGCGAATATGTCTGCCGCAAGGGGGACATCGGCCGAGAGATGTACATCATCCGAGAGGGTCAGCTGGCTGTGGTAGCCGATGATGGTGTCACTCAGTATGCTGTGCTTGGTGCAGGGCTCTACTTTGGGGAGATCAGCATCATCAACATCAAAGGGAACATGTCTGGGAACCGCCGTACAGCCAACATCAAGAGTCTAGGTTATTCAGATCTGTTCTGCCTGAGCAAGGAGGACCTGCAGGAAGTGCTGAGCGAGTATCCACAGGCCCAGGCTGTCATGGAGGAAAAGGGCCGTGAGATCCTGCTCAAAATGAACAAGTTGGACGTAAATGCCGAGGCAGCTGAGATCGCCCTACAGGAGGCCACAGAGGCCCGGCTGCGAGGCCTCGACCAGCAACTCGATGATCTGCAGACCAAGTTCGCGCGACTCCTGGCTGAGCTGGAGTCCAGTGCACTCAAGATCGCCTATCGCATCGAGCGGCTGGAGTGGCAGACCCGGGAGTGGCCAATGCCTGAGGAACTGGCCGAGGCCGACGATGAGGGCGAACCTGGGGAGGGAACGTCCAAGGATGCAGAGGGCAGAGCTGGCCAGGAGGGACCCCCAAGCCCAGAGATGGCGGAGGACGAGCCGAAGCCGACCCAGCTCGACATGCCCCTGGTCCTGGACGAGGACCTGACCAAGCAGATGCGGCTGCGCGTGGAGAGTCTGAAGCGGCGC------------------GGGGGGAAGCGCCAGGATGGCGAGAAGCTGCTGCAGCCGGCCGAGTCCGTGTACCGCATCGACTTCATCCAGCAGCAGAGGCTGCAGTTTGAGCGCTGGGACGTCGTGCTGGACAAGCCGGGCAAGGTCACCGTCACGGGCACCTCCCAGATCTGGACGCCCGACCTCACCAACCTCATGACGCGGCAGCTGCTGGACCCCGCTGCCATCTTCTGGCGCAAGGAGGACTCGGAAGCCATGGATTGGAATGAGGCCGACGCCCTGGAGTTTGGGGAGCGCCTGTCCGAGCTGGCCAAGATCCGCAAGGTCATGTACTTCCTCATCACCTTCAGTGAGGGCGTCGAGCCTGCCAACCTCAAGGCCTCCGTGGTCTTTAGCCAGCTC
Eubalaena_glacialis  ATGACAGAAAAAGCCAGTGGAGTGAAGAGCTCCCCAGCCAATAACCACAGCCATCATGCACCTCCTGCCATCAAGGTCAGTGGCGAAGATGACCACGGGACC---AGCAACAGGCCACAGTCTGCGGCCGACGATGACACCTCCTCAGAACTACAGAGGCTGGCAGAGATGGATGCCCCCCTGCAGAGGAGGGGTGGCTTCCACAGGATTGCCTGCCTGGTGGGGGTCATCAGAGAGTGGGCCAACAAGAATTTCTGCGAGGAGGAGCCCAGACCTGACTCATTCCTTGAGCGTTTCTGTGGGCCTGAGCTCCAGACCGTGACGACACAGCAAGGAGATGGCAAAGGCGACAAGGACAGCGAGGGCAAAGGCACCAAGAAGAAATGTGAAC---TATTTGTCTTGGACCCAGCTGGTGACTGGTACTACCGCTGGCTATTTGTCATTGCCATGCCTGTCTTCTACAACTGGTGCCTACTGGTGGCCAGAGCCTGCTTCAGTGACCTACAGAAAGATTACTACGTAGTGTGGCTGGTGCTGGACTACTTCTCAGACGTGGTCTACATCGCAGACCTCTTCATCCGATTGCGCACAGGTTTCCTGGAGCAGGGGCTGCTGGTCAAAGATAACAAGAAGTTGCGGGACAACTACATCCACACCCTGCAGTTCAAGCTGGATGTGGCTTCCATCATCCCTACAGACCTGATCTATTTTGCTGTGGGCATCCACATCCCTGAGCTGCGCTTCAACCGCCTGCTACACTTTGCCCGCATGTTTGAGTTCTTTGACCGCACTGAGACACGCACCAGCTACCCCAACATCTTCCGCATCAGCAACCTGGTCCTCTACATCTTGGTCATCATCCACTGGAATGCCTGCATCTACTACGCCATCTCCAAGTCCATTGGTTTTGGGGTCGACACCTGGGTTTACCCCAACATCACTGACCCTGAGTACGGCTACCTGTCTAGGGAATACATCTATTGCCTTTACTGGTCTACACTGACCCTCACCACCATTGGGGAGACACCACCCCCTGTAAAAGATGAGGAGTACCTATTTGTCATCTTTGATTTCTTGATTGGTGTCCTCATCTTTGCCACCATCGTGGGAAACGTGGGCTCCATGATCTCCAACATGAACGCCACCCGGGCTGAGTTCCAGGCCAAGATTGATGCCGTCAAACACTATATGCAGTTCCGAAAGGTCAGCAAGGAGATGGAAGCCAAGGTCATTAGGTGGTTTGACTACCTCTGGACTAATAAGAAGAGTGTGGATGAGCGGGAAGTTCTCAAGAAACTGCCAGCCAAGCTGAGGGCTGAGATAGCCATCAACGTCCACCTGTCCACACTCAAGAAAGTGCGCATCTTTCAGGACTGTGAGGCTGGCCTGCTGGTGGAGCTGGTATTAAAGCTCCATCCTCAGGTCTTCAGTCCTGGGGATTACATTTGCCGCAAGGGGGATATTGGGAAGGAGATGTACATAATCAAGGAAGGAAAATTGGCAGTGGTGGCTGATGATGGTGTCACTCAGCATGCCCTGCTCTCGGCTGGGAGTTGCTTTGGAGAGATCAGTATCCTTAACATTAAAGGCAGCAAAATGGGCAATCGACGCACAGCCAATATCCGAAGCCTTGGCTACTCAGATCTCTTCTGCTTGTCCAAGGATGATCTTATGGAAGCTGTGACGGAGTACCCTGAGGCCAAGAGGGTCTTGGAGGAGAGAGGCCGGGAGATCCTGATGAAGGAAGGATTGCTGGATGAGAATGAGGTGGCAGCCAGCATCGAGGTGGATGTGCAGGAGAAGCTAGAACAGCTGGAAACCAACATGGAGACCTTGTACACTCGCTTTGCCTGCCTGCTGGCTGAGTACACAGGGGCCCAGCAGAAGCTCAAGCAGCGCATCATGGTTTTGGAAACCAAGATGAAGCAGAATAATGAG---GACGACTACCTGTCAGATGGGATGAATAGCCCCAAGCCAGCTGCTGCTGAGAAGCCAATGAGCCAGGACAGCAAAGTGAAGACGACAGAGTCCAGCAGTTCTGCCCCACCTAAGGCCAGGAGGTGGCTGCCTGTCCTGGACCCATCTGGGGATTACTACTACTGGTGGCTGAACACTATGGTCTTCCCAGTAATGTATAACCTCATCATCATCGTGTGCAGAGCCTGCTTCCCCGACTTGCAGCACTATTATCTGGTGGCCTGGTTAGTACTGGACTGCACGAGTGACCTGCTCTACCTACTGGACATCGTGGTGCGCTTCCACACTGGATTCTTGGAACAGGGCATACTGGTGGTGGACAAGGGTAGGATCTCGAGTCGCTACGTTCGCACCTGGAGCTTCTTCTTGGACCTGGTTTCCCTGTTACCCACGGAAGTGGCCTACGCGAGTCTGGGTCCGCACACACCCGCTCTGAGGCTGAACCGCTTTCTGCGGGTGCCCCGCCTCTTTGAGGCCTTTGACCGCATGGAGACCCGCACAGTTTACCCGAATGCCTTCCGCATCGCCAAGCTGATGCTTTACGTTTTTGTTGTCATCCATTGGAACAGCTGCCTATACTTTGCCCTGTCCCGGTACCTGGGCTTCGGGCGTGACGCCTGGGTGTACCCCGACCCCGCGCAGCCTGGCTTTGAGCAGCTGCGGCGCCAGTACCTCTATAGCTTTTACTTCTCCACGCTGATCCTGACCACCGTGGGCGATACGCCGCTGCCAGACCGGGAGGAGGAGTACCTCTTCATGGTGGCAGACTTCCTACTGGCCGTCATGGGTTTCGCCACCATCATGGGTAGCATGAGCTCTGTCATCTACAACATGAACACTGCAGATGCAGCCTTCTACCCAGACCACGCCCTGGTGAAGAAATACATGAAGCTGCATCACGTCAACCGCAGGCTGGAGCGGCGAGTCATTGACTGGTACCAGCACCTGCAGATCAACAAGAAGATGACTGATGAGGTAGCCATCTTACAGCACTTGCCCGAGCAGTTGCGGGCAGAAGTGGCCGTATCTGTACACCTGCCTACTCTGAGCCGGGTGCAGATCTTCCAGAACTGTGAGGCCAGCCTGCTGGAGGAGCTGGTGCT---GAAGCTGCAGCCCCAGACCTACTCACCAGGCGAATATGTCTGCCGCAAGGGGGACATCGGCCGAGAGATGTACATCATCCGAGAGGGTCAGCTGGCTGTGGTAGCCGATGATGGTGTCACTCAGTATGCTGTGCTTGGTGCAGGGCTCTACTTTGGGGAGATCAGCATCATCAACATCAAAGGGAACATGTCTGGGAACCGCCGTACAGCCAACATCAAGAGTCTAGGTTATTCAGATCTGTTCTGCCTGAGCAAGGAGGACCTGCAGGAAGTGCTGAGCGAGTATCCACAGGCCCAGGCCGTCATGGAGGAAAAGGGCCGTGAGATCCTGCTCAAAATGAACAAGTTGGACGTAAATGCCGAGGCAGCTGAGATCGCCCTACAGGAGGCCACAGAGGCCCGGCTGCGAGGCCTCGACCAGCAACTCGATGATCTGCAGACCAAGTTCGCGCGACTCCTGGCTGAGCTGGAGTCCAGTGCACTCAAGATCGCCTATCGCATCGAGCGGCTGGAGTGGCAGACCCGGGAGTGGCCAATGCCTGAGGAACTGGCCGAGGCCGACGATGAGGGCGAACCTGGGGAGGGAACGTCCAAGGATGCAGAGGGCAGAGCTGGCCAGGAGGGACCCCCAAGCCCAGAGATGGCGGAGGACGAGCCGAAGCCGACCCAGCTCGACATGCCCCTGGTCCTGGACGAGGACCTGACCAAGCAGATGCGGCTGCGCGTGGAGAGTCTGAAGCGGCGC------------------GGGGGGAAGCGCCAGGATGGCGAGAAGCTGCTGCAGCCGGCCGAGTCCGTGTACCGCATCGACTTCATCCAGCAGCAGAGGCTGCAGTTTGAGCGCTGGGACGTCGTGCTGGACAAGCCGGGCAAGGTCACCGTCACGGGCACCTCCCAGATCTGGACGCCCGACCTCACCAACCTCATGACGCGGCAGCTGCTGGACCCCGCTGCCATCTTCTGGCGCAAGGAGGACTCGGAAGCCATGGATTGGAATGAGGCCGACGCCCTGGAGTTTGGGGAGCGCCTGTCCGAGCTGGCCAAGATCCGCAAGGTCATGTACTTCCTCATCACCTTCAGCGAGGGCGTCGAGCCTGCCAACCTCAAGGCCTCCGTGGTCTTTAGCCAACTC
Eubalaena_japonica  ATGACAGAAAAAGCCAGTGGAGTGAAGAGCTCCCCAGCCAATAACCACAGCCATCATGCACCTCCTGCCATCAAGGTCAGTGGCGAAGATGACCACGGGACC---AGCAACAGGCCACAGTCTGCGGCCGACGATGACACCTCCTCAGAACTACAGAGGCTGGCAGAGATGGATGCCCCCCTGCAGAGGAGGGGTGGCTTCCACAGGATTGCCTGCCTGGTGGGGGTCATCAGAGAGTGGGCCAACAAGAATTTCTGCGAGGAGGAGCCCAGACCTGACTCATTCCTTGAGCGTTTCTGTGGGCCTGAGCTCCAGACCGTGACGACACAGCAAGGAGATGGCAAAGGCGACAAGGACAGCGAGGGCAAGGGCACCAAGAAGAAATGTGAAC---TATTTGTCTTGGACCCAGCTGGTGACTGGTACTACCGCTGGCTATTTGTCATTGCCATGCCTGTCTTCTACAACTGGTGCCTACTGGTGGCCAGAGCCTGCTTCAGTGACCTACAGAAAGATTACTACGTAGTGTGGCTGGTGCTGGACTACTTCTCAGACGTGGTCTACATCGCAGACCTCTTCATCCGATTGCGCACAGGTTTCCTGGAGCAGGGGCTGCTGGTCAAAGATAACAAGAAGTTGCGGGACAACTACATCCACACCCTGCAGTTCAAGCTGGATGTGGCTTCCATCATCCCTACAGACCTGATCTATTTTGCTGTGGGCATCCACATCCCTGAGCTGCGCTTCAACCGCCTGCTACACTTTGCCCGCATGTTTGAGTTCTTTGACCGCACTGAGACACGCACCAGCTACCCCAACATCTTCCGCATCAGCAACCTGGTCCTCTACATCTTGGTCATCATCCACTGGAATGCCTGCATCTACTACGCCATCTCCAAGTCCATTGGTTTTGGGGTCGACACCTGGGTTTACCCCAACATCACTGACCCTGAGTACGGCTACCTGTCTAGGGAATACATCTATTGCCTTTATTGGTCTACACTGACCCTCACCACCATTGGGGAGACACCACCCCCTGTAAAAGATGAGGAGTACCTATTTGTCATCTTTGATTTCTTGATTGGTGTCCTCATCTTTGCCACCATCGTGGGAAACGTGGGCTCCATGATCTCCAACATGAACGCCACCCGGGCTGAGTTCCAGGCCAAGATTGATGCCGTCAAACACTATATGCAGTTCCGAAAGGTCAGCAAGGAGATGGAAGCCAAGGTCATTAGGTGGTTTGACTACCTCTGGACTAATAAGAAGAGTGTGGATGAGCGGGAAGTTCTCAAGAAACTGCCAGCCAAGCTGAGGGCTGAGATAGCCATCAACGTCCACCTGTCCACACTCAAGAAAGTGCGCATCTTTCAGGACTGTGAGGCTGGCCTGCTGGTGGAGCTGGTATTAAAGCTCCATCCTCAGGTCTTCAGTCCTGGGGATTACATTTGCCGCAAGGGGGATATTGGGAAGGAGATGTACATAATCAAGGAAGGAAAATTGGCAGTGGTGGCTGATGATGGTGTCACTCAGCATGCCCTGCTCTCGGCTGGGAGTTGCTTTGGAGAGATCAGTATCCTTAACATTAAAGGCAGCAAAATGGGCAATCGACGCACAGCCAATATCCGAAGCCTTGGCTACTCAGATCTCTTCTGCTTGTCCAAGGATGATCTTATGGAAGCTGTGACGGAGTACCCTGAGGCCAAGAGGGTCTTGGAGGAGAGAGGCCGGGAGATCCTGATGAAGGAAGGATTGCTGGATGAGAATGAGGTGGCAGCCAGCATCGAGGTGGATGTGCAGGAGAAGCTAGAACAGCTGGAAACCAACATGGAGACCTTGTACACTCGCTTTGCCTGCCTGCTGGCTGAGTACACAGGGGCCCAGCAGAAGCTCAAGCAGCGCATCATGGTTTTGGAAACCAAGATGAAGCAGAATAATGAG---GACGACTACCTGTCAGATGGGATGAATAGCCCCAAGCCAGCTGCTGCTGAGAAGCCAATGAGCCAGGACAGCAAAGTGAAGACGACAGAGTCCAGCAGTTCTGCCCCACCTAAGGCCAGGAAGTGGCTGCCTGTCCTGGACCCATCTGGGGATTACTACTACTGGTGGCTGAACACTATGGTCTTCCCAGTAATGTATAACCTCATCATCATCGTGTGCAGAGCCTGCTTCCCCGACTTGCAGCACTATTATCTGGTGGCCTGGTTAGTACTGGACTGCACGAGTGACCTGCTCTACCTACTGGACATCGTGGTGCGCTTCCACACTGGATTCTTGGAACAGGGCATACTGGTGGTGGACAAGGGTAGGATCTCGAGTCGCTACGTTCGCACCTGGAGCTTCTTCTTGGACCTGGTTTCCCTGTTGCCCACGGAAGTGGCCTACGCGAGTCTGGGTCCGCACACACCCGCGCTGAGGCTGAACCGCTTTCTGCGGGTGCCCCGCCTCTTTGAGGCCTTTGACCGCATGGAGACCCGCACAGTTTACCCGAATGCCTTCCGCATCGCCAAGCTGATGCTTTACGTTTTTGTTGTCATCCATTGGAACAGCTGCCTATACTTTGCCCTGTCCCGGTACCTGGGCTTCGGGCGTGACGCCTGGGTGTACCCCGACCCCGCGCAGCCTGGCTTTGAGCAGCTGCGGCGCCAGTACCTCTATAGCTTTTACTTCTCCACGCTGATCCTGACCACCGTGGGCGATACGCCGCTGCCAGACCGGGAGGAGGAGTACCTCTTCATGGTGGCAGACTTCCTACTGGCCGTCATGGGTTTCGCCACCATCATGGGTAGCATGAGCTCTGTCATCTACAACATGAACACTGCAGATGCAGCCTTCTACCCAGACCACGCCCTGGTGAAGAAATACATGAAGCTGCATCACGTCAACCGCAGGCTGGAGCGGCGAGTCATTGACTGGTACCAGCACCTGCAGATCAACAAGAAGATGACCGATGAGGTAGCCATCTTACAGCACTTGCCCGAGCAGTTGCGGGCAGAAGTGGCCGTATCTGTACACCTGCCTACTCTGAGCCGGGTGCAGATCTTCCAGAACTGTGAGGCCAGCCTGCTGGAGGAGCTGGTGCT---GAAGCTGCAGCCCCAGACCTACTCACCAGGCGAATATGTCTGCCGCAAGGGGGACATCGGCCGAGAGATGTACATCATCCGAGAGGGTCAGCTGGCTGTGGTAGCCGATGATGGTGTCACTCAGTATGCTGTGCTTGGTGCAGGGCTCTACTTTGGGGAGATCAGCATCATCAACATCAAAGGGAACATGTCTGGGAACCGCCGTACAGCCAACATCAAGAGTCTAGGTTATTCAGATCTGTTCTGCCTGAGCAAGGAGGACCTGCAGGAAGTGCTGAGCGAGTATCCACAGGCCCAGGCCGTCATGGAGGAAAAGGGCCGTGAGATCCTGCTCAAAATGAACAAGTTGGACGTAAATGCCGAGGCAGCTGAGATCGCCCTACAGGAGGCCACAGAGGCCCGGCTGCGAGGCCTCGACCAGCAACTCGATGATCTGCAGACCAAGTTCGCGCGACTCCTGGCTGAGCTGGAGTCCGGTGCACTCAAGATCGCCTATCGCATCGAGCGGCTGGAGTGGCAGACCCGGGAGTGGCCAATGCCTGAGGAACTGGCCGAGGCCGACGATGAGGGCGAACCTGGGGAGGGAACGTCCAAGGATGCAGAGGGCAGAGCTGGCCAGGAGGGACCCCCAAGCCCAGAGATGGCGGAGGATGAGCCGAAGCCGACCCAGCTCGACATGCCCCTGGTCCTGGACGAGGACCTGACCAAGCAGATGCGGCTGCGCGTGGAGAGTCTGAAGCGGCGC------------------GGGGGGAAGCGCCAGGATGGCGAGAAGCTGCTGCAGCCGGCCGAGTCCGTGTACCGCATCGACTTCATCCAGCAGCAGAGGCTGCAGTTTGAGCGCTGGGACGTCGTGCTGGACAAGCCGGGCAAGGTCACCGTCACGGGCACCTCCCAGATCTGGACGCCCGACCTCACCAACCTCATGACGCGGCAGCTGCTGGACCCCGCTGCCATCTTCTGGCGCAAGGAGGACTCGGAAGCCATGGATTGGAATGAGGCCGACGCCCTGGAGTTTGGGGAGCGCCTGTCCGAGCTGGCCAAGATCCGCAAGGTCATGTACTTCCTCATCACCTTCAGCGAGGGCGTCGAGCCTGCCAACCTCAAGGCCTCCGTGGTCTTTAGCCAGCTC
Feresa_attenuata  ATGACAGAAAAAGCCAATGGAGTGAAGAGCTCCCTAGCCAATAACCACAGCCATCATGCACCTCCTGCCATCAAGGTCAATGGCGAAGATGACCACAGGACC---AGCAACAGNNNNNNNTCTGCGGCCGACGATGACACCTCCTCAGAACTACAGAGG---------------------CTGCAGAAGAGGGGTGGCTTCTGCAGGATTGCCTGCCTGGTGGGGGTCATCAGAGAGTGGGCCAACAAGAATTTCCACGAGGAGGAGCCCAGACCTGACTCGTTCCTTGAGCGTTTCTGTGGGCCTGAGCTCCAGACCGTGACGACACAGCAAGGAGATGGCAAAGGCGACAAGGACAGCGAGGGCAAGGGCAGCAAGAAGAAATGTGAAC---TATTTGTCTTGGACCCAGCTGGGGACTGGCACTACCGCNNNCTATTTGTCATCGCCATGCCTGTCCTCTACAACTGGTGCCTTCTGGTGGCCAGAGCCT------GTGACCTACAGAAAGATTACTGCATAGTATGGCTGGTGCTGGACTACTTCTCAGATGTGGTCTACATCGCAGACCTCTTCATCCGATTGCGCACAGGTTTCCTGGAGCAGGGGCTGCTGGTCAAAGATACCAAGATGTTGCGGGACAACTACATCCACACCCTGCAGTTCAAGCTGGATGTGGCTTCCATCATCCCTACAGACCTGATCTATTTTGCTGTGGGCATCCACAGACCTGAGCTGCGCTTCAACCACCTGCTACACTTTGCCCGGATGTTTGAGTTCTTTGACCGCACTGAGACACGCACCAGCCACCACAACATCTTCCACATCAGCAACCTGGTCCTCTACATCTTGGTCATCATCTGCTGGAATGCCTGCATCTACTACGCCATCTCCAAGTCCATTGGTTTTGGGGTCGACACCTGGGTTTACTCCAACATCATTGACCCTGAGTATGGCTACCTGTCTAGGGAATGCATCTATTGCCTTTACTGGTCTACACTGACCCTCACCACCATTGGGGTGACACCACCCCCCGTAAAAGATGAGGAGTACCTATTTGTCATCTTTGATTTCCCGATTGGTGTCCTCATCTTTGCCACCATCGTGGGTAACGTGGGCTCCATGATCTCCAACATGAACGCCACCCGGGCTGAGTTCCAGGCCAAGATCGATGCCGTCAAACTCTATATGCAGTTCCAAAAGGTCAGCAAGGAGATGGAAGCCAAGGTCATTAGGTGGTTTGACTACCTCTGGACCAATAAGAAGAGTGTGGATGAGCGGGAAGTTCTCAAGAAGCTGCCATCCAAGCTGAGGGCTGAGATAGCCATCAACGTCCACCTGTTCACACTCAAGAAAGTGTGCATCTTTCAGGATTGTGAGGCTGGCCTGCTGGTGGAGCTGGTATTAAAGCTCCATCCTCAGGTCTTCAGTCCTGGGGATTACNNNNNNNNNNAAGGGGGTATTGGGAAGGAGATGTACATAATCAAGGAAGGAAAATTGGCAGTGGTGGCTGATGATGGTGTCACTCAGTATGCCCTGCTCTTGGCTGGGAGTTGCTTTGGAGAGATCAGTATTCTTAACATTAAAGGCAGCAAAACGGGCAATNNNCGCACAGCCGATATCCGAAGCCTTGGCTACTCAGATCTCTTCTGCTTGTCCAAGGATGATCTTATGGAAGTTGTGACGGAGTACCCTGATGCCAAGAGGGTCTTGGAGGAGAGAGGCCGGGAGATCTTGATGAAGGAGGGATTGCTGGATGAGAATGAGGTGGCAGCCAGCATCGAGGCGGATGTGCAGAAGAAGCTAGAACAGCTGGAAACCAACATGGAGACCTTGTACACTCGCTTTCCCTGCCTGCTGGCTGAGTACCCAGGGGCCCAGCAGAAGCTCAGGCAGCGCATCATGGTTTTGGAAACCAAGATGAAGCAGAATAATGAG---GATGACTACCTGTCAGATGGAATGAATAGCCCCAAGCCAGCTGCTGCTGAGAAGCCAATGAGCCAGGACAGCAAAGTGAAGACGACAGAGTCCAGCAGTTCTGCCCCACCCAAGGCCAGGAAGTTGCTGCCTGTCCTGGACCCATCTGGGGATTACTACTACTGGTGGCTGAACACTATGGTCTTCCCAGTAATGTATAACCTCATCATCGTCGTGTGCAGAGCCTGCTCTCCCGACTTGCAGCGCTATTATCTGGTGGCCTGGTTAGTACTNGACTGCACGAGTGACCTGCTCTACCTACTGGACATCGTGGTGCGCTTCCACACTGGATTCTTGGAACAAGGCATACTGGTGGTGGACAAGGGTAGGATCTCGAGTCGCTACGTTCGCACCTGGAGCTTCTTCTTGGACCTGGCTTCCCTGTTACCCACGGAAGTGGCCTATGTGAGTCTGGGTCCGCACACGCCCACGCTGAGGCTGAACCGCATTCTGCGGGTGCCCCGCCCCTTTGAGGCCTTTGACCGCATGGAGACCTGCACAGTTCACCCGAATGCCTTCCGCATCGCCAAGCTGATGCTTTACGTTTTTGCTGTCATCCATTGGAACAGCTGCCTATACTTTGCCCTGTCCCGGTACCTGGGCTTCGGAAGTGACGCCTGGGTGTACCCCGACCCCGTGCAGCCTGGCTTTGAGCAGCTGCGGCGCCAGTACCTCTATAGCTTTTACTTCTCCACGCTGATCCTGACCACCGTGGGCGATACACCGCTGTCAGACCGGGAGGAGGAGTACCTCTTCATGGTGGGAGACTTCCTACCGGCCGTCATGGGTTTCGCCACCATCATGGGTAGCATGAGCTCTGTCATCTACAACATGAACACTGCAGATGCAGCCTTCTACCCAGACCACGCCCTGGTGAAGAAATACATGAAGCTGCATTGCGTCAACCGCAGGCTGCAGCGGCGAGTCATGGACTGGTACCAGCACCTGCAGATCAACAAGAAGATGACCAATGAGGTAGCCATCTTACAGCACTTGCCTGAGCGGTTGCGGGCAGAAGTGGCCGTGTCTGTACACCTGCCTACTCTGAGCCGGGTGCGGATCTTCCAGAACTGTGAGGCCGGCCTGCTGGAGGAGCTGGTGCT---GAAGCTGCAGCCCCAGACCTACTCACCAGGCAAACACATCTGCCGCAAGGGGGACACTGGCCGAGAGATGTACATCATCCAAGAGGGTCAGCCGGCTGTGGTAGCCGATGATGGTGTCACTCGGTATGCTGTGCCTGGTGCAGGGCTCTACTGTGGGGAGATCAGCATCATCAACATCAAAGGGAACATGTCTGGGAACCGCCGTACAGCCAACATCAAGAGTCYAGGTTATTCGGATCTGTTCTGCCTGAGCAAGGAGGACCTGCAGGAAGTGCTGAGCGAGTATCCACAGGCCCAGGCCGTCATGGAGGAAAAGGGCCGTGAGATCCTGCTCACAATGAACAAGTTGGACGTAAACGCCGAGGCAGCTGAGACCGCCCTACAGGAGGCCACGGAGGCCCAGCTGCGAGGCCTCGACCAGCAACTCGATGATCTGCAGACCAGGTTCGCACGACTCCTGGCTGAGCTGGAGTCCAGGGCACTCAAGATCGCCTATCGCATCGAGCGGCAGGAGTGGCAGACTCAGGAGTGGCCAATGCCTGAGGAACTGGCCGAGGCCGACCATGAGGGCAAACCTGGGGAGGGAACGTCCAAGGATGGAGAGGGCAGAGCTGGCCAGGAGGGACCCCCAAGCCCAGAGATGGCGGAGAACGAGCCGAAGCCGACCCAGCTGGACACGCCCCTGGTCCTGGGTGAGGACCTGACCAAGCAGATGCGGCTGCGCGTGGAGAGTCTGAAGCAGCGC------------------GGGGGGAAGCGCCAGGATGGCGAGAAGCTGCCGCCGCCAGCCGAGTCCGTGTACCACATCGACTTCATCCAGCAGCAGAGGCTG---------------AACGTCATGCTGGACAAGCCGGGCAAGGTCACCATCACGGGCACCTCCCAGATCTGGATGCCCGACCTCACCAACCTCATGACGCGGCAGCTGCTGGACCGCGCTGCCATCTTCTGGCGCAAGGAGGACTCGGAAGCCATGGATTGGAATGAGGCCGACGCCCTGGAGTTTGGGGAGCGCCTGTCCGAGCTGGCCAAGATCCGCAAGGTCATGTACTTCCTCATCACCTTCAGCGAGGGCATCGAGCCTGCCAACCTCAAGGCCTCCGTGGTCTTTAGCCAGCTC
Giraffa_camelopardalis  ATGACAGAAAAAGCCAATGGCGTGAAGAGCTCCCCAGCCAATAACCACAACCACCATGCCCCCCCTACCATCAAGGCCAATGGCAAAGATGACCACAGGGCC---AGTAGCCGGCCACAGTCTGCGGCTGACGATGATACCTCCTCAGAGCTACAGCGACTGGCAGAGATGGACGCCCCCCCGCAGAGGAGGGGTGGCTTCCGCAGGATTGCCCGTCTGGTGGGAGTCCTCAGAGAGTGGGCTAACAGGAACTTCCGTGAGGAGGAGCCTAGACCTGACTCGTTCCTTGAGCGTTTCCGGGGGCCTGAGCTCCACACCGTGACAACACAGCAAGGGGACGGCAAAGGCGACAAGGACGGCGAGGGCAAGGGCACCAAGAAGAAGTTTGAAT---TCTTTGTCTTGGACCCAGCCGGGGACTGGTACTACCGCTGGCTGTTTCTCATTGCCTTGCCCGTCCTCTACAACTGGTGCATACTGGTGGCCAGAGCCTGCTTCAGTGACCTGCAGAAAGGTTACTACATAGTGTGGCTGGTGCTGGATTACATCTCAGATGTGGTCTACATCGCAGACCTCTTCATCCGATTGCGCACAGGTTTCTTGGAGCAGGGGCTACTGGTGACAGACACCAAGAAGTTGCGGGACAAGTACATGCACACCATGCAGTTCAAGCTGGATGTGGCCTCTGTCATCCCTACGGACCTGGTCTATTTTGCTGTGGGGATCCACAACCCTGAGGTGCGCTTCAACCGCCTGTTACACTTTGCCCGCATGTTTGAGTTCTTTGACCGCACTGAGACACGCACCAGCTACCCCAACATCTTCCGAATCAGCAACCTGGTCCTCTATATCTTGGTCATCATCCACTGGAATGCCTGCATCTACTATGCCATCTCCAAGTCCATCGGTTTTGGGGTCGACACCTGGGTTTACCCCAACATCACTGACCCTGAGTATGGCTACCTGTCTAGGGAGTACATCTATTGCCTTTACTGGTCTACACTGACCCTCACCACCGTTGGGGAGACACCACCCCCTGTAAAGGACGAGGAGTACCTGTTTGTCATCTTTGACTTCCTGATTGGTGTCCTCATCTTTGCCACCATCGTGGGAAATGTGGGCTCCATGATCTCCAACATGAATGCCACCCGGGCTGAGTTCCAGGCCAAGATTGATGCTGTCAAACATTATATGCAGTTCCGAAAGGTCAGCAAGGAAATGGAAGCCAAGGTCATTAGGTGGTTTGACTACTTGTGGACCAATAAGAAGAGTGTGGATGAGCGAGAAGTCCTCAAAAACCTGCCAGCCAAGCTTAGGGCTGAGATAGCCATCAATGTCCACCTGTCCACACTCAAGAAAGTGCGCATCTTTCAGGACTGTGAGGCTGGCCTGCTGGTGGAACTGGTATTAAAGCTCCGGCCTCAGGTCTTCAGCCCTGGGGACTACATTTGCCGCAAGGGGGATATTGGGAAGGAGATGTACATAATCAAGGAGGGAAAATTGGCAGTGGTGGCTGATGATGGTGTCACTCAGTATGCCCTGCTCTTGGCTGGGAGTTGCTTTGGAGAGATCAGTATCCTTAATATTAAGGGCAGCAAAATGGGCAATCGGCGCACAGCCAACATCCGCAGTCTTGGCTACTCTGATCTCTTCTGCTTGTCCAAGGATGATCTTATGGAAGCTGTGACTGAGTACCCTGATGCCAAGAGGGTCTTGGAGGAGAGAGGCCGGGAGATTCTGATGAAGGAGGGCTTGTTGGATGAGAATGAGGTGGCAGCCAGCATGGAGGTAGATGTGCAGGAGAAGCTAGAACAGCTGGAGACCAACATGGACACCTTGTACACTCGTTTTGCCCGCCTGCTGGCCGAGTACACAGGAGCCCAGCAGAAGCTCAAGCAGCGCATCACAGTTTTGGAAACCAAGATGAAACAGAATAATGAG---GATGACTACCTGTCAGATGGGATGAACAGCCCAGAGCCA---CCTGCCGAGAAGCCAATGAGCCAGGACAGCAAAGTGAAGACGACAGAGTCCAGCCCTCCTGTCCTAACCAAGGCCAGGAAGTCTCTGCTGGTCCTGGACCCATCTGGGGATTACTACTACTGGTGGCTGAACACAATGGTCTTCCCAGTAATGTATAACCTCATCGTCATCGTGTGCAGAGCCTGCTTCCCCGACTTGCAGCACGGTTATCTGGTGGCCTGGTTAGTGCTGGACTACACAAGTGACCTGTTCTACCTCCTGGACATCGTGGTGCGCTTCCACACTGGATTCTTGGAACAGGGCATCCTGGTGGTAGACAAAGGTAGGATCTCGAGTCGCTACGTTCGCACCCGGAGCTTCTTCTTGGACCTAGTTTCCCTGTTGCCCACGGATGTTGCCTATGTGAGTCTGGGTCCACACACACCCACGCTGAGACTAAACCGCTTTCTGCGAGTGCCCCGCCTCTTTGAGGCATTTGACCGCACGGAGACCCGCACAGCTTACCCGAACGCCTTCCGCATCACCAAGCTGATGCTTTACATTTTTGTGGTCATCCATTGGAACAGCTGCCTCTACTTTGCTCTGTCCCGGTACCTGGGCTTCGGGCGTGACATCTGGGTGTACCCCGACCCCGCGCAGCCCGGCTTTGAGCGGCTGCGGCGCCAGTACCTCTACAGCTTTTACTTTTCTACACTGATCCTGACCACCGTGGGCGACACGCCGCCGCCAGCCCGGGAGGAGGAGTACCTCTTCATGGTGGGCGACTTCCTGCTGGCCGTCATGGGTTTCGCCACCATCATGGGTAGCATGAGCTCTGTCATCTACAACATGAACACAGCAGATGCAGCCTTCTACCCAGACCACGCACTGGTGAAGAAGTACATGAAGCTGCATCATGTCAACCACCGGCTGGAGCGGCGAGTCATTGACTGGTACCAGCACCTGCAGATCAACAAGAAGATGACCAATGAGGTAGCCATCTTACAGCACTTGCCCGAGCGGTTGCGGGCAGAAGTGGCCGTGTCTGTGCACCTGCCTACCCTGAGCCGGGTACAGATCTTCCAAAACTGTGAGGCCAGCCTGCTGGAGGAGCTGGTGCT---GAAGCTGCAGCCCCAGACCTACTCACCGGGTGAATATGTCTGCCGCAAAGGGGATATTGGCCGAGAGATGTACATCATCCGAGAGGGTCAGCTGGCCGTGGTGGCCGATGATGGTGTCACCCAGTATGCTGTGCTTGGTGCAGGGCTCTACTTTGGGGAGATCAGCATCATCAACATCAAAGGGAACATGTCTGGGAATCGCCGTACAGCCAACATCAAGAGTCTAGGTTATTCGGACCTGTTCTGCCTGAGCAAGGAGGACCTGCGGGAAGTGCTGAGCGAGTACCCGCAGGCCCAGGCCGTCATGGAGGAAAAGGGCCGTGAGATCCTGCTCAAAATGAACAAGTTGGATGTAAATGCAGAGGCAGCCGAGATCGCCCTACAGGAGGCCACGGAGGCCCGGCTGCAAGGCCTCGACCAGCAACTCGATGATCTGCAAACCAAGTTTGCTCGACTCCTGGCTGAGCTGGAGTCCAGTGCACTCAAGATCGCCTATCGCATCGAGCGGCTGGAGTGGCAGACCCGGGAGTGGCCAATGCCTGAGGAACTCATCGAGGCTGATGACGAGGGTGAAACTGGGGAGGGAACGTCCAAAGATGGAGAGGGCAGAGCTGGCCGGGAGGGACCTCCAGGCCTAGAGATGGCGGAGGACGAGCCGAGGCCTTCGCAGCTCAGCATGCCCTTAGTCCTGGACCGGGACCTGACCAAGCAGATGCGGCTGCGCGTGGAGAGCCTGAAGCAGCGC------------------GGCCAGAAGCGCCAGGATGGAGAGAAGCTGCTGCGGCCGACCGAGTCCGTGTACCGCATTGACTTCATCCAGCAGCACAGGCTGCAGTTTGAGCGCTGGGACGTCGTGCTCGACCAGCCGGGCAAGGTCACCATCACGGGCACCTCCCAGAACTGGACGCCCGACCTCACCAACCTCATGACGCGGCAGCTGCTCGACCCCGTGGCCATCTTCTGGCGCAAGGAGGACTCGGAGGCCATGGACTGGAATGAGGCAGACGCCCTGGAGTTCGGAGAGCGCCTGGCCGACCTGGCCAAGATCCGCAAGGTCATGTACTTCCTCTTCGCCTTCAGCGAGGGCCTCGAGCCCACCAACCTCAAGGCTTCCGTGGTCTTTAACCAGCTC
Globicephala_macrorhynchus  ATGACAGAAAAAGCCAATGGAGTGAAGAGCTCCCTAGCCAATAACCACAGCCATCATGCACCTCCTGCCATCAAGGTCAATGGCGAAGATGACCACAGGACC---AGCAACAGNNNNNNNTCTGCGGCCGACGATGACACCTCCTCAGAACTACAGAGG---------------------CTGCAGAAGAGGGGTGGCTTCTGCAGGATTGCCTGCCTGGTGGGGGTCATCAGAGAGTGGGCCAACAAGAATTTCCACGAGGAGGAGCCCAGACCTGACTCGTTCCTTGAGCGTTTCTGTGGGCCTGAGCTCCAGACCGTGACGACACAGCAAGGAGATGGCAAAGGCGACAAGGACAGCGAGNNNNNNNNNNNNNNGAAGAAATGTGAAC---TATTTGTCTTGGACCCAGCTGGGGACTGGCACTACCGCNNNCTATTTGTCATCGCCATGCCTGTCCTCTACAACTGGTGCCTTCTGGTGGCCAGAGCCT------GTGACCTACAGAAAGATTACTGCATAGTATGGCTGGTGCTGGACTACTTCTCAGATGTGGTCTACATCGCAGACCTCTTCATCCGATTGCGCACAGGTTTCCTGGAGCAGGGGCTGCTGGTCAAAGATACCAAGATGTTGCGGGACAACTACATCCACACCCTGCAGTTCAAGCTGGATGTGGCTTCCATCATCCCTACAGACCTGATCTATTTTGCTGTGGGCATCCACAGACCTGAGCTGCGCTTCAACTGCCTGCTACACTTTGCCCGGATGTTTGAGTTCTTTGACCGCACTGAGACACGCACCAGCCACCACAACATCTTCCACATCAGCAACCTGGTCCTCTACATCTTGGTCATCATCTGCTGGAATGCCTGCATCTACTACGCCATCTCCAAGTCCATTGGTTTTGGGGTCGACACCTGGGTTTACTCCAACATCATTGACCCTGAGTATGGCTACCTGTCTAGGGAATGCATCTATTGCCTTTACTGGTCTACACTGACCCTCACCACCATTGGGGTGACACCACCCCCCGTAAAAGATGAGGAGTACCTATTTGTCATCTTTGATTTCCCGATTGGTGTCCTCATCTTTGCCACCATCGTGGGTAACGTGGGCTCCATGATCTCCAACATGAACGCCACCCGGGCTGAGTTCCAGGCCAAGATCGATGCCGTCAAACTCTATATGCAGTTCCAAAAGGTCAGCAAGGAGATGGAAGCCAAGGTCATTAGGTGGTTTGACTACCTCTGGACCAATAAGAAGAGTGTGGATGAGCGGGAAGTTCTCAAGAAGCTGCCATCCAAGCTGAGGGCTGAGATAGCCATCAACGTCCACCTGTTCACACTCAAGAAAGTGTGCATCTTTCAGGATTGTGAGGCTGGCCTGCTGGTGGAGCTGGTATTAAAGCTCCATCCTCAGGTCTTCAGTCCTGGGGATTACNNNNNNNNNNAAGGGGGTATTGGGAAGGAGATGTACATAATCAAGGAAGGAAAATTGGCAGTGGTGGCTGATGATGGTGTCACTCAGTATGCCCTGCTCTTGGCTGGGAGTTGCTTTGGAGAGATCAGTATTCTTAACATTAAAGGCAGCAAAACGGGCAATCGACGCACAGCCAATATCCGAAGCCTTGGCTACTCAGATCTCTTCTGCTTGTCCAAGGATGATCTTATGGAAGCTGTGACGGAGTACCCTGATGCCAAGAGGGTCTTGGAGGAGAGAGGCCGGGAGATCTTGATGAAGGAGGGATTGCTGGATGAGAATGAGGTGGCAGCCAGCATCGAGGCGGATGTGCAGAAGAAGCTAGAACAGCTGGAAACCAACATGGAGACCTTGTACACTCGCTTTCCCTGCCTGCTGGCTGAGTACCCAGGGGCCCAGCAGAAGCTCAGGCAGCGCATCATGGTTTTGGAAACCAAGATGAAGCAGAATAATGAG---GATGACTACCTGTCAGATGGAATGAATAGCCCCAAGCCAGCTGCTGCTGAGAAGCCAATGAGCCAGGACAGCAAAGTGAAGACGACNNAGTCCAGCAGTTCTGCCCCACCCAAGGGCAGGAAGTTGCTGCCTGTCCTGGACCCATCTGGGGATTACTACTACTGGTGGCTGAACACTATGGTCTTCCCAGTAATGTATAACCTCATCATCGTCGTGTGCAGAGCCTGCTTTCCCGACTTGCAGCGCTATTATCTGGTGGCCTGGTTAGTACTGGACTGCACGAGTGACCTGCTCTACCTACTGGACATCGTGGTGCGCTTCCACACTGGATTCTTGGAACAAGGCATACTGGTGGTGGACAAGGGTAGGATCTCGAGTCGCTACGTTCGCACCTGGAGCTTCTTCTTGGACCTGGCTTCCCTGTTACCCACGGAAGTGGCCTATGTGAGTCTGGGTCCGCACACGCCCACGCTGAGGCTGAACCGCATTCTGCGGGTGCCCCGCCCCTTTGAGGCCTTTGACCGCATGGAGACCTGCACAGTTCACCCGAATGCCTTCCGCATCGCCAAGCTGATGCTTTACGTTTTTGCTGTCATCCATTGGAACAGCTGCCTATACTTTGCCCTGTCCCGGTACCTGGGCTTCGGGAGTGACGCCTGGGTGTACCCCGACCCCGTGCAGCCTGGCTTTGAGCAGCTGCGGCGCCAGTACCTCTATAGCTTTTACTTCTCCACGCTGATCCTGACCACCGTGGGCGATGCGCCGCTGTCAGACCGGGAGGAGGAGTACCTCTTCATGGTGGGAGACTTCCTACCGGCCGTCATGGGTTTCGCCACCATCATGGGTAGCATGAGCTCTGTCATCTACAACATGAACACTGCAGATGCAGCCTTCTACCCAGACCACGCCCTGGTGAAGAAATACATGAAGCTGCATTGCGTCAACCGCAGGCTGCAGCGGCGAGTCATGGACTGGTACCAGCACCTGCAGATCAACAAGAAGATGACCAATGAGGTAGCCATCTTACAGCACTTGCCTGAGCGGTTGCGGGCAGAAGTGGCCGTGTCTGTACACCTGCCTACTCTGAGCCGGGTGCGGATCTTCCAGAACTGTGAGGCCGGCCTGCTGGAGGAGCTGGTGCT---GAAGCTGCAGCCCCAGACCTACTCACCAGGCAAACACATCTGCCGCAAGGGGGACACTGGCCGAGAGATGTACATCATCCAAGAGGGTCAGCCGGCTGTGGTAGCCGATGATGGTGTCACTCGGTATGCTGTGCCTGGTGCAGGGCTCTACTGTGGGGAGATCAGCATCATCAACATCAAAGGGAACATGTCTGGGAACTGCCGTACAGCCAACATCAAGAGTCTAGGTTATTCGGATCTGTTCTGCCTGAGCAAGGAGGAYCTGCAGGAAGTGCTGAGCGAGTATCCACAGGCCCAGGCCGTCATGGAGGAAAAGGGCCGTGAGATCCTGCTCACAATGAACAAGTTGGACGTAAACGCCGAGGCAGCTGAGACCGCCCTACAGGAGGCCACGGAGGCCCAGCTGCGAGGCCTCGACCAGCAACTCGATGATCTGCAGACCAGGTTCGCACGGCTCCTGGCTGAGCTGGAGTCCAGGGCACTCAAGATCGCCTATCGCATCGAGCGGCAGGAGTGGCAGACTCAGGAGTGGCCAATGCCTGAGGAACTGGCCGAAGCCGACCATGAGGGCAAACCTGGGGAGGGAACGTCCAAGGATGGAGAGGGCAGAGCTGGCCAGGAGGGACCCCCAAGCCCAGAGATGGCGGAGAACGAGCCGAAGCCGACCCAGCTGGACACGCCCCTGGTCCTGGGTGAGGACCTGACCAAGCAGATGCGGCTGCGCGTGGAGAGTCTGAAGCAGCGC------------------GGGGGGAAGCGCCAGGATGGCGAGAAGCTGCCGCCGCCAGCCGAGTCCGTGTACCACATCGACTTCATCCAGCAGCAGAGGCTG---------------AACGTCATGCTGGACAAGCCGGGCAAGGTCACCATCACGGGCACCTCCCAGATCTGGATGCCCGACCTCACCAACCTCATGACGCGGCAGCTGCTGGACCGCGCTGCCATCTTCTGGCGCAAGGAGGACTCGGAAGCCATGGATTGGAATGAGGCCGACGCCCTGGAGTTTGGGGAGCGCCTGTCCGAGCTGGCCAAGATCCGCAAGGTCATGTACTTCCTCATCACCTTCAGCGAGGGCATCGAGCCTGCCAACCTCAAGGCCTCCGTGGTCTTTAGCCAGCTC
Globicephala_melas  ATGACAGAAAAAGCCAATGGAGTGAAGAGCTCCCTAGCCAATAACCACAGCCATCATGCACCTCCTGCCATCAAGGTCAATGGCGAAGATGACCACAGGACC---AGCAACAGNNNNNNNTCTGCGGCCGACGATGACACCTCCTCAGAACTACAGAGG---------------------CTGCAGAAGAGGGGTGGCTTCTGCAGGATTGCCTGCCTGGTGGGGGTCATCAGAGAGTGGGCCAACAAGAATTTCCACGAGGAGGAGCCCAGACCTGACTCGTTCCTTGAGCGTTTCTGTGGGCCTGAGCTCCAGACCGTGACGACACAGCAAGGAGATGGCAAAGGCGACAAGGACAGCGAGNNNNNNNNNNNNNNGAAGAAATGTGAAC---TATTTGTCTTGGACCCAGCTGGGGACTGGCACTACCGCNNNCTATTTGTCATCGCCATGCCTGTCCTCTACAACTGGTGCCTTCTGGTGGCCAGAGCCT------GTGACCTACAGAAAGATTACTGCATAGTATGGCTGGTGCTGGACTACTTCTCAGATGTGGTCTACATCGCAGACCTCTTCATCCGATTGCGCACAGGTTTCCTGGAGCAGGGGCTGCTGGTCAAAGATACCAAGATGTTGCGGGACAACTACATCCACACCCTGCAGTTCAAGCTGGATGTGGCTTCCATCATCCCTACAGACCTGATCTATTTTGCTGTGGGCATCCACAGACCTGAGCTGCGCTTCAACCGCCTGCTACACTTTGCCCGGATGTTTGAGTTCTTTGACCGCACTGAGACACGCACCAGCCACCACAACATCTTCCACATCAGCAACCTGGTCCTCTACATCTTGGTCATCATCTGCTGGAATGCCTGCATCTACTACGCCATCTCCAAGTCCATTGGTTTTGGGGTCGACACCTGGGTTTACTCCAACATCATTGACCCTGAGTATGGCTACCTGTCTAGGGAATGCATCTATTGCCTTTACTGGTCTACACTGACCCTCACCACCATTGGGGTGACACCACCCCCCGTAAAAGATGAGGAGTACCTATTTGTCATCTTTGATTTCCCGATTGGTGTCCTCATCTTTGCCACCATCGTGGGTAACGTGGGCTCCATGATCTCCAACATGAACGCCACCCGGGTTGAGTTCCAGGCCAAGATCGATGCCGTCAAACTCTATATGCAGTTCCAAAAGGTCAGCAAGGAGATGGAAGCCAAGGTCATTAGGTGGTTTGACTACCTCTGGACCAATAAGAAGAGTGTGGATGAGCGGGAAGTTCTCAAGAAGCTGCCATCCAAGCTGAGGGCTGAGATAGCCATCAACGTCCACCTGTTCACACTCAAGAAAGTGTGCATCTTTCAGGATTGTGAGGCTGGCCTGCTGGTGGAGCTGGTATTAAAGCTCCATCCTCAGGTCTTCAGTCCTGGGGATTACNNNNNNNNNNAAGGGGGTATTGGGAAGGAGATGTACATAATCAAGGAAGGAAAATTGGCAGTGGTGGCTGATGATGGTGTCACTCAGTATGCCCTGCTCTTGGCTGGGAGTTGCTTTGGAGAGATCAGTATTCTTAACATTAAAGGCAGCAAAACGGGCAATCGACGCACAGCCAATATCCGAAGCCTTGGCTACTCAGATCTCTTCTGCTTGTCCAAGGATGATCTTATGGAAGCTGTGACGGAGTACCCTGATGCCAAGAGGGTCTTGGAGGAGAGAGGCCGGGAGATCTTGATGAAGGAGGGATTGCTGGATGAGAATGAGGTGGCAGCCAGCATCGAGGCGGATGTGCAGAAGAAGCTAGAACAGCTGGAAACCAACATGGAGACCTTGTACACTCGCTTTCCCTGCCTGCTGGCTGAGTACCCAGGGGCCCAGCAGAAGCTCAGGCAGCGCATCATGGTTTTGGAAACCAAGATGAAGCAGAATAATGAG---GATGACTACCTGTCAGATGGAATGAATAGCCCCAAGCCAGCTGCTGCTGAGAAGCCAATGAGCCAGGACAGCAAAGTGAAGACGACNNAGTCCAGCAGTTCTGCCCCACCCAAGGGCAGGAAGTTGCTGCCTGTCCTGGACCCATCTGGGGATTACTACTACTGGTGGCTGAACACTATGGTCTTCCCAGTAATGTATAACCTCATCATCGTCGTGTGCAGAGCCTGCTTTCCCGACTTGCAGCGCTATTATCTGGTGGCCTGGTTAGTACTGGACTGCACGAGTGACCTGCTCTACCTACTGGACATCGTGGTGCGCTTCCACACTGGATTCTTGGAACAAGGCATACTGGTGGTGGACAAGGGTAGGATCTCGAGTCGCTACGTTCGCACCTGGAGCTTCTTCTTGGACCTGGCTTCCCTGTTACCCACGGAAGTGGCCTATGTGAGTCTGGGTCCGCACACGCCCACGCTGAGGCTGAACCGCATTCTGCGGGTGCCCCGCCCCTTTGAGGCCTTTGACCGCATGGAGACCTGCACAGTTCACCCGAATGCCTTCCGCATCGCCAAGCTGATGCTTTACGTTTTTGCTGTCATCCATTGGAACAGCTGCCTATACTTTGCCCTGTCCCGGTACCTGGGCTTCGGGAGTGACGCCTGGGTGTACCCCGACCCCGTGCAGCCTGGCTTTGAGCAGCTGCGGCGCCAGTACCTCTATAGCTTTTACTTCTCCACGCTGATCCTGACCACCGTGGGCGATGCGCCGCTGTCAGACCGGGAGGAGGAGTACCTCTTCATGGTGGGAGACTTCCTACCGGCCGTCATGGGTTTCGCCACCATCATGGGTAGCATGAGCTCTGTCATCTACAACATGAACACTGCAGATGCAGCCTTCTACCCAGACCACGCCCTGGTGAAGAAATACATGAAGCTGCATTGCGTCAACCGCAGGCTGCAGCGGCGAGTCATGGACTGGTACCAGCACCTGCAGATCAACAAGAAGATGACCAATGAGGTAGCCATCTTACAGCACTTGCCTGAGCGGTTGCGGGCAGAAGTGGCCGTGTCTGTACACCTGCCTACTCTGAGCCGGGTGCGGATCTTCCAGAACTGTGAGGCCGGCCTGCTGGAGGAGCTGGTGCT---GAAGCTGCAGCCCCAGACCTACTCACCAGGCAAACACATCTGCCGCAAGGGGGACACTGGCCGAGAGATGTACATCATCCAAGAGGGTCAGCCGGCTGTGGTAGCCGATGATGGTGTCACTCGGTATGCTGTGCCTGGTGCAGGGCTCTACTGTGGGGAGATCAGCATCATCAACATCAAAGGGAACATGTCTGGGAACTGCCGTACAGCCAACATCAAGAGTCTAGGTTATTCGGATCTGTTCTGCCTGAGCAAGGAGGACCTGCAGGAAGTGCTGAGCGAGTATCCACAGGCCCAGGCCGTCATGGAGGAAAAGGGCCGTGAGATCCTGCTCACAATGAACAAGTTGGACGTAAACGCCGAGGCAGCTGAGACCGCCCTACAGGAGGCCACGGAGGCCCAGCTGCGAGGCCTCGACCAGCAACTCGATGATCTGCAGACCAGGTTCGCACGGCTCCTGGCTGAGCTGGAGTCCAGGGCACTCAAGATCGCCTATCGCATCGAGCGGCAGGAGTGGCAGACTCAGGAGTGGCCAATGCCTGAGGAACTGGCCGAAGCCGACCATGAGGGCAAACCTGGGGAGGGAACGTCCAAGGATGGAGAGGGCAGAGCTGGCCAGGAGGGACCCCCAAGCCCAGAGATGGCGGAGAACGAGCCGAAGCCGACCCAGCTGGACACGCCCCTGGTCCTGGGTGAGGACCTGACCAAGCAGATGCGGTTGCGCGTGGAGAGTCTGAAGCAGCGC------------------GGGGGGAAGCGCCAGGATGGCGAGAAGCTGCCGCCGCCAGCCGAGTCCGTGTACCACATCGACTTCATCCAGCAGCAGAGGCTG---------------AACGTCATGCTGGACAAGCCGGGCAAGGTCACCATCACGGGCACCTCCCAGATCTGGATGCCCGACCTCACCAACCTCATGACGCGGCAGCTGCTGGACCGCGCTGCCATCTTCTGGCGCAAGGAGGACTCGGAAGCCATGGATTGGAATGAGGCCGACGCCCTGGAGTTTGGGGAGCGCCTGTCCGAGCTGGCCAAGATCCGCAAGGTCATGTACTTCCTCATCACCTTCAGCGAGGGCATCGAGCCTGCCAACCTCAAGGCCTCCGTGGTCTTTAGCCAGCTC
Grampus_griseus  ATGACAGAAAAAGCCAATGGAGTGAAGAGCTCCCTAGCCAATAACCACAGCCATCATGCACCTCCTGCCATCAAGGTCAATGGCGAAGATGACCACAGGACC---AGCAACAGGCCACAGTCTGCGGCCGACGATGACACCTCCTCACAACTACAGAGG---------------------CTGCAGAGGAGGGGTGGCTTCTGCAGGATTGCCTGCCTGGTGGGGGTCATCAGAGAGTGGGCCAACAAGAATTTCCACGAGGAGGAGCCCAGACCTGACTCGTTCCTTGAGCGTTTCTGTGGGCCTGAGCTCCAGACCGTGACGACACAGCAAGGAGATGGCAAAGGCGACAAGGACAGCGAGGGCAAGGGCAGCAAGAAGAAATGTGAAC---TATTTGTCTTGGACCCAGCTGGGGACTGGTACTACCGCNNNCTATTTGTCATCGCCATGCCTGTCCTCTACAACTGGTGCCTTCTGGTGGCCAGAGCCT------GTGACCTACAGAAAGATTACTGCATAGTATGGCTGGTGCTGGACTACTTCTCAGATGTGGTCTACATCGCAGACCTCTTCATCCGATTGCACACAGGTTTCCTGGAGCAGGGGCTGCTGGTCAAAGATACCAAGATGTTGCGGGACAACTACATCCACACCCTGCAGTTCAAGCTGGATGTGGCTTCCATCATCCCTACAGACCTGATCTATTTTGCTGTGGGCATCCACAGACCTGAGCTGCGCTTCAACCGCCTGCTACACTTTGCCCGGATGTTTGAGTTCTTTGACCGCACTGAGACACGCACCAGCCACCACAACATCTTCCACATCAGCAACCTGGTCCTCTACATCTTGGTCATCATCTGCTGGAATGCCTGCATCTACTACGCCATCTCCAAGTCCATTGGTTTTGGGGTCGACACCTGGGTTTACTCCAACATCATTGACCCTGAGTATGGCTACCTGTCTAGGAAATGCATCTATTGCCTTTACTGGTCTACACTGACCCTCACCACCATTGGAGTGACACCACCCCCCGTAAAAGATGAGGAGTACCTATTTGTCATCTTTGATTTCCCGATTGGTGTCCTCATCTTTGCCACCATCGTGGGTAACGTGGGCTCCATGATCTCCAACATGAACGCCACCCGGGCTGAGTTCCAGGCCAAGATCGATGCCGTCAAACACTATATGCAGTTCCAAAAGGTCAGCAAGGAGATGGAAGCCAAGGTCATTAGGTGGTTTGACTACCTCTGGACCAATAAGAAGAGTGTGGATGAGCGGGAAGTTCTCAAGAAGCTGCCATCCAAGCTGAGGGCTGAGATAGCCATCAACATCCACCTGTTCACACTCAAGAAAGTGTGCATCTTTCAGGATTGTGAGGCTGGCCTGCTGGTGGAGCTGGTATTAAAGCTCCATCCTCAGGTCTTCAGTCCTGGGGATTACNNNNNNNNNNAAGGGGGTATTGGGAAGGAGATGTACATAATCAAGGAAGGAAAATTGGCAGTGGTGGCTGATGATGGTGTCACTCAGTATGCCCTGCTCTTGGCTGGGAGTTGCTTTGGAGAGATCAGTATTCTTAACATTAAAGGCAGCAAAACGGGCAATCGACGCACAGCCAATATCCGAAGCCTTGGCTACTCAGATCTCTTCTGCTTGTCCAAGGATGATCTTATGGAAGCTGTGACGGAGTACCCTGATGCCAAGAGGGTCTTGGAGGAGAGAGGCCGGGAGATCTTGATGAAGGAGGGATTGCTGGATGAGAATGAGGTGGCAGCCAGCATCGAGGCGGATGTGCAGAAGAAGCTAGAACAGCTGGAAACCAACATGGAGACCTTGTACACTCGCTTTCCCTGCCTGCTGGCTGAGTACCCAGGGGCCCAGCAGAAGCTCAGGCAGCGCATCATGGTTTTGGAAACCAAGATGAAGCAGAATAATGAG---GATGACTACCTGTCAGATGGAATGAATAGCCCCAAGCCAGCTGCTGCTGAGAAGCCAATGAGCCAGGACAGCAAAGTGAAGACGACAGAGTCCAGCAGTTCTGCCCCACCCAAGGCCAGGAAGTTGCTGCCTGTCCTGGACCCATCTGGGGATTACTACTACTGGTGGCTGAACACTATGGTCTTCCCAGTAATGTATAACCTCATCATCGTCGTGTGCAGAGCCTGCTTTCCCGACTTGCAGCGCTATTATCTGGTGGCCTGGTTAGTACTGGACTGCACGAGTGACCTGCTCTACCTACTGGACATCGTGGTGCGCTTCCACACTGGATTCTTGGAACAAGGCATACTGGTGGTGGACAAGGGTAGGATCTCGAGTCGCTACGTTCGCACCTGGAGCTTCTTCTTGGACCTGGCTTCCCTGTTACCCACGGAAGTGGCCTATGTGAGTCTGGGTCCGCACACGCCCACGCTGAGGCTGAACCGCTTTCTGCGGGTGCCCCGCCCCTTTGAGGCCTTTGACCGCATGGAGACCTGCACAGTTCACCCGAATGCCTTCCGCATCGCCAAGCTGATGCTTTACGTTTTTGCTGTCATCCACTGGAACAGCTGCCTATACTTTGCCCTGTCCCGGTACCTGGGCTTCGGGAGTGACGCCTGGGTGTACCCCGACCCCGTGCAGCCTGGCTTTGAGCAGCTGTGGCGCCAGTACCTCTATAGCTTTTACTTCTCCACGCTGATCCTGACCACCGTGGGCGATACGCCGCTGTCAGACCGGGAGGAGGAGTACCTCTTCATGGTGGGAGACTTCCTACCGGCCGTCATGGGTTTCGCCACCATCATGGGTAGCATGAGCTCTGTCATCTACAACATGAACACTGCAGATGCATCCTTCTACCCAGACCACGCCCTGGTGAAGAAATACATGAAGCTGCATTGCGTCAACCGCAGGCTGCAGCGGCGAGTCATGGACTGGTACCAGCACCTGCAGATCAACAAGAAGATGACCAATGAGGTAGCCATCTTACAGCACTTGCCTGAGCGGTTGTGGGCAGAAGTGGCCGTGTCTGTACACCTGCCTACTCTGAGCCGGGTGCGGATCTTCCAGAACTGTGAGGCCGGCCTGCTGGAGGAGCTGGTGCT---GAAGCTGCAGCCCCAGACCTACTCACCAGGCAAACACATCTGCCGCAAGGGGGACACTGGCCGAGAGATGTACATCATCCAAGAGGGTCAGCCGGCTGTGGTAGCCGATGATGGTGTCACTCGGTATGCTGTGCCTGGTGCAGGGCTCTACTGTGGGGAGATCAGCATCATCAATATCAAAGGGAACATGTCTGGGAACCGCCGTACAGCCAACATCAAGAGTCTAGGTTATTCGGATCTGTTCTGCCTGAGCAAGGAGGACCTGCAGGAAGTGCTGAGCGAGTATCCACAGGCCCAGGCCGTCATGGAGGAAAAGGGCCGTGAGATCCTGCTCACAATGAACAAGTTGGACGTAAACGCCGAGGCAGCTGAGACCGCCCTACAGGAGGCCACGGAGGCCCAGCTGCGAGGCCTCGACCAGCAACTCGATGATCTGCAGACCAGGTTCGCACGACTCCTGGCTGAGCTGGAGTCCAGGGCACTCAAGATCGCCTATCGCATCGAGCGGCAGGAGTGGCAGACTCAGGAGTGGCCAATGCCTGAGGAACTGGCCGAGGCCGACCATCAGGGCAAACCTGGGGAGGGAACGTCCAAGGATGGAGAGGGCAGAGCTGGCCAGGAGGGACCCCCAAGCCCAGAGATGGCGGAGGACGAGCCGAAGCCGACCCAGCTCGACACGCCCCTGGTCCTGGGCGAGGACCTGACCAAGCAGATGCGGCTGCGCGTGGAGAGTCTGAAGCAGCGC------------------GGGGGGAGGCGCCAGGATGGCGAGAAGCTGCCGCCGCCAGCCGAGTCCATGTACCGCATCGACTTCATCCAGCAGCAGAGGCTG---------------GACGTCGTGCTGGACAAGCCGGGCAGGGTCACCATCACGGGCACCTCCCAGATCTGGATGCCCGACCTCACCAACCTCCTGACGCGGCAGCTGCTGGACCCCGCTGCCATCTTCTGGCGCAAGGAGGACTCGGAAGCCATGGATTGGAATGAGGCCGACGCCCTGGAGTTTGGGGAGCGCCTGTCCGAGCTGGCCAAGATCCGCAAGGTCATGTACTTCCTCATCACCTTCAGCGAGGGCGTCGAGCCTGCCAGCCTCAAGGCCTCCGTGGTCTTTAGCCAGCTC
Hippopotamus_amphibius  ATGACAGAAAAAGCCAATGGCGTGAGGAGCTCCCCAGCCAATAACCACAACCATCATGCACCTCCTGCCATCAAGGTCAATGGCAAAGATGACCGCAGGACC---AGCACCAGGCCACAGTCTGCGGCCGACGATGACACCTCCTCAGAATTGCAGAGGCTGGCAGAGGTGGATGTCCCCCAGCGCAAGAGGGCTGGCTTCCGCAGGATCGCCCGCCTGGTGGGGGTCATCAGAGAGTGGGCCAACAAGAACTTCCGCGAGGAGGAGCCTAGACCTGACTCGTTCCTTGAGCGTTTCCGTGGGCCTGAGCTCCAGACTGTGACGACACAGCAGGGGGATGGCAAAGGCGACAAGGACGGCGAGGGCAAGGCCACCAAGAAGAAATTTGAAC---TATTTGTCTTGGACCCAGCTGGGGACTGGTACTACCGCTGGCTATTTGTCATCACCATGCCCGTCCTCTACAACTGGTGCCTACTGGTGGCCAGAGCCTGCTTCAGTGACCTACAGAGAGGATACTACGTAGTGTGGCTGGTGCTGGACTACTTCTCAGATGTGGTCTATATCGCAGACCTCTTCATCCGATTGCGCACAGGTTTCCTGGAGCAGGGGCTGCTGGTCAAAGATACCAAGAAGTTGCGGGACAACTACATCCACACCCTGCAGTTCAAGCTGGATGTGGCTTCCATCATCCCCACCGACCTGATCTATTTTGCTGTGGGCATCCACAGCCCTGAGCTGCGCTTCAACCGCCTGCTGCACTTTGCCCGCATGTTTGAGTTCTTTGACCGCACTGAGACACGCACCAGCTACCCCAACATCTTCCGCATCAGCAACCTGGTCCTCTACATCTTGGTCATTATCCACTGGAATGCCTGCATCTACTATGCCATCTCCAAGTCCATTGGCTTTGGGGTTGACACCTGGGTTTACCCCAACATCACGGACCCTGAGTATGGCTACCTTTCTAGGGAATACATCTATTGCCTTTACTGGTCTACACTGACCCTCACCACCATTGGGGAGACACCACCCCCTGTAAAGGATGAGGAGTACCTATTTGTCATCTTTGATTTCCTGATTGGTGTCCTCATCTTTGCCACCATTGTGGGAAATGTGGGCTCCATGATCTCCAACATGAATGCCACCCGGGCTGAGTTCCAGGCCAAGATCGATGCTGTCAAACACTATATGCAGTTCCGAAAGGTCAGCAAGGAGATGGAAGCCAAGGTCATTAGGTGGTTTGACTACCTGTGGACCAATAAGAAGAGTGTGGATGAGCGGGAAGTTCTCAAGAACCTGCCAGCCAAGCTGAGGGCTGAGATAGCCATCAATGTCCACCTGTCCACACTCAAGAAAGTACGCATCTTTCAGGACTGTGAGGCTGGCCTGCTGGTGGAGCTGGTATTAAAACTCCGCCCTCAGGTCTTCAGCCCTGGGGATTACATTTGCCGCAAGGGGGATATTGGTAAGGAGATGTACATAATCAAGGAGGGAAAATTGGCAGTGGTGGCAGATGATGGTATCACTCAGTATGCCCTGCTCTCGGCTGGGAGTTGCTTTGGAGAGATCAGTATCCTTAACATTAAGGGCAGCAAAATGGGCAATCGACGCACAGCCAATATCCGAAGCCTTGGCTACTCAGATCTCTTCTGCTTGTCCAAGGATGATCTTATGGAAGCTGTGACTGAGTACCCTGATGCCAAGAGGGTCTTGGAGGAGAGAGGCCGGGAGATCCTGATGAAGGAGGGGTTGCTGGATGAGAATGAGGTGGCAGCCAGCATGGAGGTGGATGTGCAGGAGAAGCTAGGACAGCTGGAGACCAACATGGAGACTTCGTACACCCGCTTTGCCCGCCTGCTGGCCGAGTACACGGGGGCCCAGCAGAAGCTCAAGCAGCGCATCACAGTTTTGGAGACCAAGATGAAGCAGAATAATGAG---GACGACTACCTGTCAGATGGGATGAACAGCCCCGAGTCAGCTGCTGCTGAGAAGCCAATGAACCAGGACAGCAAAGTGAAGACGACAGAGTCCATCCCTCCTGCCCCTCCCAAGGCCAGGAAGTGTCTGCCTGTCCTGGACCCATCTGGGGATCCCTACTACTGGTGGCTGAACACGATGGTCTTCCCTGTAATGTATAACCTCATCATCATCGTGTGCAGAGCCTGCTTCCCTGACTTGCAGCGCGGTTATCTGGTGGCCTGGTTAGTGCTGGACTACACAAGTGACCTGCTCTACCTACTGGACATCGTGGTGCGCTTCCACACTGGATTCTTGGAACAGGGCATCCTGGTGGTGGACAAGGGTAGGATCTCAAGTCGCTACGTGCGCACCTGGAGCTTCTTCTGGGACCTGGTTTCCCTGCTACCCACGGACGTGGCCTACGTGAGCCTGGGTCCACACATACCCACGCTGAGGCTGAACCGCTTTCTGCGGGTTCCTCGCCTCTTTGAGGCCTTTGACCGCACGGAGACCCGCACCGCTTACCCGAATGCCTTCCGCATCGCCAAGCTGATGCTTTACATTTTTGTTGTCATCCATTGGAACAGCTGCCTATACTTTGCCCTGTCCCGGTACCTAGGCTTCGGGCGTGACGTCTGGGTGTACCCCGACCCCGCTCAGCCTGGCTTTGAGCGGCTGCGGCGCCAGTACCTCTATAGCTTTTACTTCTCCACACTGATCCTGACCACCGTGGGCGACACACCGCTGCCAGCCCGCGAGGAGGAGTACCTCTTCATGGTGGGCGACTTTCTGCTGGCCGTCATGGGTTTCGCCACCATCATGGGTAGCATGAGTTCTGTCATCTACAACATGAACACTGCAGATGCAGCCTTTTACCCAGACCACGCCCTGGTGAAGAAATACATGAAGCTGCATCACGTCAACCGCCGGCTGGAGCGGCGAGTCATTGACTGGTACCAGCACCTGCAAATCAACAAGAAGATGACCAATGAGGTAGCCATCTTACAGCACTTGCCTGAGCGGTTGCGGGCAGAAGTGGCTGTGTCTGTACACCTGCCTACGCTGAGCCGGGTGCAGATCTTCCAGAACTGTGAGGCCAGCCTGCTGGAGGAGCTGGTGCT---GAAGCTGCAGCCCCAGACCTACTCACCAGGCGAATATGTCTGCCGCAAGGGGGACATTGGCCGAGAGATGTACATCATCCGAGAGGGTCAGCTGGCCGTGGTGGCTGATGATGGTGTCACACAGTATGCCGTGCTTGGTGCGGGGCTCTACTTTGGGGAGATCAGCATCATCAACATCAAAGGGAACATGTCTGGGAACCGCCGCACAGCCAACATCAAAAGTCTAGGTTATTCGGACCTGTTCTGCCTGAGTAAGGAGGACCTGCGGGAAGTGCTGAGCGAGTATCCACAGGCCCAGGCCATCATGGAGGAAAAGGGTCGTGAGATCCTGCTCAAGATGAACAAGTTGGACGTAAATGCTGAGGCAGCTGAGATCGCCCTACAGGAGGCTACGGAGGCCAGGCTGCGAGGCCTGGACCAGCAACTTGAAGACCTGCAGACCAAGTTCGCTCGCCTCCTGGCTGAGCTGGAGTCCAGCGCACTCAAGATCGCCTATCGCATCGAGCGGCTGGAGTGGCAGACTCGGGAGTGGCCAATGCCAGACCAACTGGTCGAGGCCGATGATGAGGGCGAACCTGGGGAGGGAACGTCCAAGGATGGAGAGGGCAGAGCTGGCCAGGAGGGACCCCCAGGCCCAGAGATGGCGGAGGACGGGCCCGAGCCGACGCAGCTCGACATGCCGCTGGTCCTGGATCAGGGCCTGACCAGGCAGATGCGGCTGCGCGTGGAGAGCCTGAGGCAGCGC------------------GGGGAGAAGCGCCAGGACGGGGAGAAGCTGCTGCGGCCGGCCGAGTCCGTGTACCGCATCGACTTCATCCGGCAGCAGAGGCTGCAGTTTGAGCGCTGGGACGTCGTGCTGGACAAGCCGGGCAAGGTCACCATCACGGGCACCTCGCAGAACTGGACGCCTGACCTCACCAACCTCATGACGCGGCAGCTGCTGGACCCCGCTGCCATCTTCTGGCGCAAGGAGGACTCGGAAGCCATGGATTGGAATGAGGCTGACGCCCTGGAGTTCGGGGAGCGCCTGTCCGACCTGGCCAAGATCCGCAAGGTCATGTACTTCCTCCTCACCTTCAGCGAGGGCGTCGAGCCCGCCAACCTCAAGGCCTCCGTGGTCTTTAGCCAGCTC
Hyperoodon_ampullatus  ATGACAGAAAAAGCCAATGGAGTGAAGAGCTCCCCAGCCAATAACCACAACCATCGTGCACCTCCTGCCATCAAGGTCAATGGCGAAGATGACCACAGGGCC---AGCAACAGGCCACAGTCTGCGGCTGACGATGACATCTCCTCAGAACTACAGAGGCTGGCAGAGATGGATGCCCCCCTGCAGAGGAGGGGTGCCTTCCGCAGGATTGCCTGCCTGGTGGGGGTCATCAGAGAGTGGGCCAACAAGAATTTCCGCGAGGAGGAGCCCAGACCTGACTCGTTCCTTGAGCGTTTCTGTGGGCCTGAGCTCCAGACCGTGACGACACAGCAAGGAGATGGCAAAGGCGACAAGGACAGCGAGGGCAAGGGCACCAAGAAGAAATGTGAAC---TATTTGTCTTGGATCCAGCTGGGGACTGGTACTACCGCTGGCTATTTGTCATTGCCATGCCTGTCCTCTACAACTGGTGCCTACTGGTGGCCAGAGCCTGCTTCAGTGACCTACAGAAAGATTACTACGTAGTGTGGCTGGTGCTGGACTACTTCTCAGGTGTGGTCTACATCGTAGACCTCTTCATCCGATTGCGCACAGGTTTCCTGGAGCAGGGGCTGCTGGTCAAAGATACCAAGAAGTTGCGGGACAACTACATCCACACCCTGCAGTTCAAGCTGGATGTGGCTTCCATCATCCCTACAGACCTGATCTATTTTGCTGTGGGCCTCCACAGCCCTGAGCTGCGCTTCAACCGCCTGCTACACTTTGCCCGCATGTTTGAGTTCTTTGACCGCACTGAGACACGCACCAGCTACCCCAACATCTTCCGCATCAGCAACCTGGTCCTCTACATCTTGGTCATCATCCACTGGAACGCCTGCATCTACTACGCCATCTCCAAGTCCATTGGTTTTGGGGTCGACACCTGGGTTTACCCCAACATCACTGACCCTGAGTATGGCTACCTGTCTAGGGAATACATCTGTTGCCTTTACTGGTCTACACTGACCCTCACCACCATTGGGGAGACACCACCCCCTGTAAAAGATGAGGAGTATCTATTTGTCATCTTTGATTTCCTGATTGGTGTCCTCATCTTTGCCACCATCGTGGGAAATGTGGGCTCCATGATCTCCAACATGAACGCCACCCGGGCTGAGTTCCAGGCCAAGACCGACGCTGTCAAACACTATATGCAGTTCCGAAAGGTCAGCAAGGAGATGGAAGCCAAGGTCATTAGGTGGCTTGACTACCTCTGGACCAATAAGAAGAGTGTGGATGAGCGGGAAGTTCTCAAGAAACTGCCATCTAAGCTGAGGGCTGAGATAGCCATCAATGTCCACCTGTCCACACTCAAGAAAGTGCGCATCTTTCAGGATTGTGAGGCTGGCCTGCTGGTGGAGCTGGTATTAAAGCTCCGTCCTCAGGTCTTCAGTCCTGGGGATTACATTTGCCGCAAGGGGGATATTGGGAAGGAGATGTACATAATCAAGGAAGGAAAATTGGCAGTGGTGGCTGATGATGGTGTCACTCAGTATGCCCTACTCTTGGCTGGGAGTTGCTTTGGAGAGATCAGTATCCTTAACATTAAAGGCAGCAAAATGGGCAATCGACGCACAGCCAGTATCCGAAGTCTTGGCTACTCAGATCTCTTCTGCTTGTCCAAGGATGATCTTATGGAAGCTGTGACGGAGTACCCTGATGCCAAGAGGGTCTTGGAGGAGAGAGGCCGGGAGATCCTGATGAAGGAGGGATTGTTGGATGAGAATGAGGAGGCAGCCAGCATCGAGGTGGATGTGCAGGAGAAGCTAGAACAGCTGGAAACCAGCATGGAGACCTTGTACACTCGCTTTGCCTGCCTGCTGGCTGAGTACACAGGGGCCCAGCAGAAGCTCAAGCAGCGCATCATGGTTTTGGAAACCAAGATGAAGCAGAATAATGAG---GACGACTACCTGTCAGATGGAATGAATAGCCCCAAGCCAGCTGCTGCTGAGAAGCCAATGCGCCAGGACAGCAACGAGAAGACGACAGAGTCCAGCAGTTCTGCCCCAGCCAAGGCCAGGAAGTTGCTGCCTGTCCTGGACCCATCTGGGGATTACTACTACTGGTGGCTAAACACTATGGTCTTCCCAGTAATGTATAACCTCATCATCGTCGTGTGCAGAGCCTGCTTCCCCGACTTGCAGCGCTATTATCTGGTGGCCTGGTTAGTACTGGACTTCACGAGTGACCTGCTCTACCTACTGGACATCGTGGTGCGCTTCCACACTGGATTCTTGGAACAGGGCATACTGGTGGTGGACAAGGGTAGGATCTCGAGTCGCTACGTTCGCACCTGGAGCTTCTTCTTGGACCTGGTTTCCCTGTTACCCACGGAAGTGGCCTACGTGAGTCTGGGTCCGCACACACCCATGCTGAGGCTGAACCGCTTTCTGCGGGCGCCCCGCCTATTTGAGGCCTTTGACCGCATGGAGACCCTCACAGTTTACCCGAATGCCTTCCGCATCGCCAAGCTGATGCTTTACGTTTTTGTTGTCATCCATTGGAACAGCTGCCTATACTTTGCCCTGTCCCGGTACCTGGGCTTCGGGCGTGACGCCTGGGTGTACCCCGACTCCGTGCAGCCTGGCTTTGAGCAGCTGCGGCGCCAGTACCTCTATAGCTTTTACTTCTCCACGCTGATCCTGACCACCGTGGGCGATACGCCGCTGCCAGACCGGGAGGAGGAGTACCTCTTCATGGTGGGAGACTTCCTACTGGCCGTCATGGGTTTCGCCACCATCGTGGGTAGCATGAGCTCTGTCATCTACAACATGAACACTGCAAATGCAGCCTTCTACCCAGACCACGCCCTGGTGAAGAAATACATGAAGCTGCATCACGTCAACCGCAGGCTGGAGCGGCGAGTCATTGACTGGTACCAGCACCTGCAGATCAACAAGAAGATGACCAATGAGGTAGCCATCTTACAGCACTTGCCTGAGCAGTTGCGGGCAGAAGTGGCCGTGTCTGTACACCTGCCTACTCTGAGCCAGGTGCAGATCTTCCAGAACTGTGAGGCCAGCCTGCTGGAGGAGCTAGTGCT---GAAGCTGCAGCCCCAGACCTACTCACCAGGCGACTATGTCTGCCACAAGGGGGACATTGGCCGAGAGATGTACATCATCCGAGAGGGTCAGCTGGCTGTGGTAGCCGATGATGGTGTCACTCAGTATGCTGTGCTTGGTGCAGGGCTCTACTTTGGGGAGATCAGCATCATCAACATCAAAGGGAACATGTCTGGGAACCGCCGTACAGCCAACATCAAGAGTCTAGGTTATTCGGATCTGTTCTGCCTGAGCAAGGAGGACCTGCAGGAAGTGCTGAGCGAGTATCCACAGGCCCAGGCCATCATGGAGGAAAAGGGCCGTGAGATCCTGCTCAAAATGAACAAGTTGGACGTAAATGCCGAGGCAGCTGAGATCGCCCTACAGGAGGCCACGGAGGCCCGGCTGCGAGGCCTCGACCAGCAACTCGATGATCTGCAGACCAAGTTCGCGCGACTCCTGGCTGAGCTGGAGTCCAGTGCACTCAAGATGGCCTATCGCATCGAGCGGCTGGAGTGGCAGACTCGGGAGTGGCCAATGCCTGAGGAACTGGCCGAGGCCGACGATGAGGGCAAACCTGGGGAGGGAACGTCCAAGGATGGAGAGGGCAGAGCTGGCCAGGAGGGACCCCCAAGCCCAGAGATGGCGGAGGACGAGCCAAAGCCGACCCAGCTCGACATGCCCCTGGTCCTGGACGAGGACCTGACCAAGCAGATGTGGCTGCGCGTGGAGAGTCTGAAGCGGCGC------------------GGGGGGAAGCGCCAGGATGGCGAGAAGCTGCTGCAGCCGGCCGAGCCCGTGTACCGCGTTGACTTCATCCAGCAGCAGAGGCTGCAGTTTGAGCGCTGGGACGTCGTGCTGGACAAGCTGGGCAAGGTCACCATCACGGGCACCTCCCAGATCTGGACGCCCGACCTCACCAACCTCATGACGCGGCAGCTGCGGGACCCCGCTGCCATCTTCTGGCGCAAGGAGGACTTGGAAGCCATGGACTGGAATGAGGCCGACGCCCTGGAGTTTGGGGAGCGCCTGTCCGAGCTGGCCAAGATCCGCAAGGTCATGTACTTCCTCATCACCTTCAGCGAGGGCGTCGAGCCTGCCAACCTCAAGGCCTCCGTGGCCTTTAGCCAGCTC
Hyperoodon_planifrons  ATGACAGAAAAAGCCAATGGAGTGAAGAGCTCCCCAGCCAATAACCACAACCATCGTGCACCTCATGCCATCAAGGTCAATGGCGAAGATGACCACAGGGCC---AGCAACAGGCCACAGTCTGCGGCTGACGATGACATCTCCTCAGAACTACAGAGGCTGGCAGAGATGGATGCCCCCCTGCAGAGGAGGGGTGCCTTCCGCAGGATTGCCTGCCTGGTRGGGGTCATCAGAGAGTGGGCCAACAAGAATTTCCGCGAGGAGGAGCCCAGACCTGACTCGTTCCTTGAGCGTTTCTGTGGGCCTGAGCTCCAGACCGTGACGACACAGCAAGGAGATGGCAAAGGCGACAAGGACAGCGAGGGCAAGGGCACCAAGAAGAAATGTGAAC---TATTTGTCTTGGATCCAGCTGGGGACTGGTACTACCGCTGGCTATTTGTCATTGCCATGCCTGTCCTCTACAACTGGTGCCTACTGGTGGCCAGAGCCTGCTTCAGTGACCTACAGAAAGATTACTACGTAGTGTGGCTGGTGCTGGACTACTTCTCAGATGTGGTCTACATCGCAGACCTCTTCATCCGATTGCGCACAGGTTTCCTGGAGCAGGGGCTGCTGGTCAAAGATACCAAGAAGTTGCGGGACAACTACATCCACACCCTGCAGTTCAAGCTGGATGTGGCTTCCATCATCCCTACAGACCTGATCTATTTTGCTGTGGGCCTCCATAGCCCTGAGCTGCGCTTCAACCGCCTGCTACACTTTGCCCGCATGTTTGAGTTCTTTGACCGCACTGAGACACGCACCAGCTACCCCAACATCTTCCGCATCAGCAACCTGGTCCTCTACATCTTGGTCATCATCCACTGGAATGCCTGCATCTACTACGCCATCTCCAAGTCCATTGGTTTTGGGGTCGACACCTGGGTTTACCCTAACGTCACTGACCCTGAGTATGGCTACCTGTCTAGGGAATACATCTATTGCCTTTACTGGTCTACACTGACCCTCACCACCATTGGGGAGACACCACCCCCTGTAAAAGATGAGGAGTATCTATTTGTCATCTTTTATTTCCTGATTGGTGTCCTCATCTTTGCCACCATCGTGGGAAACGTGGGCTCCATGATCTCCAACATGAACGCCACCCGGGCTGAGTTCCAGGCCAAGACCGATGCTGTCAAACACTATATGCAGTTCCGAAAGGTCAGCAAGGAGATGGAAGCCAAGGTCATTAGGTGGCTTGACTACCTCTGGACCAATAAGAAGAGTGTGGATGAGCGGGAAGTTCTCAAGAAACTGCCATCTAAGCTGAGGGCTGAGATAGCCATCAATGTCCACCTGTCCACACTCAAGAAAGTGCGCATCTTTCAGGATTGTGAGGCTGGCCTGCTGGTGGAGCTGGTATTAAAGCTCCGTCCTCAGGTCTTCAGTCCTGGGGATTACATTTGCCGCAAGGGGGATATTGGGAAGGAGATGTACATAATCAAGGAAGGAAAATTGGCAGTGGTGGCTGATGATGGTGTCACTCAGTATGCCCTACTCTTGGCTGGGAGTTGCTTTGGAGAGGTCAGTATCCTTAACATTAAAGGCAGCAAAATGGGCAATCAACGCACAGCCAGTATCCGAAGTCTTGGCTACTCAGATCTCTTCTGCTTGTCCAAGGATGATCTTATGGAAGCTGTGACGGAGTACCCTGATGCCAAGAGGGTCTTGGAGGAGAGAGGCCGGGAGATCCTGATGAAGGAGGGATTGTTGGATGAGAATGAGGAGGCAGCCAGCATCGAGGTGGATGTGCAGGAGAAGCTAGAACAGCTGGAAACCAACATGGAGACCTTGTACACTCGCTTTGCCTGCCTGCTGGCTGAGTACACAGGGGCCCAGCAGAAGCTCAAGCAGCGCATCATGGTTTTGGAAACCAAGATGAAGCAGAATAATGAG---GACAACTACCTGTCAGATGGAATGAATAGCCCCAAGCCAGCTGCTGCTGAGAAGCCAATGCGCCAGGACAGCAACGAGAAGACGAGAGAGTCCAGCAGTTCTGCCCCAGCCAAGGCCAGGAAGTTGCTGCCTGTCCTGGACCCATCTGGGGATTACTACTACTGGTGGCTAAACACTRTGGTCTTCCCAGTAATGTATAACCTCATCATCGTCGTGTGCAGAGCCTGCTTCCCCGACTTGCAGCGCTATTATCTGGTGGCCTGGTTAGTACTGGACTGCACGAGTGACCTGATCTACCTACTGGACATCGTGGTGCGCTTCCACACTGGATTCTTGGAACAGGGCATACTGGTGGTGGACAAGGGTAGGATCTCGAGTCGCTACGTTCGCACCTGGAGCTTCTTCTTGGACCTGGTTTCCCTGTTACCCACGGAAGTGGCCTACGTGAGTCTGGGTCCGCACACACCCATGCTGAGGCTGAACCGCTTTCTGCGGGCGCCCCGCCTCTTTGAGGCCTTTGACCGCATGGAGACCCTCACAGTTTACCCGAATGCCTTCCGCATCGCCAAGCTGATGCTTTACGTTTTTGTTGTCATCCATTGGAACAGCTGCCTATACTTTGCCCTGTCCCGGTACCTGGGCTTCGGGCGTGACGCCTGGGTGTACCCCCACCCCGCGCAGCCCGGCTTTGAGCAGCTGCGGCGCCAGTACCTCTATAGCTTTTACTTCTCCACGCTGATCCTGACCACCGTGGGCGATACGCCGCTGCCAGACCGGGAGGAGGAGTACCTCTTCATGGTGGGAGACTTCCTACTGGCCGTCATGGGTTTCGCCACCATCATGGGTAGCATGAGCTCTGTCATCTACAACATGAACACTGCAGATGCAGCCTTCTACCCAGACCACGCCCTGGTGAAGAAATACATGAAGCTGCATCACGTCAACCGCAGGCTGGAGCGGCGAGTCATTGACTGGTACCAGCACCTGCAGATCAACAAGAAGATGACCAATGAGGTAGCCATCTTACAGCACTTGCCTGAGCAGTTGCGGGCAGAAGTGGCCGTGTCTGTACACCTGCCTACTCTGAGCCAGGTGCAGATCTTCCAGAACTGTGAGGCCAGCCTGCTGGAGGAGCTGGTGCT---GAAGCTGCAGCCCCAGACCTACTCACCAGGCGACTATGTCTGCCGCAAGGGGGACATTGGCCGAGAGATGTACATCATCCAAGAGGGTCAGCTGGCTGTGGTAGCCGATGATGGTGTCACTCAGTATGCTGTGCTTGGTGCAGGGCTCTACTTTGGGGAGATCAGCATCATCAACATCAAAGGGAACATGTCTGGGAACCGCCGTACAGCCAACATCAAGAGTCTAGGTTATTCGGATCTGTTCTGCCTGAGCAAGGAGGACCTGCAGGAAGTGCTGAGCGAGTATCCACAGGCCCAGGCCATCATGGAGGAAAAGGGCCGTGAGATCCTGCTCAAAATGAACAAGTTGGACGTAAATGCCGAGGCAGCTGAGATCGCCCTACAGGAGGCCACGGAGGCCCGGCTGCGAGGCCTCGACCAGCAACTCGATGATCTGCAGACCAAGTTCGCGCGACTCCTGGCTGAGCTGGAGTCCAGTGCACTCAAGATGGCCTATCGCATCGAGCGGCTGGAGTGGCAGACTCGGGAGTGGCCAATGCCTGAGGAACTGGCCGAGGCCGACGATGAGGGCGAACCTGGGGAGGGAACGTCCAAGGATGGAGAGGGCAGAGCTGGCCAGGAGGGACCCCCAAGCCCAGAGATGGCGGAGGACGAGCCGAAGCCGACCCAGCTCGACATGCCCCTGGTCCTGGACGAGGACTTGACCAAGCAGATGCGGCTGCGCGTGGAGAGTCTGAAGCGGCGC------------------GGGGGGAAGCGCCAGGATGGCGAGAAGCTGCTGCAGCCGGCCGAGTCCGTGTACCGCGTCGACTTCATCCAGCAGCAGAGGCTGCAGTTTGAGCGCTGGGATGTTCTGCTGGACAAGCCGGGCAAGGTCACCATCACGGGCACCTCCCAGATCTGGACGCCTGACCTCACCAACCTCATGACGCGGCAGCTACTGGACCCCGCTGCCGTCTTCTGGCACAAGGAGAACTCGGAAGCCATGGATTGGAATGAGGCCGACGCCCTGGAGTTTGGGGAGCGCCTGTCCGAGCTGGCCAAGATCCGCAAGGTCATGTACTTCCTCATCACCTTCAGCAAGGGCGTCGAGCCTGCCAACCTCAAGGCCTCCGTGGTCTTTAGCCAGCTC
Indopacetus_pacificus  ATGACAGAAAAAGCCAATGGAGTGAAGAGCTCCCCAGCCAATAACCACAACCATCGTGCACCTCCTGCCATCAAGGTCAATGGCGAAGATGACCACAGGGCC---AGCAACAGGCCACAGTCTGCGGCTGACGATGACATCTCCTCAGAACTACAGAGGCTGGCAGAGATGGATGCCCCCCTGCAGAGGAGGGGTGCCTTCCGCAGGATTGCCTGCCTGGTGGGGGTCATCAGAGAGTGGGCCAACAAGAATTTCCGCGAGGAGGAGCCCAGACCTGACTCGTTCCTTGAGCGTTTCTGTGGGCCTGAGCTCCAGACCGTGACGACACAGCAAGGAGATGGCAAAGGCGACAAGGACAGCGAGGGCAAGGGCACCAAGAAGAAATGTGAAC---TATTTGTCTTGGATCCAGCTGGGGACTGGTACTACCGCTGGCTATTTGTCATTGCCACGCCTGTCCTCTACAACTGGTGCCTACTGGTGGCCAGAGCCTGCTTCAGTGACCTACAGAAAGATTACTACGTAGTGTGGCTGGTGCTGGACTACTTCTCAGATGTGGTCTACATCGCAGACCTCTTCATCCGATTGCGCACAGGTTTCCTGGAGCAGGGGCTGCTGGTCAAAGATACCAAGAAGTTGCGGGACAACTACATCCACACCCTGCAGTTCAAGCTGGATGTGGCTTCCATCATCCCTACAGACCTGATCTATTTTGCTGTGGGCCTCCACAGCCCTGAGCTGCGCTTCAACCGCCTGCTACACTTTGCCCGCATGTTTGAGTTCTTTGACCGCACTGAGACACGCACCAGCTACCCCAACATCTTCCGCATCAGCAACCTGGTCCTCTACATCTTGGTCATCATCCACTGGAATGCCTGCATCTACTACGCCATCTCCAAGTCCATTGGTTTTGGGGTCGACACCTGGGTTGACCCCAACATCACTGACCCTGAGTATGGCTACCTGTCTAGGGAATACATCTATTGCCTTTACTGGTCTACACTGACCCTCATCACCATTGGGGAGACACCACCCCCTGTAAAAGATGAGGAGTATCTATTTGTCATCTTTGATTTCCTGATTGGTGTCCTCATCTTTGCCACCATCGTGGGAAACGTGGGCTCCATGATCTCCAACATGAACGCCACCCGGGCTGAGTTCCAGGCCAAGACCGATGCTGTCAAACACTATATGCAGTTCCGAAAGGTCAGCAAGGAGATGGAAGCCAAGGTCATTAGGTGGCTTGACTACCTCTGGACCAATAAGAGGAGTGTGGATGAGCGGGAAGTTCTCGAGAAACTGCCATCTAAGCTGAGGGCTGAGATAGCCATCAATGTCCACCTGTCCACACTCAAGAAAGTGCGCATCTTTCAGGATTGTGAGGCTGGCCTGCTGGTGGAGCTGGTATTAAAGCTCCGTCCTCAGGTCTTCAGTCCTGGGGATTACATTTGCCGCAAGGGGGATATTGGGAAAGAGATGTACATAATCAAGGAAGGAAAATTGGCAGTGGTGGCTGATGATGGTGTCACTCAGTATGCCCTACTCTTGGCTGGGGGTTGCTTTGGAGAGATCAGTATCCTTAACATTAAAGGCAGCAAAATGGGCAATCGACGCACAGCCAGTATCCGAAGTCTTGGCTACTCAGATCTCTTCTGCTTGTCCAAGGATGATCTTATGGAAGCTGTGATGGAGTACCCTGATGCCAAGAGGGTCTTGGAGGAGAGAGGCCGGGAGATCCTGATGAAGGAGGGATTGTTGGATGAGAATGAGGAGGCAGCCAGCATCGAGGTGGATGTGCAGGAGAAGCTAGAACAGCTGGAAACCAACATGGAGACCTTGTACACTCGCTTTGCCTGCCTGCTGGCTGAGTACACAGGGGCCCAGCAGAAGCTCAAGCAGCGCATCATGGTTTTGGAAACCAAGATGAAGCAGAATAATGAG---GACGACTACCTGTCAGATGGAATGAATAGCCCCAAGCCAGCTGCTGCTGAGAAGCCAATGCGCCAGGACAGCAACGAGAAGACGACAGAGTCCAGCAGATCTGCCCCAGCCAAGGCCAGGAAGTTGCTGCCTGTCCTGGACCCATCTGGGGATTACTACTACTGGTGGCTAAACACTATGGTCTTCCCAGTAATGTATAACCTCATCATCGTCGTGTGCAGAGCCTGCTTCCCCGACTTGCAGCGCTATTATCTGGTGGCCTGGTTAGTACTGGACTGCACGAGTGACCTGATCTACCTACTGGACATCGTGGTGCGCTTCCACACTGGATTCTTGGAACAGGGCATATTGGTGGTGGACAAGGGTAGGATCTCGAGTCGCTACGTTCGCACCTGGAGCTTCTTCTTGGACCTGGTTTCCCTGTTACCCACGGAAGTGGCCTACGTGAGTCTGGGTCCGCACACACCCATGCTGAGGCTGAACCGCTTTCTGCGGGCGCCCCGCCTCTTTGAGGCCTTTGACCGCATGGAGACACTCACAGTTTACCCGAATGCCTTCCGCATCACCAAGCTGATGCTTTACGTTTTTGTTGTCATCCATTGGAACAGCTGCCTATACTTTGCCCTGTCCCGGTACCTGGGCTTCGGATGTGACGCCTGGGTGTACCCCGACCCCGCGCAGCCCGGCTTTGAGCAGCTGCGGCGCCAGTACCTCTATAGCTTTTACTTCTCCACGCTGATCCTGACCACCGTGGGCGATACGCCGCTGCCAGACCGGGAGGAAGAGTACCTCTTCATGGTGGGAGACTTCCTCCCGGCCGTGATGGGTTTCGCCACCATCATGGGTAGCATGAGTTCTGTCATCTACAACATGAACACTGCAGATGCAGCCTTCTACCCAGACCACGCCCTGGTGAAGAAATACATGAAGCTGCATCACGTCAACCGCAGGCTGGAGCGGNNNGTCATTGACTGGTACCAGCACCTGCAGATCAACAAGAAGATGACCAGTGAGGTAGCCATCTTACAGCACTTGCCTGAGCAGTTGCNGGCAGAAGTGGCCATGTCTGTACACCTGCCTACTCTGAGCCGGGTGCAGATCTTCCAGAACTGTGAGGCCAGCCTGCTGGAGGAGCTGGTGCT---GAAGCTGCAGCCCCAGACCTACTCACCAGGCAAATATGTCTGCCGCAAGGGGGACATTGGCCGAGAGATGTACATCATCCGAGAGGGTCAGCTGGCTGTGGTAGCCGATGATGGTGTCACTCAGTATGCTGTGCTTGGTGCAGGGCTCTACTTTGGGGAGATCAGCATCATCAACATCAAAGGGAACATGTCTGGGAACCGCCGTACAGCCAACATCAAGAGTCTAGGTTATTCGGATCTGTTCTGCCTGAGCAAGGAGGACCTGCAGGAAGTGCTGAGCAAGTATCCACAGGCCCAGGCCGTCATGGAGGAAAAGGGCCGTGAGATCCTGCTCAAAATGAACAAGTTGGACGTAAATGCCGAGGCAGCTGAGATCGCCCTACAGGAGGCCACGGAGGCCCGGCTGAGAGGCCTCGACCAGCAACTCGATGATCTGCAGACCAAGTTCACGCGACTCCTGGCTGAGCTGGAGTCCAGTGCACACAAGATGGCCTATCGCATCGAGCGGCTGGAATGGCAGACTCGGGAGTGGCCAATGCCTGAGGACCTGGCCGAGGCCGACGATGAGGGTGAACCTGGGGAGGGAACGTCCAAGGATGGAGGGGGCAGAGCTGTCCAGGAGGGACCCCCAAGCCCAGAGATGGCGGAGGACGAGCCGAAGCCGACCCAGCTTGACATGCCCCTGGTCCTGGACGAGGACCTGACCAAGCAGATGTGGCTGCACGTGGAGAGTCTGAAGCGGCGC------------------GGGGGGAAGCGCCAGGATGGCGAGAAGCTGCTGCAGCCGGCCGAGTCCGTGTACCGCGTTGACTTCATCCAGCAGCAGAGGCTGCAGTTTGAGCGCTGGGACGTCGTGCTGGACAAGCCGGGCAAGGTCACCATCACGGGCACCTCCCAGATCTGGACGCCCGACCTTACCAACCTCATGACGCGGCAGCTGCTGGACCCCGCTGCCATCTTCTGGCACAAGGAGGACTTGGAAGCCATGGATTGGAATGAGGCCGACGCCCTGGAGTTTGGGGAGCGCCTGTCCGAGCTGGCCAAGATCCGCAAGGTCATGTACTTCCTCATCACCTTCAGCGAGGGCGCCGAGCCTGCCAACCTCAAGGCCTCCGTGGCCTTTAGCCAGCTC
Inia_geoffrensis  ATGACAGAAAAAGCCAATGGAGTTAAGAGCTCCTTAGCCAATAACCACAACCATCATGCACCTCCTGCCATCAAGGTCAATGACGAAGATGACCACAGGACC---AGCAACAGGCCACAGTATGCGGCCAACGATGACACCTCCTCAGAACTACAGAGGCAGGCAGAGATGGATGCCCCCCTGCAGAGGAGGGGTGGCTTCTGCAGGATTGCCTGCCTGGTGGGGGTCATCAGAGAGTGGGCCAACAAGAATTTCCGCGAGGAGGAGCCCAGACCTGACTCGTTCCTTGAGCGTTTCTGTGGGTCTGAGCTCCAGACCGTGACGATACAGCAAGGAGATGGCAAAGGCGACAAGGACAGCGAGGGCAAGGGCACCAAGAAGAAATGTGAAC---TATTTGTCTTGGACCCAGCTGGGGACTGGTACTACCACTGGCTATTTGTCATCGCCATGCCTGTCGTCNACAACTGGTGCCTTCTGGTGGCCAGAGCCTGCTTCAGTGACCCACAGAAAGATTACTACACAGTGCGGCTGGTGCTGGACTACTTCTCAGATGTGGTCTACATCGCAGACCTCTTCATCCGATTGCGCACAGGTTTCCTGGAGCAGGGGCTGCTGGTCAAAGATACCAAGAAATTGTGGGACAACTACATCCACACCCTGCAGTTCAAGCTGGATGTGGCTTCCATCATCCCTACAGACCTGATCTATTTTGCTGTGGGCATCCACAGCCCTGAGCTGTGCTTCAACCGCCTGCTACACTTTGCCCGCATATTTGAGTTCTTTGACCGCACTGAGACACGCACCAGCCACCCCAACATCTTCCGCATCAGCAGCCTGGTCCTCTACATCTTGGTCATCATCCACTGGAATGCCNNNATCTACNNNGCCATCTCCAAGTCCATTGGTTTTGGGGTTGACACCTGGGTTTACCCCAACGTCACTGACCCTGGGGATGGCTACCTGTCTAGGGAATACATCTATTGCCTTTACTGGTCTACACTGACCCTCACCACCATTGGGGAGACACCATCCCCTGTAAAAGATGAGGAGTACCTATTTGTCATCTTTGATTTCCTGATTGCTGTCCTCATCTTTGCCACCATCGTGGGAAACGCGGGCTCCATGATCTCCAACATGAACGCCACCCGGGCTGAGTTCCAGGCCAAGATTGATGCCATCAAACACTACATGCAGTTCCGAAAGGTCAGCAAGGAGATGGAAGCCAAGGTCATTAGGTGGTTTGACTACCTCTGGACCAATAAGAAGAGTGTGGATGAGCGGGAAGCTTTCAAGAAACTGCCATCCAAGCTGAGGGCTGAGATAGCCATCAACGTCCACCTGTCCACACTCAAGAAAGTGTGCATCTTTCAGGACTGTGAGGCTGGCCTGCTGGTGGAGCTGGTATTAAAGCTCCGTCCTCAGGTCTTCAGTCCTGGGGATTACATTTGCCACAAGGCGGATATTGGGAAGGAGATGTACATAATCAAGGAAGGAAAATTGGCAGTGGTGGCTGATGATGGTGTCACTCAGTATGCCCTGCTCTTGGCTGGGAGTTGCTTTGGACAGATCAGTATTCTTAACATTAAAGGCAGCAAAATGGGCAATCGATGCACAGCCGATATCCAAAGCCTTGGCTACTCAGATCTCTTCTGCTTGTCCAAGGATGATCTTATGGAAGCTGTGACGGAGTACCCTGATGCCAAGAGGGTCTTGGAGGAGAGAGGCCGGGAGATCCTGATGAAGGAGGGACTGCTGGGTGAGAATAAGGTGGCAGCCAGCATCGAGGTGGATGTGNNNGAGAAGCTAGAACAGCTGGAAGCCAACATGGAGACCTTGTGCACTCGCTTTGCCTGCCTGCTGGCTGAGTACACAGGGGCCCAGCAGAAGCTCAAGCAGCGCATCATGGTTTTGGAAACCAAGATGAAGCAGAATAATGAG---GATGACTACCTGTCAGATGGAATGCATAGCCCCAGGCCAGCTGCTGCTGAGAAGCCAATGAGCCAGGACAGCAAAGTGAAGATGCCAGAGTCCAGCAGTTCTGCCCCACCCAAGGCCAGGAAGTTGCTGACTGTCCTGGACCCATCTGGGGATTACTACTACTGGTGGCTGAACACTATGGTCTTCCTAGTAATGTATAACCTCATCATCATCGTGTGCAGAGCCTGCTTCCCCGACTTGCAGCGCTATTATCTGGTGGCCTGGTTAGTACTGGACTGCACGAGTGACCTGCTCTACCTACTGGACTTCGTGGTGCGCTTCCACACTGGATTCTTGGAACAAGGCATACTGGTGGTGGACAAGGGTAGGATCTCGAGTCGCCACGTTCGCACCTGGAACTTCTTCTTGGACCTGGTTTCCCTGTTACCCACGGAAGTGGCCTATGGGAGTCTGGGTCCGCACACACCCACGCTGAGGCTGAACGGCTTTCTGCGGGTGCCCCGCCTCTTTGAGGCCTTTGACCGCATGGAGACCCGCACAGTTTACCCGAATGCCTTCCGCATCGCCAAGCTGATGCTTTACGTTTTTGCTGTCATCCATTGGAACAGCTGCCTATACTTTGCCCTGTCCTGGTACCTGGGCTTTGGGAGTGACGCCTGGGTGTACCCCGACCCCGCGCAGCCTGGCTTTGAGGAGCTGCGGTGCCAGTACCTCTATAGCTCTTACTTCTCCACGCTGATCCTGACCACCGTGGGCGATACGCCGCTGCCAGACCGGGAGGAGGAGTACCTCTTCATGGTGGGAGACTTCCTACTGGCCGTCATGGGTTTCACCACCATCATGGGTAGCATGAGCTCTGTCATCTACAACATGAACCCTGCAGATGCAGCCTTCTACCCAGACCATGCCCTGGTGAAGAAATACATGAAGCTGTATCACGTCAACCGCAGGCTGCAGCAGCGAGTCATTGACTGGTACCAGCACCTGCAGATCAACAAGAAGATGACCAATGAGGTAGCCATCTTACAGCACTTGCCTGAGCAGTTGCGGGCAGAAGTGGCCGTGTCTGTACACCTGCCTACTCTGAGCTGGGTGCAGATCTTCCAGAACTGTGAGGCCAGCCTGCTGGAGGAGCTGGCGTTAACGAAGCTGCAGCCCCAGACCTACTCACCAGGCGAATATGTCTGCCGCAAGGGGGACATTGGCCGAGAGATGTACATCATCCGAGAGGGTCAGCTGGCTGTGGTAGCCGATGATGGTGTCAGTCAGTATGCTGTGCTTGGTGCAGGGCTCTACTTTGGGGGGATCAGCATCATCAACATCAAAGGGAACATGTCTGGGAACCGCCGTACAGCCAACATCAAGAGTCTAGGTTATTCGGATCTGTTCTGCCTGAGCAAGGAGGACCTGCAGGAAGTGCTGAGCAAGTATCCACAGGTCCAGGCCGTCATGGAGGGAAAGGGCCGTGAGATC------------------------------------------------------------------------CGGCTGCGAGGCCTCGACCAGCAACTCGATGATCTGCAGACCAAGTTCGCACGACTCCTGGCTGAGCTGGAGTCCAGTGCACTCAAGATCGCCTATCGCATCGAGCGGCTGGAGTGGCAGACTCGGGAGTGGCCAATGCCTGAGGAACTGGCCGAGGCCGACGATGAGGGCGAACCTGGGGAGGGAACGTCCAAGGATGGAGAGGGCAGAGCTGGCCAGGAGGGACACCCAAGCCCAGAGGTGGCNGAGGACGAGCCGAAGCCGACCCAGCTCGACATGCCCCTGATCCGGGACGAGGACCTGACCAAGCAGATGTGGCTGCGCGTGGAGAGTCTGGAGCAGCGC------------------GGGGCGAAGCGCCAGGACGGCGAGAAACCGCTGCAGCCGGCCGAGTCCATGTACCGCATCGACTTCATCCAGCGGCAGAGGCTGCAGCTTGAGCGCTGGGACGTCGTGCTGGACCAGCCGGCCAAGGTTACCGTCACGGGCACCTCCCAGATCTGGACGCCCGACCTCACCAACCTCATGACGTGGCAGCAGCTGGATCCCGCTGCCATCTTCTGGTGCAAGGAGGACTCGGAAGCCATGGATTGGAATGAGGCCGACGCCCTGGAGTTTGGGGAGCGCCTGTCCGAGCTGGCCAAGATCTGCAAGGTCATGTACTTCCTCATCACCTTCAGCGAGGGCGTCGAGCCTGCCAACCTCAAGACCTCTGTGGTCTTTAGCCAGCTC
Kobus_leche  ATGACAGAAAAAGCCAATGGCGTGAAGAGCTCCCCAGCCAATAACCACAACCACCATGCCCCTCCTGCCATCAAGGCCAATGGCAAAGATGACCACAGGGCC---AGCAGCCGGCCACAGTCTGCGGCCGATGATGACACCTCCTCAGAGCTACAGCGACTGGCAGAGATGGATGCCCCCCAGCAGAGGAGGGGTGGCTTCCGCAGGATTGCCCGCCTGGTGGGGGTCCTCAGAGAGTGGGCTAACAGGAACTTCCGTGAAGAGGAGCCTAGACCTGACTCATTCCTTGAACGTTTCCGGGGGCCTGAGCTCCACACTGTGACAACACAGCAAGGGGACGGCAAAGGCGACAAGGACGGCGAGGGCAAGGGCACCAAGAAGAAGTTTGAAC---TTTTTGTCTTGGACCCAGCCGGGGACTGGTACTACCGCTGGCTTTTTCTCATTGCCTTGCCCGTCCTCTACAACTGGTGCCTATTGGTGGCCAGAGCCTGCTTCAGTGACCTGCAGAAAGGTTACTACATAGTGTGGCTGGTGCTGGATTACGTCTCAGATGTGGTTTACATCGCAGACCTCTTCATCCGACTGCGCACAGGTTTCTTGGAGCAGGGGCTACTGGTGAAAGACACCAAGAAGTTGCGGGACAACTACATCCACACCATGCAGTTCAAGCTGGATGTGGCCTCCATCATCCCTACAGACCTGATCTATTTTGCTGTGGGGATCCACAACCCTGAGGTGCGCTTCAACCGCCTGCTACACTTTGCCCGCATGTTTGAGTTCTTTGACCGCACTGAGACACGCACCAGCTACCCCAACATCTTCCGAATCAGCAACCTGATCCTCTACATCTTGGTCATCATCCACTGGAATGCCTGCATCTACTATGCCATCTCCAAGTCCATTGGCTTTGGGGTAGACACCTGGGTTTACCCCAATATCACTGACCCTGAGTATGGCTACCTGTCTAGGGAGTACATCTATTGCCTTTACTGGTCTACACTGACCCTCACCACCATTGGGGAGACACCACCCCCTGTAAAGGATGAGGAATACCTGTTTGTCATCTTTGACTTCCTGATTGGTGTCCTCATCTTTGCCACCATTGTGGGAAATGTGGGCTCCATGATCTCCAACATGAATGCCACCCGGGCTGAGTTCCAGGCCAAGATTGATGCCGTCAAACATTATATGCAGTTCCGAAAGGTCAGCAAGGAGATGGAAGCCAAGGTCATTAGGTGGTTTGACTACTTGTGGACTAATAAGAAGAGTGTGGATGAGCGGGAAGTCCTCAAAAACCTCCCAGCCAAGCTTAGGGCTGAGATAGCCATCAACGTCCACCTGTCCACACTCAAGAAAGTGCGCATCTTTCAGGACTGTGAGGCTGGCCTGCTGGTGGAACTGGTATTAAAGCTCCGGCCTCAGGTCTTCAGCCCTGGGGACTACATTTGCCGCAAGGGGGATATTGGGAAGGAGATGTACATAATCAAGGAGGGAAAATTGGCAGTGGTGGCTGATGATGGTATCACTCAGTATGCCCTGCTCTCGGCTGGGAGTTGCTTTGGAGAGATCAGTATCCTTAATATTAAGGGCAGCAAAATGGGCAATCGGCGCACAGCCAACATCCGCAGTCTTGGCTATTCTGATCTGTTCTGCTTGTCCAAGGATGATCTTATGGAAGCTGTGACTGAGTACCCTGATGCCAAGAGGGTCTTGGAGGAGAGAGGCCGGGAGATTCTGATGAAGGAGGGCTTGTTGGATGAGAATGAGGTGGCAGCCAGCATGGAAGTAGATGTGCAGGAAAAGCTAGAACAGCTGGAGACCAACATGGACACCTTGTACACTCGTTTTGCCCGCCTACTGGCCGAGTACACGGGAGCCCAGCAGAAGCTCAAGCAGCGCATCACAGTTTTGGAAACCAAGATGAAGCAGAATAATGAA---GATGACTACCTATCAGATGGGCTGAACAGCCCGGAGCCA---CCTGCTGAGAAGCCAATGAGCCAGGACAGCAAAGTGAAGACGACAGCATCCAGCCCTCCTGTCCTGACCAAGGCCAGGAGGTCTCTGCCGGTCCTGGACCCATCTGGGGATTACTATTACTGGTGGCTGAACACAATGGTCTTCCCAGTAATGTATAACCTCATCATCGTGGTGTGCAGAGCCTGCTTCCCCGACTTGCAGCACGGTTATCTGGTGGCCTGGTTGGTGCTGGACTACACGAGCGACCTGTTCTACCTCCTGGACATTGTGGTGCGCTTCCACACTGGATTCTTGGAACAAGGCATCCTGGTGGTGGACAAAGGTAGGATCTCGAGTCGCTACGTTCGCACCTGGAGCTTCTTCTTGGACCTGGTGTCCCTGTTGCCCACGGATGTTGCCTACGTGAGTCTGGGTCCACACACACCCACACTGAGGCTAAACCGCTTTCTGCGAGTGCCCCGCCTTTTTGAGGCCTTTGACCGCATGGAGACCCGCACAGCTTACCCGAACGCCTTCCGCATCGCCAAGCTGATGCTTTACATTTTTGTGGTCATCCATTGGAACAGCTGCCTCTACTTTGCCCTGTCCCGGTACCTGGGCTTTGGGCGTGACATCTGGGTGTACCCCGACCCCGCGCAGCCTGGCTTTGAGCGGCTGCGGCGCCAGTACCTCTACAGCTTTTACTTCTCCACGCTGATCCTGACCACCGTGGGCGACACACCGCTGCCAGCCCGGGAGGAGGAGTACCTCTTCATGGTGGGCGACTTCCTGCTGGCCGTCATGGGTTTCGCCACCATCATGGGTAGCATGAGCTCTGTCATCTACAACATGAACACAGCAGATGCAGCCTTCTACCCAGACCACGCGCTGGTGAAGAAGTACATGAAGCTGCATCATGTCAACCGCCGGCTGGAGCGGAGAGTCATTGACTGGTACCAGCACCTGCAGATCAACAAGAAGATGACCAATGAGGTGGCCATCTTACAGCACTTGCCCGAGCGGTTGCGGGCAGAAGTGGCCGTGTCTGTGCACCTGCCTACCCTGAGCCGGGTACAGATCTTCCAAAACTGTGAGGCCAGCCTGCTGGAGGAGCTGGTGCT---GAAGCTGCAGCCCCAGACCTACTCGCCGGGTGAATATGTCTGCCGCAAAGGGGACATTGGCCGAGAGATGTACATCATCCGAGAGGGTCAGCTGGCTGTGGTGGCCGACGATGGTGTCACCCAGTATGCTGTGCTTGGAGCAGGGCTCTACTTTGGGGAGATCAGCATCATCAACATCAAAGGGAACATGTCTGGGAATCGCCGTACAGCCAACATCAAGAGTCTAGGTTATTCCGACCTGTTCTGCCTGAGCAAGGAAGACCTGCGGGAAGTGCTGAGCGAGTACCCGCAGGCCCAGGCTGTTATGGAGGAAAAGGGCCGTGAGATATTGCTCAAAATGAACAAGTTGGATGTAAATGCGGAGGCAGCCGAGATCGCCCTACAGGAAGCCACGGAGGCCCGGCTGCGAGGCCTGGACCAGCAACTTGATGATCTGCAAACCAAGTTCGCTCGACTCCTGGCTGAGCTGGAGTCCAGTGCACTCAAGATTGCCTATCGCATCGAGCGGCTGGAGTGGCAGACGCGGGAGTGGCCGATGCCTGAGGAACTCATGGAGGCTGATGACGAGGGCGAACCTGGGGAGGGAACGTCCAAAGATGGAGAGGGCAGAGCTGGCCAGGAGGGACCTCCAGGCCTAGAGATGGCGGAGGACGAGCCGAAGCCTTCGCAGCTCAGCATGCCCTTAGTCCTGGACCGGGACCTCACCAAGCAGATGCGGCTGCGCGTGGAGAGCCTGAGGCAGCGC------------------GGGCAGAAGCGCCCGGAGGGCGAGAAGCTGCTGCGGCCGGCCGAGTCCGTGTACCGCGTTGACTTCATCCAGCAGCACAGGCTGCAGTTTGAGCGCTGGGATGTCGTGCTGGACCAGCCGGGCAAGGTCACCATCACGGGCACCTCCCAGAACTGGACGCCCGACCTCACCAACCTCATGACGCGGCAGCTGCTCGACCCCGCGGCCATCTTCTGGCGCAAGGAGGACTCGGAGGCCATGGACTGGAATGAGGCCGACGCCCTGGAGTTCGGGGAGCGCCTGTCCGACCTGGCCAAGATCCGCAAGGTCATGTACTTCCTCATCACCTTCAGCGAGGGCCTCGAGCCCGCCAACCTCAAGGCTTCCGTGGTCTTTAACCAGCTC
Kogia_breviceps  CTGACAGAAGAAGCCAATGAAGTGAAGAGCTCCCCAGCCAGTAACCACAACCAGCATGCACCTCCTGCCATCAAGGTCAATGGCGAAGGTGACCACAGGGCC---AGCAACAGGCCGCAGTCTGCGGCCAACGATGACACCTCCTCAGAACTACAGAGGCTGGCAGAGATGGATGCCCCCCTGCAGAGGAGGGGCGGCTTCCGCAGGATCGCCTGCCTGGTGGGGGTCATCAGAGTGTGGGTCAACAAGAATTTCCGCGAGGAGGAGCCCAGACCTGACTCGTTCCTTGAGCGTTTCTGTGGGCCTGAGCTCCAGACCGTGACGACACAGCAAGGAGGTGGCAAAGGCGACAAGGACAGCGAGGGCAAGGGCACCAGGAAGAAATGTGAAC---TATTTGTCTTGGACCCAGCTGGGGCCTGCTACTACCGCCTGGNNNNNNNNNNNNNNNNNNNNNNCCTCTACAACCGGTGCCTACTGGTGGCCAGAGCCTGCTTCAGTGACCTACAGAAAGATTACTACGTAGTGTGGCTGGTGCTGGACTACTTCTCAGACGTGGTCTACATCGCAGACCTCTTCATCCGATTGTGCACAG??????????????????????????????????????????????????????????????????????????????????????????????????????????????????????????????????????????????????????????????????????????????????????????????????????????????????????????????????????????????????????????????????????????????????????????????????????????????????????????????????????????????????????????????????????????????????????????????????????????????????????????????????????????????????????????????????????????????????????????????????????????????????????????????????????????????????????????????????????????????????????????????????????????????????????????????????????????????????????????????????????????????????????????????????????????????????????????????????????????????????????????????????????????????????????????????????????????????????????????????????????????????????????????????????????????????????????????????????????????????????????????????????????????????????????????????????????????????????????????????????????????????????????????????????????????????????????????????????????????????????????????????????????????????????????????????????????????????????????????????????????????????????????????????????????????????????????????????????????????????????????????????????????????????????????????????????????????????????????????????????????????????????????????????????????????????????????????????????????????????????????????????????????????????????????????????ATGAGCCAGGACAGCAAAGTGAAGACGACAGAGTCCAGCAGTTCTGCCCCACCCAAGGCCAGGAAGTTGCTGCCTGTCCTGGACCCATCTGGGGATTACTACCACTGGTGGCTGAACACTATGGTCTTCCCAGTAATGTATAACCTCATCATCGTCGTCTGCAGAGCCTGCTTCCCCGACCTGCAGCACTATTATCTGGTGGCCTGGTTAGTACTGGACTGCACGAGTGACCTGCTCTACCTACTGGATCTCGTGGTGCGCTTCCACACTGGATTCTTGGAACAGGGCATACTGGTGGTGGACAAGGGTAGGATCTCGAGTCATTACGTTCGCACCNNNAGCTTCTTCTTGGACCTGGTTTCCCTGTTACCCACGGAAGTGGCCTACGTGAGTCTGGGTCCGCACACACCCACGCTGAGGCTGAACCGCTTTCTGCGGGTGCCCCGCCTCTTTGAGGCCTTTGACCGCATGGAGACCCGCACAGTTTACCCGGATGCCTTCCGCATCGCCAAGCTGATGCTTTACGTTTTTGTTGTCATCCATTGGAACAGCCGCCTATACTTTGCCTTGTCCTGGTACCTGGGCTTCGGGCGTGACGCCCGGGTGTACCCCGACCCCGCGCAGCCTGGCTTTGAGCAGCTGCGGCGCCAGTACCTCTATAGCTTTTACTTCTCCACGCTGATCCTGACCACCGTGGGCGATACGCCGCTGCCAGACCGGGAGGAGGAGTACCTCTTCATGGTGGGAGACTTCCTACTGGCCGTCATGGGTTCCGCCACCATCATGGGTAGCATGAGCTCTGTCATCTACAACATGAACACTGCAGATGCAGCCTTCTACCCAGACCATGCCCTGGTGAAGAAATACATGAAGCTGCATCACGTCAACCGCAGGCTGGAGCGGCGAGTCATTGACTGGTACCAGCACCTGCAGATCAACAAGAAGATGACCAATGAGGTAGCCATCTTACAGCACTTGCCTGAGCAGTTGCGGGCAGAAGTGGCCGTGTCTGTACACCTGCCTACTCTGAGCCGGGTGCAGATCTTCCAGAACTGTGAGGCCAGCCTGCTGGAGGAGCTGGTGCT---GAAGCTGCAGCCCCAGACCTACTCACCAGGCGAATATGTCTGCCGCAAGGGGGACGTTGGCCGAGAAATGTACATCATCCAAGAGGGTCAGCTGGCTGTGGTAGCCGATGATGGTGTCACTCAGTATGCTGTGCTTGGTGCAGGGCTCTACTTTGGGGAGATCAGCATCATCAACATCAAAGGGAACATGTCTGGGAACCGCCGTACAGCCAACATCAAGAGTCTAGGTTATTCAGATCTGTTCTGCCTGAGCAAGGAGGACCTGCAGGAAGTGCTGAGTGAGTATCCACAGGCCCAGGCCGTCAAGGAGGAAAAGGGCCGTGAGATCCTGCTTAAAATGAACAAGTTGGACGTAAATGCCGAGGCAGCTGAGATCGCCCTACAGGAGGCCACGGAGGCCCGGCTGCGAGGCCTCGACCAGCAACTCGATGATCTGCATACCAAGTTCGCGCGACTCCTGGCTGAGCTGGAGTCCAGTGCGCTCAAGATCACCTATCGCATCAAGCGGCTGGAGTGGCCGACTCGGGAGTGGCCAATGCCTGAGGAGCTGGCCGAGGCCGACGATGAGGGCGAACCTGGGGAGCGAACGTCCAAGGATGGAGAGGGCAGAGCTGGCCAGGAGGGACCCCCAAGCCCAGAGATGGCGGAGGACGAGCCGAAGCCGACCCAGCTCGACATGCCCCTGGTGCTGGACGAGGACCTGACCAAACAGATGCGGCTGCGCCTGGAGAGCCTGAAGCAGCGC------------------CGGGGGAAGCGCCAGGATGGCGAGAAGCTGCTGCAGCCGGCCGAGTCCGTGTACCGCACCGACTTCATCCAGCAGCAGAGGCTGCAGTTTGAGCGCTGGGACGTCGTGCTGGACAAGCCGGGCAAGGTCACCATCACGAGCACCTCCCAGATCTGGACGCCCGACCTCACCAACCCCATGACACGGCAGCTGCTGGACCCCGCTGCCATCTTCTGGCGCAAGGAGGACTCGGAAGCCATGGATTGGAATGAGGCCGACGCCCTGGAGTTTGGGGAGCGCCTGTCCGAGCTGGCCAAGATCCGCAGGGTCATGTACTTCCTCATCACCTTCAGCGAGGGCGTCAAGCCTGCCAACCTCAAGGCCTCCGTGGTCTTTAGCAGGCTC
Kogia_sima  AGGACAGAAGAAGCCAATGAAGTGAAGAGCTCCCCAGCCAGTAACCACAACCAGCATGCACCTCCTGCCATCAAGGTCAATGGCGAAGGTGACCACAGGGCC---AGCAACAGGCCACAGTCTGCGGCCAACGATGACGCCTCCTCAGAACTACAGAGGCTGGCAGAGATGGATGCCCCCCTGCAGAGGAGGGGCGGCTTCTGCAGGATCGCCTGCCTGGTGGGGGTCATCAGAGTGGGGGTCAACAAGAATTTCCGCGAGGAGGAGCCCAGACCCGACTCGTTCCTTGAGCCTTTCTGTGGGCCTGAGCTCCAGACCGTGACGACACAGCAAGGAGATGGCAAAGGCGACAAGGACAGCGAAGGCAAGGGCACCAAGAAGAAATGYGAAC---TATCTGTCTTGGACCCAGCTGGGGACTGGTACTACCGCTGGCTNNNNNNNNNNNNNNNNNNNNNNNTCTACAACCGGTGCCTACTGGTGGCCAGAGGCTGCTTCAGTGACCTACAGAAAGATTACTACGTAGTGCGCCTGGTGCTGGACTACTTCTCAGGCGTGGTCTACGTCGCAGACCTCTTCATCCGATTGTGCACAG??????????????????????????????????????????????????????????????????????????????????????????????????????????????????????????????????????????????????????????????????????????????????????????????????????????????????????????????????????????????????????????????????????????????????????????????????????????????????????????????????????????????????????????????????????????????????????????????????????????????????????????????????????????????????????????????????????????????????????????????????????????????????????????????????????????????????????????????????????????????????????????????????????????????????????????????????????????????????????????????????????????????????????????????????????????????????????????????????????????????????????????????????????????????????????????????????????????????????????????????????????????????????????????????????????????????????????????????????????????????????????????????????????????????????????????????????????????????????????????????????????????????????????????????????????????????????????????????????????????????????????????????????????????????????????????????????????????????????????????????????????????????????????????????????????????????????????????????????????????????????????????????????????????????????????????????????????????????????????????????????????????????????????????????????????????????????????????????????????????????????????????????????????????????????????????????ATGAGCCAGGACAGCAAAGTGAAGACGACAGAGTCCAGCAGTTCTGCCCCACCCAAGGCCAGGAAGTTGCTGCCTGTCCTGGACCCATCTGGGGATTACTACTACTGGTGGCTGAACACTATGGTCTTCCCAGTAATGTATAACCTCATCATCGTCGTGTGCAGAGCCTGCTTCCCCGACCTGCAGCACTATTATCTGGTGGCCTGGTTAGTACTGGACTGCACGAGTAACCTGCTCTACCTACTGGACCTCGTGGTGCGCTTCCACACTGGATTCTTGGAACAGGGCATACTGGTGGTGGACAAGGGTAGGATCTCGAGTCATTACGTTCGCACCNNNAGCTTCTTCTTGGACCTGGTTTCCCTGTTACCCACGGAAGTGGCCTACGTGAGTCTGGGTCCGCACACACCCACGCTGAGGCTGAACCGCTTTCTGCGGGTGCCCYGCCTCTTTGAGGCCTTTGACCGCATGGAGACCCGCACAGTTTACCCGGATGCCTTCCGCATCGCCAAGCTGATGCTTTACGTTTTTGTTGTCATCCATTGGAACAGCCGCCTATACTTTGCCTTGTCCTGGTACCTGGGCTTCGGGCGTGACGCCTGGGTGTACCCCGACCCCGCGCAGCCTGGCTTTGAGCAGCTGCGGCGCCAGTACCTCTATAGCTTTTACTTCTCCACGCTGATCCTGACCACCGTGGGCGATACGCCGCTGCCAGACCGGGAGGAGGAGTACCTCTTCATGGTGGGAGACTTCCTACTGGCCGTCATGGGTTTCGCCACCATCATGGGTAGCATGAGCTCTGTCATCTACAACATGAACACTGCAGATGCAGCCTTCTACCCAGACCATGCCCTGGTGAAGAAATGCATGAAGCTGCATCACGTCAACCGCAGGCTGGAGCGGCGAGTCATTGACTGGTACCAGCACCTGCAGATCAACAAGAAGATGACCAATGAGGTAGCCATCTTACAGCACTTGCCTGAGCAGTTGCGGGCAGAAGTGGCCGTGTCTGTACACCTGCCTACTCTGAGCCGGGTGCAGATCTTCCAGAACTGTGAGGCCAGCCTGCTGGAGGAGCTGGTGCT---GAAGCTGCAGCCCCAGACCTACTCACCAGGCAAATATGTATGCCGCAACGGGGACGTTGGCCGAGAAATGTACATCATCCAAGAGGGTCAGCTGGCTGTGGTAGCCGATGATGGTGTCACTCAGTATGCTGTGCTTGGTGCAGGGCTCTACTTTGGGGAGATCAGCATCATCAACATCAAAGGGAACATGTCTGGGAACCGCCGTACAGCCAACATCAAGAGTCTAGGTTATTCAGATCTGTTCTGCCTGAGCAAGGAGGACCTGCAGGAAGTGCTGAGTGAGTATTCACAGGCCCAGGCCGTCAAGGAGGAAAAGGGCCGTGAGATCCTGCTCAAAATGAACAAGTTGGACGTAAATTTCGAGGCAGCTGAGATCGCCCTACAGGAGGCCACGGAGGCCCAGCTGCGAGGCCTCGACCAGCAACTCGATGATCTGCATACCAAGTTCGTGCGACTCCTGGCTGAGCTGGAGTCCAGTGCGCTCAAGATCACCTATCGCATCAAGCGGCTGGAGTGGCAGACTCGGGAGTGGCCAATGCCTGAGGAGCTGGCCGAGGCCGACGATGAGGGCGAACCTGGGNNNCGAACGTCCAAGGATGGAGAGGGCAGAGCTGGCCAGGAGGGACCCCCAAGCCCAGAGATGGCGGAGGACGAGCCGAAGCCGACCCAGCTCGACATGCCCCTGGTGCTGGACGAGGACCTGACCAAGCAGATGCGGCTGCGCCTGGAGAGCCTGAAGCAGCGC------------------CGGGGGAAGCGCCAGGATGGCGAGAAGCTGCTGCAGCCGGCCGAGTCCGTGTACCGCACCGACTTCATCCAGCAGCAGAGGCTGCAGTTTGAGCGCTGGGACGTCGTGCTGGACAAGCCGGGCAAGGTCACCATCACGGGCACCTCCCAGATCTGGACGCCCGACCTCACCAACCTCATGACACGGCAGCTGCTGGACCCCGCTGCCATCTTCTGGCGCAAGGAGGACTCGGAAGCCGTGGATTGGAATGAGGCCGACGCCCTGGAGTTTGGGGAGCGCCTGTCCGAGCTGGCCAAGATNCACAGGGTCATGTACTTCCTCATCACCTTCAGCGAGGGCATCAAGCCTGCCAACCTCAAGGCCTCCGTGGTCTTTAGCAGGCTC
Lagenodelphis_hosei  ATGACAGAAAAAGCCAATGGAGTGAAGAGCTCCCTAGCCAATAACCACAGCCATCATGCACCTCCTGCCATCAAGGTCAATGGCGAAGATGACCACAGGACC---AGCAACAGGCCACAGTCTGCGGCCGACGATGACACCTCCTCACAACTACAGAGG---------------------CTGCAGAGGAGGGGTGGCTTCTGCAGGATTGCCTGCCTCATGGGGGTCATCAGAGAGTGGGCCAACAAGAATTTCCACGAGGAGGAGCCCAGACCTGACTCGTTCCTTGAGCGTTTCTGTGGGCCTGAGCTCCAGACCGTGACGACACAGCAAGGAGATGGCAAAGGCGACAAGGACAGCGAGGGCAAGGGCAGCAAGAAGAAATGTGAAC---TATTTGTCTTGGACCCAGCTGGGGACTGGTACTACCACNNNCTATTTGTCATCGCCATGCCTGTCCTCTACAGCTGGTGCCTTCTGGTGGCCAGAGCCT------GTGACCTACAGAAAGATTACTGCATAGTATGGCTGGTGCTGGACTACTTCTCAGATGTGGTCTACATCGCAGACCTCTTCATCCGATTGCGCACAGGTTTCCTGGAGCAGGGGCTGCTGGTCAAAGATACCAAGATGTTGCGGGACAACTACATCCACACCCTGCAGTTCAAGCTGGATGTGGCTTCCATCATCCCTACAGACCTGATCTATTTTGCTGTGGGCATCCACAGACCTGAGCTGCGCTTCAACCACCTGCTACACTTTGCCCGGATGTTTGAGTTCTTTGACCGCACTGAGACACGCACCAGCCACCACAACATCTTCCACATCAGCAACCTGGTCCTCTACATCTTGGTCATCATCTGCTGGAATGCCTGCATCTACTACGCCATCTCCAAGTCCATTGGTTTTGGGGTCGACACCTGGGTTTACTCCAACATCATTGACCCTGAGTATGGCTACCTGTCTAGGGAATGCATCTATTGCCTTTACTGGTCTACACTGACCCTCACCACCATTGGGGTGACACCACCCCCCGTAAAAGATGAGGAGTACCTATTTGTCATCTTTGATTTCCCGATTGGTGTCCTCATCTTTGCCACCATCGTGGGTAACGTGGGCTCCATGATCTCCAACATGAACGCCACCCGGGCTGAGTTCCAGGCCAAGATCGATGCCGTCAAACACTATATGCAGTTCCAAAAGGTCAGCAAGGAGATGGAAGCCAAGGTCATTAGGTGGTTTGACTACCTCTGGACCAATAAGAAGAGTGTGGATGAGCGGGAAGTTCTCAAGAAGCTGCCATCCAAGCTGAGGGCTGAGATAGCCATCAACGTCCACCTGTCCACACTCAAGAAAGTGTGCATCTTTCAGGATTGTGAGGCTGGCCTGCTGGTGGAGCTGGTATTAAAGCTCCATCCTCAGGTCTTCAGTCCTGGGGATTACNNNNNNNNNNAAGGGGGTATTGGGAAGGAGATGTACATAATCAAGGAAGGAAAATTGGCAGTGGTGGCTGATGATGGTGTCACTCAGTATGCCCTGCTCTTGGCTGGGAGTTGCTTTGGAGAGATCAGTATTCTTAACATTAAAAGCAGCAAAACGGGCAATCGACGCACAGCCAATATCCGAAGCCTTGGCTACTCAGATCTCTTCTGCTTGTCCAAGGATGATCTTATGGAAGCTGTGATGGAGTACCCTGATGCCAAGAGGGTCTTGGAGGAGAGAGGCCGGGAGATCTTGATGAAGGAGGGATTGCTGGATGAGAATGAGGTGGCAGCCAGCATCGAGGCGGATGTGCAGAAGAAGCTAGAACAGCTGGAAACCAACATGGAGACCTTGTACACTCGCTTTCCCTGCCTGCTGGCTGAGTACCCAGGGGCCCAGCAGAAGCTCAGGCAGCGCATCATGGTTTTGGAAACCAAGATGAAGCAGAATAATGAG---GATGACTACCTGTCAGATGGAATGAATAGCCCCAAGCCAGCTGCTGCTGAGAAGCCAATGAGCCAGGACAGCAAAGTGAAGACGACAGAGTCCAGCAGTTCTGCCCCACCCAAGGCCAGGAAGTTGCTGCCTGTCCTGGACCCATCTGGGGATTACTACTACTGGTGGCTGAACACTATGGTCTTCCCAGTAATGTATAACCTCATCATCGTCGTGTGCAGAGCCTGCTTCCCCGACTTGCAGCACTATTATCTGGTGGCCTGGTTAGTACTGGACTGCACGAGTGACCTGCTCTACCTACTGGACATCGTGGTGCGCTTCCACACTGGATTCTTGGAACAAGGCATACTGGTGGTGGACNAGGGTAGGATCTCGAGTCGCTACGTTCGCACCTGGAGCTTCTTCCTGGACCTGGCTTCCCTGTTACCCACGGAAGTGGCCTATGTGAGTCTGGGTCCGCACACGCCCACGCTGAGGCTGAACCGCTTTCTGCGGGTGCCCCGCCTCTCTGAGGCCTTTGACCGCATGGAGACCTGCACAGTTCACCCGAATGCCTTCCGCATCGCCAAGCTGATGCTTTACGTTTTTGCTGTCATCCATTGGAACAGCTGCCTATACTTTGCCCTGTCCCGGTACCTGGGCTTCGGGAGTGACGCCTGGGTGTACCCCGACCCCGCGCAGCCTGGCTTTGAGCAGCTGTGGCGCCAGTACCTCTATAGCTTTCACTTCTCCACGCTGATCCTGACCACCGTGGGCGATACGCCGCTGCCAGACCGGGAGGAGGAGTACCTCTTCGTGGTGGGAGACTTCCTACTGGCCGTCATGGGTTTCGCCACCATCATGGGTAGCATGAGCTCTGTCATCTACAACATGAACACTGCAGATGCAGCCTTCTACCCAGACCACGCCCTGGTGAAGAAATACATGAAGCTGCATCACGTCAACCGCAGGCTGCAGCGGCGAGTCATGGACTGGTACCAGCACCTGCAGATCAACAAGAAGATGACCAATGAGGTAGCCATCTTACAGCACTTGCCTGAGCGGTTGAGGGCAGAAGTGGCCGTGTCTGTACACCTGCCTACTCTGAGCCGGGTGCGGATCTTCCAGAACTGTGAGGCCGGCCTGCTGGAGGAGCTGGTGCT---GAAGCTGCAGCCCCAGACCTACTCACCAGGCAAATACGTCTGCCGCAAGGGGGACACTGGCCGAGAGATGTACATCATCCAAGAGGGTCAGCCGGCTGTGGTAGCTGATGATGGTGTCACTCGGTATGCTGTGCCTGGTGCAGGGCTCTACTGTGGGGAGATCAGCATCATCAACATCAAAGGGAACATGTCTGGGAACCGCCCTACAGCCAACATCAAGAGTCTAGGTTATTCGGATCTGTTCTGCCTGAGCAAGGAGGACCTGCAGGAAGTGCTGAGCGAGTATCCACAGGCCCAGGCCGTCATGGAGGAAAAGGGCCGTGAGATCCTGCTCACAATGAACAAGTTGGACGTAAATGCCGAGGCAGCTGAGACCGCCCTACAGGAGGCCACGGAGGCCCAGCTGCGAGGCCTCGACCAGCAACTCGATGATCTGCAGACCAGGTTCGCACGACTCCTGGCTGAGCTGGAGTCCAGGGCACTCAAGATCGCCTATCGCATCGAGCGGCAGGAGTGGCGGACTCAGGAGTGGCCAATGCCTGAGGAACTGGCCGAGGCCGACCATGAAGGCGAACCTGGGGAGGAAACGTCCAAGGATGGAGAGGGCAGAGCTGGCCAGGAGGGACCCCCAAGCCCAGAGATGGCGGAGGACGAGCCGAAGCCGACCCAGCTGGACACGCCCCTGGTCCTGGGCGAGGACCTGACCAAGCAGATGCGGCTGCGCGTGGAGAGTCTGAAGCAGCGC------------------GGGGGGAAGCGCCAGGATGGCGAGAAGCTGCCGCCGCCAGCCGAGTCCATGTACCGCATCGACTTCATCCAGCAGCAGAGGCTG---------------GACGTCGTGCTGGACAAGCCGGGCAAGGTCACCATCACGGGCACCTCCCAGATCTGGATGCCCGACCTCACCAACCTCATGACGCGGCAGCTGCTGGACCGCGCTGCCATCTTCTGGCGCAAGGAGGACTCGGAAGCCATGGATTGGAATGAGGCCGACGCCCTGGAGTTTGGGGAGCGCCTGTCCGAGCTGGCCAAGATCCGCAAGGTCATGTACTTCCTCATCACCTTCAGCGAGGGCGTCGAGCCTGCCAACCTCAAGGCCTCCGTGGTCTTTAGCCAGCTC
Lagenorhynchus_albirostris  ATGACAGAAAAAGCCAATGGAGTGAAGAGCTCCCTAGCCAATAACCACAGCCATCATGCACCTCCTGCCATCAAGGTCAATGGCGAAGATGACCACAGGACC---AGCAACAGGCCACAGTCTGCAGCCGACGATGACACCTCCTCACAACTACAGAGG---------------------CTGCAGAGGAGGGGTGGCTTCTGCAGGATTGCCTGCCTCGTGGGGGTCATCAGAGAGTGGGCCAACAAGAATTTCCACGAGGAGGAGCCCAGACCTGACTCGTTCCTTGAGCGTTTCTGTGGGCCTGAGCTCCAGACCATGACGACACAGCAAGGAGATGGCAAAGGCGACAAGGACAGCGAGGGCAAGGGCAGCAAGAAGAAATGTGAAC---TATTTGTCTTGGACCCAGCTGGGGACTGGTACTACCACNNNCTATTTGTCATCGCCATGCCTGTCCTCTACAGCTGGTGCCTTCTGGTGGCCAGAGCCT------GTGACCTACAGAAAGATTACTGCATAGTATGGCTGGTGCTGGACTACTTCTCAGATGTGGTCTACATCGCAGACCTCTTCATCCGATTGCGCACAGGTTTCCTGGAGCAGGGGCTGCTGGTCAAAGATACCAAGATGTTGCGGGACAACTACATCCACACCCTGCAGTTCAAGCTGGATGTGGCTTCCATCATCCCTACAGACCTGATCTATTTTGCTGTGGGCATCCACAGACCTGAGCTGCGCTTCAACCGCCTGCTACACTTTGCCCGGATGTTTGAGTTCTTTGACCGCACTGAGACACGCACCAGCCACCACAACATCTTCCACATCAGCAACCTGGTCCTCTACATCTTGGTCATCATCTGCTGGAATGCCTGCATCTACTATGCCATCTCCAAGTCCATTGGTTTTGGGGTCGACACCTGGGTTTACTCCAACATCATTGACCCTGAGTATGGCTACCTGTCTAGGGAATGCATCTATTGCCTTTACTGGTCTACACTGACCCTCACCACCATTGGGGTGACACCANCCCCCGTAAAAGATGAGGAGTACCTATTTGTCATCTTTGATTTCCCAATTGGTGTCCTCATCTTTGCCACCATCGTGGGTAACGTGGGCTCCATGATCTCCAACATGAACGCCACCCGGGCTGAGTTCCAGGCCAAGATCGATGCCGTCAAACACTATATGCAGTTCCAAAAGGTCAGCAAGGAGATGGAAGCCAAGGTCATTAGGTGGTTTGACTACCTCTGGACCAATAAGAAGAGTGTGGATGAGCGGGAAGTTCTCAAGAAGCTGCCATCCAAGCTGAGGGCTGAGATAGCCATCAACGTCCACCTGTCCACACTCAAGAAAGTGTGCATCTTTCAGGATTGTGAGGCTGGCCTGCTGGTGGAGCTGGTATTAAAGCTCCATCCTCAGGTCTTCAGTCCTGGGGATTACNNNNNNNNNNAAGGGGGTATTGGGAAGGAGATGTACATAATCAAGGAAGGAATATTGGCAGTGGTGGCTGATGATGGTGTCACTCAGTATGCCCTGCTCTTGGCTGGGAGTTGCTTTGGAGAGATCAGTATTCTTAACATTAAAGGCAGCAAAACGGGCAATCGACGCACAGCCAATATCCGAAGTCTTGGCTACTCAGATCTCTTCTGCTTGTCCAAGGATGATCTTATGGAAGCTGTGACGGAGTACCCTGATGCCAAGAGGGTCTTGGAGGAGAGAGGCCGGGAGATCTTGATGAAGGAGGGATTGCTGGATGAGAATGAGGTGGCAGCCAGCATCGAGGCGGATGGGCAGAAGAAGCTAGAACAGCTGGAAACCAACATGGAGACCTTGTACACTCGCTTTCCCTGCCTGCTGGCTGAGTACCCAGGGGCCCAGCAGAAGCTCAGGCAGCACATCATGGTTTTGGAAACCAAGATGAAGCAGAATAATGAG---GATGACTACCTGTCAGATGGAATGAATAGCCCCAAGCCAGCTGCTGCTGAGAAGCCAATGAGCCAGGACAGCAAAGTGAAGACGACAGAGTCCAGCAGTTCTGCCCCACCCAAGGCCAGGAAGTTGCTGCCTGTCCTGGACCCATCTGGGGATTACTACTACTGGTGGCTGAACACTACGGTCTTCCCAGTAATGTATAACCTCATCATCGTCGTGTGCAGAGCCTGCTTTCCCGACTTGCAGCGCTATTATCTGGTGGCCTGGTTAGTACTGGACTGCACGAGTGACCTGCTCTRCCTACTGGACACCGTGGTGCGCTTCCACACTGGATTCTTGGAACAAGGCATACCGGTGGTGGACNAGGGTAGGATCTCGAGTCACTACGTTCGCACCTGGAGCTTCTTCCTGGACCTGGCTTCCCTGTTACCCACGGAAGTGGCCTATGTGAGTCTGGGTCCGCACACGCCCACGCTGAGGCTGAACCGCTTTCTGCGGGTGCCCCGCCTCTCTGAGGCCTTTGACCGCATGGAGACCTGCACAGTTCACCCGAATGCCTTCCGCATCGCCAAGCTGATGCTTTACGTTTTTGCTGTCATCCATTGGAACAGCTGCCTATACTTTGCCCTGTCCCGGTACCTGGGCTTCAGGAGTGACGCCTGGGTGTACCCCGACCCCGCGCAGCCTGGCTTTGAGCGGCTGTGGCGACAGTACCTCTATAGCTTTCACTTCTCCACGCTGATCCTGACCACCGTRGGCGATACGCCGCTGCCAGACCRGGAGGAGGAGTACCTCTTCGTGGTGGGAGACTTCCTACTGGCCGTCATGGGTTTCGCCACCATCATGGGTAGCATGAGCTCTGTCATCTACAACATGAACACTGCAGATGCAGCCTTCTACCCAGACCACGCCCTGGTGAAGAAATACATGAAGCTGCATCACGTCAACCGCAGGCTGCAGCGGCGAGTCATGGACTGGTACCAGCACCTGCAGATCAACAAGAAGATGACCAATGAGGTAGCCATCTTACAGCACTTGCCTGAGCGGTTGTGGGCAGAAGTGGCCGTGTCTGTACACCTGCCTACTCTGAGCCGGGTGCGGATCTTCCAGAACTGTGAGGCCAGCCTGCTGGAGGAGCTGGTGCT---GAAGCTGCAGCCCCAGACCTACTCACCAGGCAAATACATCTGCCGCAAGGGGGACATTGGCCGAGAGATGTACATCATCCGAGAGGGTCAGCCGGCTGTGGTAGCCGATGATGGTGTCACTCAGTATGCTGTGCTTGGTGCACGGCTCTACTGTGGGGAGATCAGCATCATCAACATCAAAGGGAACATGTCTGGGAACCGCCGTACAGCCAACATCAAGAGTCTAGGTTATTCGGATTTGTTCTGCCTGAGCAAGGAGGACCTGCAGGAAGTGCTGAGCGAGTATCCACAGGCCCAGGCCGTCATGGAGGAAAAGGGCCGTGAGATCCTGCTCAAAACGAACAAGTTGGACGTAAACGCCGAGGCAGCTGAGACCGCCCTACAGGAGGCCACGGAGGCCCAGCTGCGAGGCCTCAACCAGCAACTCGATGATCTGCAGACCAGGTTCGCACGACTCCTGGCTGAGCTGGAGTCCAGGGCACTCAAGATCGCCTATCGCATCGAGCGGCTGGAGTGGCAGACTCAGGAGTGGCCAATGCCTGAGGAACTGGCCGAGGCCGACCATGAGGGCGAACCTGGGGAGGGAACGTCCAAGGATGGAGAGGGCAGAGCTGGCCAGGAGGGACCCCCAAGCCCAGAGATGGCGGAGGAAGAGCCGAAGCCGACCCAGCTGGACACGCCCCTGGTCCTGGGCGAGGACCTGACCAAGCAGCTGCGGCTGCGCGTGGAGAGTCTGAAGCAGCGC------------------GGGGGGAGGCGCCAGGATGGCGAGAAGCTGCCGCCGCCAGCCGAGTCCATGTACCGCATCGACTTCATCCAGCAGCAGAGGCTG---------------GACGTCGTGCTGGACAAGCCGGGCAGGGTCACCATCACGGGCACCTCCCAGATCTGGATGCCCGACCTCACCAACCTCATGACGCGGCAGCTGCTGGACCCCGCTGCCATCTTCTGGCGCAAGGAGGACTCGGAAGCCATGGATTGGAATGAGGCCGACGCCCTGGAGTTTGGGGAGCGCCTGTCCGAGCTGGCCAAGATCCGCAAGGTCATGTACTTCCTCATCACCTTCAGCGAGGGCGTCGAGCCTGCCAGCCTCAAGGCCTCCGTGGTCTTTAGCCAGCTC
Leucopleurus_acutus  ATGACAGAAAAAGCCAATGGAGTGAGGAGCTCCCTAGCCAATAACCACAGCCATCATGCACCTACTGCCATCAAGGTCAATGGCGAAGATGACCACAGGACC---AGCAACAGGCCACAGTCTGCGGCCGACGATGACACCTCCTCAGATCTACAGAGG---------------------CTGCAGAGGAGGGGTGGCTTCTGCAGGATTGCCTGCCTGGTGGGGGTCATCAGAGAGTGGGCCAACAAGAATTTCCACGAGGAGGAGCCCAGACCTGACTCGTTCCTTGAGCGTTTTTGTGGGCCTGAGCTCCAGACCGTGACGACACAGCAAGGAGATGGCAAANGCGACAAGGACAGCGAGGGCAAGGGCAGCAAGAAGAAATGTGAAC---TATTTGTCTTGGACCCAGCTGGGGACTGGTACTACCGCNNNCTATTTGTCATCGCCATTCCTGTCCTCTACAACTGGTGCCTTCTGGTGGCCAGAGCCNNNTTCAGTGACGTACAGAAAGATTACTACGTAGTGCAGCTGGTGCTGGACTACTTCTCAGATGTGGTCTGCATCGCAGACCTCTTCATCCGATTGCGCACAGGTTTCCTGGAGCAGGGGCTGCTGGTCAAAGACACCAAGATGTTGCGGGACAACTACACCCACATCCTGCTGTTCAAGCTGGATGTGGCTTCCATCATCCCTACAGACCTGATCTATTTTGCTGTGGGCATCCACAGACCTGAGCTGCGCTTCAGCCGCCTGCTACACTTTGCCCGCATGTTTGAGTTCTTTGACTGCACTGAGACACGCACCAGCCACCCCAACATCTTCTGCATCAGCAACCTGGTCCTCTACATCTTGGTCATCATCTGCTGGAATGCCTGCATCTACTACGCCATCTCCAAGTCCATTGGTTTTGGGGTCGACACCTGGGTTTACCCCAACATCATTGACCCTGAGTATGGCTACCTGTCTAGGGAATACATCTATTGCCTTTACTGGTCTACACTGACCCTCACCACCATTGGGGAGACACCACCNNNNATGAAAGATGACGAGTACCTATTTGTCATCTTTGATTTCCTGATTGGTGTCCTCATCTTTGCCACCATCGTGGGTAACGTGGGCTCCATGATCTCCAACATGAACGCCACCCGGGCTGAGTTCCAGGCCAAGATCGATGCCGTCAAACACTATATGCAGTTCCAAAAGGTCAGCAAGGAGATGGAAGCCAAGGTCATTAGGTGGTTTGACTACCTCTGGACCAATAAGAAGAGTGTGGATGAGCGGGAAGTTCTCAAGAAACTACCATCCAAGCTGAGGGCTGAGATAGCCATCAACGTCCACCTGTCCACACTCAAGAAAGTGTGCATCTTTCAGGATGGTGAGGCTGGCCTGCTGGTGGAGCTGGTATTAAAGCTCCGTCCTCAGGTCTTCAGTCCTGGGGATTACATTTGCCGCAAGGGGGATATTGGGAAGGAGATGTACATAATCAAGGAAGGAAAATTGGCAGTGGTGGCTGATGATGGTGTCACTCAGTTTGCCCTGCTCTTGGCTGGGAGTTGCTTTGGAGAGCTCAGTATTCTTAACATTAAAGGCAGCAAAACGGGCAATCGACGCACAGCCAATATCNNNAGCCTTGGCTACTCAGATCTCTTCTGCTTGTCCAAGGATGATCTTATGGAAGCTGTGACGGAGTACCCTGATGCCAAGAGGGTCTTGGAGGAGAGAGGTCGGGAGATCTTGATGAGGGAGGGATTGCTGGATGAGAATGAGGTGGCAGCCAGCATCGAGGCGGATGTGCAGAAGAAGCTAGAACAGCTGGAAACCAACATGGAGACCTTGTACACTCGCTTTCCCTGCCTGCTGGCTGAGTACCCAGGGGCCCAGCAGAAGCTCAAGCAGCACATCATGGTTTTGGAAACCAAGATGAAGCAGAATAATGAG---GATGACTACCTGTCAGATGGAATGAATAGCCCCAAGCCAGCTGCTGCTGAGAAGCCAATGAGCCAGGACAGCAAAGTGAAGACAACAGAGTCCAGCAGTTCTGCCCCACCCAAGGCCAGGAAGTTGCTGCCTGTCCTGGACCCATCTGGGGATTACTACTACTGGTGGCTGAACACTATGGTCTTCCCAGTAATGTATAACCTCATCATCGTCGTGTGCAGAGCCTGCTTTCCCGACTTGCAGCGCTATTATCTGGTGGCCTGGTTAGTACTGGACTGCACGAGTGACCTGCTCTACCTACTGGACATCGTGGTGCGCTTCCACACTGGATTCTTGGAACAAGGCATACTGGTGGTGGACAAGGGTAGGATCTCGAGTCGCTACGTTCGCACCTGGAGCTTCTTCTTGGACCTGGCTTTCCTGTTACCCACGGAAGTGGCCTATGTGAGTCTGGGTCCGCACACGCCCACGCTGAGGCTGAACCGCTTTCTGCGGGTGCCCCGCCTCTTTGAGGCCTTTGACCGCATGGACACCTGCACAGTTCACCCGAATGCCTTCCGCATCGCCAAGCTGATGCTTTACGTTTTTGCTGTCATCCATTGGAACAGCTGCCTATACTTTGCCCTGTCCCGGTACCTGGGCTTCGGGAGTGACGCCTGGGTGTACCCCGACCCCGTGCAGCCTGGCTTTGAGCAGCTGCGGCGCCAGTACCTCTATAGCTTTTACTTCTCCACGCTGATCCTGACCACCGTGGGCGATACGCCGCTGTCAGACCGGGAGGAGGAGTACCTCTTCATGGTGGGAGACTTCCTACCGGCCGTCATGGGTTTCGCCACCATCATGGGTAGCATGAGCTCTGTCATCTACAACATGAACACTGCAGATGCAGCCTTCTACCCAGACCACGCCCTGGTGAAGAAATACATGAAGCTGCATTGCGTCAACCGCAGGCTGCAGCGGCGAGTCATGGACTGGTACCAGCACCTGCAGATCAACAAGAAGATGACCAATGAGGTAGCCATCTTACAGCACTTGCCTGAGCGGTTGCGGGCAGAAGTGGCCGTGTCTGTACACCTGCCTACTCTGAGCCGGGTGCGGATCTTCCAGAACTGTGAGGCCGGCCTGCTGGAGGAGCTGGTGCT---GAAGCTGCAGCCCCAGACCTACTCACCAGGCAAACAAATCTGCCGCAAGGGGGACACTGGCCGAGAGATGTACATCATCCAAGAGGGTCAGCCGGCTGTGGTAGCCGATGATGGTGTCACTCGGTATGCTGTGCCTGGTGCAGGGCTCTACTGTGGGGAGATCAGCATCATCAACATCAAAGGGAACATGTCTGGGAACCGCCGTACAGCCAACATCAAGAGTCTAGGTTATTCGGATCTGTTCCGCCTGAGCAAGGAGGACCTGCAGGAAGTGCTGAGCGAGTATCCACAGGCCCANGCCGTCATGGAGGAAAAGGGCCGTGAGATCCTGCTCAAAATGAACAAGTTGGACGTAAACGCCGAGGCAGCTGAGACCGCCCTACAGCAGGCCACGGACGCCCAGCTGCGAGGCCTCGACCAGCAACTCGATGATCTGCAGACCAAGTTCGCACGACTCCTGGCTGAGCTGGAGCCCAGGGCACTCAAGATCGCCTATCGCATCGAGCGGCTGGAGTGGCCGACTCAGGAGTGGCCAATGCCTGAGGAACTGGCCGAGGCCGACAAGGAGGGCGAACCTGGGGAGGGAACGTCCAAGGATGGAGAGGGCAGAGCTGGCCAGGAGGGACCCCCAAGCCCAGAGATGGCGGAGGACGAGCCGAAGCCGACCCAGCTGGACACGCCCCTGGTCCTGGGCGAGGACCTGACCAAGCAGATGCGGCTGCGCGTGGAGAGTCTGAAGCAGCGC------------------GGGGGGAGGCGCCAGGATGGCGAGAAGCTGCCGTCGCCAGCGAAGTCCATGTACCGCATCGACTTCATCCAGCAGCAGAGGCTG---------------GACGTCGTGCTGGACAAGCCGGGCAGGGTCACCATCACGGGCACCTCCCAGATCTGGATGCCCGACCTCACCAACCTCATGACGCGGCAGCTGCTGGACCCCGCTGCCATCTTCTGGCGCAAGGAGGACTCGGAAGCCATGGATTGGAATGAGGTCGACGCCCTGGAGTTTGGGGAGCGCCTGTCCGAGCTGGCCATGATCCGCAAGGTCATGTACTTCCTCATCACCTTCAGCGAGGGCGTCGAGCCTGCCAGCCTCAAGGCCTCCGTGGTCTTCAGCCAGCTC
Lipotes_vexillifer  ATGACAGAAAAAGCCAATGGAGTGAAGAGCTCCCTAGCCAGTAACCACAACCATCATGCACCTCCTGCCATCAAGGCCAATGGCGAAGATGACCACAGGACC---AGCAACAGGCCACA---------CGACGATGACACCTCCTCAGAACTACAGACGCTGGCAGAGATGGATGCCCCCCTGCGGAGGAGGGGTGGCTTCCGCAGGATTGCCTGCCTGGTGGGGGTCATCAGAGAGTGGGCCAACAAGAATTTCCGCGAGGAGGAGCCCAGACCTGACTCATTCCTTGAGCGTTTCTGTGGGCCTGAGCTCCAGACCGTGACGACACAGCAAGGAGATGGCAAAGGCAACAAGGACAGCGAGGGCAAGGGCAGCAAGAAGAAATGTGAAC---TAATTGTCTTGGGCCCAGCTGGGGACTGGTACTACCGCTGGCTATTTGTCATCGCCATGCCTGTCCTCTACAACTGGTGCCTTCTGGTGGCCAGAGCCTGCTTCAGTGACCTACAGGAAGATTACTACATAGTGTGGCTGGTGCTCGACTACTTCTCAGATGTGGTCTACTTGTCAGACCTCTTCATCCGATTGCGCACAGGTTTCCTGGAGCATGGGCTGCTGGTCAAAGATACCAAGAAGTTGTGGGACAACTACATCTACACCCTGCAGTTCAAGCTGGATGTGGCTTCCATCATCCCTACAGACCTGATCTATTTTGCTGTGGGCATCCACAGCCCCGAGCTGCGCTTCAACCACCCGCTACACTTTGCCCACATGTTTGAGTCCTTTGACTGCACTGAGACACGCACCAGCCACCCCAACATCTTCCGCATCAGCAACCTGGTCCTCTACATCTTGGTCATCATCCACTGGAATGCCTGCATCTACTACGCCATCTCCAAGTCCATTGGTTTTGGGGTCGACACCTGGGTTTACCCCAACATCACTGACCCTGAGTATGGCTACCTGTCTAAGGAATACATCTATTGCCTTTACTGGTCTACACTGACCCTCACCACCATTGGGGAGACACCACCCCCTGTAAAAGATGAGGAGTACCTATTTGTCATCTTTGATTTCCTGATTGGTGTCCTCATCTTTGCCACCATCGTGGGAAACGTGGGCTCCATGACCTCCAACATGAACGCCACCTGGGCTGAGTTCCAGGCCAAGATCGATGCCGTCAAACACTATATGCAGTTCCGAAAGGTCAGCAAGGAGATGGAAGCCAAGGTCATTAGGTGGATTGACTACCTCTGGACCAATATGAAGAGTGTGGATGAGCGGGAAGTTCTCAAGAAACTGCCATCCAAGCTGAGGGCTGAGATAGCCATCAATGTCCACCTGTCCACACTCAAGAAAGTGTGCATCTTTCAGGATTGTGAGGCTGGCCTGCTGGTGGAGCTGGTATTAAAGCTCCGTCCTCAGGTCTTCAGTCCTGGGGATTACATTTGCCACAAGGGGGATATTGGGAAGGAGATGTACATGATCAAGGAAGGAAAATTGGCAGTGGTGGCTGATGATGGTGTCACTCAGTATGCCCTGCTCTTGGCTGGGAGCTGCTTTGGAGAGGTCAGTATTCTTAACATTAAAGGCAGCAAAATGGGCAATCGACGCACAGCCAATATCCGAAGCCTTGGCTACTCAGATCTCTTCTGCTTGTCCAAGGATGATCTTATGGAAGCTGTGATGGAGTACCCTGATGCCAAGAGGGTCTTGGAGGAGAGAGGCCGGGAGATCCTGATGAAGGAGGGATTGCTGGATGAGAATGAGGTGGCAGCCAGCATCGAGGTGGATGTGCAGGAGAAGCTAGAACAGCTGGAAACCAACATGGAGACCTTGTACACTCGCTTTGCCTGCCTGCTGGCTGAGTACACAGGGGCCCAGCAGAAGCTCAAGCAGCACATCATGGTTTTGGAAACCAAGATGAAGCAGAATAATGAG---GACAACTACCTGTCAGATGGAATGAATAGCCCCAAGCCAGCTGCTGCTGAGAAGCCAATGAGCCAGGACAGCAAAGTGAAGACGACAGAGTCCAGCAGTTCTGCCCCACCCAAGGCCAGGAAGTTGCTGCCTGTCCTCGACCCATCTGGGGATTACTACTACTGGTGGCTGAACACTATGGTCTTCCCAGTAATGTATAACCTAATCATCGTCGTGTGCAGAGCCGGCTTCCCCGATTTGCAGCACTATTATCTGGTGGCCTGGTTAGTACTGGACTGCACGAGTGACCTGCTCTACCTACTGGACATCGTGGTGCGCTTCCACACTGGATTCTTGGAACAAGGCATACTGGTGGTGGACAAGGGTAGGATCTCGAGTCGCTACGTTCGCACCTGGAGCTTCTTCTTGGACCTGGTTTCCCTGTTACCCACGGAAGTGGCCTATGTGAGTCTGGGTCCGCACACACCCACGCTGAGGCTGAACCGCTTTCTGCGGGTGCCCCGCCTCTTTGAGGCCTTTGACCGCACGGAGACCCGCACAGTTTACCTGGAGGCCTTCCGCATCGCCAAGCTGATGCTTNNNGATTTTGCTGTCATCCATTGGAACAGCTGCCTATACTTTGCCCTGTCCCGGTACCTGGGCTTCGGGCGTGACGCCTGGGTGTACCCCGACCCCGCGCAGCCTGGCTTTGAGCAGCTGCAGCGCCAGTACCTCTACAGCTTTTACTTCTCCACGCTGATCCTGACCACCGTGGGCGATACGCCGCTGCCAGACCGGGAGGAGGAGTACCTCTTCATGGTGGGAGACTTCCNACTGGCCGTCATGGGTTTCGCCACCATCATGGGTAGCATGAGCTCTGTCATCTACAACATGAACACTGCAGATGCAGCCTTCTACCCAGACCACGCCCTGGTGAAGAAATACATGAAGCTGCATCACGTCAACCACAGGCTGCAGCGGCGAGTCATTGACTGGTACCAGCACCTGCAGATCAACAAGAAGATGACCAATGAGGTAGCCATCGTACAGCACTTGCCTGAGCAGTTGCGGGCAGAAGTGGCCGTGTCTGTACACCTGCCTACTCTGAGCCGGGTGCAGATCTTCCAGAACTGTGAGGCCAGCCTGCTGGAGGAGCTGGTGCT---GAAGCTGCAGCCCCAGACCTATTCACCAGGCGAATATGTCTGCCGCAAGGGGGACATTGGCCGAGAGATGTACATCATCCGAGAGGGTCAGCTGGCTGTGGTAGACGATGATGGTGTCACTCAGTATGCTGTGCTTGGTCCAGGGCTCTACTTTGGGGAGATCAGCAACATCAACATCAAAGGGAACATGTCTGGGAACCGCCGTACAGCCAACATCGAGAGTCTCGGTTATTCGGATCTGTTCTGCCTGAGCAAGGAGGACCTGCAGGAAGTGCTGAGCGAGTATCCACAGGCCCGGGCCGTCATGGAGGAAAAGTGCCGTGAGATCCTGCTCAAAATGTACAGGTTGGACGTAAATGCCGAGGCAGCTGAGACCGCCCTACAGGAGGCCACGGAGGCCCAGCTGCGAGGCCTCGACCAGCAACTCGATGATCTGCAGACCAAGTTCGCGCGACTCCTGGCTGAGCTGGAGTCCAGGGCACTCGAGATCGCCTATCGCATCGAGCGGCTGGAGTGGCAGACTCGGGAGTGGCCAATGCCTGAGGAACCGGCCGAGGCCGACGATGAGGGCGAACCTGGGGAGGGAACGTCCAAGGATGGAGAGGGCAGAGCTGGCCAGGAGGGACCCCCAAGCCCAGAGATGGCGGAGGACGAGCCGAAGCCGACCCAGCTTGACGTGCCCCTGGTCCTGGATGAGGACCTGACCAAGCAGATGCGGCTGCGCGTGGAGAGTCTGAAGCA---C------------------CAGGGGACGCTCCAGGATGGCGAGAAGCTGCTGCAGCCGGTCGAGCCCATGTACCGCGTCGGCTTCAGCCAGCAGCAGAGGCTGCGGTTTGAGCGCCGGGACGTCGTGCTGGACAAGCCGGGCAAGGTCACCATCACGGGCACCTCCCAGATCTGGACGCCCGACCTCACCAACCTCATGACGCGGCAGCTGCTGGACCCCGCTGCCATCTTCTGGCGCAAGGAGGACTCGGAAGCCATGGATTGGAATGAGGCCGACGCCCTGGAGTTTGGGGAGCGCCTGTCCGAGCTGGCCAAGATCCGCAAGGTCGTGTACNTCCTCATCACCTTCAGCGAGGGCGTCGAGCCTGCCGACCTCAAGGCCTCCGTGGTCTTTAGCCAGCTC
Lissodelphis_borealis  ATGACAGAAAAAGCCAATGGAGTGAAGAGCTCCCTAGCCAATAACCACAGCCATCATGCACCTCCTGCCATCAAGGTCAATGGCGAAGATGACCACAGGACC---AGCAACAGGCCACAGTCTGCGGCCGACGATGACACCTCCTCACAACTACAGAGG---------------------CTGCAGAGGAGGGGTGGCTTCTGCAGGATTGCCTGCCTCGTGGGGGTCATCAGAGAGTGGGCCAACAAGAATTTCCACGAGGAGGAGCCCAGACCTGACTCGTTCCTTGAGCGTTTCTGTGGGCCTGAGCTCCAGACCGTGACGACACAGCAAGGAGATGGCAAAGGCGACAAGGACAGCGAGGGCAAGGGCAGCAAGAAGAAATGTGAAC---TATTTGTCTTGGACCCAGCTGGGGACTGGTACTACCACNNNCTATTTGTCATCGCCATGCCTGTCCTCTACAGCTGGTGCCTTCTGGTGGCCAGAGCCT------GTGACCTACAGAAAGATTACTGCATAGTATGGCTGGTGCTGGACTACTTCTCAGATGTGGTCTACATCGCAGACCTCTTCATCNNNTTGCGCACAGAKTTCCTGGAGCAGGGGCTGCTGGTCAAAGATACCAAGATGTTGCGGGACAACTACATCCACACCCTGCAGTTCAAGCTGGATGTGGCTTCCATCATCCCTACAGACCTGATCTATTTTGCTGTGGGCATCCACAGACCTGAGCTGCGCTTCAACTGCCTGCTACACTTTGCCCGGATGTTTGAGTTCTTTGACCGCACTGAGACACGCACCAGCCACCACAACATCTTCCACATCAGCAACCTGGTCCTCTACATCTTGGTCATCATCTGCTGGAATGCCTGCATCTACTACGCCATCTCCAAGTCCATTGGTTTTGGGGTCGACACCTGGGTTTACTCCAACATCATTGACCCTGAGTATGGCTACCTGTCTAGGGAATGCATCTATTGCCTTTACTGGTCTACACTGACCCTCACCACCATTGGGGTGACACCACCCCCCGTAAAAGATGAGGAGTACCTATTTGTCATCTTTGATTTCCCGATTGGTGTCCTCATCTTTGCCACCATCGTGGGTAACGTGGGCTCCATGATCTCCAACATGAACGCCACCCGGGCTGAGTTCCAGGCCAAGATCGATGCCGTCAAACACTATATGCAGTTCCAAAAGGTCAGCAAGGAGATGGAAGCCAAGGTCATTAGGTGGTTTGACTACCTCTGGACCAAAAGGAAGAGTGTGGATGAGCGGGAAGTTCTCAAGAAGCTGCCATCCAAGCTGAGGGCTGAGATAGCCATCAACGTCCACCTGTCCACACTCAAGAAAGTGTGCATCTTTCAGGATTGTGAGGCTGGCCTGCTGGTGGAGCTGGTATTAAAGCTCCATCCTCAGGTCTTCAGTCCTGGGGATTACNNNNNNNNNNAAGGGGGTATTGGGAAGGAGATGTACATAATCAAGGAAGGAAAATTGGCAGTGGTGGCTGATGATGGTGTCACTCAGTATGCCCTGCTCNNNGCTGGGAGTTGCTTTGGAGAGATCAGTATTCTTAACATTAAAGGCAGCAAAACGGGCAATCGACGCACAGCCAATATCCGAAGCCTTGGCTACTCAGATCTCTTCTGCTTGTCCAAGGATGATCTTATGGAAGCTGTGACGGAGTACCCTGATGCCAAGAGGGTCTTGGAGGAGAGAGGCCGGGAGATCTTGATGAAGGAGGGATTGCTGGATGAGAATGAGGTGGCAGCCAGCATCGAGGCGGATGTGCAGAAGAAGCTAGAACAGCTGGAAACCAACATGGAGACCTTGTACACTCGCTTTCCCTGCCTGCTGGCTGAGTACCCAGGGGCCCAGCAGAAGCTCAGGCAGCGCATCATGGTTTTGGAAACCAAGATGAAGCAGAATAATGAG---GATGACTACCTGTCAGATGGAATGAATAGCCCCAAGCCAGCTGCTGCTGAGAAGCCAATGAGCCAGGACAGCAAAGTGAAGACGACAGAGTCCAGCAGTTCTGTCCCACCCAAGGCCAGGAAGTTGCTGCCTGTCCTGGACCCATCTGGGGATTACTACTACTGGTGGCTGAACACTATGGTCTTCCCAGTAATGTATAACCTCATCATCGTCGTGTGCAGAGCCTGCTTCCCCGACTTGCAGCGCTATTATCTGGTGGCCTGGTTAGTACTGGACTGCACGAGTGACCTGCTCTACCTACTGGACATCGTGGTGCGCTTCCACACTGGATTCTTGGAACAAGGCATACTGGTGGTGGACNAGGGTAGGATCTCGAGTCGCTACGTTCGCACCTGGAGCTTCTTCCTGGACCTGGCTTCCCTGTTACCCACGGAAGTGGTCTATGTGAGTCTGGGTCCGCACACGCCCACGCTGAGGCTGAACGGCTTTCTGCGGGTGCCCCGCCTCTCTGAGGCCTTTGACCGCATGGAGACCTGCACAGTTCACCCGAATGCCTTCCGCATCGCCAAGCTGATGCTTTACGTTTTTGCTGTCATCCATTGGAACAGCTGCCTATACTTTGCCCTGTCCCGGTACCTGGGCTTCGGGAGTGACGCCTGGGTGTACCCCGACCCCGCGCAGCCTGGCTTTGAGCAGCTGTGGCGCCAGTACCTCTATAGCTTTCACTTCTCCACGCTGATCCTGACCACCGTGGGCGATACGCCGCTGCCAGACCGG---GAGGAGTACCTCTTCGTGGTGGGAGACTTCCTACTGGCCGTCATGGGTTTCGCCACCATCATGGGTAGCATGAGCTCTGTCATCTACAACATGAACACTGCAGATGCAGCCTTCTACCCAGACCACGCCCTGGTGAAGAAATACATGAAGCTGCATCACGTCAACCGCAGGCTGCAGCGGCGAGTCATGGACTGGTACCAGCACCTGCAGATCAACAAGAAGATGACCAATGAGGTAGCCATCTTACAGCACTTGCCTGAGCGGTTGAGGGCAGAAGTGGCCGTGTCTGTACACCTGCCTACTCTGAGCCGGGTGCGGATCTTCCAGAACTGTGAGGCCGGCCTGCTGGAGGAGCTGGTGCT---GAAGCTGCAGCCCCAGACCTACTCACCAGGCAAATACGTCCGCCGCAAGGGGGACACTGGCCGAGAGATGTACATCATCCGAGAGGGTCAGCTGGCTGTGGTAGCCGATGATGGTGTCACTCAGTATGCTGTGCTTGGTGCAGGGCTCTACTTTGGGGAGATCAGCATCATCGACATCAAAGGGAACATGTCTGGGAACCGCCGTACAGCCAACATCAAGAGTCTAGGTTATTCGGATCTGTTCTGCCTGAGCAAGGAGGACCTGCAGGAAGTGCTGAGCGAGTATCCACAGGCCCAGGCCGTCATGGAGGAAAAGGGCCGTGAGATCCTGCTCAAAATGAACAAGTTGGATGTAAATGCCGAGGCAGCTGAGACCACCCTACAGGAGGCCACAGAGGCCCAGCTGCGAGGCCTCGACCAGCAACTCGATGATCTACAGACCAGGTTCACACGACTCCTGGCTGAGCTGGAGTCCAGGGCGCTCAAGATCGCCTATCGCATCGAGCAGCTGGAGTGGCAGACTCAGGAGTGGCCAATGCCTGAGGAACTGGCCGAGGCCGACCATGAGGGCGAACCTGGGGAGGGAACGTCCAAGGATGGAGAGGGCAGAGCTGGCCAGGAGGGACCCCCAAGCCCACAGATGGCGGAGGACGAGCCGAAGCCGACCCAGCTGGACACGCCCCTGGTCCTGGGCGAGGACCTGACCAAGCAGCTGCGGCTGCGCGTGGAGAGTCTGAAGCAGCGCGGGGGGAAGCGCCAGGATGGGGGGAAGCGCCAGGATGGCGAGAAGCTG---CCGCCAGCCGAGTCCACGTACCGCATCGACTTCATCCAGCAGCAGAGGCTG---------------GACGTCGTGCTGGACAAGCCGGGCAAGGTCACCATCACGGGCACCTCCCAGATCTGGATGCCCGATCTCACCAACCTCATGACGCGGCAGCTGCTGGACCCCGCTGCCATCTTCTGGCGCAAGGAGGACTCGGAAGCCATGGATT---ATGAGGCCGACGCCCTGGAGTTTGGGGAGCGCCTGTCCGAGCTGGCCAAGATCCGCAAGGTCATGTACTTCCTCATCACCTTCAGCGAGGGCGTCGAGCCTGCCAACCTCAAGGCCTCCGTGGTCTTTAGCCAGCTC
Lissodelphis_peronii  ATGACAGAAAAAGCCAATGGAGTGAAGAGCTCCCTAGCCAATAACCACAGCCATCATGCACCTCCTGCCATCAAGGTCAATGGCGAAGATGACCACAGGACC---AGCAACAGGCCACAGTCTGCGGCCGACGATGACACCTCCTCACAACTACAGAGG---------------------CTGCAGAGGAGGGGTGGCTTCTGCAGGATTGCCTGCCTCGTGGGGGTCATCAGAGAGTGGGCCAACAAGAATTTCCACGAGGAGGAGCCCAGACCTGACTCGTTCCTTGAGCGTTTCTGTGCGCCTGAGCTCCAGACCGTGACGACACAGCAAGGAGATGGCAAAGGCGACAAGGACAGCGAGGGCAAGGGCAGCAAGAAGAAATGTGAAC---TATTTGTCTTGGACCCAGCTGGGGACTGGTACTACCACNNNCTATTTGTCATCGCCATGCCTGTCCTCTACAGCTGGTGCCTTCTGGAGGCCAGAGCCT------GTGACCTACAGAAAGATTACTGCATAGTATGGCTGGTGCTGGACTACTTCTCAGATGTGGTCTACATCGCAGACCTCTTCATCNNNTTGCGCACAGGTTTCCTGGAGCAGGGGCTGCTGGTCAAAGATACCAAGATGTTGCGGGACAACTACATCCACACCCTGCAGTTCAAGCTGGATGTGGCTTCCATCATCCCTACAGACCTGATCTATTTTGCTGTGGGCATCCACAGACCTGAGCTGCGCTTCAACCGCCTGCTACACTTTGCCCGGATGTTTGAGTTCTTTGACCGCACTGAGACACGCACCAGCCACCACAACATCTTCCACATCAGCAACCTGGTCCTCTACATCTTGGTCATCATCTGCTGGAATGCCTGCATCTACTACGCCATCTCCAAGTCCATTGGTTTTGGGGTCGACACCTGGGTTTACTCCAACATCATTGACCCTGAGTATGGCTACCTGTCTAGGGAATGCATCTATTGCCTTTACTGGTCTACACTGACCCTCACCACCATTGGGGTGACACCACCCCCCGTAAAAGATGAGGAGTACCTATTTGTCATCTTTGATTTCCCGATTGGTGTCCTCATCTTTGCCACCATCGTGGGTAACGTGGGCTCCATGATCTCCAACATGAACGCCACCCGGGCTGAGTTCCAGGCCAAGATCGATGCCGTCAAACACTATATGCAGTTCCAAAAGGTCAGCAAGGAGATGGAAGCCAAGGTCATTAGGTGGTTTGACTACCTCTGGACCAAAAGGAAGAGTGTGGATGAGCGGGAAGTTCTCAAGAAGCTGCCATCCAAGCTGAGGGCTGAGATAGCCATCAACGTCCACCTGTCCACACTCAAGAAAGTGTGCATCTTTCAGGATTGTGAGGCTGGCCTGCTGGTGGAGCTGGTATTAAAGCTCCATCCTCAGGTCTTCAGTCCTGGGGATTACNNNNNNNNNNAAGGGGGTATTGGGAAGGAGATGTACATAATCAAGGAAGGAAAATTGGCAGTGGTGGCTGATGATGGTGTCACTCAGTATGCCCTGCTCNNNGCTGGGAGTTGCTTTGGAGAGATCAGTATTCTTAACATTAAAGGCAGCAAAACGGGCAATCGACGCACAGCCAATATCCGAAGCCTTGGCTACTCAGATCTCTTCTGCTTGTCCAAGGATGATCTTATGGAAGCTGTGACGGAGTACCCTGATGCCAAGAGGGTCTTGGAGGAGAGAGGCCGGGAGATCTTGATGAAGGAGGGATTGCTGGATGAGAATGAGGTGGCAGCCAGCATCGAGGCGGATGTGCAGAAGAAGCTAGAACAGCTGGAAACCAACATGGAGACCTTGTACACTCGCTTTCCCTGCCTGCTGGCTGAGTACCCAGGGGCCCAGCAGAAGCTCAGGCAGCGCATCATGGTTTTGGAAACCAAGATGAAGCAGAATAATGAG---GATGACTACCTGTCAGATGGAATGAATAGCCCCAAGCCAGCTGCTGCTGAGAAGCCAATGAGCCAGGACAGCAAAGTGAAGACGACAGAGTCCAGCAGTTCTGTCCCACCCAAGGCCAGGAAGTTGCTGCCTGTCCTGGACCCATCTGGGGATTACTACTACTGGTGGCTGAACACTATGGTCTTCCCAGTAATGTATAACCTCATCATCGTCGTGTGCAGAGCCTGCTTCCCCGACTTGCAGCGCTATTATCTGGTGGCCTGGTTAGTACTGGACTGCACGAGTGACCTGCTCTACCTACTGGACATCGTGGTGCGCTTCCACACTGGATTCTTGGAACAAGGCATACTGGTGGTGGACNAGGGTAGGATCTCGAGTCGCTACGTTCGCACCTGGAGCTTCTTCCTGGACCTGGCTTCCCTGTTACCCATGGAAGTGGCCTATGTGAGTCTGGGTCCGCACACGCCCACGCTGAGGCTGAACGGCTTTCTGCGGGTGCCCCGCCTCTCTGAGGCCTTTGACCGCATGGAGACCTGCACAGTTCACCCGAATGCCTTCCGCATCGCCAAGCTGATGTTTTACGTTTTTGCTGTCATCCATTGGAACAGCTGCCTATACTTTGCCCTGTCCCGGTACCTGGGCTTCGGGAGTGACGCCTGGGTGTACCCCGACCCCGCGCAGCCTGGCTTTGAGCAGCTGTGGCGCCAGTACCTCTATAGCTTTCACTTCTCCACGCTGATCCTGACCACCGTGGGCGATACGCCGCTGCCAGACCGG---GAGGAGTACCTCTTCGTGGTGGGAGACTTCCTACTGGCCGTCATGGGTTTCGCCACCATCATGGGTAGCATGAGCTCTGTCATCTACAACATGAACACTGCAGATGCAGCCTTCTACCCAGACCACGCCCTGGTGAAGAAATACATGAAGCTGCATCACGTCAACTGCAGGCTGCAGCGGCGAGTCATGGACTGGTACCAGCACCTGCAGATCAACAAGAAGATGACCAATGAGGTAGCCATCTTACAGCACTTGCCTGAGCGGTTGAGGGCAGAAGTGGCCGTGTCTGTACACCTGCCTACTCTGAGCCGGGTGCGGATCTTCCAGAACTGTGAGGCCGGCCTGCTGGAGGAGCTGGTGCT---GAAGCTGCAGCCCCAGACCTACTCACCAGGCAAATACGTCCGCCGCAAGGGGGACACTGGCCGAGAGATGTACATCATCCGAGAGGGTCAGCTGGCTGTGGTAGCCGATGATGGTGTCACTCAGTATGCTGTGCTTGGTGCAGGGCTCTACTTTGGGGAGATCAGCATCATCGACATCAAAGGGAACATGTCTGGGAACCGCCGTACAGCCAACATCAAGAGTCTAGGTTATTCGGATCTGTTCTGCCTGAGCAAGGAGGACCTGCAGGAAGTGCTGAGCGAGTATCCACAGGCCCAGGCCGTCATGGAGGAAAAGGGCCGTGAGATCCTGCTCAAAATGAACAAGTTGGATGTAAATGCCGAGGCAGCTGAGACCACCCTACAGGAGGCCACAGAGGCCCAGCTGCGAGGCCTCGACCAGCAACTCGATGATCTACAGACCAGGTTCGCACGACTCCTGGCTGAGCTGGAGTCCAGGGCGCTCAAGATCGCCTATCGCATCGAGCAGCTGGAGTGGCAGACTCAGGAGTGGCCAATGCCTGAGGAACTGGCCGAGGCCGACCATGAGGGCGAACCTGGGGAGGGAACGTCCAAGGATGGAGAGGGCAGAGCTGGCCAGGAGGGACCCCCAAGCCCACAGATGGCGGAGGACGAGCCGAAGCCGACCCAGCTGGACACGCCCCTGGTCCTGGGCGAGGACCTGACCAAGCAGCTGCGGCTGCGCGTGGAGAGTCTGAAGCAGCGCGGGGGGAAGCGCCAGGATGGGGGGAAGCGCCAGGATGGCGAGAAGCTG---CCGCCAGCCGAGTCCACGTACCGCATCGACTTCATCCAGCAGCAGAGGCTG---------------GACGTCGTGCTGGACAAGCCGGGCAAGGTCACCATCACGGGCACCTCCCAGATCTGGATGCCCGATCTCACCAACCTCATGACGCGGCAGCTGCTGGACCCCGCTGCCATCTTCTGGCGCAAGGAGGACTCGGAAGCCATGGATT---ATGAGGCCGACGCCCTGGAGTTTGGGGAGCGCCTGTCCGAGCTGGCCAAGATCCGCAAGGTCATGTACTTCCTCATCACCTTCAGCGAGGGCGTCGAGCCTGCCAACCTCAAGGCCTCCGTGGTCTTTGGCCAGCTC
Litocranius_walleri  ATGACAGAAAAAGCCAATGGTGTGAAGAGCTCCCCAGCCAATAACCACAGCCACCATGCCCCTCCTGCCATCAAGGCCAATGGCAAAGATGACCACAGGGCC---AGCAGCCGGCCACAGTCTGCGGCCGATGATGACACCTCCTCAGAGCTACAGCGACTGGCAGAGATGGATGCCCCTCAGCAGAGGAAGGGTGGCTTCCGCAGGATTGCCCGCCTGGTGGGGGTCCTCAGAGAGTGGGCTAACAGGAACTTCCGTGAGGAGGAGCCTAGACCTGACTCGTTCCTTGAGCGTTTCCGGGGGCCTGAGCTCCACACTGTGACAACACAGCAAGGGGACGGCAAAGGCGACAAAGACGGCGAGGGCAAGGGCACCAAGAAGAAGTTTGAAC---TCTTTGTCTTGGACCCAGCCGGGGACTGGTACTACCGTTGGCTTTTTCTTATTGCCTTGCCCGTCCTCTACAACTGGTGCCTATTGGTGGCCAGAGCCTGCTTCAGTGACCTGCAGAAAGGTTACTACATAGTGTGGCTGGTGCTGGATTACGTCTCAGATGTGGTCTACATCGCAGACCTCTTCATCCGACTGCGCACAGGTTTCTTGGAGCAGGGGCTACTGGTGAAAGACACCAAGAAGTTGCGGGACAACTACATCCACACCATGCAGTTCAAGCTGGATGTGGCCTCCATCATCCCTACAGACCTGATCTATTTTGCTGTGGGGATCCACAACCCTGAGGTGCGCTTCAACCGCCTGTTACACTTTGCCCGCATGTTTGAGTTCTTTGACCGCACTGAGACACGCACCAGCTACCCCAACATCTTCCGAATCAGCAACCTGATCCTCTACATCTTGGTCATCATCCACTGGAATGCCTGCATCTACTATGCCATCTCCAAGTCCATCGGCTTTGGGGTAGACACCTGGGTTTACCCCAACATCACTGACCCTGAGTATGGCTACCTGTCTAGGGAGTACATCTATTGCCTTTACTGGTCTACACTGACCCTCACCACCATTGGAGAGACACCACCCCCTGTAAAGGATGAGGAGTACCTGTTTGTCATCTTTGACTTCTTGATTGGTGTCCTCATCTTTGCCACCATCGTGGGAAATGTGGGCTCCATGATCTCCAACATGAATGCCACCCGGGCTGAGTTCCAGGCCAAGATTGATGCCGTCAAACATTATATGCAGTTCCGAAAGGTCAGCAAGGAGATGGAAGCCAAGGTCATTAGGTGGTTTGACTACTTGTGGACCAATAAGAAGAGTGTGGATGAGCGAGAAGTCCTCAAAAACCTGCCAGCCAAGCTTAGGGCTGAGATAGCCATCAACGTCCACCTGTCCACACTCAAGAAAGTGCGCATCTTTCAGGACTGTGAGGCTGGCCTGCTGGTGGAACTGGTATTAAAGCTCCGGCCTCAGGTCTTCAGCCCTGGGGACTACATTTGCCGCAAGGGGGATATTGGGAAGGAGATGTACATAATCAAGGAGGGAAAATTGGCAGTGGTGGCTGATGACGGTGTCACTCAGTATGCCCTGCTCTCGGCTGGGAGTTGCTTTGGAGAGATCAGTATCCTTAATATTAAGGGCAGCAAAATGGGCAATCGGCGCACAGCCAACATCCGCAGTCTTGGCTACTCTGATCTGTTCTGCTTGTCCAAGGATGATCTTATGGAAGCTGTGACTGAGTACCCTGATGCTAAGAGGGTCTTGGAGGAGAGAGGCCGGGAGATTCTGATGAAGGAGGGCTTGTTGGATGAGAATGAGGTGGCAGCCAGCATGGAAGTAGATGTGCAGGAAAAGCTAGAACAGCTGGAGACCAACATGGACACCCTGTACACTCGTTTTGCCCGCCTGCTGGCTGAGTACACGGGAGCCCAGCAGAAGCTCAAGCAGCGCATCACAGTTTTGGAAACCAAGATGAAGCAGAATAATGAG---GATGACTACCTGTCAGATGGGCTGAACAGCCCGGAACCA---CCTGTTGAAAAGTCAATGAGCCAGGACAGCAAAGTGAAGACGACAGCGTCCAGCCCTCCTGTCCTGACCAAGGCCAGGAAGTCTCTGCCGGTCCTGGACCCATCTGGGGATTACTATTACTGGTGGCTGAACACAATGGTCTTCCCAGTAATGTATAACCTCATCATCGTGGTGTGCAGAGCCTGCTTCCCCGACTTGCAGCACAGTTATCTGGTGGCCTGGTTGGTGCTGGACTACACGAGTGACCTGTTCTACCTCCTGGACATCGTGGTGTGCTTCCACACTGGATTCTTGGAACAGGGCATCCTGGTGGTGGACAAAGGTAGGATCTCGAGTCGCTACGTTCGCACCTGGAGCTTCTTCTTGGACTTGGTTTCCCTGTTGCCCACGGATGTTGCCTACGTGAGTCTGGGTCCACACACACCCACACTGAGGCTAAACCGCTTTCTGCGAGTGCCCCGCCTTTTTGAGGCGTTTGACCGCATGGAGACCCGCACAGCTTACCCCAACGCCTTCCGCATCGCCAAGCTGATGCTTTACATTTTTGTGGTCATCCACTGGAACAGCTGCCTCTACTTTGCCCTGTCCCGGTACCTGGGCTTTGGGCGTGATATCTGGGTGTACCCCGACCCCGCGCAGCCTGGCTTTGAGCGGCTGCGGCGCCAGTACCTCTACAGCTTTTACTTCTCCACGCTGATCCTGACCACCGTGGGCGACACACCGCTGCCAGCCCGGGAGGAGGAGTACCTCTTCATGGTGGGCGACTTCCTGCTGGCCGTCATGGGTTTCGCCACCATCATGGGTAGTATGAGCTCTGTCATCTACAACATGAACACAGCAGATGCAGCCTTCTACCCAGACCACGCGCTGGTGAAGAAGTACATGAAGCTGCATCATGTCAACCGCCGGCTGGAGCGGAGAGTCATTGACTGGTACCAGCACCTGCAGATCAACAAGAAGATGACCAATGAGGTAGCCATCTTACAGCACTTGCCCGAGCGGTTGCGGGCAGAAGTGGCCGTGTCTGTGCACCTGCCCACCCTGAGCCGGGTACAGATCTTCCAAAACTGTGAGGCCAGCCTGCTGGAGGAGCTGGTGCT---GAAGCTGCAGCCCCAGACCTACTCGCCGGGTGAATATGTCTGCCGCAAAGGGGACATTGGCCGAGAGATGTACATCATCCGAGAGGGTCAGCTGGCCGTGGTGGCCGACGATGGTGTCACCCAGTATGCTGTGCTTGGTGCGGGGCTCTACTTTGGGGAGATCAGCATCATCAACATCAAAGGGAACATGTCTGGGAATCGCCGTACAGCCAACATCAAGAGTCTAGGTTATTCGGACCTGTTCTGCCTAAGCAAGGAGGACCTGCGGGAAGTGCTGAGCGAGTACCCGCAGGCCCAGGCTGTTATGGAGGAAAAGGGCCGTGAGATCCTGCTCAAACTGAACAAGTTGGATGTAAATGCGGAGGCAGCCGAGATCGCCCTACAGGAAGCCACGGAGGCCCGGCTGCGAGGCCTGGACCAGCAACTTGATGATCTGCAAACCAAGTTCGCTCGACTCCTGGCTGAGCTGGAGTCCAGTGCACTCAAGATCGCCTATCGCATCGAGCGGCTGGAGTGGCAGACGCGGGAGTGTCCAATGCCTGAGGAACTCATGGAGGCTGATGACGAGGGCGAACCTGGGGA---------------------------------CCAGGAGGGACCTCCAGGCCTAGAGATGGCGGAGGACGAGCCGAAGCCTTCGCAGCTCAGCATGCCCTTAGTCCTGGACCCGGACCTGACCAAGCAGATGCGGCTGCGCGTGGAGAGCCTGAAGCAGCGC------------------GGGCAGAAGCGCCAGGATGGCGAGAGGCTGCTGCGGCCCGTTGAGTCTGTGTACCGCATTGACTTCATCCAGCAGCATAGGCTGCAGTTTGATCGCTGGGATGTCGTGCTGGACCAGCCGGGCAAGGTCACCATCACGGGCACCTCCCAGAACTGGACGCCCGACCTCACCAACCTCATGACGCGGCAGCTGCTCGACCCCGCGGCCATCTTCTGGCGCAAGGAGGACTCGGAGGCCATGGACTGGAATGAGGCCGACGCCCTGGAGTTCGGGGAGCGCCTGTCCGACCTGGCCAAGATCCGCAAGGTCATGTACTTCCTCATCACCTTCAGCGAGGGCCTCGAGCCCGCCAACCTCAAGGCTTCCGTGGTCTTTAACCAGCTC
Megaptera_novaeangliae  ATGACAGAAAAAGCCAGTGGAGTGAAGAGCTCCCCAGCCAATAACCACAGCCATCATGCACCTCCTGCCATCAAGGTCAGTGGCGAAGATGACCACACGACC---AGCAACAGGCCACAGTCTGCGGCCGACGATGACACCTCCTCAGAACTACAGAGGCTGGCAGCGATGGATGCCCCCCTGCAGAGGAGGGGTGGCTTCCGCAGGATTGCCTGCCTGGTGGGGGTCATCAGAGAGTGGGCCAACAAGAATTTCCGCGAGGAGGAGCCCAGACCTGACTCATTCCTTGAGCGTTTCTGTGGGCCTGAGCTCCAGACCGTGACGACACAGCAAGGAGATGGCAAAGGCGACAAGGACAGCGAGGGCAAGGGCACCAAGAAGAAATGGGAAC---TATTTGTCTTGGACCCAGCTGGTGACTGGTACTACCGCTGGCTATTTGTCATTGCCATGCCTGTCTTCTACAACTGGTGCCTACTGGTGGCCAGAGCCTGCTTCAGTGACCTACAGAAAGATTACTACGTAGTGTGGTTGGTGCTGGACTACTTCTCAGATGTGGTCTACATCGCAGACCTCTTCATCCGATTGCGCACAGGTTTCCTGGAGCAGGGGCTGCTGGTCAAAGATAACAAGAAGTTGCGGGACAACTACATCCACACCCTGCAGTTCAAGCTGGATGTGGCTTCCATCATCCCTACAGACCTGATCTATTTTGCTGTGGGCATCCACAACCCTGAGCTGCGCTTCAACCGCCTGCTACACTTTGCCCGCATGTTTGAGTTCTTTGACCGCACTGAGACACGCACCAGCTACCCCAACATCTTCCGCATCAGCAACCTGGTCCTCTACATCTTGGTCATCATCCACTGGAATGCCTGCATCTACTACGCCATCTCCAAGTCCATTGGTTTTGGGGTCGACACCTGGGTTTACCCCAACATCACTGACCCTGAGTACGGCTACCTGTCTAGGGAATACATCTATTGCCTTTACTGGTCTACACTGACCCTCACCACCATTGGGGAGACACCACCCCCTGTAAAAGATGAGGAGTACCTATTTGTCATCTTTGATTTCCTGATTGGTGTCCTCATCTTTGCCACCATCGTGGGAAACGTGGGCTCCATGATCTCCAACATGAACGCCACCCAGGCTGAGTTCCAGGCCAAGATTGATGCCGTCAAACACTATATGCAGTTCCGAAAGGTCAGCAAGGAGATGGAAGCCAAGGTCATTAGGTGGTTTGACTACCTCTGGACCAATAAGAAGAGTGTGGATGAGCGGGAAGTTCTCAAGAAACTGCCAGCCAAGCTGAGGGCTGAGATAGCCATCAACGTCCACCTGTCCACACTCAAGAAAGTGCACATCTTTCAGGATTGTGAGGCTGGCCTGCTGGTGGAGCTGGTATTAAAGCTCCGTCCTCAGGTCTTCAGTCCTGGGGATTACATTTGCCGCAAGGGGGATATTGGGAAGGAGATGTACATAATCAAGGAAGGAAAATTGGCAGTGGTGGCTGATGATGGTGTCACTCAGCATGCCCTGCTCTCGGCTGGGAGTTGCTTTGGAGAGATCAGTATCCTTAACATTAAAGGCAGCAAAATGGGCAATCGGCGCACAGCCAATATCCGAAGCCTTGGCTACTCAGATCTCTTCTGCTTGTCCAAGGATGATCTTATGGAAGCTGTGACGGAGTACCCTGAGGCCAAGAGGGTCTTGGAGGAGAGAGGCCGGGAGATCCTGATGAAGGAAGGATTGCTGGATGAGAATGAGGTGGCAGACAGCATCGAGGTGGATGTGCAGGAGAAGCTAGAACAGCTGGAAACCAACATGGAGACCTTGTACACTCGCTTTGCCTGCCTGCTGGCTGAGTACACAGGGGCCCAGCAGAAGCTCAAGCAGCGCATCGTGGTTTTGGAAACCAAGATGAAGCAGAATAATGAG---GACGACTACCTGTCAGATGGGATGAATAGCCCCAAGCCAGCTGCTGCTGAGAAGCCAATGAGCCAGGACAGCAAAGTGAAGACGACAGAGTCCAGCGGTTCTGCCCCACCCAAGGCCAGGAAGTTGCTGCCGGTCCTGGACCCATCTGGGGATTACTACTACTGGTGGCTGAACACTATGGCCTTCCCAGTAATGTATAACCTCATCATCATCGTGTGCAGAGCCTGCTTCCCCGACTTGCAGCGCTATTATCTGGTGGCCTGGTTAGTACTGGACTGCACGAGTGACCTGCTCTACCTACTGGACATCGTGGTGCGCTTTCACACGGGATTCTTGGAACAGGGCATACTGGTGGTGGACAAGGGTAGGATCTCGAGTCGCTACGTTCGCACCTGGAGCTTCTTCTTGGACCTGGTTTCCCTGTTACCCACAGAAGTGGCCTACGTGAGTCTGGGTCCGCACACACCCACGCTGAGGCTGAACCGCTTTCTGCGGGTGCCCCGCCTCTTTGAGGCCTTTGACCGCATGGAGACCCGCACAGTTTACCCGAATGCCTTCCGCATCGCCAAGCTGATGCTTTACATTTTTGTTGTCATCCACTGGAACAGCTGCCTATACTTTGCCCTGTCCCGGTACCTGGGCTTCGGGCGTGACGCCTGGGTGTACCCCGACCCCGCGCAGCCTGGCTTTGAGCAGCTGCGGCGCCAGTACCTCTATAGCTTTTACTTCTCCACGCTGATCCTGACCACCGTGGGCGATACGCCGCTGCCAGACCGGGAGGAGGAGTACCTCTTCATGGTGGGAGACTTCCTACTGGCCGTCATGGGTTTCGCCACCATCATGGGTAGCATGAGCTCTGCCATCTACAACATGAACACTGCAGATGCAGCCTTCTACCCAGACCACGCCCTGGTGAAGAAATACATGAAGCTGCATCACGTCAACCGCAGGCTGGAGCGGCGAGTCATTGACTGGTACCAGCACCTGCAGATCAACAAGAAGATGACCAATGAGGTAGCCATCTTACAGCACTTGCCCGAGCAGTTGCGGGCAGAAGTGGCCGTGTCTGTACACCTGCCTACTCTGAGCAGGGTGCAGATCTTCCAGAACTGTGAGGCCAGCCTGCTGGAGGAGCTGGTGCT---GAAGCTGCAGCCCCAGACCTACTCACCAGGCGAATATGTCTGCCGCAAGGGGGACATCGGCCGAGAGATGTACATCATCCGAGAGGGTCAGCTGGCTGTGGTAGCCGATGATGGTGTCACTCAGTATGCTGTGCTTGGTGCAGGGCTCTACTTTGGGGAGATCAGCATCATCAACATCAAAGGGAACATGTCTGGGAACCGCCGTACAGCCAACATCAAGAGTCTAGGTTATTCGGATCTGTTCTGCTTGAGCAAGGAGAACCTGCAGGAAGTGCTGAGTGAGTATCCACAGGCCCAGGCCGTCATGGAGGAAAAGGGCCGTGAGATCCTGCTCAAAATGAACAAGTTGGACGTAAATGCCGAGGCAGCTGAGATCGCCCTACAGGAGGCCACGGAGGCCCGGCTGCGAGGCCTCGACCAGCAACTCGATGATCTGCAGACCAAGTTCGCGCGACTCCTGGCTGAGCTGGAGTCCAGTGCACTCAAGATCGCCTATCGCGTCGAGCGGCTGGAGTGGCAGACTCGGGAGTGGCCAATGCCTGAGGAACTGGCCGAGGCCGACGATGAGGGCGAACCTGGGGAGGGAACGTCCAAGGATGCAGAGGGCAGAGCTGGCCAGGAGGGACCCCCAAGCCCAGAGATGGCGGAGGACGAGCCGAAGCCGACCCAGCTCGACATGCCCCTGGTCCTGGACGAGGACCTGACCAAGCAGATGCGGCTGCGCGTGGAGAGTCTGAAGCGGCGC------------------GGGAGGAAGCGCCAGGATGGCGAGAAGCTGCTGCAGCCGGCTGAGTCCGTGTACCGCATCGACTTCATCCAGCAGCAGAGGCTGCAGTTTGAGCGCTGGGACGTCGTGCTGGACAAGCCGGGCAAGGTCACCATCACGGGCACCTCCCAGATCTGGACGCCCGACCTCACCAACCTCATGACGCGGCAGCTGCTGGACCCCGCTGCCATCTTCTGGCGCAAGGAGGACTCGGAAGCCATGGATTGGAATGAGGCCGACGCCCTGGAGTTTGGGGAGCGCCTGTCCGAGCTGGCCAAGATCCGCAAGGTCATGTACTTCCTCATCACCTTCAGCGAGGGTGTCGAGCCTGCCAACCTCAAGGCCTCCGTGGTCTTTAGCCAGCTC
Mesoplodon_bidens  ATGACAGAAAAAGCCAATGGAGTGAAGAGCTCCCCAGCCAATAACCACAACCATCGTGCACCTCCTGCCATCAAGGTCAATGGCGAAGATGACCACAGGGCC---AGCAACAGGCCACAGTCTGTGGCCAACGATGACATCTCCTCAGAACTACAGAGGCTGGCAGAGATGGATGCCCCCCTGCAGAGGAGGGGTGCCTTCCGCAGGATTGCCTGCCTGGTGGGGGTCATCAGAGAGTGGGCCAACAAGAATTTCCGCAAGGAGGAGCCCAGACCTGACTCGCTCCTTGAGCGTTTCTGTGGGCCTGAGCTCCAGACCGTGACGACACAGCAAGGAGATGGCAAAGGCGACAAGGACAGCGAGGGCAAGGGCACCAAGAAGAAATGTGAAC---TATTTGTCTTGGATCCAGCTGGGGACTGGTACTACCGCTGGCTATTTGTCATTGCCATGCCTGTCCTCTACAATTGGTGCCTACTGGTGGCCAGAGCCTGCTTCAGTGACCTACAGAAAGATTACTACGTAGTGTGGCTGGTGCTGGACTACTTCTCAGATGTGGTCTACATCGCAGACCTCTTCATCNNNTTGCGCACAGGTTTCCTGGAGCAGGGGCTGCTGGTCAAAGATACCAAGAAGTTGCGGGACAACTACATCCACACCCTGCAGTTCAAGCTGGATGTGGCTTCCATCATCCCTACAGACCTGATCTATTTTGCTGTGGGCCTCCACAGCCCTGAGCTGCGCTTCAACCGCCTGCTACACTTTGCCCGCATGTTTGAGTTCTTTGACCGCACTGAGACACGCACCAGCTACCCCAACATCTTCCGCATCAGCAACCTGGTCCTCTACATCTTGGTCATCATCCACTGGAATGCCTGCATCTACTACGCCATCTCCAAGTCCATTGGTTTTGGGGTCGACACCTGGGTTTACCCCAACATCACTGACCCTGAGTATGGCTACCTGTCTAGGGAATACATCTATTGCCTTTACTGGTCTACACTGACCCTCACCACCATTGGGGAGACACCACCCCCTGTAAAAGAGGAGGAGTATCTATTTGTCATCTTTGATTTCCTGATCGGTGTCCTCATCTTTGCCACCATCGTGGGAAATGTGGGCTCCATGATCTCCAACATGAACGCCACCCGGGCTGAGTTCCAGGCCAAGACCGATGCTGTCAAACACTATATGCAGTTCCGAAAGGTCAGCAAGGAGATGGAAGCCAAGGTCATTAGGTGGCTTGACTACCTCTGGACCAATAAGAAGAGTGTGGATGAGCGGGAAGTTCTCAAGAAACTGCCATCTAAGCTGAGGGCTGAGATAGCCATCAGTGTCCACCTGTCCACACTCAAGAAAGTGCACATCTTTCAGGATTGTGAGGCTGGCCTGCTGGTGGAGCTGGTATTAAAGCTCCGTCCTCAGGTCTTCAGTCCTGGGGATTACATTTGCCGCAAGGGGGATATTGGGAAGGAGATGTACATGATCAAGGAAGGAAAATTGGCAGTGGTGGCTGATGATGGTGTCACTCAGTATGCCCTACTCTTGGCTGGGAGTTGCTTTGGAGAGATCAGTATCCTTAACATTAAAGGCAGCAAAATGGGCAATCGACGCACAGCCAGTATCCGAAGCCTTGGCTACTCTGATCTCTTCTGCTTGTCCAAGGATGATCTTATGGAAGCTGTGACGGAGTACCCTGATGCCAAGAGGGTCTTGGAGGAGAGAGGCCGGGAGATCCTGATGAAGGAGGGATTGTTGGATGAGAATGAGGAGGCAGCCAGCATCGAGGTGGATGTGCAGGAGAAGCTAGAACAGCTGGAAACCAACATGGAGACCTTGTACACTCGCTTTGCCTGCCTGCTGGCTGAGTACACAGGGGCCCAGCAGAAGCTCAAGCAGCGCATCATGGTTTTGGAAACCAAGATGAAGCAGAATAATGAG---GACGACTACCTGTCAGATGGAATGAATAGCCCCAAGCCAGCTGCTGCTGAGAAGCCAATGCGCCAGGACAGCAACGAGAAGACGACAGAGTCCAGCAGTTCTGCCCCAGCCAAGGCCAGGAAGTTGCTGCCTGTCCTGGACCCATCTGGGGATTACTACTACTGGTGGCTAAACACTATGGTCTTCCCAGTAATGTATAACCTCATCATCGTCGTGTGCAGAGCCTGCTTCCCCGACTTGCAGCGCTATTATCTGGGGGCCTGGTTAGTACTGGACTGCACGAGTGACCTGATCTACCTACTGGACATCGTGGTGCGCTTCCACACTGGATTCTTGGAACAGGGCATATTGGTGGTGGACAAGGGTAGGATCTCGAGTCGCTACGTTTGCACCTGTAGCTTCTTCTTGGACCTGGTTTCCCTGTTACCCACGGAAGTGGCCTACGTGAGTCTGGGTCCGCACACACCCATGCTGAGGCTGAACCGCTTTCTGCGGGCGCCCCGCCTCTTTGAGGCCTTTGACCGCATGGAGACCCTCACAGTTTACCCGAATGCCTTCCGCATCACCAAGCTGATGCTTTACGTTTTTGTTGTCATCCATTGGAACAGCTGCCTATACTTTGCCCTGTCCCGGTACCTGGGCTTTGGGCGTGACGCCTGGGTGTACCCCGACCCCGCGCAGCCCGGCTTTGAGCAGCCGCGGCGCCAGTACCTCTATAGCTTTTACTTCTCCACGCTGATCCTGACCACCGTGGGCGATACGCCACTGCCAGACCGGGAGGAAGAGTACCTCTTCATTGTGGGAGACTTCCTCCTGGCCGTGATGGGTTTCGCCACCATCATGGGTAGCATGAGCTCTGTCATCTACAACATGAACACTGCAGATGNNGTCTTCCACCCAGACCACGCCCTGGTGAAGAAATACATGAAGCTGCATCACGTCCACCGCAGGCTGGAGCGGCGAGTCATTGACTGGTACCAGCACCTGCAGATCAACAAGAAGATGACCAATGAGGTAGCCATCTTACAGCACTTGCCTGAGCAGTTGCGGGCAGAAGTCGCCGTGTCTGTACACCTGCCTACTCTGAGCCGGGTGCAGATCTTCCAGAACTGTGAGGCCAGCCTGCTGGAGGAGCTGGTGCT---GAAGCTGCAGCCCCAGACCTACTCACCAGGCGACTATGTCTGCCGCAAGGGGGACATTGGCCGAGAGATGTACATCATCCGAGAGGGTCAGCTGGCTGTGGTAGCCGATGATGGTGTCACTCAGTATGCTGTGCTTGGTGCAGGGCTCTACTTTGGGGAGATCAGCATCATCAACATCAAAGGGAACATGTCTGGGAACCGCCGTACAGCCAACATCAAGAGTCTAGGTTATTCGGATCTGTTCTGCCTGAGCAAGGAGGACCTGCAGGAAGTGCTGAGCGAGTATCCACAGGCCCAGGCCATCATGGAGGAAAAGGGCCGTGAGATCCTGCTCAAAATGAACAAGTTGGACGTAAATGCCGAGGCAGCTGAGATCGCCCTACAGGAGGCCACGGAGGCCCGGCTGCGAGGCCTCGACCAGCAACTCGATGATCTGCAGACCACGTTCACGCGACTCCTGGCTGAGCTGGAGTCCAGTGCACTCAAGATGGCCTATCACATCGAGCGGCTGGAGTGGCAGACTCGGGAGTGGCCAATGCCTGAGGAACTGGCCGAGGCCGACGATGAGGGCGAAACTGGGGAGGGAACGTCCAAGGATGGAGAGGGCAGAGCTGGCCAGGAGGGACCCCCAAGCCTAGAGATGGCGGAGGACGAGCCGAAGCCGACCCAGCTCGACATGCCCCTGGTCCTGGACGAGGACCTGACCAAGCGGATGCGGCTGCGCGTGGAGAGTCTGAAGCGGCGC------------------GGGGGGAAGCGCCAGGATGGCGAGAAGCTGCTGCAGCTGGCCGAGTCCGTGTACCGCGTCGACTTCATCCAGCAGCAGAGGCTGCAGTTTGAGCGCTGGGATGTTCTGCTGGACAAGCCGGGCAAGGTCACCATCACGGGCACCTCCCAGATCTGGACGCCCGACCTCACCAACCTCATGACGCGGCAGCTGCTGGACCCCGCTGCCATCTTCTGGCTGAAGGAGGACTCGGAAGCCATGGATTGGAATGAGGCCGACGCCCTGGAGTTTGGGGAGCGCCTGTCCCAGCTGGCCAAGATCCGCAAGGTCATGTACTTCCTCACCACCTTCAGCGAGGGCGTCGAGCCTGCCAACCTCACGGCCTCCGTGGCCTTTAGCCAGCTC
Mesoplodon_bowdoini  ATGACAGAAAAAGCCAATGGAGTGAAGAGCTCCCCAGCCAATAACCACAACCATCGTGCACCTCCTGCCATCAAGGTCAATGGCGAAGATGACCACAGGGCC---AGCAACAGGCCACAGTCTGCGGCCAACGATGACATCTCCTCAGAACTACAGAGGCTGGCAGAGATGGATGCCCCCCTGCAGAGGAGGGGTGCCTTCCGCAGGATTGCCTGCCTGGTGGGGGTCATCAGAGAGTGGGCCAACAAGAATTTCCGCAAGGAGGAGCCCAGACCTGACTCGTTCCTTGAGCGTTTCTGTGGGCCTGAGCTCCAGACCGTGACGACACAGCAAGGAGATGGCAAAGGCGACAAGGACAGCGAGGGCAAGGGCACCAAGAAGAAATGTGAAC---TATTTGTCTTGGATCCAGCTGGGGACTGGTACTACCGCTGGCTATTTGTCATTGCCATGCCTGTCCTCKACAACTGGTGCCTACTGGTGGCCAGAGCCTGCTTCAGTGACCTACAGAAAGATTACTACGTAGTGTGGCTGGTGCTGGACTACTTCTCAGATGTGGTCTACATCGCAGACCTCTTCATCCGATTGCGCACAGGTTTCCTGGAGCAGGGGCTGCTGGTCAAAGATACCAAGAAGTTGTGGGACAACTACATCCACACCCTGCAGTTCAAGCTGGATGTGGCTTCCATCATCCCTACAGACCTGATCTATTTTGCTGTGGGCCTCCACAGCCCTGAGCTGCGCTTCAACCGCCTGCTACACTTTGCCCGCATGTTTGAGTTCTTTGACCGCACTGAGACACGCACCAGCTACCCCAACATCTTCCGCATCAGCAACCTGGTCCTCTACATCTTGGTCATCATCCACTGGAATGCCTGCATCTACTACGCCATCTCCAAGTCCATTGGTTTTGGGGTCGACACCTGGGTTTACCCCAACATCACTGACCCTGAGTATGGCTACCTGTCTAGGGAATACATCTATTGCCTTTACTGGTCTACACTGACCCTCACCACCATTGGGGAGACACCACCCCCTGTAAAAGATGAGGAGTATCTATTTGTCATCTTTGATTTCCTGATTGGTGTCCTCATCTTTGCCACCATCGTGGGAAATGTGGGCTCCATGATCTCCAACATGAACGCCACCCGGGCTGAGTTCCAGGCCAAGACCGATGCTGTCAAACACTATATGCAGTTCCGAAAGGTCAGCAAGGAGATGGAAGCCAAGGTCATTAGGTGGCTTGACTACCTCTGGACCAATAAGAAGAGTGTGGATGAGCGGGAAGTTCTCAAGAAACGGCCATCTAAGCTGAGGGCTGAGATAGCCATCAATGTCCACCTGTCCACACTCAAGAAAGTGCACATCTTTCAGGATTGTGAGGCTGGCCTGCTGGTGGAGCTGGTATTAAAGCTCCGTCCTCAGGTCTTCAGTCCCGGGGATTACATTTGCCGCAAGGGGGATACTGGGAAGGAGATGTACATAATCAAGGAAGGAAAATTGGCAGTGGTGGCTGATGATGGTGTCACTCAGTATGCCCTACTCTTGGCTGGGAGTTGCTTTGGAGAGATCAGTATCCTTAACATTAAAGGCAGCAAAATGGGCAATCGACGCACAGCCAGTATCCGAAGTCTTGGCTACTCAGATCTCTTCTGCTTGTCCAAGGATGATCTTATGGAAGCTGTGACGGAGTACCCTGATGCCAAGAGGGTCTTGGAGGAGAGAGGCCGGGAGATCCTGATGAAGGAGGGATTGTTGGATGAGAATGAGGAGGCAGCCAGCATCAAGGTGGATGTGCAGGAGAAGCTAGAACAGCTGGAAACCAACATGGAGACCTTGTACACTCGCTTTGCCTGCCTGCTGGCTGAGTACACAGGGGCCCAGCAGAAGCTCAAGCAGCGCATCATGGTTTTGGAAACCAAGATGAAGCAGAATAATGAG---GACGACTACCTGTCAGATGGAATGAATAGCCCCAAGCCAGCTGCTGCTGAGAAGCCAATGCGCCAGGACAGCAACGAGAAGACGACAGAGTCCAGCAGTTCTGCCCCAGCCAAGGCCAGGAAGTTGCTGCCTGTCCTGGACCCATCTGGGGATTACTACTACTGGTGGCTAAACACTATGGTCTTCCCAGTAATGTATAACCTCATCATCGTCGTGTGCAGAGCCTGCTTCCCCGACTTGCAGCGCTATTATCTGGTGGCCTGGTTAGTACTGGACTGCACGAGTGACCTGATCTACCTACTGGACATCGTGGTGCGCTTCCACACTGGATTCTTGGAACAGGGCATATTGGTGGTGGACAAGGGTAGGATCTCGAGTCGCTACGTTCGCACCTGGAGCTTCTTCTTGGACCTGGTTTCCCTGTTACCCACGGAAGTGGCCTACGTGAGTCTGGGTCCGCACACACCCATGCTGAGGCTGAACCGCTTTCTGCGGGCGCCCTGCCTCTTTGAGGCCTTTGACCGCATGGAGACCCTCACAGTTTACCCGAATGCCTTCCGCATCACCAAGCTGATGCTTTACGTTTTTGTTGTCATCCATTGGAACAGCTGCCTATACTTTGCCCTGTCCCGGTACCTGGGCTTCGGGCGTGACGCCTGGGTGTACCCCGACCCCGCGCAGCCCGGCTTTGAGCGGCCGCGGCGCCAGTACCTCTATAGCTTTTACTTCTCCACGCTGATCCTGACCACCGTGGGCGATACGCCGCTGCCAGACCGGGAGGAAGAGTACCTCTTCATGGTGGGAGACTTCCTCCTGGCCGTGATGGGTTTCGCCACCATCATGGATAGCATGAGCTCTGTCATCTACAACATGAACACTGCAGATGCAGCCTTCTACCCAGACCACGCCCTGGTGAAGAAATACATGAAGCTGCATCACGTCAACCGCAGGCTGGAGCGGCGAGTCATTGACTGGTACCAGCACCTGCATATCAACAAGAAGATGACCAATGAGGTAGCCATCTTACAGCACTTGCCTGAGCAGTTGCGGGCAGAAGTGGCCGTGTCTGTACACCTGCCTACTCTGAGCCAGGTGCAGATCTTCCAGAACTGTGAGGCCAGCCTGCTGGAGGAGCTGGTGCT---GAAGCTGCAGCCCCAGACCTACTCACCGGGCGACTATGTCTGCCGCAAGGGGGACATTGGCCGAGAGATGTACATCATCCGAGAGGGTCAGCTGGCTGTGGTAGCCGATGATGGTGTCACTCAGTATGCTGTGCTTGGTGCAGGGCTCTACTTTGGGGAGATCAGCATCATCAACATCAAAGAGAACATGTCTGGGAACCGCCGTACAGCCAACATCAAGAGTCTAGGTTATTCGGATCTGTTCTGCCTGAGCAAGGAGGACCTGCAGGAAGTGCTGAGCGAGTATCCACAGGCCCAGGCCATCATGGAGGAAAAGGGCCGTGAGATCCTGCTCAAAATGAACAAGTTGGACGTAAATGCCGAGGCAGCTGAGATCGCCCTACAGGAGGCCACGGAGGCCCGGCTGCGAGGCCTCAACCAGCAACTCGATGATCTGCAGACCAAGTTCGCACGACTCCTGGCTGAGCTGGGGTCCAGTGCACTCAAGATGGCCTATCGCATCGAGCGGCTGGAGTGGCAGACTCGGGAGTGGCCAATGCCTGAGGAACTGGCCGAGACCGATGATGAGGGCGAACCTGGGGAGGGAACGTCCAAGGATGGAGAGGGCAGAGCTGGCCAGGAGGGACCCCCAAGCCCAGAGATGGCGGAGGACGAGCCGAAGCCGACCCAGCTCGACATGCCCCTGGTCCTGGACGAGGACCTGACCAAGCAGATGCGGCTGCGCGTGGAGAGTCTGAAGCGGCGC------------------AGGGGGAAGTGCCAGGATGGCGAGAAGCTGCTGCAGCCGGCCGAGTCCGTGTACCGCGTCGACTTCATCCAGCAGCAGAGGCTGCAGTTTGAGCGCTGGGATGTTCTGCTGGACAAGCCGGGCAAGGTCACCGTCACGGGCACCTCCCAGATCTGGACGCCCGACCTCACCAACCTCATGACGCGGCAGCTACTGGACCCCGCTGCCATCTTCTGGCGCAAGGAGGACTCGGAAGCCATGGATTGGAATGAGGCCGACGCCCTGGAGTTTGGGGAGCGCCTGTCCCAGCTGGCCAAGATCCGCAAGGTCATGTACTTCCTCATCACCTTCAGCGAGGGCGTCGAGCCTGCCAACCTCAAGGCCTCCGTGGCCTTTAGCCAGCTC
Mesoplodon_carlhubbsi  ATGACAGAAAAAGCCAATGGAGTGAAGAGCTCCCCAGCCAATAACCACAACCATCGTGCACCTCCTGCCATCAAGGTCAATGGCGAAGATGACCACAGGGCC---AGCAACAGGCCACAGTCTGCGGCCAACGATGACATCTCCTCAGAACTACAGAGGCTGGCAGAGATGGATGCCCCCCTGCAGAGGAGGGGTGCCTTCCGCAGGATTGCCTGCCTGGTGGGGGTCATCAGAGAGTGGGCCAACAAGAATTTCCGCAAGGAGGAGCCCAGACCTGACTCGTTCCTTGAGCGTTTCTGTGGGCCTGAGCTCCAGACCGTGACGACACAGCAAGGAGATGGCAAAGGCGACAAGGACAGCGAGGGCAAGGGCACCAAGAAGAAATGTGAAC---TATTTGTCTTGGATCCAGCTGGGGACTGGTACTACCGCNNNCTATTTGTCATTGCCATGCCTGTCCTCTACAACTGGTGCCTACTGGTGGCCAGAGCCTGCTTCAGTGACCTACAGAAAGATTACTACGTAGTGTGGCTGGTGCTGGACTACTTCTCAGATGTGGTCTACATCGCAGACCTCTTCATCCGATTGCGCACAGGTTTCCTGGAGCAGGGGCTGCTGGTCAAAGATACCAAGAAGTTGTGGGACAACTACATCCACACCCTGCAGTTCAAGCTGGATGTGGCTTCCATCATCCCTACAGACCTGATCTATTTTGCTGTGGGCCTCCACAGCCCTGAGCTGCGCTTCAACCGCCTGCTACACTTTGCCCGCATGTTTGAGTTCTTTGACCGCACTGAGACACGCACCAGCTACCCCAACATCTTCCGCATCAGCAACCTGGTCCTCTACATCTTGGTCATCATCCACTGGAATGCCTGCATCTACTACGCCATCTCCAAGTCCATTGGTTTTGGGGTCGACACCTGGGTTTACCCCAACATCACTGACCCTGAGTATGGCTACCTGTCTAGGGAATACATCTATTGCCTCTACTGGTCTACACTGACCCTCACCACCATTGGGGAGACACCACCCCCTGTAAAAGATGAGGAGTATCTATTTGTCATCTTTGATTTCCTGATTGGTGTCCTCATCTTTGCCACCATCGTGGGAAATGTGGGCTCCATGATCTCCAACATGAACGCCACCCGGGCTGAGTTCCAGGCCAAGACCGATGCTGTCAAACACTATATGCAGTTCCGAAAGGTCAGCAAGGAGATGGAAGCCAAGGTCATTAGGTGGCTTGACTACCTCTGGACCAATAAGAAGAGTGTGGATGAGCGGGAAGTTCTCAAGAAACTGCCATCTAAGCTGAGGGCTGAGATAGCCATCAATGTCCACCTGTCCACACTCAAGAAAGTGCGCATCTTTCAGGATTGTGAGGCTGGCCTGCTGGTGGAGCTGGTATTAAAGCTCCGTCCTCAGGTCTTCAGTCCCGGGGATTACATTTGCCGCAAGGGGGATATTGGGAAGGAGATGTACATAATCAAGGAAGGAAAATTGGCAGTGGTGGCTGATGATGGTGTCACTCAGTATGCCCTACTCTTGGCTGGGAGTTGCTTTGGAGAGATCAGTATCCTTAACATTAAAGGCAGCAAAATGGGCAATCGACGCACAGCCAGTATCCGAAGTCTTGGCTACTCAGATCTCTTCTGCTTGTCCAAGGATGATCTTATGGAAGCTGTGACGGAGTACCCTGATGCCAAGAGGGTCTTGGAGGAGAGAGGCCGGGAGATCCTGATGAAGGAGGGATTGTTGGATGAGAATGAGGAGGCAGCCAGTATCAAGGTGGATGTGCAGGAGAAGCTAGAACAGCTGGAAACCAACATGGAGACCTTGTACACTCGCTTTGCCTGCCTGCTGGCTGAGTACACAGGGGCCCAGCAGAAGCTCAAGCAGCGCATCATGGTTTTGGAAACCAAGATGAAGCAGAATAATGAG---GACGACTACCTGTCAGATGGAATGAATAGCCCCAAGCCAGCTGCTGCTGAGAAGCCAATGCGCCAGGACAGCAACGAGAAGACGACAGAGTCCAGCAGTTCTGCCCCAGCCAAGGCCAGGAAGTTGCTGCCTGTCCTGGACCCATCTGGGGATTACTACTACTGGTGGCTAAACACTATGGTCTTCCCAGTAATGTATAACCTCATCATCGTCGTGTGCAGAGCCTGCTTCCCTGACTTGCAGCGCCATTATCTGGTGGCCTGGTTAGTACTGGACTGCACGAGTGACCTGATCTACCTACTGGACATCGTGGTGCGCTTCCACACTGGATTCTTGGAACAGGGCATATTGGTGGTGGACAAGGGTAGGATCTCGAGTCGCTACGTTCGCACCTGGAGCTTCTTCTTGGACCTGGTTTCCCTGTTACCCACGGAAGTGGCCTACGTGAGTCTGGGTCCGCACACACCCATGCTGAGGCTGAACCGCTTTCTGCGGGCGCCCCGCCTCTTTGAGGCCTTTGACCGCATGGAGACCCTCACAGTTTACCCGAATGCCTTCCGCATCACCAAGCTGATGCTTTACGTTTTTGTTGTCATCCATTGGAACAGCTGCCTATACTTTGCCCTGTCCCGGTACCTGGGCTTCGGGCGTGACGCCTGGGTGTATCCCGACCCCGCGCAGCCCGGCTTTGAGCAGCCGCGGCGCCAGTACCTCTATAGCTTTTACTTCTCCACGCTGATCCTGACCACCGTGGGCGATACGCCGCTGCCAGACCGGGAGGAAGAGTACCTCTTCATGGTGGGAGACTTCCTCCTGGCCGTGATGGGTTTCGCCACCATCATGGGTAGCATGAGCTCTGTCATCTACAACATGAACACTGCAGATGCAGCCTTCTACCCAGACCACGCCCTGGTGAAGAAATACATGAAGCTGCATCACGTCAACCGCAGGCTGGAGCGGCGAGTCATTGACTGGTACCAGCACCTGCATATCAACAAGAAGATGACCAATGAGGTAGCCATCTTACAGCACTTGCCTGAGCAGTTGCGGGCAGAAGCGGCTGTGTCTGTACACCTGCCTACTCTGAGCCAGGTGCAGATCTTCCAGAACTGTGAGGCCAGCCTGCTGGAGGAGCTGGTGCT---GAAGCTGCAGCCCCAGACCTACTCACCAGGCGACTATGTCTGCCGCAAGGGGGACATTGGCCGAGAGATGTACATCATCCGAGAGGGTCAGCTGGCTGTGGTAGCCGATGATGGTGTCACTCAGTATGCTGTGCTTGGTGCAGGGCTCTACTTTGGGGAGATCAGCATCATCAACATCAAAGGGAACATGTCTGGGAACCGCCGTACAGCCAACATCAAGAGTCTAGGTTATTCGGATCTGTTCTGCCTGAGCAAGGAGGACCTGCAGGAAGTGCTGAGCGAGTATCCACAGGCCCAGGCCATCATGGAGGAAAAGGGCCGTGAGATCCTGCTCACAATGAACAAGTTGGACGTAAATGCCGAGGCAGCTGAGATCGCCCTACAGGAGGCCACGGAGGCCCGGCTGCGAGGCCTCGACCAGCAACTCGATGATCTGCAGACCAAGTTCGCGCGACTCCTGGCTGAGCTGGAGTCCAGTGCACTCAAGATGGCCTATCGCATCGAGCGGCTGGAGTGGCAGACTCGGGAGTGGCCAATGCCTGAGGAACTGGCCGAGGCCGACAATGAGGGCGAACCTGGGGAGGGAACGTCCAAGGATGGAGAGGGCAGAGCTGGCCAGGAGGGAGCCCCAAGCCCAGAGATGGCGGAGGACGAGCCGAAGCCGACCCAGCTCGACATGCCCCTGGTCCTGGACGAGGACCTGACCAAGCAGATGCGGCTGCGCGTGGAGAGTCTGAAGCGGCGC------------------GGGGGGAAGCGCCAGGATGGCGAGAAGCTGCTGCAGCCGGCCGAGTCCGTGTACCGCGTCGACTTCATCCAGCAGCAGAGGCTGCAGTTTGAGCGCTGGGATGTTCTGCTGGACAAGCTGGGCAAGGTCACCATCACGGGCACCTCCCAGATCTGGACGCCCGACCTCACCAACCTCATGACGCGGCAGCTGCGGGACCCCGCTGCCATCTTCTGGCTGAAGGAGGACTCGGAAGCCATGGATTGGAATGAGGCCGACACCCTGGAGTTTGGGGAGCGCCTGTCCCAGCTGGCCAAGATCCGCAAGGTCATGTACTTCCTCATCACCTTCAGCGAGGGCGTCGAGCCTGCCAACCTCAAGGCCTCCGTGGCCTTTAGCCAGCTC
Mesoplodon_densirostris  ATGACAGAAAAAGCCAATGGAGTGAAGAGCTCCCCAGCCAATAACCACAACCATCGTGCACCTCCTGCCATCAAGGTCAATGGTGAAGATGACCACAGGGCC---AGCAACAGGCCACAGTCTGCGGCCAACGATGACATCTCCTCAGAACTACAGAGGCTGGCAGAGATGGATGCCCCCCTGCAGAGGAGGGGTGCCTTCCGCAGGATTGCCTGCCTGGTGGGGGTCATCAGAGAGTGGGCCAACAAGAATTTCCGCAAGGAGGAGCCCAGACCTGACTCNNNNNNNNNNNNNNNNNGTGGGCCTGAGCTCCAGACCGTGACGACACAGCAAGGAGGTGGCAAAGGCGACAAGGACAGCAAGGGCAAGGGCACCAAGAAGAAATGTGAAC---TGTTTGTCTTGGATCCAGCTGGGGACTGGTACTACCGCTGGCTATTTGTCATTGCCATGCCTGTCCTCTACAACTGCTGCCTACTGGTGGCCAGATCCTGCTCCAGTGACCTACAGAAAGATTACTACGTAGTGTGGCTGGTGCTGGACTACTTCTCAGATGTGGTCTACATCGCAGACCTCTTCATCCGATTGTGCACAGGTTTCCTGGAGCAGGGGCTGCTGGTCAAAGATACCAAGAAGTTGTGGGACAACTACATCCACACCCTGCAGTTCAAGCTGGATGTGGCTTCCATCATCCCTACAGACCTGATCTATTTTGCTGTGGGCCTCCACAGCCCTGAGCTGTGCTTCAACCGCCTGCTACACTTTGCCCGCATGTTTGAGTTCTTTGACCACACTGAGACACGCACCAGCTACCCCAACATCTTCCGCATCAGCAACCTGGTCCTCTACATCTTGGTCATCATCCACTGGAATGCCTGCATCTACTACGCCATCTCCAAGTCCATTGGTTTTGGGGTCGACACCTGGGTTTACCCCAACATCACTGACCCTGAGTATGGCTACCTGTCTAGGGAATACATCTATTGCCTTTACTGGTCTACACTGACCCTCACCACCATTGGGGAGACACCACCCCCTGTAAAAGATGAGGAGTATCTATTTGTCATCTTTGATTTCCTGATTGGTGTCCTCATCTTTGCCACCATCGTGGGAAATGTGGGCTCCATGATCTCCAACATGAACGCCACCCGGGCTGAGTTCCAGGCCAAGACCGATGCTGTCAAACACTATATGCAGTTCCGAAAGGTCAGCAAGGAGATGGAAGCCAAGGTCATTAGGTGGCTTGACTACCTCTGGACCAATAAGAAGAGTGTGGATGAGCGGGAAGTTCTCAAGAAACTGCCATCTAAGCTGAGGGCTGAGATAGCCATCAATGTCCACCTGTCCACACTCAAGAAAGTGTGCATCTTTCAGGATTGTGAGGCTGGCCTGCTGGTGGAGCTGGTATTAAAGCTCCGTCCTCAGGTCTTCAGTCCCGGGGATTACATTTGCCGCAAGGGGGATATTGGGAAGGAGATGTACATAATCAAGGAAGGAAAATTGGCAGTGGTGGCTGATGATGGTGTCACTCAGTATGCCCTACTCTTGGCTGGGAGTTGCTTTGGAGAGATCAGTATCCTTAACATTAAAGGCAGCAAAATGGGCAATCGACGCACAGCCAGTATCCGAAGTCTTGGCTACTCAGATCTCTTCTGCTTGTCCAAGGATGATCTTATGGAAGCTGTGACGGAGTACCCTGATGCCAAGAGGGTCTTGGAGGAGAGATGCCGGGAGATCCTGATGAAGGAGGGATTGTTGGATGAGAATGAGGAGGCAGCCAGCATCAAGGTGGATGTGCAGGAGAAGCTAGAACAGCTGGAAACCAACATGGAGACCTTGTACACTCGCTTTGCCTGCCTGCTGGCTGAGTACACAGGGGCCCAGCAGAAGCTCAAGCAGCGCATCATGGTTTTGGAAACCAAGATGAAGCAGAATAATGAG---GACGACTACCTGTCAGATGGAATGAATAGCCCCAAGCCAGCTGCTGCTGAGAAGCCAATGCACCAGGACAGCAACGAGAAGACGACAGAGTCCAGCAGTTCTGCCCCAGCCAAGGCCAGGAAGTTGCTGCCTGTCCTGGACCCATCTGGGGATTACTACTACTGGTGGCTAAACACTATGGTCTTCCCAGTAATGTATAACCTCATCATCGTCGTGTGCAGAGCCTGCTTCCCCGACTTGCAGCGCTATTATCTGGTGGCCTGGTTAGTACTGGACTGCACGAGTGACCTGATCTACCTACTGGACATCGTGGTGCGCTTCCACACTGGATTCTTGGAACAGGGCATATTGGTGGTGGACAAGGGTAGGATCTCGAGTCGCTACGTTTGCACCTGGAGCTTCTTCTTGGACCTGGTTTCCCTGTTACCCACGGAAGTGGCCTACGTGAGTCTGGGTCCGCACACACCCATGCTGAGGCTGAACCGCTTTCTGCGGGCGCCCCGCCTCTTTGAGGCCTTTGACCACATGGAGACCCTCACAGTTTACCCGAATGCCTTCCGCATCACCAAGCTGATGCTTTACGTTTTTGTTGTCATCCATTGGAACAGCTGCCTATACTTTGCCCTGTCCCGGTACCTGGGCTTCGGGCGTGACGCCTGGGTGTACCCCGACCCCGCGCAGCCCGGCTTTGAGCAGCCGCGGCGCCAGTACCTCTATAGCTTTTACTTCTCCACGCTGATCCTGACCACCGTGGGCGATACGCCGCTGCCAGACCGGGAGGAAGAGTACCTCTTCATGGTGGGAGACTTCCTCCTGGCCGTGATGGGTTTCGCCACCATCATGGGTAGCATGAGCTCTGTCATCTACAACATGAACACTGCAGATGCAGCCTTCTACCCAGACCACGCCCTGGTGAAGAAATACATGAAGCTGCATCACGTCAACCGCAGGCTGGAGCGGCGAGTCATTGACTGGTACCAGCACCTGCATATCAACAAGAAGATGACCAATGAGGTAGCCATCTTACAGCACTTGCCTGAGCAGTTGCGGGCAGAAGTGGCCGTGTCTGTACACCTGCCTACTCTGAGCCAGGTGCAGATCTTCCAGACCTGTGAGGCCAGCCTGCTGGAGGAGCTGGTGCT---GAAGCTGCAGCCCCAGACCTACTCACCAGGCAACTATGTCTGCCGCAAGGGGGACATTGGCCGAGAGATGTACATCATCNNNGAGGGTCAGCTGGCTGTGGTAGCCGATGATGGTGTCACTCAGTATGCTGTGCTTGGTGCAGGGCTCTACTTTGGGGAGATCAGCATCATCAACATCAAAGGGAACATGTCTGGGAACCGCCGTACAGCCAACATCAAGAGTCTAGGTTATTCGGATCTGTTCTGCCTGAGCAAGGAGGACCTGCAGGAAGTGCTGAGCGAGTATCCACAGGCCCAGGCCATCATGGAGGAAAAGGGCCGTGAGATCCTGCTCAAAATGAACAAGTTGGACGTAAATGCCGAGGCAGCTGAGATCGCCCTACAGGAGGCCACGGAGGCCCGGCTGCGAGGCCTCGACCAGCAACTCGATGATCTGCAGACCAAGTTCGCGCGACTCCTGGCTGAGCTGGAGTCCAGTGCACTCAAGATGGCCTATCGCATCGAGCGGCTGGAGTGGCAGACTCAGGAGTGGCCAATGCCTGAGGAACTGGCCGAGGCCGACGATGAGGGCGAACCTGGGGAGGGAACGTCCAAGGATGGAGAGGGCAGAGCTGGCCAGGAGGGACCCCCAAGCCCAGAGATGGCGGAGGACGAGCCGAAGCCGACCCAGCTCGACATGCCCCTGGTCCTGGACGAGGACCTGACCAAGCAGATGCGGCTGCACGTGGAGAGTCTGAAGCGGCGC------------------GGGGGGAAGCGCCAGGATGGCGAGAAGCTGCTGCAGCCGGCCGAGTCCGTGTACCGCGTCGACTTCATCCAGCAGCAGAGGCTGCAGTTTGAGCGCTGGGATGTTCTGCTGGACAAGCCGGGCAAGGTCACCATCACGGGCACCTCCCAGATCTGGACGCCCGACCTCACCAACCTCATGACGCGGCAGCTGCTGGACCCCGCTGCCATCTTCTGGCTGAAGGAGGACTCGGAAGCCATGGATTGGAATGAGGCCGACGCCCTGGAGTTTGGGGAGCGCCTGTCCCAGCTGGCCAAGCTCCGCAAGGTCATGTACTTCCTCATCACCTTCAGCGAGGGCGTCGAGCCTGCCAACCTCAAGGCCTCCGTGGTCTTTAGCCAGCTC
Mesoplodon_europaeus  ATGACAGAAAAAGCCAATGGAGTGAAGAGCTCCCCAGCCAATAACCACAACCATCGTGCACCTCCTGCCATCAAGGTCAATGGCGAAGATGACCACAGGGCC---AGCAACAGGCCACAGTCTGCGGCCAACGATGACATCTCCTCAGAACTACAGAGGCTGGCAGAGATGGATGCCCCCCTGCAGAGGAGGGGTGCCTTCCGCAGGATTGCCTGCCTGGTGGGGGTCATCAGAGAGTGGGCCAACAAGAATTTCCGCAAGGAGGAGCCCAGACCTGACTCGTTCCTTGAGCGTTTCTGTGGGCCTGAGCTCCAGACCGTGACGACACAGCAAGGAGATGGCAAAGGCGACAAGGACAGCGAGGGCAAGGGCACCAAGAAGAAATGTGAGC---TATTTGTCTTGGATCCAGCTGGGGACTGGTACTACCGCTGGCTATTTGTCATTGCCATGCCTGTCCTCTACAACTGGTGCCTACTGGTGGCCAGAGCCTGCTTCAGTGACCTACAGAAAGATTACTACGTAGTGTGGCTGGTGCTGGACTACTTCTCAGATGTGGTCTACATCGCAGACCTCTTCATCCGATTGCGCACAGGTTTCCTGGAGCAGGGGCTGCTGGTCAAAGATACCAAGAAGTTGCGGGACAACTACATCCACACCCTGCAGTTCAAGCTGGATGTGGCTTCCATCATCCCTACAGACCTGATCTATTTTGCTGTGGGCCTCCACAGCCCTGAGCTGCGCTTCAACCGCCTGCTACACTTTGCCCGCATGTTTGAGTTCTTTGACCGCACTGAGACACGCACCAGCTACCCCAACATCTTCCGCATCAGCAACCTGGTCCTCTACATCTTGGTCATCATCCACTGGAATGCCTGCATCTACTACGCCATCTCCAAGTCCATTGGTTTTGGGGTCGACACCTGGGTTTACCCCAACATCACTGACCCTGAGTATGGCTACCTGTCTAGGGAATACATCTATTGCCTTTACTGGTCTACACTGACCCTCACCACCATTGGGGAGACACCACCCCCTGTAAAAGATGAGNNNTATCTATTTGTCATCTTTGATTTCCTGATTGGTGTCCTCATCTTTGCCACCATCGTGGGAAATGTGGGCTCCATGATCTCCAACATGAACGCCACCCGGGCTGAGTTCCAGGCCAAGACCGATGCTGTCAAACACTATATGCAGTTCCGAAAGGTCAGCAAGGAGATGGAAGCCAAGGTCATTAGGTGGCTTGACTACCTCTGGACCAATAAGAAGAGTGTGGATGAGCGGGAAGTTCTCAAGAAACTGCCATCTAAGCTGAGGGCTGAGATAGCCATCAATGTCCACCTGTCCACACTCAAGAAAGTGCGCATCTTTCAGGATTGTGAGGCTGGCCTGCTGGTGGAGCTGGTATTAAAGCTCCGTCCTCAGGTCTTCAGTCCTGGGGATTACATTTGCCGCAAGGGGGATATTGGGAAAGAGATGTACATAATCAAGGAAGGAAAATTGGCAGTGGTGGCTGATGATGGTGTCACTCAGTATGCCCTACTCTTGGCTGGGAGTTGCTTTGGAGAGATCAGTATCCTTAACATTAAAGGCAGCAAAATGGGCAATCGACGCACAGCCAGTATCCGAAGTCTTGGCTACTCAGATCTCTTCTGCTTGTCCAAGGATGATCTTATGGAAGCTGTGATGGAGTACCCTGATGCCAAGAGGGTCTTGGAGGAGAGAGGCCGGGAGATCCTGATGAAGGAGGGATTGTTGGATGAGAATGAGGAGGCAGCCAGCATCGAGGTGGATGTGCAGGAGAAGCTAGAACAGCTGGAAACCAACATGGAGACCTTGTACACTCGCTTTGCCTGCCTGCTGGCTGAGTACACAGGGGCCCAGCAGAAGCTCAAGCAGCGCATCATGGTTTTGGAAACCAAGATGAAGCAGAATAATGAA---GACGACTACCTGTCAGATGGAATGAATAGCCCCAAGCCAGCTGCTGCTGAGAAGCCAATGCGCCAGGACAGCAAAGTGAAGACGACAGAGTCCAGCAATTCTGCCCCAGCCAAGGCCAGGAAGTTGCTGCCTGTCCTGGACCCATCTGGGGATTACTACTACTGGTGGCTAAACACTATGGTCTTCCCAGTAATGTATAACCTCATCATCGTCGTGTGCAGAGCCTGCTTCCCCGACTTGCAGCGCTATTATCTGGTGGCCTGGTTAGTACTGGACTTCACGAGTGACCTGCTCTACCTACTGGACATCGTGGTGCGCTTCCACACTGGATTCTTGGAACAGGGCATACTGGTGGTGGACAAGGGTAGGATCTCGAGTCGCTACGTTCGCACCTGGAGCTTCTTCTTGGACCTGGTTTCCCTGTTACCCACGGAAGTGGCCTATGTGAGTCTGGGTCCGCACACACCCACGCTGAGGATGAACCGCTTTCTGCGGGTGCCCCGCCTCTTTGAGGCCTTTGACCGCATGGAGACCCGCACAGTTTACCCGAATGCCTTCCGCATCTCCAAGCTGATGCTTTACGTTTTTGTTGTCATCCATTGGAACAGCTGCCTATACTTTGCCCTGTCCCGGTACCTGGGCTTCGGGCGTGACGCCTGGGTGTACCCCGACCCCGCGCAGCCTGGCTTTGAGCAGCTGCGGCGCCAGTACCTCTATAGCTTTTACTTCTCCACGCTGATCCTGACCACCGTGGGTGATACGCCGCTGCCAGACCGGGAGGAAGAGTACCTCTTCATGGTGGGAGACTTCCTACTGGCCATCATGGGTTTCGCCACCATCATGGGTAGCATGAGCTCTGTCATCTACGACATGAACACTGCAAATGCAGCCTTCTACCCAGACCACGCCCTGGTGAAGAAATACATGAAGCTGCATCACGTCAACCGCAGGCTGGAGCGGCGAGTCATTGACTGGTACCAGCACCTGCAGATCAACAAGAAGATGACCAATGAGGTAGCCATCTTACAGCACTTGCCTGAGCAGTTGCGGGCAGAAGTGGCCGTGTCTGTACACCTGCCTACTCTGAGCCGGGTGCAGATCTTCCAGAACTGTGAGGCCAGCCTGCTGGAGGAGCTGGTGCT---GAAGCTGCAGCCCCAGACCTACTCACCAGGCGAATATGTCTGCCGCAAGGGGGACATTGGCCGAGAGATGTACATCATCCGAGAGGGTCAGCTGGCTGTGGTAGCCGACGATGGTGTCACTCAGTATGCTGTGCTTGGTGCAGGGTTCTACTTTGGGGAGATCAGCATCATCAACATCAAAGGGAACATGTCTGGGAACCGCCGTACAGCCAACATCAAGAGTCTAGGTTATTCGGATCTGTTCTGCCTGAGCAAGGAGGACCTGCAGGAAGTGCTGAGCGAGTATCCACAGGCCCAGGCCATCATGGAGGAAAAGGGCCGTGAGATCCTGCTCAAAATGAACAAGTTGGACGTAAATGCCGAGGCAGCTGAGATCGCCCTACAGGAGGCCACGGAGGCCCGGCTGCGAGGCCTCGACCAGCAACTCGATGATCTGCAGACCAAGTTCGCGCGACTCCTGGCTGAGCTGGAGTCCAGTGCACTCAAGATGGCCTATCGCATCGAGCGGCTGGAGTGGCAGACTCGGGAGTGGCCAATGCCTGAGGAACTGGCCGAGGCCGACGATGAGGGCGAACCTGGGGAGGGAACGTCCAAGGGTGGAGAGGGCAGAGCTGGCCAGGAGGGACCCCCAAGCCCAGAGATGGCTGAGGACGAGCCGAAGCCGACCCAGCTCGACATGCCCCTGGTCCTGGACGAGGACCTGACCAAGCAGATGCGGCTGCACGTGGAGAGTCTGAAGCGGTGC------------------GGGGGGAAGCGCCAGGATGGCGAGAAGCTGCTGCAGCTGGCCGAGTCCGTGTACCGCGTCGACTTCATCCAGCAGCAGAGGCTGCAGTTTGAGCGCTGGGATGTTCTGCTGGACAAGCCGGGCAAGGTCACCATCACGGGCACCTCCCAGATCTGGACGCCTGACCTCACCAACCTCATGACGCGGCAGCTACTGGACCCCGCTGCCATCTTCTGGCTGAAGGAGGACTCGGAAGCCATGGATTGGAATGAGGCCGACGCCCTGGAGTTTGGGGAGCGCCTGTCCCAGCTGGCCAAGATCCGCAAGGTCATGTACTTCCTCACCACCTTCAGCAAGGGCGTCGAGCCTGCCAACCTCAAGGCCTCCGTGGTCTTTAGCCAGCTC
Mesoplodon_ginkgodens  ATGACAGAAAAAGCCAATGGAGTGAAGAGCTCCCCAGCCAATAACCACAACCATCGTGCACCTCCTGCCATCAAGGTCAATGGCGAAGATGACCACAGGGCC---AGCAACAGGCCACAGTCTGCGGCCAACGATGACATCTCCTCAGAACTACAGAGGCTGGCAGAGATGGATGCCCCCCTGCAGAGGAGGGGTGCCTTCCGCAGGATTGCCTGCCTGGTGGGGGTCATCAGAGAGTGGGCCAACAAGAATTTCCGCAAGGAGGAGCCCAGACCTGACTCGTTCCTTGAGCGTTTCTGTGGGCCTGAGCTCCAGACCGTGACGACACAGCAAGGAGATGGCAAAGGCGACAAGGACAGCGAGGGCAAGGGCACCAAGAAGAAATGTGAAC---TATTTGTCTTGGATCCAGCTGGGGACTGGTACTACCGCTGGCTATTTGTCATTGCCATGCCTGTCCTCTACAACTGGTGCCTACTGGTGGCCAGAGCCTGCTTCCGTGACCTACAGAAAGATTACTACGTAGTGTGGCTGGTGCTGGACTACTTCTCAGATGTGGTCTACATCGCAGACCTCTTCATCCGATTGCGCACAGGTTTCCTGGAGCAGGGGCTGCTGGTCAAAGATACCAGGAAGTTGCGGGACAACTACATCCACACCCTGCAGTTCAAGCTGGATGTGGCTTCCATCATCCCTACAGACCTGATCTATTTTGCTGTGGGCCTCCACAGCCCTGAGCTGCGCTTCAACCGCCTGCTACACTTTGCCCGCATGTTTGAGTTCTTTGACCGCACTGAGACACGCACCAGCTACCCCAACATCTTCCGCATCAGCAACCTGGTCCTCTACATCTTGGTCATCATCCACTGGAATGCCTGCATCTACTACGCCATCTCCAAGTCCATTGGTTTTGGGGTCGACACCTGGGTTTACCCCAACATCACTGACCCTGAGTATGGCTACCTGTCTAGGGAATACATCTATTGCCTTTACTGGTCTACACTGACCCTCACCACCATTGGGGAGACACCACCCCCTGTAAAAGATGAGGAGTATCTATTTGTCATCTTTGATTTCCTGATTGGTGTCCTCATCTTTGCCACCATCGTGGGAAATGTGGGCTCCATGATCTCCAACATGAACGCCACCCGGGCTGAGTTCCAGGCCAAGACCGATGCTGTCAAACACTATATGCAGTTCCGAAAGGTCAGCAAGGAGATGGAAGCCAAGGTCATTCGGTGGCTTGACTACCTCTGGACCAATAAGAAGAGTGTGGATGAGCGGGAAGTTCTCAAGAAACTGCCAGCTAAGCTGAGGGCTGAGATAGCCATCAATGTCCACCTGTCCACACTCAAGAAAGTGCGCATCTTTCAGGATTGTGAGGCTGGCCTGCTGGTGGAGCTGGTATTAAAGCTCCRTCCTCAGGTCTTCAGTCCTGGGGATTACATTTGCCGCAAGGGGGATATTGGGAAGGAGATGTACATRATCAAGGAAGGAAAATTGGCAGTGGTGGCTGATGATGGTGTCACTCAGTATGCCCTACTCTTGGCTGGGAGTTGCTTTGGAGAGATCAGTATCCTTAACATTAAAGGCAGCAAAATGGGCAATCGACGCACAGCCAGTATCCGAAGTCTTGGCTACTCAGATGTCTTCTGCATGTCCAAGGATGATCTTATGGAAGCTGTGATGGAGTACCCTGATGCCAAGAGGGTCTTGGAGGAGAGAGGCCGGGAGATCCTGATGAAGGAGGGATTGTTGGATGAGAATGAGGAGGCAGCCAGCATCGAGGTGGATGTGCAGGAGAAGCTAGAACAGCTGGAAACCAACATGGAGACCTTGTACACTCGCTTTGCCTGCCTGCTGGCTGAGTACACAGGGGCCCAGCAGAAGCTCAAGCAGCGCATCATGGTTTTGGAAACCAAGATGAAGCAGAATAATGAG---GACGACTACCTGTCAGATGGAATGAATAGCCCCAAGCCAGCTGCTGCTGAGAAGCCAATGCGCCAGGACAGCAAAGTGAAGACGACAGAGTCCAGCAATTCTGCCCCAGCCAAGGCCAGGAAGTTGCTGCCTGTCCTGGACCCATCTGGGGATTACTACTACTGGTGGCTAAACACTATGGTCTTCCCAGTAATGTATAACCTCATCATCGTCGTGTGCAGAGCCTGCTTCCCCGACTTGCAGCGCTATTATCTGGTGGCCTGGTTAGTACTGGACTTCACGAGTGACCTGCTCTACCTACTGGACATCGTGGTGCGCTTCCACACTGGATTCTTGGAACAGGGCATACTGGTGGTGGACAAGGGTAGGATCTCGAGTCGCTACGTTCGCACCTGGAGCTTCTTCTTGGACCTGGTTTCCCTGTTACCCACGGAAGTGGCCTATGTGAGTCTGGGTCCGCACACACCCACGCTGAGGATGAACCGCTTTCTGCGAGTGCCCCGCCTCTTTGAGGCCTTTGACCGCATGGAGACCCGCACAGTTTACCCGAATGCCTTCCGCATCGCCAAGCTGATGCTTTACGTTTTTGTTGTCATCCMTTGGAACAGCTGCCTATACTTTGCCCTGTCCCGGTACCTGGGCTTCGGGCGTGACGCCTGGGTGTACCCCGACCCCGCGCAGCCTGGCTTTGAGCAGCTGCGGCGCCAGTACCTCTATAGCTTTTACTTCTCCACGCTGATCCTGACCACCGTGGGTGATACGCCGCTGCCAGACCGGGAGGAAGAGTACCTCTTCATGGTGGGAGACTTCCTACTGGCCGTCATGGGTTTCGCCACCATCATGGGTAGCATGAGCTCTGTCATCTACGACATGAACACTGCAAATGCAGCCTTCTACCCAGACCACGCCCTGGTGAAGAAATACATGAAGCTGCATCACGTCAACCGCAGGCTGGAGCGGCGAGTCATTGACTGGTACCAGCACCTGCAGATCAACAAGAAGATGACCAATGAGGTAGCCATCTTACAGCACTTGCCTGAGCAGTTGCAGGCAGAAGTGGCCGTGTCTGTACACCTGCCTACTCTGAGCCGGGTGCAGATCTTCCAGAACTGTGAGGCCAGCCTGCTGGAGGAGCTGGTGCT---GAAGCTGCAGCCCCAGACCTACTCACCAGGCGAATATGTCTGCCGCAAGGGGGACATTGGCCGAGAGATGTACATCATCCGAGAGGGTCAGCTGGCTGTGGTAGCCGATGATGGTGTCACTCAGTATGCTGTGCTTGGTGCAGGGTTCTACTTTGGGGAGATCAGCATCATCAACATCAAAGGGAACATGTCTGGGAACCGCCGTACAGCCAACATCAAGAGTCTAGGTTATTCGGATCTGTTCTGCCTGAGCAAGGAGGACCTGCAGGAAGTGCTGAGCGAGTATCCACAGGCCCAGGCCATCATGGAGGAAAAGGGCCGTGAGATCCTGCTCAAAATGAACAAGTTGGACGTAAATGCCGAGGCAGCTGAGATCGCCCTACAGGAGGCGACGGAGGCCCGGCTGCGAGGCCTCGATCAGCAACTCGATGATCTGCAGACCAAGTTCGCGCGACTCCTGGCTGAGCTGGAGTCCAGTGCACTCAAGATGGCCTATCGCATCGAGCGGCTGGAGTGGCAGACTCAGGAGTGGCCAATGCCTGAGGAACTGGCCGAGGCCGACGATGAGGGCGAACCTGGGGAGGGAACGTCCAAGGATGGAGAGGGCAGAGCTGGCCAGGAGGGACCCCCAAGCCCAGAGATGGCTGAGGACGAGCCGAAGCCGACCCAGCTCGACATGCCCCTGGTCCTGGACGAGGACCTGACCAAGCAGATGCGGCTGCACGTGGAGAGTCTGAAGCGGCGC------------------GGGGGGAAGCGCCAGGATGGCGAGAAGCTGCTGCAGCCGGCCGAGTCCGGGTACCGCGTCGACTTCATCCAGCAGCAGAGGCTGCAGTTTGAGCGCTGGGATGTTCTGCTGGACAAGCCGGGCAAGGTCACCATCACGGGCACCTCCCAGATCTGGACGCCTGACCTCACCAACCTCATGACGCGGCAGCTACTGGACCCCGCTGCCATCTTCTGGCTGAAGGAGGACTCGGAAGCCATGGATTGGAATGAGGCCGACGCCCTGGAGTTTGGGGAGCGCCTGTCCCAGCTGGCCAAGATCCGCAAGGTCATGTACTTCCTCACCACCTTCAGCAAGGGCGTCGAGCCTGCCAACCTCAAGGCCTCCGTGGTCTTTAGCCAGCTC
Mesoplodon_grayi  ATGACAGAAAAAGCCAATGGAGTGAAGAGCTCCCCAGCCAATAACCWCAACCATCGTGCACCTCCTGCCATCAAGGTCAATGGCGAAGATGACCACAGGGCC---AGCAACAGGCCACAGTCTGCGGCCAACGATGACATCTCCTCAGAACTACAGAGGCTGGCAGAGATGGATGCCCCCCTGCAGAGGAGGGGTGCCTTCCGCAGGATTGCCTGCCTGGTGGGGGTCATCAGAGAGTGGGCCAACAAGAATTTCCGCAAGGAGGAGCCCAGACCTGACTCATTCCTTGAGCGTTTCTGTGGGCCTGAGCTCCAGACCGTGACGACACAGCAAGGAGATGGCAAAGGCGACAAGGACAGCGAGGGCAAGGGCACCAAGAAGAAATGTGAAC---TATTTGTCTTGGATCCAGCTGGGGACTGGTACTACCGCTGGCTATTTGTCATTGCCATGCCTGTCCTCTACAACTGGTGCCTACTGGTGGCCAGAGCCTGCTTCAGTGACCTACAGAAAGATTACTACGTAGTGTGGCTGGTGCTGGACTACTTCTCAGATGTGGTCTACATCGCAGACCTCTTCATCCGATTGCGCACAGGTTTCCTGGAGCAGGGGCTGCTGGTCAAAGATACCAAGAAGTTGTGGGACAACTACATCCACACCCTGCAGTTCAAGCTGGATGTGGCTTCCATCATCCCTACAGACCTGATCTATTTTGCTGTGGGCCTCCACAGCCCTGAGCTGCGCTTCAACCGCCTGCTACACTTTGCCCGCATGTTTGAGTTCTTTGACCGCACTGAGACACGCACCAGCTACCCCAACATCTTCCGCATCAGCAACCTGGTCCTCTACATCTTGGTCATCATCCACTGGAATGCCTGCATCTACTACGCCATCTCCAAGTCCATTGGTTTTGGGGTCGACACCTGGGTTTACCCCAACATCACTGACCCTGAGTATGGCTACCTGTCTAGGGAATACATCTATTGCCTTTACTGGTCTACACTGACCCTCACCACCATTGGGGAGACACCACCCCCTGTAAAAGATGAGGAGTATCTATTTGTCATCTTTGATTTCCTGATTGGTGTCCTCATCTTTGCCACCATCGTGGGAAATGTGGGCTCCATGATCTCCAACATGAACGCCACCCGGGCTGAGTTCCAGGCCAAGACCGATGCTGTCAAACACTATATGCAGTTCCGAAAGGTCAGCAAGGAGATGGAAGCCAAGGTCATTAGGTGGCTTGACTACCTCTGGACCAATAAGAAGAGTGTGGATGAGCGGGAAGTTCTCAAGAAACTGCCATCTAAGCTGAGGGCTGAGATAGCCATCAATGTCCACCTGTCCACACTCAAGAAAGTGCGCATCTTTCAGGATTGTGAGGCTGGCCTGCTGGTGGAGCTGGTATTAAAGCTCCGTCCTCAGGTCTTCAGTCCCGGGGATTACATTTGCCGCAAGGGGGATATTGGGAAGGAGATGTACATAATCAAGGAAGGAAAATTGGCAGTGGTGGCTGATGATGGTGTCACTCAGTATGCCCTACTCTTGGCTGGGAGTTGCTTTGGAGAGATCAGTATCCTTAACATTAAAGGCAGCAAAATGGGCAATCGACGCACAGCCAGTATCCGAAGTCTTGGCTACTCAGATCTCTTCTGCTTGTCCAAGGATGATCTTATGGAAGCTGTGACGGAGTACCCTGATGCCAAGAGGGTCTTGGAGGAGAGAGGCCGGGAGATCCTGATGAAGGAGGGATTGTTGGATGAGAATGAGGAGGCAGCCAGCATCAAGGTGGATGTGCAGGAGAAGCTAGAACAGCTGGAAACCAACATGGAGACCTTGTACACTCGCTTTGCCTGCCTGCTGGCTGAGTACACAGGGGCCCAGCAGAAGCTCAAGCAGCGCATCATGGTTTTGGAAACGAAGATGAAGCAGAATAATGAG---GACGACTACCTGTCAGATGGAATGAATAGCCCCAAGCCAGCTGCTGCTGAGAAGCCAATGCGCCAGGACAGCAACGAGAAGACGACAGAGTCCAGCAGTTCTGCCCCAGCCAAGGCCAGGAAGTTGCTGCCTGTCCTGGACCCATCTGGGGATTACTACTACTGGTGGCTAAACACTATGGTCTTCCCAGTAATGTATAACCTCATCATCGTCGTGTGCAGAGCCTGCTTCCCCGACTTGCAGCGCTATTATCTGGTGGCCTGGTTAGTACTGGACTGCACGAGTGACCTGATCTACCTACTGGACATCGTGGTGCGCTTCCACACTGGATTCTTGGAACAGGGCATATTGGTGGTGGACAAGGGTAGGATCTCGAGTCGCTACGTTCGCACCTGGAGCTTCTTCTTGGACCTGGTTTCCCTGTTACCCACGGAAGTGGCCTACGTGAGTCTGGGTCCGCACACACCCATGCTGAGGCTGAACCGCTTTCTGCGGGCGCCCCGCCTCTTTGAGGCCTTTGACCGCATGGAGACCCTCACAGTTTACCCGAATGCCTTCCGCATCACCAAGCTGATGCTTTACGTTTTTGTTGTCATCCATTGGAACAGCTGCCTATACTTTGCCCTGTCCCGGTACCTGGGCTTCGGGCGTGACGCCTGGGTGTACCCCGACCCCGCGCAGCCCGGCTTTGAGCAGCCGCGGCGCCAGTACCTCTATAGCTTTTACTTCTCCACGCTGATCCTGACCACCGTGGGCGATACGCCGCTGCCAGACCGGGAGGAAGAGTACCTCTTCATGGTGGGAGACTTCCTCCTGGCCGTGATGGGTTTCGCCACCATCATGGGTAGCATGAGCTCTGTCATCTACAACATGAACACTGCAGATGCAGCCTTCTACCCAGACCACGCCCTGGTGAAGAAATACATGAAGCTGCATCACGTCAACCGCAGGCTGGAGCGGCGAGTCATTGACTGGTACCAGCACCTGCATATCAACAAGAAGATGACCAATGAGGTAGCCATCTTACAGCACTTGCCTGAGCAGTTGCGGGCAGAAGTGGCCGTGTCTGTACACCTGCCTACTCTGAGCCAGGTGCAGATCTTCCAGAACTGTGAGGCCAGCCTGCTGGAGGAGCTGGTGCT---GAAGCTGCAGCCCCAGACCTACTCACCAGGCGACTATGTCTGCCGCAAGGGGGACATTGGCCGAGAGATGTACATCATCCGAGAGGGTCAGCTGGCTGTGGTAGCCGATGATGGTGTCACTCAGTATGCTGTGCTTGGTGCAGGGCTCTACTTTGGGGAGATCAGCATCATCAACATCAAAGGGAACATGTCTGGGAACCGCCGTACAGCCAACATCAAGAGTCTAGGTTATTCGGATCTGTTCTGCCTGAGCAAGGAGGACCTGCAGGAAGTGCTGAGCGAGTATCCACAGGCCCAGGCCATCATGGAGGAAAAGGGCCGTGAAATCCTGCTCAAAATGAACAAGTTGGACGTAAATGCCGAGGCAGCTGAGATCGCCCTACAGGAGGCCACGGAGGCCCGGCTGCGAGGCCTCGACCAGCAACTCGATGATCTGCAGACCAAGTTCGCGCGACTCCTGGCTGAGCTGGAGTCCAGTGCACTCAAGATGGCCTATCGCATCGAGCGGCTGGAGTGGCAGACTCGGGAGTGGCCAATGCCTGAGGAACTGGCCGAGGCCGACGATGAGGGCGAACCTGGGGAGGGAACGTCCAAGGATGGAGAGGGCAGAGCTGGCCAGGAGGGACCCCCAAGCCCAGAGGTGGCGGAGGACGAGCCGAAGCCGACCCAGCTCGACATGCCCCTGGTCCTGGACGAGGACCTGACCAAGCAGATGCGGCTGCACGTGGAGAGTCTGAAGCGGCGC------------------GGGGGGAAGCGCCAGGATGGCGAGAAGCTGCTGCAGCCGGCCGAGTCCGTGTACCGCGTCGACTTCATCCAGCAGCAGAGGCTGCAGTTTGAGCGCTGGGATGTTCTGCTGGACAAGCCGGGCAAGGTCACCATCACGGGCACCTCCCAGATCTGGACGCCCGACCTCACCAACCTCATGACGCGGCAGCTGCTGGACCCCGCTGCCATCTTCTGGCTGAAGGAGGACTCGGAAGCCATGGATTGGAATGAGGCCGACGCCCTGGAGTTTGGGGAGCGCCTGTCCCAGCTGGCCAAGATCCGCAAGGTCATGTACTTCCTCATCACCTTCAGCGAGGGCGTCGAGCCTGCCAACCTCAAGGCCTCCGTGGTCTTTAGCCAGCTC
Mesoplodon_hectori  ATGACAGAAAAAGCCAATGGAGTGAAGAGCTCCCCAGCCAATAACCACAACCATCGTGCACCTCCTGCCATCAAGGTCAATGGTGAAGATGACCACAGGGCC---AGCAACAGGCCACAGTCTGCGGCCAACGATGACATCTCCTCAGAACTACAGAGGCTGGCAGAGATGGATGCCCCCCTGCAGAGGAGGGGTGCCTTCCGCAGGATTGCCTGCCTGGTGGGGGTCATCAGAGAGTGGGCCAACAAGAATTTCCGCAAGGAGGAGCCCAGACCTGACTCGTTCCTTGAGCGTTTCTGTGGGCCTGAGCTCCAGACCGTGACGACACAGCAAGGAGATGGCAAAGGCGACAAGGACAGCGAGGGCAAGGGCACCAAGAAGAAATGTGAAC---TATTTGTCTTGGATCCAGCTGGGGACTGGTACTACCGCTGGCTATTTGTCATTGCCATGCCTGTCCTCTACAACTGGTGCCTACTGGTGGCCAGAGCCTGCTTCAGTGACCTACAGAGAGATTACTACGTAGTGTGGCTGGTGCTGGACTACTTCTCAGATGTGGTCTACATCGCAGACCTCTTCATCCGATTGCGCACAGGTTTCCTGGAGCAGGGGCTGCTGGTCAAAGATACCAAGAAGTTGTGGGACAACTACATCCACACCCTGCAGTTCAAGCTGGATGTGGCTTCCATCATCCCTACAGACCTGATCTATTTTGCTGTGGGCCTCCACAGCCCTGAGCTGCGCTTCAACCGCCTGCTACACTTTGCCCGCATGTTTGAGTTCTTTGACCGCACTGAGACACGCACCAGCTACCCCAACATCTTCCGCATCAGCAACCTGGTCCTCTACATCTTGGTCATCATCCACTGGAATGCCTGCATCTACTACGCCATCTCCAAGTCCATTGGTTTTGGGGTCGACACCTGGGTTTACCCCAACATCACTGACCCTGAGTATGGCTACCTGTCTAGGGAATACATCTATTGCCTTTACTGGTCTACACTGACCCTCACCACCATTGGGGAGACACCACCCCCTGTAAAAGATGAGGAGTATCTATTTGTCATCTTTGATTTCCTGATTGGTGTCCTCATCTTTGCCACCATCGTGGGAAATGTGGGCTCCATGATCTCCAACATGAACGCCACCCGGGCTGAGTTCCAGGCCAAGACCGATGCTGTCAAACACTATATGCAGTTCCGAAAGGTCAGCAAGGAGATGGAAGCCAAGGTCATTAGGTGGCTTGACTACCTCTGGACCAATAAGAAGAGTGTGGGTGAGCGGGAAGTTCTCAAGAAACTGCCATCTAAGCTGAGGGCTGAGATAGCCATCAATGTCCACCTGTCCACACTCAAGAAAGTGCGCATCTTTCAGGATTGTGAGGCTGGCCTGCTGGTGGAGCTGGTATTAAAGCTCCGTCCTCAGGTCTTCAGTCCCGGGGATTACATTTGCCGCAAGGGGGATATTGGGAAGGAGATGTACATAATCAAGGAAGGAAAATTGGCAGTGGTGGCTGATGATGGTGTCACTCAGTATGCCCTACTCTTGGCTGGGAGTTGCTTTGGAGAGATCAGTATCCTTAACATTAAAGGCAGCAAAATGGGCAATCGATGCACAGCCAGTATCCGAAGTCTTGGATACTCAGATCTCTTCTGCTTGTCCAAGGATGATCTTATGGAAGCTGTGACGGAGTACCCTAATGCCAAGAGGGTCTTGGAGGAGAGAGGCCGGGAGATCCTGATGAAGGAGGGATTGTTGGATGAGAATGAGGAGGCAGCCAGCATCAAGGTGGATGTGCAGGAGAAGCTAGAACAGCTGGAAACCAACATGGAGACCTTGTACACTCGCTTTGCCTGCCTGCTGGCTGAGTACACAGGGGCCCAGCAGAAGCTCAAGCAGCGCATCATGGTTTTGGAAACGAAGATGAAGCAGAATAATGAG---GACGACTACCTGTCAGATGGAATGAATAGCCCCAAGCCAGCTGCTGCTGAGAAGCCAATGCGCCAGGACAGCAACGAGAAGACGACAGAGTCCAGCAGTTCTGCCCCAGCCAAGGCCAGGAAGTTGCTGCCTGTCCTGGACCCATCTGGGGATTACTACTACTGGTGGCTAAACACTATGGTCTTCCCAGTAATGTATAACCTCATCATCGTCGTGTGCAGAGCCTGCTTCCCCGACTTGCAGCGCTATTATCTGGTGGCCTGGTTAGTACTGGACTGCACGAGTGACCTGATCTACCTACTGGACATCGTGGTGCGCTTCCACACTGGATTCTTGGAACAGGGCATATTGGTGGTGGACAAGGGTAGGATCTCGAGTCGCTACGTTCGCACCTGGAGCTTCTTCTTGGACCTGGTTTCCCTGTTACCCACGGAAGTGGCCTACGTGAGTCTGGGTCCTCACACACCCATGCTGAGGCTGAACCGCTTTCTGAGGGCGCCCCGCCTCTTTGAGGCCTTTGACCGCATGGAGACCCTCACAGTTTACCCGAATGCCTTCCGCATCACCAAGCTGATGCTTTACATTTTTGTTGTCATCCATTGGAACAGCTGCCTATACTTTGCCCTGTCCCGGTACCTGGGCTTCGGGCGTGACGCCTGGGTGTACCCCGACCCCGCGCAGCCCGGCTTTGAGCAGCCGCGGCGCCAGTACCTCTATAGCTTTTACTTCTCCACGCTGATCCTGACCACCGTGGGCGATACGCCGCTGCCAGACCGGGAGGAAGAGTACCTCTTCATGGTGGGAGACTTCCTCCTGGCCGTGATGGGTTTCGCCACCATCATGGGTAGCATGAGCTCTGTCATCTACAACATGAACACTGCAGATGCAGCCTTCTACCCAGACCACGCCCTGGTGAAGAAATACATGAAGCTGCATCACGTCAACCGCAGGCTGGAGTGGCGAGTCATTGACTGGTACCAGCACCTGCATATCAACAAGAAGATGACCAATGAAGTAGCCATCTTACAGCACTTGCCTGAGCAGTTGCGGGCAGAAGTGGCCGTGTCTGTACACCTGCCTACTCTGAGCCAGGTGCAGATCTTCCAGAACTGTGAGGCCAGCCTGCTGGAGGAGCTGGTGCT---GAAGCTGCAGCCCCAGACCTACTCACCAGGCGACTATGTCTGCCGCAAGGGGGACATTGGCCGAGAGATGTACATCATCCGAGAGGGTCAGCTGGCTGTGGTAGCCGATGATGGTGTCACTCAGTATGCTGTGCTTGGTGCAGGGCTCTACTTTGGGGAGATCAGCATCATCAACATCAAAGGGAACATGTCTGGGAACCGCCGTACAGCCAACATCAAGAGTCTAGGTTATTCGGATCTGTTCTGCCTGAGCAAGGAGGACCTGCAGGAAGTGCTGAGCGAGTATCCACAGGCCCAGGCCATCATGGAGGAAAAGGGCCGTGAGATCCTGCTCAAAATGAACAAGTTGGACGTAAATGCCGAGGCAGCTGAGATCGCCCTACAGGAGGCCACGGAGGCCCGGCTGCGAGGCCTCGACCAGCAACTCGATGATCTGCAGACCAAGTTCGCGCGACTCCTGGCTGAGCTGGAGTCCAGTGCACTCAAGATGGCCTATCGCATCGAGCGGCTGGAGTGGCAGACTCGGGAGTGGCCAATGCCTGAGGAACTGGCCGAGGCCGACGATGAGGGCAAACCTGGGGAGGGAACGTCCAAGGATGGAGAGGGCAGAGCTGGCCAGGAGGGACCCCCAAGCCCAGAGATGGCGGAGGACGAGCCGAAGCCGACCCAGCTCGACATGCCCCTGGTCCTGGACGAGGACCTGACCAAGCAGATGCGGCTGCACGTGGAGAGCCTGAAGCGGCGC------------------GGGGGGAAGCGCCAGGATGGCGAGAAGCTGCTGCAGCCGGCCGAGTCCGTGTACCGCGTCGACTTCATCCAGCAGCAGAGGCTGCAGTTTGAGCGCTGGGATGTTCTGCTGGACAAGCCGGGCAAGGTCACCATCACGGGCACCTCCCAGATCTGGATGCCCGACCTCACCAACCTCATGNNNNNNNAGCTGCTGGACCCCGCTGCCATCTTCTGGCTGAAGGAGGACTCGGAAGCCATGGATTGGAATGAGGCCGACGCCCTGGAGTTTGGGGAGCGCCTGTCCCAGCTGGCCAAGCTCCGCAAGGTCATGTACTTCCTCATCACCTTCATCGAGGGCGTCGAGCCTGCCAACCTCAAGGCCTCTGTGGTCTTTAGCCAGCTC
Mesoplodon_layardii  ATGACAGAAAAAGCCAATGGAGTGAAGAGCTCCCCAGCCAATAACCACAACCATCGTGCACCTCCTGCCATCAAGGTCAATGGCGAAGATGACCACAGGGCC---AGCAACAGGCCACAGTCTGCGGCCAACGATGACATCTCCTCAGAACTACAGAGGCTGGCAGAGATGGATGCCCCCCTGCAGAGGAGGGGTGCCTTCCGCAGGATTGCCTGCCTGGTGGGGGTCATCAGAGAGTGGGCCAACAAGAATTTCCGCAAGGAGGAGCCCAGACCTGACTCGTTCCTTGAGCGTTTCTGTGGGCCTGAGCTCCAGACCGTGACGACACAGCAAGGAGATGGCAAAGGCGACAAGGACAGCGAGGGCAAGGGCACCAAGAAGAAATGTGAAC---TATTTGTCTTGGATCCAGCTGGGGACTGGTACTACCGCTGGCTATTTGTCATTGCCATGCCTGTCCTCTACAACTGGTGCCTACTGGTGGCCAGAGCCTGCTTCAGTGACCTACAGAAAGATTACTACGTAGTGTGGCTGGTGCTGGACTACTTCTCAGATGTGGTCTACATCGCAGACCTCTTCATCCGATTGCGCACAGGTTTCCTGGAGCAGGGGCTGCTGGTCAAAGATACCAAGAAGTTGTGGGACAACTACATCCACACCCTGCAGTTCAAGCTGGATGTGGCTTCCATCATCCCTACAGACCTGATCTATTTTGCTGTGGGCCTCCACAGCCCTGAGCTGCGCTTCAACCGCCTGCTACACTTTGCCCGCATGTTTGAGTTCTTTGACCGCACTGAGACATGCACCAGCTACCCCAACATCTTCCGCATCAGCAACCTGGTCCTCTACATCTTGGTCATCATCCACTGGAATGCCTGCATCTACTACGCCATCTCCAAGTCCATTGGTTTTGGGGTCGACACCTGGGTTTACCCCAACATCACTGACCCTGAGTATGGCTACCTGTCTAGGGAATACATCTATTGCCTTTACTGGTCTACACTGACCCTCACCACCATTGGGGAGACACCACCCCCTGTAAAAGATGAGGAGTATCTATTTGTCATCTTTGATTTCCTGATTGGTGTCCTCATCTTTGCCACCATCGTGGGAAATGTGGGCTCCATGATCTCCAACATGAACGCCACCCGGGCTGAGTTCCAGGCCAAGACCGATGCTGTCAAACACTATATGCAGTTCCGAAAGGTCAGCAAGGAGATGGAAGCCAAGGTCATTAGGTGGCTTGACTACCTCTGGACCAATAAGAAGAGTGTGGATGAGCGGGAAGTTCTCAAGAAACTGCCATCTAAGCTGAGGGCTGAGATAGCCATCAATGTCCACCTGTCCACACTCAAGAAAGTGCGCATCTTTCAGGATTGTGAGGCTGGCCTGCTGGTGGAGCTGGTATTAAAGCTCCGTCCTCAGGTCTTCAGTCCCGGGGATTACATTTGCCGCAAGGGGGATATTGGGAAGGAGATGTACATAATCAAGGAAGGAAAATTGGCAGTGGTGGCTGATGATGGTGTCACTCAGTATGCCCTACTCTTGGCTGGGAGTTGCTTTGGAGAGATCAGTATCCTTAACATTAAAGGCAGCAAAATGGGCAATCGACGCACAGCCAGTATCCGAAGTCTTGGCTACTCAGGTCTCTTCTGCTTGTCCAAGGATGATCTTATGGAAGCTGTGACGGAGTACCCTGATGCCAAGAGGGTCTTGGAGGAGAGAGGCCGGGAGATCCTGATGAAGGAGGGATTGTTGGATGAGAATGAGGAGGCAGCCAGCATCAAGGTGGATGTGCAGGAGAAGCTAGAACAGCTGGAAACCAACATGGAGACCTTGTACACTCGCTTTGCCTGCCTGCTGGCTGAGTACACAGGGGCCCAGCAGAAGCTCAAGCAGCGCATCATGGTTTTGGAAACCAAGATGAAGCAGAATAATGAG---GACGACTACCTGTCAGATGGAATGAATAGCCCCAAGCCAGCTGCTGCTGAGAAGCCAATGCGCCAGGACAGCAACGAGAAGACGACAGAGTCCAGCAGTTCTGCCCCAGCCAAGGCCAGGAAGTTGCTGCCTGTCCTGGACCCATCTGGGGATTACTACTACTGGTGGCTAAACACTATGGTCTTCCCAGTAATGTATAACCTCATCATCGTCGTGTGCAGAGCCTGCTTCCCTGACTTGCAGCGCTATTATCTGGTGGCCTGGTTAGTACTGGACTGCACGAGTGACCTGATCTACCTACTGGACATCGTGGTGCGCTTCCACACTGGATTCTTGGAACAGGGCATATTGGTGGTGGACAAGGGTAGGATCTCGAGTCGCTACGTTCGCACCTGGAGCTTCTTCTTGGACCTGGTTTCCCTGTTACCCACGGAAGTGGCCTACGTGAGTCTGGGTCCGCACACACCCATGCTGAGGCTGAACCGCTTTCTGCGGGCGCCCCGCCTCTTTGAGGCCTTTGACCGCATGGAGACCCTCACAGTTTACCCGAATGCCTTCCGCATCACCAAGCTGATGCTTTACGTTTTTGTTGTCATCCATTGGAACAGCTGCCTATACTTTGCCCTGTCCCGGTACCTGGGCTTCGGGCGTGACGCCTGGGTGTACCCCGACCCCGCGCAGCCTGGCTTTGAGCAGCCGCGGCGCCAGTACCTCTATAGCTTTTACTTCTCCACGCTGATCCTGACCACCGTGGGCGATACGCCGCTGCCAGACCGGGAGGAAGAGTACCTCTTCATGGTGGGAGACTTCCTCCTGGCCGTGATGGGTTTCGCCACCATCATGGGTAGCATGAGCTCTGTCATCTACAACATGAACACTGCAGATGCAGCCTTCTACCCAGACCACGCCCTGGTGAAGAAATACATGAAGCTGCATCACGTCAACCGCAGGCTGGAGAGGCGAGTCATTGACTGGTACCAGCACCTGCATATCAACAAGAAGATGACCAATGAGGTAGCCATCTTACAGCACTTGCCTGAGCAGTTGCGGGCAGAAGTGGCCGTGTCTGTACACCTGCCTACTCTGAGCCAGGTGCAGATCTTCCAGAACTGTGAGGCCAGCCTGCTGGAGGAGCTGGTGCT---GAAGCTGCAGCCCCAGACCTACTCACCAGGCGACTATGTCTGCCGCAAGGGGGACATTGGCCGAGAGATGTACATCATCCGAGAGGGTCAGCTGGCTGTGGTAGCCAATGATGGTGTCACTCAGTATGCTGTGCTTGGTGCAGGGCTCTACTTTGGGGAGATCAGCATCATCAACATCAAAGGGAACATGTCTGGGAACCGCCGTACAGCCAACATCAAGAGTCTAGGTTATTCGGATCTGTTCTGCCTGAGCAAGGAGGACCTGCAGGAAGTGCTGAGCGAGTATCCACAGGCCCAGGCCATCATGGAGGAAAAGGGCCGTGAGATCCTGCTCAAAATGAACAAGTTGGACGTAAATGCCGAGGCAGCTGAGATCACCCTACAGGAGGCCACGGAGGCCCGGCTGCAAGGCCTCGACCAGCAACTCGATGATCTGCAGACCAAGTTCGCGCGACTCCTGGCTGAGCTGGAGTCCAGTGCACTCAAGATGGCCTATCGCATCGAGCGGCTGGAGTGGCAGACTCGGGAGTGGCCAATGCCTGAGGAACTGGCCAAGGCCAACGATGAGGGCGAACCTGGGGAGGGAACGTCCAAGGATGGAGAGGGCAGAGCTGGCCAGGAGGGACCCCCAAGCCCAGAGATGGCGGAGGACGAGCCGAAGCCGACCCAGCTCGACATGCCCCTGGTCCTGGACGAGGACCTGACCAAGCGGATGCGGCTGCGCGTGGAGAGTCTGAAGCGGCGC------------------GGGGGGAAGCGCCAGGATGGCGAGAAGCTGCTGCAGCCGGCCGAGTCCGTGTACCGCGTCGACTTCATCCAGCAGCAGAGGCTGCAGTTTGAGCGCTGGGATGTTCTGCTGGACAAGCCGGGCAAGGTCACCATCACGGGCACCTCCCAGATCTGGACGCCCGACCTCACCAACCTCATGACGCGGCAGCTGCTGGACCCCGCTGCCATCTTCTGGCTGAAGGAGGACTCGGAAGCCATGGATTGGAATGAGGCCGACGCCCTGGAGTTTGGGGAGCGCCTGTCCCAGCTGGCCAAGATCCGCAAGGTCATGTACTTCCTCATCACCTTCAGCGAGGGCGTCGAGCCTGCCAACCTCAAGGCCTCCGTGGCCTTTAGCCAGCTC
Mesoplodon_mirus  ATGACAGAAAAAGCCAATGGAGTGAAGAGCTCCCCAGCCAATAACCACAACCATCGTGCACCTCCTGCCATCAAGGTCAATGGCGAAGATGACCACAGGGCC---AGCAACAGGCCACAGTCTGCGGCCAACGATGACATCTCCTCAGAACTACAGAGGCTGGCAGAGATGGATGCCCCCCTGCAGAGGAGGGGTGCCTTCCGCAGGATTGCCTGCCTGGTGGGGGTCATCAGAGAGTGGGCCAACAAGAATTTCCGCAAGGAGGAGCCCAGACCTGACTCGTTCCTTGAGCGTTTCTGTGGGTCTGAGCTCCAGACCGTGACGACACAGCAAGGAGATGGCAAAGGCGACAAGGACAGCGAGGGCAAGGGCACCAAGAAGGAATGTGAAC---TATTTGTCTTGGATCCAGCTGGGGACTGGTACTACCGCTGGCTATTTGTCATTGCCATGCCTGTCCTCTACAACTGGTGCCTACTGGTGGCCAGAGCCTGCTTCAGTGACCTACAGAAAGATTACTACGTAGTGTGGCTGGTGCTGGACTACTTCTCAGATGTGGTCTACATCGCAGACCTCTTCATCCGATTGCGCACAGGTTTCCTGGAGCAGGGGCTGCTGGTCAAAGATACCAAGAAGTTGCGGGACAACTACATCCACACCCTGCAGTTCAAGCTGGATGTGGCTTCCATCATCCCTACAGACCTGATCTATTTTGCTGTGGGCCTCCACAGCCCTGAGCTGCGCTTCAACCACCTGCTACGCTTTGCCCGCATGTTTGAGTTCTTTGACCGCACTGAGACACGCACCAGCTACCCCAACATCTTCCGCATCAGCAACCTGGTCCTCTACATCTTGGTCATCATCCACTGGAATGCCTGCATCTACTACACCATCTCCAAGTCCATTGGTTTTGGGGTCGACACCTGGGTTTACCCCAACATCACTGACCCTGAGTATGGCTACCTGTCTAGGGAATACATCTATTGCCTTTACTGGTCTACACTGACCCTCACCACCATTGGGGAGACACCACCCCCTGTAAAAGATGAGGAGTATCTATTTGTCATCTTTGATTTCCTGATTGGTGTCCTCATCTTTGCCACCATCGTGGGAAATGTGGGCTCCATGATCTCCAACATGAACGCCACCCGGGCTGAGTTCCAGGCCAAGACCGATGCTGTCAAACACTATATGCAGTTCCGAAAGGTCAGCAAGGAGATGGAAGCCAAGGTCATTAGGTGGCTTGACTACCTCTGGACCAATAAGAAGAGTGTGGATGAGCGGGAAATTCTCAAGAAACTGCCATCTAAGCTGAGGGCTGAGAGAGCCATCAATGTCCACCTGTCCACACTCAAGAAAGTGCGCATCTTTCAGGATTGTGAGGCTGGCCTGCTGGTGGAGCTGGTATTAAAGCTCCGTCCTCAGGTCTTCAGTCCTGGGGATTACATTTGCCGCAAGGGGGATATTGGGAAGGAGATGTACATAATCAAGGAAGGAAAATTGGCAGTGGTGGCTGATGATGGTGTCACTCAGTATGCCCTACTCTTGGCTGGGAGTTGCTTTGGAGAGATCAGTATCCTTAACATTAAAGGCAGCAAAATGGGCAATCGACGCACAGCCAGTATCCGAAGTCTTGGCTACTCAGATTTCTTCTGCTTGTCCAAGGATGATCTTATGGAAGCTGTGATGGAGTACCCTGATGCCAAGAGGGTCTTGGAGGAGAGAGGCCGGGAGATCCTGATGAAGGAGGGATTGTTGGATGAGAATGAGGAGGCAGCCAGCATCGAGGTGGATGTGCAGGAGAAGCTAGAACAGCTGGAAACCAACATGGAGACCTTGTACACTCGCTTTGCCTGCCTGCTGGCTGAGTACACAGGGGCCCAGCAGAAGCTCAAGCAGCGCATCATGGTTTTGGAAACCAAGATGAAGCAGAATAATGAG---GACGACTACCTGTCAGATGGAATGAATAGCCCCAAGCCAGCTGCTGCTGAGAAGCCAATGCGCCAGGACAGCAAAGTGAAGACGACAGAGTCCAGCAATTCTGCCCCAGCCAAGGCCAGGAAGTTGCTGCCTGTCCTGGACCCATCTGGGGATTACTACTACTGGTGGCTAAACACTATGGTCTTCCCAGTAATGTATAACCTCATCATCGTCGTGTGCAGAGCCTGCTTCCCCGACTTGCAGCGCTATTATCTGGTGGCCTGGTTAGTACTGGACTTCACGAGTGACCTGCTCTACCTACTGGACATCGTGGTGCGCTTCCACACTGGATTCTTGGAACAGGGCATACTGGTGGTGGACAAGGGTAGGATCTCGAGTCACTACGTTCGCACCTGGAGCTTCTTCTTGGACCTGGTTTCCCTGTTACCCACGGAAGTGGCCTATGTGAGTCTGAGTCCGCACACACCCATGCTGAGGATGAACTGCTTTCTGCGGGTGCCCCGCCTCTTTGAGGCCTTTGACCGCATGGAGACCCGCACAGTTTACCCGAATGCCTTCCGCATCGCCAAGCTGATGCTTTACGTTTTTGTTGTCATCCATTGGAACAGCTGCCTATACTTTGCCCTGTCCCGGTACCTGGGCTTCGGGCGTGACGCCTGGGTGTACCCCGACCCCGCGCAGCCTGGCTTTGAGCAGCTGCGGCGCCAGTACCTCTATAGCTTTTACTTCTCCACGCTGATCCTGACCACCGTGGGTGATACGCCGCTGCCAGACCGGGAGGAAGAGTACCTCTTCATGGTGGGAGACTTCCTACTGGCCGTCATGGGTTTCGCCACCATCATGGGTAGCATGAGCTCTGTCATCTACGACATGAACACTGCAAATGCAGCCTTCTACCCAGACCACGCCCTGGTGAAGAAATACATGAAGCTGCATCACGTCAACCGCAGGCTGGAGCGGCGAGTCATTGACTGGTACCAGCACCTGCAGATCAACAAGAAGATGACCAATGAGGTAGCCATCTTACAGCACTTGCCTGAGCAGTTGCGGGCAGAAGTGGCCGTGTCTGTACACCTGCCTACTCTGAGCCGGGTGCAGATCTTCCAGAACTGTGAGGCCAGCCTGCTGGAGGAGCTGGTGCT---GAAGCTGCAGCCCCAGACCTACTCACCAGGCGAATATGTCTGCCGCAAGGGGGACATTGGCCGAGAGATGTACATCATCCGAGAGGGTCAGCTGGCTGTGGTAGCCGATGATGGTGTCACTCAGTATGCTGTGCTTGGTGCAGGGTTCTACTGTGGGGAGATCAGCATCATCAACATCAAAGAGAACATGTCTGGGAACCGCCGTACAGCCAACATCAAGAGTCTAGGTTATTCGGATCTGTTCTGCCTGAGCAAGGAGGACCTGCAGGAAGTGCTGAGCGAGTATCCACAGGCCCAGGCCATCATGGAGGAAAAGGGCCGTGAGATCCTGCTCAAAATGAACAAGTTGGACGTAAATGCCAAGGCAGCTGAGATCGCCCTACAGGAGGCCACGGAGGCCCGGCTGCGAGGCCTCGACCAGCAACTCGATGATCTGCAGACCAAGTTCGCGCAACTCCTGGCTGAGCTGGAGTCCAGTGCACTCAAGATGGCCTATCGCATCGAGCGGCTGGAGTGGCAGACTCGGGAGTGGCCAATGCCTGAGGAACTGGCCGAGGCCGACGATGAGGGCGAACCTGGGGAGGGAACGTCCAAGGATGGAGAGGGCAGAGCTGGCCAGGAGGGACCCCCAAGCCCAGAGATGGCTGAGGACGAGCCGAAGCCGACCCAGCTCGACATGCCCCTGGTCCTGGACGAGGACCTGACCAAGCAGATGCGGCTGCACGTGGAGAGTCTGAAGCGGCGC------------------GGGGGGAAGCGCCAGGATGGCGAGAAGCTGCTGCAGCCGGCCGAGTCCGTGTACCGCGTCGACTTCATCCAGCAGCAGAGGCTGCAGTTTGAGCGCTGGGACGTCATGCTGGACAAGCCGGGCAAGGTCACCATCACGGGCACCTCCCAGATCTGGACGCCTGACCTCACCAACCTCATGACGCGGCAGCTACTGGACCCCGCTGCCATCTTCTGGCTGAAGGAGGACTCGGAAGCCATGGATTGGAATGAGGCCGACGCCCTGGAGTTTGGGGAGCGCCTGTCCCAGCTGGCCAAGATCCGCAAGGTCATGTACTTCCTCACCACCTTCAGCAAGGGCGTCGAGCCTGCCAACCTCAAGGCCTCCGTCGTCCTTAGCCAGCTC
Mesoplodon_perrini  ATGACAGAAAAAGCCAATGGAGTGAAGAGCTCCCCAGCCAATAACGACAACCATCGTGCACCTCCTGCCATCAAGGTCAATGGCGAAGATGACCACAGGGCC---AGCAACAGGCCACAGTCTGCGGCCAACGATGACATCTCCTCAGAACTACAGAGGCTGGCAGAGATGGATGCCCCCCTGCAGAGGAGGGGTGCCTTCCGCAGGATTGCCTGCCTGGTGGGGGTCATCAGAGAGTGGGCCAACAAGAATTTCCGCAAGGAGGAGCCCAGACCTGACTCGTTCCTTGAGCGTTTCCGTGGGCCGGAGCTCCAGACCGTGACGACACAGCAAGGAGGTGGCAAAGGCGACAAGGACAGCGAGGGCAAGGGCACCAAGAAGAAATGTGAAC---TANNTGTCTTGGATCCAGCTGGGGACTGGTACTACCGCTGGCTATTTGTCATTGCCATGCCTGTCCTCTACAACTGGTGCCTACTGGTGGCCAGAGCCTGCTTCAGTGACCTACAGAAAGATTACTACGTAGTGTGGCTGGTTCTGGACTACTTCTCAGATGTGGTCTACATCGCAGACCTCTTCATCCGATTGCGCACAGGTTTCCTGGAGCAGGGGCTGCTGGTCAAAGATACCAAGAAGTTGTGGGACAACTACATCCACACCCTGCAGTTCAAGCTGGATGTGGCTTCCATCATCCCTACAGACCTGATCTATTTTGCTGTGGGCCTCCACAGCCCTGAGCTGCGCTTCAACCGCCTGCTACACTTTGCCCGCATGTTTGAGTTCTTTGACCGCACTGAGACATGCACCAGCTACCCCAACATCTTCCGCATCAGCAACCTGGTCCTCTATATCTTGGTCATCATCCACTGGAATGCCTGCATCTACTACGCCATCTCCAAGTCCATTGGTTTTGGGGTCGACACCTGGGTTTACCCCAACATCACTGACCCTGAGTATGGCTACCTGTCTAGGGAATACATCTATTGCCTTTACTGGTCTACACTGACCCTCACCACCATTGGGGAGACACCACCCCCTGTAAAAGATGAGGAGTATCTATTTGTCATCTTTGATTTCCTGATTGGTGTCCTCATCTTTGCCACCATCGTGGGAAATGTGGGCTCCATGATCTCCAACATGAACGCCACCCGGGCTGAGTTCCAGGCCAAGACCGATGCTGTCAAACACTATATGCAGTTCCGAAAGGTCAGCAAGGAGATGGAAGCCAAGGTCATTAGGTGGCTTGACTACCTCTGGACCAATAAGAAGAGTGTGGATGAGCGGGAAGTTCTCAAGAAACTGCCATCTAAGCTGAGGGCTGAGATAGCCATCAATGTCCACCTGTCCACACTCAAGAAAGTGCGCATCTTTCAGGATTGTGAGGCTGGCCTGCTGGTGGAGCTGGTATTAAAGCTCCGTCCTCAGGTCTTCAGTCCCGGGGATTACATTTGCCGCAAGGGGGATATTGGGAAGGAGATGTACATAATCAAGGAAGGAAAATTGGCAGTGGTGGCTGATGATGGTGTCACTCAGTATGCCCTACTCTTGGCTGGGAGTTGCTTTGGAGAGATCAGTATCCTTAACATTAAAGGCAGCAAAATGGGCAATCGACGCACAGCCAGTATCCGAAGTCTTGGCTACTCAGATCTCTTCTGCTTGTCCAAGGATGATCTTATGGAAGCTGTGACGGAGTACCCTGATGCCAAGAGGGTCTTGGAGGAGAGAGGCTGGGAGATCCTGATGAAGGAGGGATTGTTGGATGAGAATGAGGAGGCAGCCAGCATCAAGGTGGATGTGCAGGAGAAGCTAGAACAGCTGGAAACCAACATGGAGACCTTGTACACTCACTTTGCCTGCCTGCTGGCTGAGTACACAGGGGCCCAGCAGAAGCTCAAGCAGCGCATCATTGTTTTGGAAACCAAGATGAAGCAGAATAATGAG---GACGACTACCTGTCAGATGGAATGAATAGCCCCAAGCCAGCTGCTGCTGAGAAGCCAATGCGCCAGGACAGCAACGAGAAGACGACAGAGTCCAGCAGTTCTGCCCCAGCCAAGGCCAGGAAGTTGCTGCCTGTCCTGGACCCATCTGGGGATTACTACTACTGGTGGCTAAACACTATGGTCTTCCCAGTAATGTATAACCTCATCATCGTCGTGTGCAGAGCCTGCTTCCCCGACTTGCAGCGCTATTATCTGGTGGCCTGGTTAGTACTGGACTGCACGAGTGACCTGATCTACCTACTGGACATCGTGGTGCGCTTCCACACTGGATTCTTGGAACAGGGCATATTGGTGGTGGACAAGGGTAGGATCTCGAGTCGCTACGTTTGCACCTGGAGCTTCTTCTTGGACCTGGTTTCCCTGTTACCCACGGAAGTGGCCTACGTGAGTCTGGGTCCACACACACCCATGCTGAGGCTGAACCGCTTTCTGCGGGCGCCCCGCCTCTTTGAGGCCTTTGACCGCATGGAGACCCTCACAGTTTACCCGAATGCCTTCCGCATCACCAAGCTGATGCTTTACGTTTTTGTTGTCATCCATTGGAACAGCTGCCTATACTTTGCCCTGTCCCGGTACCTGGGCTTCGGGCGTGACGCCTGGGTGTACCCCGACCCCGCGCAGCCCGGCTTTGAGCAGCCGCGGCG------CCTCTATAGCTTTTACTTCTCCACGCTGATCCTGACCACCGTGGGCGATACGCCGCTGCCAGACCGGGAGGAAGAGTACCTCTTCATGGTGGGAGACTTCCTCCTGGCCGTGATGGGTTTCGCCACCATCATGGGTAGCATGAGCTCTGTCATCTACAACATGAACACTGCAGATGCAGCCTTCTACCCAGACCACGCCCTGGTGAAGAAATACATGAAGCTGCATCACGTCAACCGCAGGCTGGAGCGGCGAGTCATTGACTGGTACCAGCACCTGCATATCAACAAGAAGATGACCAATGAGGTAGCCATCTTACAGCACTTGCCTGAGCAGTTGCGGGCAGAAGTGGCCGTGTCTGTACACCTGCCTACTCTGAGCCAGGTGCAGATCTTCCAGAACTGTGAGGCCAGCCTGCTGGAGGAGCTGGTGCT---GAAGCTGCAGCCCCAGACCTACTCACCAGGCGACTATGTCTGCCGCAAGGGGGACATTGGCCGAGAGATGTACATCATCCGAGAGGGTCAGCTGGCTGTGGTAGCCGATGATGGTGTCACTCAGTATGCTGTGCTTGGTGCAGGGCTCTACTTTGGGGAGATCAGCATCATCAACATCAAAGGGAACATGTCTGGGAACCGCCGTACAGCCAACATCAAGAGTCTAGGTTATTCAGATCTGTTCTGCCTGAGCAAGGAGGACCTGCAGAAAGTGCTGAGCGAGTATCCACAGGCCCAGGCCATCATGGAGGAAAAGGGCCGTGAGATCCTGCTCAAAATGAACAAGTTGGACGTAAATGCCGAGGCAGCTGAGATCGCCCTACAGGAGGCCACGGAGGCCCGGCTGCGAGGCCTCGACCAGCAACTCGATGATCTGCAGACCAAGTTCGCGCGACTCCTGGCTGAGCTGGAGTCCAGTGCACTCAAGATGGCCTATCGCATCGAGCGGCTGGAGTGGCAGACTCGGGAGTGGCCAATGCCTGAGGAACTGGCCGAGGCCGACGATGAGGGCGAACCTGGGGAGGGAACGTCCAAGGATGGAGAGGGCAGAGCTGGCCAGGAGGGACCCCCAAGCCCAGAGATGGCGGAGGACGAGCCGAAGCCGACCCAGCTCGACGTGCCCCCGGTCCTGGACGAGGACCTGACCAAGCAGATGCGGCTGCACGTGGAGAGTCTGAAGCGGCGC------------------GGGGGGAAGCGCCAGGATGGCGAGAAGCTGCTGCAGCCGGCCGAGTCCGTGTACCGCGTCGACTTCATCCAGCAGCAGAGGCTGCAGTTTGAGCGCTGGGATGTTCTGCTGGACAAGCCGGGCAAGGTCACCATCACGGGCACCTCCCAGATCTGGACGCCCGACCTCACCAACCTCATGACGCGGCAGCTGCTGGACCCCGCTGCCATCTTCTGGCTGAAGGAGGACTCGGAAGCCATGGATTGGAATGAGGCCGACGCCCTGGAGTTGGGGGAGCGCCTGTCCCAGCTGGCCAAGATCCGCAAGGTCATGTACTTCCTCATCACCTTCAGCGAGGGCGTCGAGCCTGCCAACCTCAAGGCCTCCGTGGTCTTTAGCCAGCTC
Mesoplodon_peruvianus  ATGACAGAAAAAGCCAATGGAGTGAAGAGCTCCCCAGCCAATAACCACAACCATCGTGCACCTCCTGCCATCAAGGTCAAGGGCGAAGATGACCACAGGGCC---AGCAACAGGCCACAGTCTGCGGCCAACGATGACATCTCCTCAGAACTACAGAGGCTGGCAGAGATGGATGCCCCCCTGCAGAGGAGGGGTGCCTTCCGCAGGATTGCCTGCCTGGTGGGGGTCATCAGAGAGTGGGCCAACAAGAATTTCCGCAAGGAGGAGCCCAGACCTGACTCGTTCCTTGAGCGTTTCTGTGGGCCGGAGCTCCAGACCGTGACGACACAGCAAGGAGGTGGCAAAGGCGACAAGGACAGCGAGGGCAAGGGCACCAAGAAGAAATGTGAAC---TATTTGTCTTGGATCCAGCTGGGGACTGGTACTACCGCTGGCTATTTGTCATTGCCATGCCTGTCCTCTACAACTGGTGCCTACTGGTGGCCAGAGCCTGCTTCAGTGACCTACAGAAAGATTACTACGTAGTGTGGCTGGTTCTGGACTACTTCTCAGATGTGGTCTACATCGCAGACCTCTTCATCCGATTGCGCACAGGTTTCCTGGAGCAGGGGCTGCTGGTCAAAGATACCAAGAAGTTGTGGGACAACTACATCCACACCCTGCAGTTCAAGCTGGATGTGGCTTCCATCATCCCTACAGACCTGATCTATTTTGCTGTGGGCCTCCACAGCCCTGAGCTGCGCTTCAGCCACCTGCTACACTTTGCCCGCATGTTTGAGTTCTTTGACCGCACTGAGACACGCACCAGCTACCCCAACATCTTCTGCATCAGCAACCTGGTCCTCTATATCTTGGTCATCATCCACTGGAATGCCTGCATCTACTACGCCATCTCCAAGTCCATTGGTTTTGGGGTCGACACCTGGGTTTACCCCAACATCACTGACCCTGAGTATGGCTACCTGTCTAGGGAATACATCTATTGCCTTTACTGGTCTACACTGACCCTCACCACCATTGGGGAGACACCACCCCCTGTAAAAGATGAGGAGTATCTATTTGTCATCTTTGATTTCCTGATTGGTGTCCTCATCTTTGCCACCATCGTGGGAAATGTGGGCTCCATGATCTCCAACATGAACGCCACCCGGGCTGAGTTCCAGGCCAAGACCGATGCTGTCAAACACTATATGCAGTTCCGAAAGGTCAGCAAGGAGATGGAAGCCAAGGTCATTAGGTGGCTTGACTACCTCTGGACCAATAAGAAGAGTGTGGATGAGCGGGAAGTTCTCAAGAAACTGCCATCTAAGCTGAGGGCTGAGATAGCCATCAATGTCCACCTGTCCACACTCAAGAAAGTGCGCATCTTTCAGGATTGTGAGGCTGGCCTGCTGGTGGAGCTGGTATTAAAGCTCCGTCCTCAGGCCTTCAGTCCCGGGGATTACATTTGCCGCAAGGGGGATATTGGGAAGGAGATGTACATAATCAAGGAAGGAAAATTGGCAGTGGTGGCTGATGATGGTGTCACTCAGTATGCCCTACTCTTGGCTGGGAGTTGCTTTGGAGAGATCAGTATCCTTAACATTAAAGGCAGCAAAATGGGCAATCGACGCACAGCCAGTATCCGAAGTCTTGGCTACTCAGATCTCTTCTGCTTGTCCAAGGATGATCTTATGGAAGCTGTGACGGAGTACCCTGATGCCAAGAGGGTCTTGGAGGAGAGAGGCCGGGAGATCCTGATGAAGGAGGGATTGTTGGATGAGAATGAGGAGGCAGCCAGCATCAAGGTGGATGTGCAGGAGAAGCTAGAACAGCTGGAAACCAACATGGAGACCTTGTACACTCACTTTGCCTGCCTGCTGGCTGAGTACACAGGGGCCCAGCAGAAGCTCAAGCAGCGCATCATTGTTTTGGAAACCAAGATGAAGCAGAATAATGAG---GACGACTACCTGTCAGATGGAATGAATAGCCCCAAGCCAGCTGCTGCTGAGAAGCCAATGCGCCAGGACAGCAACGAGAAGACGACAGAGTCCAGCAGTTCTGCCCCAGCCAAGGCCAGGAAGTTGCTGCCTGTCCTGGACCCATCTGGGGATTACTACTACTGGTGGCTAAACACTATGGTCTTCCCAGTAATGTATAACCTCATCATCGTCGTGTGCAGAGCCTGCTTCCCCGACTTGCAGCGCTATTATCTGGTGGCCTGGTTAGTACTGGACTGCACGAGTGACCTGATCTACCTACTGGACATCGTGGTGCGCTTCCACACTGGATTCTTGGAACAGGGCATATTGGTGGTGGACAAGGGTAGGATCTCGAGTCGCTACGTTTGCACCTGGAGCTTCTTCTTGGACCTGGTTTCCCTGTTACCCACGGAAGTGGCCTACGTGAGTCTGGGTCCGCACACACCCATGCTGAGGCTGAACCGCTTTCTGCGGGCGCCCCGCCTCTTTGAGGCCTTTGACCGCATGGAGACCCTCACAGTTTACCCGAATGCCTTCCGCATCACCAAGCTGATGCTTTACGTTTTTGTTGTCATCCATTGGAACAGCTGCCTATACTTTGCCCTGTCCCGGTACCTGGGCTTCGGGCGTGACGCCTGGGTGTACCCCGACCCCGCGCAGCCCGGCTTTGAGCAGCCGCGGCGCCAGTACCTCTATAGCTTTTACTTCTCCACGCTGATCCTGACCACCGTGGGCGATACGCCGCTGCCAGACCGGGAGGAAGAGTACCTCTTCATGGTGGGAGACTTCCTCCTGGCCGTGATGGGTTTCGCCACCATCATGGGTAGCATGAGCTCTGTCATCTACAACATGAACACTGCAGATGCAGCCTTCTACCCAGACCACGCCCTGGTGAAGAAATACATGAAGCTGCATCACGTCAACCGCAGGCTGGAGCGGCGAGTCATTGACTGGTACCAGCACCTGCATATCAACAAGAAGATGACCAATGAGGTAGCCATCTTACAGCACTTGCCTGAGCAGTTGAGGGCAGAAGTGGCCGTGTCTGTACACCTGCCTACTCTGAGCCAGGTGCAGATCTTCCAGAACTGTGAGGCCAGCCTGCTGGAGGAGCTGGTGCT---GAAGCTGCAGCCCCAGACCTACTCACCAGGCGACTATGTCTGCCGCAAGGGGGACATTGGCCGAGAGATGTACATCATCCGAGAGGGTCAGCTGGCTGTGGTAGCCGATGATGGTGTCACTCAGTATGCTGTGCTTGGTGCAGGGCTCTACTTTGGGGAGATCAGCATCATCAACATCAAAGGGAACATGTCTGGGAACCGCCGTACAGCCAACATCAAGAGTCTAGGTTATTCAGATCTGTTCTGCCTGAGCAAGGAGGACCTGCAGGAAGTGCTGAGCGAGTATCCACAGGCCCAGGCCATCATGGAGGAAAAGGGCCGTGAGATCCTGCTCAAAATGAACAAGTTGGACGTAAATGCCGAGGCAGCTGAGATCGCCCTACAGGAGGCCACGGAGGCCCGGCTGCGAGGCCTCGACCAGCAACTTGATGATCTGCAGACCAAGTTCGCGCGACTCCTGGCTGAGCTGGAGTCCAGTGCACTCAAGATGGCCTATCGCATCGAGCGGCTGGAGTGGCAGACTCGGGAGTGGCCAATGCCTGAGGAACTGGCCGAGGCCGACGATGAGGGCGAACCTGGGGAGGGAACGTCCAAGGATGGAGAGGGCAGAGCTGGCCAGGAGGGACCCCCAAGCCCAGAGATGGCGGAGGACGAGCCGAAGCCGACCCAGCTCGACGTGCCCCTGGTCCTGGACGAGGACCTGACCAAGCAGATGCGGCTGCACGTGGAGAGTCTGAAGCGGCGC------------------GGGGGGAAGCGCCAGGATGGTGAGAAGCTGCTGCAGCCGGCCGAGTCCGTGTACCGCGTCGACTTCATCCAGCAGCAGAGGCTGCAGTTTGAGCGCTGGGATGTCCTGCTGGACAAGCCGGGCAAGGTCACCATCACGGGCACCTCCCAGATCTGGACGCCCGACCTCACCAACCTCATGACGCGGCAGCTGCTGGACCCCGCTGCCATCTTCTGGCTGAAGGAGGACTCGGAAGCCATGGATTGGAATGAGGCCGACGCCCTGGAGTTTGGGGAGCTCCTGTCCCAGCTGGCCAAGATCCGCAGGGTCATGTACTTCCTCATCACCTTCAGCGAGGGCGTCGAGCCTGCCAACCTCAAGGCCTCCGTGGTCTTTAGCCAGCTC
Mesoplodon_stejnegeri  ATGACAGAAAAAGCCAATGGAGTGAAGAGCTCCCCAGCCAATAACCACAACCACCGTGCACCTCCTGCCATCAAGGTCAATGGCGAAGATGACCACAGGGCC---AGCAACAGGCCACAGTCTGCGGCCAACGATGACATCTCCTCAGAACTACAGAGGCTGGCAGAGATGGATGNCCCCCTGCAGAGGAGGGGTGCCTTCCGCAGGATTGCCTGCCTGGTGGGGGTCATCAGAGAGTGGGCCAACAAGAATTTCCGCAAGGAGGAGCCCAGACCTGACTCGTTCCTTGAGCGTTTCTGTGGGCCTGAGCTCCAGACCGTGACGACACAGCAAGGAGGTGGCAAAGGCAACAAGGACAGCGAGGGCAAGGGCACCAAGAAGAAATGTGAAC---TATTTGTCTTGGATCCAGCTGGGGACTGGTACTACCGCTGGCTATTTGTCATTGCCATGCCTGTCCTCTACAACTGGTGCCTACTGGTGGCCAGAGCCTGCTTCAGTGACCTACAGAAAGATTACTACGTAGTGTGGCTGGTTCTGGACTACTTCTCAGATGTGGTCTACATCGCAGACCTCTTCATCCGATTGCGCACAGGTTTCCTGGAGCAGGGGCTGCTGGTCAAAGATACCAAGAAGTTGTGGGACAACTACATCCACACCCTGCAGTTCAAGCTGGATGTGGCTTCCATCATCCCTACAGACCTGATCTATTTTGCTGTGGGCCTCCACAGCCCTGAGCTGCGCTTCAACCGCCTGCTACACTTTGCCCGCATGTTTGAGTTCTTTGACCGCACTGAGACACGCACCAGCTACCCCAACATCTTCCGCATCAGCAACCTGGTCCTCTATATCTTGGTCATCATCCACTGGAATGCCTGCATCTACTACGCCATCTCCAAGTCCATTGGTTTTGGGGTCGACACCTGGGTTTACCCCAACATCCCTGACCCTGAGTATGGCTACCTGTCTAGGGAATACATCTATTACCTTTACTGGTCTACACTGACCCTCACCACCATTGGGGAGACACCACCCCCTGTAAAAGATGAGGAGTATCTATTTGTCATCTTTGATTTCCTGATTGGTGTCCTCATCTTTGCCACCATCGTGGGAAATGTGGGCTCCATGATCTCCAACATGAACGCCACCCGGGCTGAGTTCCAGGCCAAGACCGATGCTGTCAAACACTATATGCAGTTCCGAAAGGTCAGCAAGGAGCTGGAAGCCAAGGTCATTAGGTGGCTTGACTACCTCTGGACCAATAAGAAGAGTGTGGATGAGCGGGAAGTTCTCAAGAAACTGCCATCTAAGCTGAGGGCTGAGATAGCCATCAATGTCCACCTGTCCACACTCAAGAAAGTGCGCATCTTTCAGGATTGTGAGGCTGGCCTGCTGGTGGAGCTGGTATTAAAGCTCCGTCCTCAGGTCTTCAGTCCCGGGGATTACATTTGCCGCAAGGGGGATATTGGGAAGGAGATGTACATAATCAAGGAAGGAAAATTGGCAGTGGTGGCTGATGATGGTGTCACTCAGTATGCCCTACTCTTGGCTGGGAGTTGCTTTGGAGAGATCAGTATCCTTAACATTAAAGGCAGCAAAATGGGCAATCGACGCACAGCCAGTATCCGAAGTCTTGGCTACTCAGATCTCTTCTGCTTGTCCAAGGATGATCTTATGGAAGCTGTGACGGAGTACCCTGATGCCAAGAGGGTCTTGGAGGAGAGAGGCCGGGAGATCCTGATGAAGGAGGGATTGTTGGATGAGAATGAGGAGGCAGCCAGCATCAAGGTGGATGTGCAGGAGAAGCTAGAACAGCTGGAAACCAACATGGAGACCTTGTACACTCGCTTTGCCTGCCTGCTGGCTGAGTACACAGGGGCCCAGCAGAAGCTCAAGCAGCGCATCATGGTTTTGGAAACCAAGATGAAGCAGAATAATGAG---GACGACTACCTGTCAGATGGAATGAATAGCCCCAAGCCAGCTGCTGCTGAGAAGCCAATGCGCCAGGACAGCAACGAGAAGACGACAGAGTCCAGCAGTTCTGCCCCAGCCAAGGCCAGGAAGTTGCTGCCTGTCCTGGACCCATCTGGGGATTACTACTACTGGTGGCTAAACACTATGGTCTTCCCAGTAATGTATAACCTCATCATCGTCGTGTGCAGAGCCTGCTTCCCCGACTTGCAGCGCTATTATCTGGTGGCCTGGTTAGTACTGGACTGCACGAGTGACCTGATCTACCTACTGGACATCGTGGTGCGCTTCCACACTGGATTCTTGGAACAGGGCATATTGGTGGTGGACAAGGGTAGGATCTCGAGTCGCTACGTTTGCACCTGGAGCTTCTTCTTGGACCTGGTTTCCCTGTTACCCACGGAAGTGGCCTACGTGAGTCTGGGTCCGCACACACCCATGCTGAGGCTGAACCGCTTTCTGCGGGCGCCCCGCCTCTTTGAGGCCTTTGACCGCATGGAGACCCTCACAGTTTACCCGAATGCCTTCCGCATCACCAAGCTGATGCTTTACGTTTTTGTTGTCATCCATTGGAACAGCTGCCTATACTTTGCCCTGTCCCGGTACCTGGGCTTCGGGCGTGACGCCTGGGTGTACCCCGACCCCGCGCAGCCCGGCTTTGAGCAGCCGCGGCGCCAGTACCTCTATAGCTTTTACTTCTCCACGCTGATCCTGACCACCGAGGGCGATACGCCGCTGCCAGACCGGGAGGAAGAGTACCTCTTCATGGTGGGAGACTTCCTCCTGGCCGTGATGGGTTTCGCCACCATCATGGGTAGCATGAGCTCTGTCATCTACAACATGAACACTGCAGATGCAGCCTTCTACCCAGACCACGCCCTGGTGAAGAAATACATGAAGCTGCATCACGTCAACCGCAGGCTGGAGCGGCGAGTCATTGACTGGTACCAGCACCTGCATATCAACAAGAAGATGACCAATGAGGTAGCCATCTTACAGCACTTGCCTGAGCAGTTGCGGGCAGAAGTGGCCGTGTCTGTACACCTGCCTACTCTGAGCCAGGTGCAGATCTTCCAGAACTGTGAGGCCAGCCTGCTGGAGGAGCTGGTGCT---GAAGCTGCAGCCCCAGACCTACTCACCAGGCGACTATGTCTGCCGCAAGGGGGACATTGGCCGAGAGATGTACATCATCCGAGAGGGTCAGCTGGCTGTGGTAGCCGATGATGGTGTCACTCAGTATGCTGTGCTTGGTGCAGGGCTCTACTTTGGGGAGATCAGCATCATCAACATCAAAGGGAACATGTCTGGGAACCGCCGTACAGCCAACATCAAGAGTCTAGGTTATTCGGATCTGTTCTGCCTGAGCAAGGAGGACCTGCAGGAAGTGCTGAGCGAGTATCCACAGGCCCAGGCCATCATGGAGGAAAAGGGCTGTGAGATCCTGCTCAAAATGAACAAGTTGGACGTAAATGCCGAGGCAGCTGAGATCGCCCTACAGGAGGCCACGGAGGCCCGGCTGCGAGGCCTCGACCAGCAACTCGATGATCTGCAGACCAAGTTCGCGCGACTCCTGGCTGAGCTGGAGTCCAGTGCACTCAAGATGGCCTATCGCATCGAGCGGCTGGAGTGGCAGACTCGGGAGTGGCCAATGCCTGAGGAACTGGCCGAGGCCGACGATGAGGGCGAACCTGGGGAGGGAACGTCCAAGGATGGAGAGGGCAGAGCTGGCCAGGAAGGACCCCCAAGCCCAGAGATGGCGGAGGACGAGCCGAAGCCGACCCAGCTCGACATGCCCCTGGTCCTGGACGAGGACCTGACCAAGCAGATGCGGCTGCACGTGGAGAGTCTGAAGCGGCGC------------------GGGGGGAAGCGCCAGGATGGCGAGAAGCTGCTGCAGCCGGCCGAGTCCGTGTACCGCGTCGACTTCATCCAGCAGCCGAGGCTGCAGTTTGAGCGCTGGGATGTTCTGCTGGACAAGCCGGGCAAGGTCACCATCACGGGCACCTCCCAGATCTGGACGCCCGACCTCACCAACCTCATGACGCGGCAGCTGCTGGACCCCGCTGCCACCTTCTGGCTGAAGGAGGACTCGGAAGCCATGGATTGGAATGAGGCCGACGCCCTGGAGTTTGGGGAGCGCCTGTCCCAGCTGGCCAAGCTCCGCAAGGTCATGTACTTCCTCATCACCTTCAGCGAGGGCGTCGAGCCTGCCAACCTCAAGGCCTCCGTGGTCTTTAGCCAGCTC
Monodon_monoceros  ATGACAGAAAAAGCCAATGGAGAGAAGAGCTCCCTAGCCAATAACCACAACCATCATGCACCTCCTGCCATCAAGGTCAATGGCGAAGATGACCACAGGACC---AGCAACAGGCCACAGTCTGCGGCCGACGATGACACCTCCTCAGAACTACAGAGGCTGGCAGAGATGGATGCCCCCCTGCAGAGGAGGGGTGGCTTCCGCAGTATTGCCTGCCTGGTGGGGGTCATCAGAGAGTGGGCCAACAAGAATTTCCACGAGGAGGAGCCCAGACCTGACTCGTTCCTTGAGCATTTCTGTGGGCCTGAGCTCCAGACCGTGATGACACAGCAAGGAGATGGCAAAGGCGACAAGGACAGCGAGGGCGAAGGCAGCAAGAAGAAATGTGAA---------------------------------------------CTATTTGTCATCGCCATGCCTGTCCTCTACAACTGGTGCCTTCTGGTGGCCAGAGCCNNNTTCAGTGACCTACAGAAAGATTACTACATAGTGTGGCTGGTGCTGGACTACTTCTCAGATGTGGTCTACATCGCAGACCTCTTCATCCGATTGCGCACGGGTTTCCTGGAGCAGGGGCTGCTGGTCAAAGATACCAAGATGTTGCGGGACAACTACATCCACACCCTGTGGTTCAAGCTGGATGTGGCTTCCATCATCCCTACAGACCTGATCTATTTTGCTGTGGGCATCCACAGCCCTGAGCTGCGCTTCAACCGCCTGCTACACTTTGCCCACATGTTTGAGTTCTTTGACCACACTGAGACACGCACCAGCCACCCCAACATCTTCCACATCAGCAACCTGGTCCTCTTCATCTTGGTCATCATCCACTGGAATGCCTGCATCTACTACGCCATCTCCAAGTCCATTGGTTTTGGGGTCGACACCTGGGTTTACCCCAACGTCACTGACCCTGAGTATGGCTACCTGTCTAGGGAATACATCTATTGCCTTTACTGGTCTACACTGACCCTCACCACCATTGGGGAGACACCACCCCCTGTAAAAGATGAGGAGTACCTATTTGTCATCTTTGATTTCCTGATTGGTGTCCTCATCTTTGCCACCATCGTGGGAAACGTGGGCTCCATGATCTCCGACATGAACGTCACCCGGGCTGAGTTCCAG---------------------------------------------------------------------------------------------------------------------------------------------------------------------------------------------------------------------------------------------------------------------------------------------------------------------------------------------------------------------------------------------------------------------------------------------------------------------------------NGCCTTGGCTACTCAGATCTCTTCTGCTTGTCCAAGGATGACCTTATGGAAGCTGTGATGGAGGACCCTGATGCCAAGAGGGTCTTGGAGGAGAGAGGCTGGGAGATCTTGATGAAGGAGGGATTGCTGGATGAGAATGAGGTGGCAGCCAGCATCGAGGCAGATGTGCAGGAGAAGCTAGAACAGCTGGAAACCAACATGGAGACCTTGTACACTCGCTTTGCCTGCCTGCTGGCTGAGTACACAGGGGCCCAGCAGAAGCTCAAGCAGCGCATCATGGTTTTGGAAACCAAGATGAAGCAGAATAATGAG---GACGACTACCTGTCAGATGGAATGAATAGCCCCAAGCCAGCTGCTGCTGAGAAGCCAATGAGCCAGGACAGCAAAGTGAAGACGGCAGAGTCCAGCAGTTCTGCCCCACCCAAGGCCAGGAAGTTGCTGCCTGTCCTGGACCCATCTGGGGATTACTACTACTGGTGGCTGAACACTATGGTCTTCCCAGTAATGTATAACCTCATCATCGTCGTGTGCAGAGCCTGCTTCCCCGACTTGCAGCGCTATTATCTGGTGGCCTGGTTAGTACTGGACTGCACGAGTGACTTGCTCTACCTACTAGACATCGTGGTGCACTTCCACACTGGATTCTTGGAACAAGGCATACTGGTGGTGGACAAGGGTAGGATCTCGAGTCGCTACGTTCGCACCTGGAGCTTCTTCTTGGACCTGGCTTCCCTGTTACCCACGGGAGTGGCCTATGTGAGTCTGGCTCCGCACACACCCACGCTGAGGCTGAACCGCTTTCTGCGGGTGCCCTGCCTCTTTGAGGCCTTTGACCGCATGGAGACCCACACAGTTCACCCGAATGCCTTCCGCATCGCCAAGCTGATGCTTTACGTTTTTGCTGTCATCCATTGGAACAGCTGCCTATACTTTGCCCCGTCCCGGTACCTGGACTTCGGGAGTGACGCCTGGGTGTACCCCGACCCCGCGCAGCCTGGCTTTGAGCAGCTGCGGCGCCAGTACCTCTATAGCTTTTACTTCTCCACGCTGATCCTGACCACCGTGGGCGATACACCGCTGCCAGACCGGGAGGAGGAGTACCTCTTCATGGTGGGAGACTTCCTACTGGCCGTCATGGGTTTCGCCACCATCATGGGTAGCATGAGCTCTGTCATCTACAACATGAACACTGCAGATGCAGCCTTCTACCCAGACCACGCCCTGGTGAAGAAATACGTGAAGCTGCATCACGTCAACCGCAGGCGGCAGCGGCGAGTCATTGACTGGTACCAGCACCTGCAGATCAACAAGAAGATGACCAATGAGGTAGCCATCTTACAGCACTCGCCTGAGCGGTTGCGGGCAGAAGTGGCCGTGTCTGTACACCTGCCTACTCTGAACCGGGTGCAGATCTTCCAGAACTGTGAGGCCAGCCTGCTGGAGGAGCCGGTGCT---GAAGCTGCAGCCCCAGACCTACTCACCAGGCGAATATGTCTGCCGCAAGGGGGACATTGGCCGAGAGATGTACATCATCCTAGAGGGTCAGCTGGCTGTGGTAGCCGTTGATGGTGTCACTCAGTATGCTGTGCTTGGTGCAGGGCTCTACTTTGGGGAGATGAGCATCATCAACATCAAAGGGAACATGTCTGGGAACCACCGTACAGCCAACATCAAGAGTCTAGGTTATTCGGATCTGTTCTGCCTGAACAAGGAGGACCTGCAGGAAGTGCTGAGCGAGTATCCACAGGCCCAGGCCGTCATGGAGGAAAAGGGCCATGAGATCCTGCTCAAAATGAACAAGTTGGACGTAAATGCCGAGGCAGCTGATACAGCCCTACAGGAGGCCACGGAGGCCCAGCTGCGAGGCCTCGACCAGCAACTCGATGATCTGCAGACCAAGTTCTCACGACTCCTGGCTGAGCTGGAGTCCAGTGCACTCAAGATCACCTATCACATCGAGCGGCTGGAGTGGCAGACTCAGGAGTGGCCAATGCCTGAGGAACTGGCCGAGGCCGACGATGAGGGCGAACCTGGGGAGGGAACGTCCAAGGATGGAGAGGGCAGAGCTGGCCAGGAGGGACCCCCAAGCCCAGAGATGGCGGAGGACGAGCCAAAGCCGACCCAGCTGGACATGCCCCTGGTCCTGGACGAGGACCTGACCAAGCAGATGCGGCTGCGCGTGGAGAGTCTGCAGCAGCGC------------------GGGGGGAAGCGCCAGGATGGCGAGAAGCTGCTGCAGCCGGCGAAGTCCATGTACCGCATCGACTTCATCCAGCAGCAGAGGCTGCAGTCTGAGCGCTGGGACGTCGTGCTGGACAAGCCGGGCAGGGTCACCGTCACGGGCACCTCCCAGATCTGGACGCCCGACCTCACCAACCTCATGACACGGCAGCTGCTGGACCCCGCTGCCATCTTCTGGCGCAAGGAGGACTCGGAAGCCATGGATTGCAATGAGGCTGACGCCCTGGAGTTTGGGGAGCGCCTGTCCGAGCTGGCCAAGATCCTCAAGGTCATGTACTTCCTCATCACCTTCAGCGAGGGCGTCGAGCCTGCCAACCTCAAGGCCTCCGTGGTCTTTAGCCAGCTC
Moschus_moschiferus  ATGACAGAAAAAGCCAATGGTGTGAAGAGCTCCCCAGCCAATAACCACAACCACCATGCCCCTCCTGCCATCAAGGCCAATGGCAAAGATGACCACAGGGCC---AGCAGCCGGCCACAGTCTGCGGCCGATGATGACACCTCCTCAGAACTACAGCGACTGGCAGAGATGGATGCCCCCCAGCAGAGGAGGGGTGGCTTCCGCAGGATTGCCCGCCTGGTGGGGGTCCTCAGAGAGTGGGCTAACAGGAACTTCCGTGAGGAGGAGCCTAGACCTGACTCGTTCCTTGAGCGTTTCCGGGGGCCTGAGCTCCACACCGTGACAACACAGCAAGGGGACGGCAAAGGCGACAAGGACGGCGAAGGCGAGGGCACCAAGAAGAAGTTTGAAC---TCTTTGTCTTGGACCCAGCCGGGGACTGGTACTACCGCTGGCTTTTTCTCATTGCCTTGCCCGTCCTCTACAACTGGTGCCTACTGGTGGCCAGAGCCTGCTTCAGTGACCTGCAGAAAGGTTACTACATAGTGTGGCTGGTGCTGGATTATGTCTCAGATGTGGTCTACATCGCAGACCTCTTCATCCGACTGCGCACAGGTTTCTTGGAGCAGGGGCTACTGGTGAAAGACACCAAGAAGTTGCGGGACAACTACATCCACACCATGCAGTTCAAGCTGGATGTGGCCTCCATCATCCCTACAGACCTGATCTATTTTGCTGTGGGGATCCACAACCCTGAGGTGCGCTTCAACCGCCTGCTACACTTTGCCCGCATGTTTGAGTTCTTTGACCGCACTGAGACACGCACCAGCTACCCCAATATCTTCCGAATCAGCAACCTGGTCCTCTACATCTTGGTCATCATCCACTGGAATGCCTGCATCTACTATGCCATCTCTAAGTCCATTGGCTTTGGGGTTGACACCTGGGTTTACCCCAACATCACTGATCCTGAGTATGGCTACCTGTCTAGGGAGTACATCTATTGCCTTTACTGGTCTACACTGACCCTCACCACCATTGGGGAGACACCACCCCCTGTAAAGGATGAGGAGTACCTGTTTGTCATCTTTGACTTCCTGATTGGTGTCCTCATCTTTGCCACCATCGTGGGAAATGTGGGCTCCATGATCTCCAACATGAATGCCACCCGGGCTGAGTTCCAGGCCAAGATTGATGCCGTCAAACATTATATGCAGTTCCGAAAGGTCAGCAAGGAGATGGAAGCCAAGGTCATTAGGTGGTTTGACTACTTGTGGACCAATAAGAAGAGTGTGGATGAGCGGGAAGTCCTGAAAAACCTGCCAGCCAAGCTTAGGGCTGAGATAGCCATCAACGTCCACCTGTCCACACTCAAGAAAGTGCGCATCTTTCAGGACTGTGAGGCTGGCCTCCTGGTGGAACTGGTATTAAAGCTCCGGCCTCAGGTCTTCAGCCCTGGGGACTACATTTGCCGCAAGGGGGATATTGGGAAGGAGATGTACATAATCAAGGAGGGAAAATTGGCAGTGGTGGCTGATGACGGTGTCACTCAGTATGCCCTGCTCTCGGCTGGGAGTTGCTTTGGGGAGATCAGTATCCTTAATATTAAGGGCAGCAAAATGGGCAATCGGCGCACAGCCAACATCCGCAGTCTTGGCTACTCTGATCTGTTCTGCTTGTCCAAGGATGATCTTATGGAAGCTGTGACTGAGTACCCTGATGCCAAGAGGGTCTTAGAGGAGAGAGGCCGGGAGATTCTGATGAAGGAGGGCTTGTTGGATGAGAATGAGGTGGCAGCCAGCATGGAGGTAGATGTGCAGGAAAAGCTAGAACAGCTGGAGACCAACATGGACACCTTGTACACTCGTTTTGCCCGCCTGCTGGCCGAGTACACGGGAGCCCAGCAGAAGCTCAAGCAGCGTATCACAGTTTTGGAAACCAAGATGAAGCAGAATAATGAG---GACGACTACCTGTCAGATGGGACGAACAGCCCGGAGCCA---CCTGCCGAGAAGCTGATGAGCCAGGGCAGCCAAGTGAAGACGACAGAGTCCAGCCCTCCTGTAGTGACCAAGGCCAGGAAGTCTCTGCCGGTTCTGGACCCATCTGGGGATTACTACTACTGGTGGCTGAACACAATGGTCTTCCCAGTAATGTATAACCTCATCATCGTGGTGTGCAGAGCCTGCTTCCCCGACTTGCAGCACAGTTATCTGGTGGCCTGGTTAGTGCTGGACTACACGAGTGACCTGTTCTACCTCCTGGACATCGTGGTGCGCTTCCACACTGGATTCTTGGAACAGGGCATCCTGGTGGTGGACAAAGGTAGGATCTCGAGTCGCTACGTTCGCACCTGGAGTTTCTTCTTGGACCTGGTTTCCCTGTTGCCCACGGATGTTGCCTACGTGAGTCTGGGTCCACACACACCCATGCTGAGGCTAAACCGCTTTCTGCGAGTGCCCCGCCTCTTTGAGGCCTTTGACCGCACGGAGACCCGCACAGCGTACCCGAACGCCTTCCGCATCGCCAAGCTGATGCTTTACATTTTTGTGGTCATTCATTGGAACAGCTGCCTCTACTTTGCCCTGTCCCGGTACCTGGGCTTCGGGCGTGACATCTGGGTGTACCCCGACCCCGCGCAACCTGGCTTTGAGCGGCTGCGGCGCCAGTACCTCTACAGCTTTTACTTCTCCACGCTGATCCTGACCACCGTGGGCGACACGCCGCTGCCAGCCCGGGAGGAGGAGTACCTCTTCATGGTGGGCGACTTCCTGCTGGCCGTCATGGGTTTCGCCACCATCATGGGTAGCATGAGCTCTGTCATCTACAACATGAACACAGCAGATGCAGCCTTCTACCCAGACCACGCGCTGGTGAAGAAGTACATGAAGCTGCATCATGTCAACCGCCGGCTGGAGCGGAGAGTCATTGACTGGTACCAGCACCTGCAGATCAACAAGAAGATGACCAACGAGGTGGCCATCTTACAGCACTTGCCCGAGCGGTTGCGGGCAGAAGTGGCCGTGTCTGTGCACCTGCCTACCCTGAGTCGGGTACAGATCTTCCAAAACTGTGAAGCCAGCCTGCTGGAGGAGCTGGTGCT---GAAGCTGCAGCCCCAGACCTACTCGCCGGGTGAATATGTCTGCCGCAAAGGGGACATTGGCCGAGAGATGTACATCATCCGAGAGGGTCAGCTGGCCGTGGTGGCTGATGATGGTGTCACCCAGTATGCTGTGCTTGGTGCAGGGCTCTACTTTGGGGAGATCAGCATCATCAACATCAAAGGGAACATGTCTGGCAACCGCCGTACAGCCAACATCAAGAGTCTAGGTTATTCGGACCTGTTCTGCCTGAGCAAGGAGGATCTGCGGGAAGTGCTGAGCGAGTATCCGCAGGCCCAGGCTGTCATGGAGGAAAAGGGCCGTGAGATCCTGCTCAAACTGAACAAGTTGGATGTAAATGCGGAGGCAGCCGAGATTGCCCTACAGGAGGCCACGGAGGCCCGGCTGCGAGGCCTGGACCAGCAACTCGATGATCTGCAAACCAAGTTCGCTCGACTCCTGGCTGAGCTGGAGTCCAGTGCACTCAAGATCGCCTATCGCATCGAGCGGCTGGAGTGGCAGACCCGGGAGTGGCCAATGCCTGAGGAACTCATCGAGGCTGATGACGAGGGCGAACCTGGGGAGGGAATGTCCAAAGATGGAGAGGGCAGAGCTGACCAGGAGGGACCTCCAGGCCTAGAGATGGCGGAGGACGAGCCGAAGCCTTCGCAGCTCAGCATGCCCTTAGTCCTGGACCGGGACCTGACCAAGCAGATGCGGCTGCGTGTGGAGAGCCTGAAGCAGCGC------------------GGGCAGAAGCGCCAGGATGGCGAGAAGCTGCTGCGGCCGGCCGAGGCCGTGTACCGCATTGACTTCATCCAGCAGCACAGGCTGCAGTTTGAGCGCTGGGACGTCGTGCTGGACCAGCCGGGCAAGGTCACCATCACGGGCACCTCCCAGAACTGGACGCCCGACCTCACCAACCTCATGACGCGGCAGCTGCTCGACCCCGCGGCCATCTTCTGGCGCAAGGAGGACTCGGAGGCCATGGACTGGAACGAGGCGGATGCCCTGGAGTTCGGGGAGCGCCTGTCCGACCTGGCCAAGATCCGCAAGGTCATGTACTTCCTCGTCACCTTCAGCGAGGGCCTCGAGCCCGCCAATCTCAAGGCTTCCGTGGTCTTTAACCAGCTC
Nanger_granti  ATGACAGAAAAAGCCAATGGCGTGAAGAGCTCCCCAGCCAATAACCACAACCACCATGCCCCTCCTGCCATCAAGGCCAATGGCAAAGATGACCACAGGGAC---AGCAGCCGGCCACAATCTGCGGCCGATGATGACACCTCCTCAGAGCTACAGCGACTGGCAGAGATGGATGCCCCCCAGCAGAGGAGGGGTGGCTTCCGCAAGATTGCCCGCCTGGTGGGGGTCCTCAGAGAGTGGGCTAACAGGAACTTCCGTGAGGAGGAGCCTAGACCTGACTCATTCCTTGAGCGTTTCTGGGGGCCTGAGCTCCACACCGTGACAACACAGCAAGGGGACGGCAAGGGCGACAAGGACGGCGAGGGCAAGGGCACCAAGAAGAAGTTTGAAC---TCTTTGTCTTGGACCCAGCCGGGGACTGGTACTACCGTTGGCTTTTTCTCATTGCCTTGCCCGTCCTCTACAACTGGTGCCTATTGGTGGCCAGAGCCTGCTTCAGTGACTTGCAGAAAGGTTACTACATAGTGTGGCTGGTGCTGGATTACGTCTCAGATGTGGTCTACATCGCAGACCTCTTCATCCGACTGCGCACAGGTTTCTTGGAGCAGGGGCTACTGGTGAAAGACACCAAGAAATTGCGGGACAACTACATCCACACCATGCAGTTCAAGCTGGATATGGCCTCCATCATCCCTACAGACCTGATCTATTTTGCTGTGGGGATCCACAACCCTGAGGTGCGCTTCAACCGCCTGTTACACTTTGCCCGCATGTTTGAGTTCTTTGACCGCACTGAGACACGCACCAGCTACCCCAACATCTTCCGAATCAGCAATCTGATCCTCTACATCTTGGTCATCATCCACTGGAATGCCTGCATCTACTATGCCATCTCCAAGTCCATCGGCTTTGGGGTAGACACCTGGGTTTACCCCAACATCACTGACCCTGAGTATGGCTACCTGTCTAGGGAGTACATCTATTGCCTTTACTGGTCTACACTGACCCTCACCACCATTGGGGAGACACCACCCCCTGTAAAGGATGAGGAGTACCTGTTTGTCATCTTTGACTTCTTGATTGGTGTCCTCATCTTTGCCACCATCGTGGGAAATGTGGGCTCCATGATCTCCAACATGAATGCCACCCGGGCTGAGTTCCAGGCCAAGATTGATGCCGTCAAACATTATATGCAGTTCCGAAAGGTCAGCAAGGAGATGGAAGCCAAGGTCATTAGGTGGTTTGACTACTTGTGGACCAATAAGAAGAGTGTGGATGAGCGGGAAGTCCTCAAAAACCTGCCAGCCAAGCTTAGGGCTGAGATAGCCATCAACGTCCACCTGTCCACACTCAAGAAAGTGCGCATCTTTCAGGATTGTGAGGCTGGCCTGCTGGTGGAACTGGTATTAAAGCTCCGGCCTCAGGTCTTCAGCCCTGGGGACTACATTTGTCGCAAGGGGGATATTGGGAAGGAGATGTACATAATCAAGGAGGGAAAATTGGCAGTGGTGGCTGATGACGGTGTCACTCAGTATGCCCTGCTCTCGGCTGGGAGTTGCTTTGGAGAGATCAGTATCCTTAATATTAAGGGCAGCAAAATGGGCAATCGGCGCACAGCCAACATCCGCAGTCTTGGCTACTCTGATCTGTTCTGCTTGTCCAAGGATGATCTTATGGAAGCTGTGACTGAGTACCCTGATGCTAAGAGGGTCTTGGAGGAGAGAGGCCGGGAGATTCTGATGAAGGAGGGCTTGTTGGATGAGAATGAGGTGGCAGCCAGCATGGAAGTAGATGTGCAGGAAAAGCTCGAACAGCTGGAGACCAACATGGACACCTTGTACACTCGTTTTGCCCGCCTGCTGGCTGAGTACACGGGAGCCCAGCAGAAGCTCAAGCAGCGCATCACTGTTTTGGAGACCAAGATGAAGCAGAATAATGAG---GATGACTACCTGTCAGATGGGCTGAACAGCCCGGAACCA---CCTGTTGAAAAGTCAATGAGCCAGGACAGCAAAGTGGAGACGACAGCGTCCAGCCCTCCTGTCCTGACCAAGGCCAGGAAGTCTCTGCCAGTCCTGGACCCATCTGGGGATTACTATTACTGGTGGCTGAACACAATGGTCTTCCCAGTAATGTATAACCTCATCATCGTGGTGTGCAGAGCCTGCTTCCCCGACTTGCAGCACGGTTATCTGGTGGCCTGGTTGGTGCTGGACTACACGAGTGACCTGTTCTACCTCCTGGACATCGTGGTGCGCTTCCACACTGGATTCTTGGAACAGGGCATCCTGGTGGTGGACAAAGGTAGGATCTCGAGTCGCTACGTTCGCACCTGGAGCTTCTTCTTGGACTTGGTTTCCCTGTTGCCCACGGATGTTGCCTACGTGAGTCTGGGTCCACACACACCCACGCTGAGGCTAAACCGCTTTCTGCGAGTGCCCCGCCTTTTTGAGGCGTTTGACCGCATGGAGACCCGCACAGCTTACCCCAACGCCTTCCGCATCGCCAAGCTGATGCTTTACATTTTTGTGGTCATCCATTGGAACAGCTGCCTCTACTTTGCCCTGTCCCGGTACCTGGGCTTTGGGCGTGACATCTGGGTGTACCCCGACCCTGCACAGCCTGGCTTTGAGCGGCTGCGGCGCCAGTACCTCTACAGCTTTTACTTCTCCACGCTGATCCTGACCACCGTGGGCGACACCCCGCTGCCAGCCCGGGAGGAGGAGTACCTCTTCATGGTGGGCGACTTCCTGCTGGCCGTCATGGGTTTCGCCACCATCATGGGTAGCATGAGCTCTGTCATCTACAACATGAACACAGCAGATGCAGCCTTCTACCCAGACCACGCGCTGGTGAAGAAGTACATGAAGCTGCATCATGTCAACCGCCGGCTGGAGCGGAGAGTCATTGACTGGTACCAGCACCTGCAGATCAACAAGAAGATGACCAATGAGGTAGCCATCTTACAGCACTTGCCCGAGCGGTTGCGGGCAGAAGTGGCCGTGTCTGTGCACCTGCCCACCCTGAGCCGGGTACAGATCTTCCAAAACTGTGAGGCCAGCCTGCTGGAGGAGCTGGTGCT---GAAGCTGCAGCCCCAGACCTACTCGCCGGGTGAATATGTCTGCCGCAAAGGGGACATTGGCCGAGAGATGTACATCATCCGAGAGGGTCAGCTGGCCGTGGTGGCCGATGATGGTGTCACCCAGTATGCTGTGCTTGGTGCGGGGCTCTACTTTGGGGAGATCAGCATCATCAACATCAAAGGGAACATGTCTGGGAATCGCCGTACAGCCAACATCAAGAGTCTAGGTTATTCAGACCTGTTCTGCCTAAGCAAGGAGGACCTGCGGGAAGTGCTGAGCGAGTACCCGCAGGCCCAGGCTGTTATGGAGGAAAAGGGCCGTGAGATTCTGCTCAAACTGAACAAGTTGGATGTAAATGCGGAGGCAGCCGAGATCGCCCTACAGGAAGCCACGGAGGCCCGGCTGCGAGGCCTGGACCAGCAACTTGATGATCTGCAAACCAAGTTCGCTCGACTCCTGGCTGAGCTGGAGTCCAGTGCACTCAAGATCGCCTATCGCATCGAGCGGCTGGAGTGGCAGACGCGGGAGTGGCCAATGCCTGAGGAACTCATGGAGGCTGATGACGAGGGCGAACCTGGGGAGGGAACGTCCAAAGATGGAGAGGGCAGAGCTGGCCAGGAGGGACCTCCAGGCCTAGAGATGGCGGAGGACGAGCCGAAGCCTTTGCAGCTCAGCATGCCCTTAGTCCTGGACCGGGACCTGACCAAGCAGATGCGGCTGCGCGTGGAGAGCCTGAAGCAGCGC------------------GGGCAGAAGCGCCAGGATGGCGAGAGGCTGCTGCGGCCGGTCGAGTCCGTGTACCGCATTGACTTCATCCAGCAGCATAGGCTGCAGTTTGAGCGCTGGGATGTCGTGCTGGACCAGCCAGGCAAGGTCACCATCACGGGCACCTCCCAGAACTGGACGCCCGACCTCACCAACCTCATGACGCGGCAGCTGCTCGACCCTGCGGCCATCTTCTGGCGCAAGGAGGACTCGGAGGCCATGGACTGGAATGAGGCCGACGCCCTGGAGTTCGGGGAGCGCCTGTCCGACCTGGCCAAGATCCGCAAGGTCATGTACTTCCTCATCACCTTCAGCGAGGGCCTCGAGCCCACCAACCTCAAGGCTTCCGTGGTCTTTAACCAGCTC
Neophocaena_asiaeorientalis  ATGACAGAAAAAGCCAATGGAGTGAAGAGCTCCCTAGCCAACAACCACAACCATCATGCACCTCCTGCCATCAAGGTCAATGGCGAAGATGACCACAGGACC---AGCAACAGGCCACAGTCTGCGGCCGACGATGACACCTCCTCAGAACTACAGAGGCTGGCAGAGATGGATGCCCCCCTGCAGAGGAGGCATGGCTTCCGCAGGATTGCCTGCCTGGTGGGGGTCATCAGAGAGTGGGCCAACAAGAATTTCCACGAGGAGGAGCCCAGACCTGACTCGTTCCTTGAGCGTTTCTGTGGGTCTGAGCTCCAGACCGTGACGACACAGCAAGGAGATGGCAAAGGCGACAAGGACAGCGGGGGCAAGGGCAGCAAGAAGAAATGTGAA---------------------------------------------CTATTTGTCATCGCCATGCCTGTCCTCTACAACTGGTGCCTTCTGGTGGCCAGAGCCNNNTTCAGTGACCTACAGGAAGATTACTACATAGTGTGGCTGGTGCTGGACTACTTCTCAGATGTGGTCTACATCGCAGACCTCTTCATCCGATTGCGCACAGGTTTCCTGGAGCAGGGGCTGCTGGTCAAAGATACCAAGATGTTGCGGGACAACTACATCCACACCCTGNNNTTCAAGCTGGATGTGGCTTCCATCATCCCTACAGACCTGATCTATTTTGCTGTGGGCATCCACAGCCCTGAGCTGCGCTTCAACCGCCTGCTACACTTTGCCCGCATGTTTGAGTTCTTTGACCACACTGAGACACACACCAGCTACCCCAGCATCTTCCGCATCAGCAACCTGGTCCTCTGCATCTTGGTCATCATCCACTGGAATGCCTGCATCTACTACGCCATCTCCAAGTCCATTGGTTTTGGGGTCAACACCTGGGTTTACCCCAACATCACTGACCCTGAGTATGGCTACCTGTCTAGGGAATACATCTATTGCCTTTACTGGTCTACACTGACCCTCACCACCATTGGGGAGACACCACCCCCTGTAAAAGATGAGGAGTACCTATTTGTCATCTTTGATTTCCTGATTGGTGTCCTCATCTTTGCCACCATCGTGGGAAATGTGGGCTCCATGATCTCCGACATGAACGCCACCCGGGCTGAGTTCCAGGCCAAGATCGATGCCGTCAAACACTATACGCAGTTCCAAAAGGTCGGCAAGGAGATGGAAGTCAAGGTCATTAGGTGGTTTGACTACCTCTGGACCAATAAGAAGAGTGTGGATGAGCGGGAAGTGCTCAAGAAACTGCCATCCAAGCTGAGGGCTGAGATAGCCATCAACGTCCACCTGTCCACACTCAAGAAAGTGTGCATCTTTCCGGATTGTGAGGCTGGCCTGCTGGTGGAGCTGGTATTAAAGCTCCGTCCTCAGGTCTTCAGTCCTGGGGATTACATTTGCCGCAAGGGGGATATTGGGAAGGAGATGTACATAATCAAGGAAGGAAAATTGGCAGTGGTGGCTGATGATGGTGTCACTCAGTATGCCCTGCTCTTGGCTGGGAGTTGCTTTGGAGAGATCAGTATTCTTAAAGTTAAAGGCAGCAAAACGGGCAATCGACGCACAGCCAATATCCGAAGCCTTGGCTACTCAGATCTCTTCTGCTTGTCCAAGGATGACCTTATGGAAGCTGTGATGGAGTACCCTGATGCCAAGGGGGTCTTGGAGGAGAGAGGCTGGGAGATCTTGATGGAGGAGGGATTGCTGGATGAGAATGAGGTGGCAGCCAGCATCGAGGCAGATGTTC---AGAAGCTAGAACAGCTGGAAACCAACATGGAGACCTTGTACACTCGCTTTGCCTGCCTGCTGGCTGAGTACACAGGGGCCCAGCAGAAGCTCAAGCAGCGCATCATGGTTTTGGAAACCAAGATGAAGCAGGATAATGAG---GACGACTACCTGTCAGATGGAATGAATAGCCCCAAGCCAGCTGCTGCTGAGAAGCCAATGAGCCAGGACAGCAAAGTGAAGATGACAGAGTCCAGCAGTTCTGCCCCACCCAAGGCCAGGAAGTTGCTGCCTGTCCTGGACCCATCTGGGGATTACTACTACTGGTGGCTGAACATTATGGTCTTCCCAGTAATGTATAACCTCATCATCGTCGTGTGCAGAGCCTGCTTCCCCGACTTGCAGCGCTATTATCTGGTGGCCTGGTTAGTACTGGACTGCACGAGTGACCTGCTCTACCTACTGGACATCATGGTGCGCTTCCACACTGGATTCTTGGAACAAGGCATACTGGTGGTGGACAAGGGTAGGATCTCGAGTCGCTACGTTCGCACCTGGAGCTTCTTCTTGGACCTGGCTTCCCTGTTACCCACGGGAGTGGCCTATGTGAGTCTGGCTCCGCACACACCCACACTGAGGCTGAACCGCTTTCTGCGGGTGCCCTGCCTCTTTGAGGCCTTTGACCGCATGGAGACCCACACAGCTCACCCGAATGCCTTCCACGTCACCAAGCTGATGCTTTACGTTTTTGCTGTCATCCATTGGAACAGCTGCCTATACTTTGCCCTGTCCCGGTACCTGGACTTCGGGACTGACGCCTGGGTGTACCCCGACCCCGCGCAGCCTGGCTTTGAGCAGCTGCGGTGCCAGTACCTCTATAGCTTTTACTTCTCCACGCTGATCCTGACCACCGTGGGCGATACACCGCTGCCAGACCGGGAGGAGGAGTACCTCTTCATGGTGGGAGACTTCCTACTGGCCGTCATGGGTTTCGCCACCATCATGGGTAGCATGAGCTCTGTCATCTACAACATGAACACTGCAGATGCAGCCTTCTACCCAGACCACGCCCTGGTGAAGAAATACGTGAAGCTGCGTCACGTCAACCGCAGGCGGCAGCGGCGAGTCATTGACTGGTACCAGCACCTGCAGATCAACAAGAAGATGACCAATGAGGTAGCCATCTTACAGCACTTGCCTGAGCGGTTGCGGGCAGAAGTGGCCGTGTCTGTACACCTGCCTACTCTGAGCCGGGTGCAGATCTTCCAGAACTGTGAGGCCAGCCTGCTGGAGGAGCTGGTGCT---GAAGCTGCAGCCCCAGACCTACTCACCAGGCGAATATGTCTGCCGCAAGGGGGACATTGGCCGAGAGATGTACATCATCCGAGAGGGTCAGCTGGCTGTGGTAGCCGATGATGGTGTCACTCAGTATGCTGTGCTTGGTGCAGGGCTCTACTTTGGGGAGATGAGCATCATCAACATCAAAGGGAACATGTCTGGGAACCACCGTACAGCCAACATCAAGAGTCTAGGTTATTCGGATCTGTTCTACCTGAGCAAGGAGGACCTGCAGGAAGTGCTGAGCGAGTATCCACAGGCCCAGGCCGTCATGGAGGAAAAGGGCCGTGAGATCCTGCTCAAAATGAACAAGTTGGACGTAAATGCCGAGGCAGCTGGGACCGCCCTACAGGAGGCCACGGAGGCCCAGCTGCGAGGCCTCGACCAGCAACTCGATGATCCGCAGACCAAGTTCGCACGACTCCTGGCTGAGCTGGAGTCCAGTGCGCTCAAGATCGCCTATCGCATCGAGCGGCTGGAGTGGCAGACTCAGGAGTGGCCAACGCCTGAGGACCTGGCCGAGGCCGACGATGAGGGCGAACCTGGGGAGGGAACGTCCAAGGATGGAGAGGGCAGAGCTGGCCAGGAGGGACCCCCAAGCCCAGAGATGGCGGAGGACGAGCCGAAGCCGACCCAGCTGGACATGCCCCTGGTCCTGGACGAGGACCTGACCAAGCAGATGCGGCTGCGCGCGGAGAGTCTGCAGCAGCGC------------------GGGGGGATGCGCCAGGATGGCGAGAAGCTGCTGCAGCCGGCGAAGTCCATGTACCGCATCGACTTCACCCAGCAGCCGAGGCTGCAGTTTGAGCCCTGGGACGTCGTGCTGGACAAGCCGGGCAAGGTCACCATCACGGGCACCTCCCAGATCTGGACGCCCGACCTCACCAACCTCATGACGCGGCAGCTGCTGGACCCCGCCGCCATCTTCTGGCGCAAGGAGGACTCGGAAGCCATGGATTGGAATGAGGCTGACGCCCTGGAGTTTGGGGAGCGCCTGTCCGAGCTGGCCAAGATCCACAAGGTCATGTACTTCCTCATCACCTCCAGCGAGGGCGTCGAGCCTGCCAACCTCAAGGCCTCCGTGGTCTTTAGCCAGCTC
Neophocaena_phocaenoides  ATGACAGAAAAAGCCAATGGAGTGAAGAGCTCCCTAGCCAACAACCACAACCATCATGCACCTCCTGCCATCAAGGTCAATGGCGAAGATGACCACAGGACC---AGCAACAGGCCACAGTCTGCGGCCGACGATGACACCTCCTCAGAACTACAGAGGCTGGCAGAGATGGATGCCCCCCTGCAGAGGAGGCGTGGCTTCCGCAGGATTGCCTGCCTGGTGGGGGTCATCAGAGAGTGGGCCAACAAGAATTTCCACGAGGAGGAGCCCAGACCTGACTCGTTCCTTGAGCGTTTCTGTGGGTCTGAGCTCCAGACCGTGACGACACAGCAAGGAGATGGCAAAGGCGACAAGGACAGCGGGGGCAAGGGCAGCAAGAAGAAATGTGAA---------------------------------------------CTATTTGTCATCGCCATGCCTGTCCTCTACAACTGGTGCCTTCTGGTGGCCAGAGCCNNNTTCAGTGACCTACAGGAAGATTACTACATAGTGTGGCTGGTGCTGGACTACTTCTCAGATGTGGTCTACATCGCAGACCTCTTCATCCGATTGCGCACAGGTTTCCTGGAGCAGGGGCTGCTGGTCAAAGATACCAAGATGTTGCGGGACAACTACATCCACACCCTGNNNTTCAAGCTGGATGTGGCTTCCATCATCCCTACAGACCTGATCTATTTTGCTGTGGGCATCCACAGCCCTGAGCTGCGCTTCAACTGCCTGCTACACTTTGCCCGCATGTTTGAGTTCTTTGACCACACTGAGACACGCACCAGCTACCCCAGCATCTTCCGCATCAGCAACCTGGTCCTCTGCATCTTGGTCATCATCCACTGGAATGCCTGCATCTACTACGCCATCTCCAAGACCATTGGTTTTGGGGTCGACACCTGGGTTTACCCCAACATCACTGACCCTGAGTATGGCTACCTGTCTAGGGAATACATCTATTGCCTTTACTGGTCTACACTGACCCTCACCACCATTGGGGAGACACCACCCCCTGTAAAAGATGAGGAGTACCTATTTGTCATCTTTGATTTCCTGATTGGTGTCCTCATCTTTGCCACCATCGTGGGAAACGTGGGCTCCATGATCTCCGACATGAACGCCACCCGGGCTGAGTTCCAGGCCAAGATCGATGCCGTCAAACACTATACGCAGTTCCAAAAGGTCGGCAAGGAGACGGAAGTCAAGGTCATTAGGTGGTTTGACTACCTCTGGACCAATAAGAAGAGTGTGGATGAGCGGGAAGTGCTCAAGAAACTGCCATCCAAGCTGAGGGCTGAGATAGCCATCAACGTCCACCTGTCCACACTCAAGAAAGTGTGCATCTTTCCGGATTGTGAGGCTGGCCTGCTGGTGGAGCTGGTATTAAAGCTCCGTCCTCAGGTCTTCAGTCCTGGGGATTACATTTGCCGCAAGGGGGATATTGGGAAGGAGATGTACATAATCAAGGAAGGAAAATTGGCAGTGGTGGCTGATGATGGTGTCACTCAGTATGCCCTGCTCTTGGCTGGGAGTTGCTTTGGAGAGATCAGTATTCTTAAAGTTAAAGGCAGCAAAACGGGCAATCGACGCACAGCCAATATCCGAAGCCTTGGCTACTCAGATCTCTTCTGCTTGTCCAAGGATGACCTTATGGAAGCTGTGATGGAGTACCCTGATGCCAAGGGGGTCTTGGAGGAGAGAGGCTGGGAGATCTTGATGGAGGAGGGATTGCTGGATGAGAATGAGGTGGCAGCCAGCATCGAGGCAGATGTTCAGGAGAAGCTAGAACAGCTGGAAACCAACATGGAGACCTTGTACACTCGCTTTGCCTGCCTGCTGGCTGAGTACACAGGGGCCCAGCAGAAGCTCAAGCAGCGCATCATGGTTTTGGAAACCAAGATGAAGCAGAATAATGAG---GACGACTACCTGTCAGATGGAATGAATAGCCCCAAGCCAGCTGCTGCTGAGAAGCCAATGAGCCAGGACAGCAAAGTGAAGATGACAGAGTCCAGCAGTTCTGCCCCACCCAAGGCCAGGAAGTTGCTGCCTGTCCTGGACCCATCTGGGGATTACTACTACTGGTGGCTGAACATTATGGTCTTCCCAGTAATGTATAACCTCATCATCGTCGTGTGCAGAGCCTGCTTCCCCGACTTGCAGCGCTATTATCTGGTGGCCTGGTTAGTACTGGACTGCACGAGTGACCTGCTCTACCTACTGGACATCGTGGTGCGCTTCCACACTGGATTCTTGGAACAAGGCATACTGGTGGTGGACAAGGGTAGGATCTCGAGTCGCTACGTTCGCACCTGGAGCTTCTTCTTGGACCTGGCTTCCCTGTTACCCACGGGAGTGGCCTATGTGAGTCTGGCTCCGCACACACCCACACTGAGGCTGAACCGCTTTCTGCGGGTGCCCTGCCTCTTTGAGGCCTTTGACCGCATGGAGACCCACACAGTTCACCCGAATGCCTTCCACGTCACCAAGCTGATGCTTTACGTTTTTGCTGTCATCCATTGGAACAGCTGCCTATACTTTGCCCTGTCCCGGTACCTGGACTTCGGGACTGACGCCTGGGTGTACCCCGACCCCGCGCAGCCTGGCTTTGAGCAGCTGCGGCGCCAGTACCTCTATAGCTTTTACTTCTCCACGCTGATCCTGACCACCGTGGGCGATACACCGCTGCCAGACCGGGAGGAGGAGTACCTCTTCATGGTGGGAGACTTCCTACTGGCCGTCATGGGTTTCGCCACCATCATGGGTAGCATGAGC------ATCTACAACATGAACACTGCAGATGCAGCCTTCTACCCAGACCACGCCCTGGTGAAGAAATACGTGAAGCTGCGTCACGTCAACCGCAGGCGGCAGCGGCGAGTCATTGACTGGTACCAGCACCTGCAGATCAACAAGAAGATGACCAATGAGGTAGCCATCTTACAGCACTTGCCTGAGCGGTTGCGGGCAGAAGTGGCCGTGTCTGTACACCTGCCTACTCTGAGCCGGGTGCAGATCTTCCAGAACTGTGAGGCCAGCCTGCTGGAGGAGCTGGTGCT---GAAGCTGCAGCCCCAGACCTACTCACCAGGCGAATATGTCTGCCGCAAGGGGGACATTGGCCGAGAGATGTACATCATCCGAGAGGGTCAGCTGGCTGTGGTAGCCGATGATGGTGTCACTCAGTATGCTGTGCTTGGTGCAGGGCTCTACTTTGGGGAGATGAGCATCATCAACATCAAAGGGAACATGTCTGGGAACCACCGTACAGCCAACATCAAGAGTCTAGGTTATTCGGATCTGTTCTACCTGAGCAAGGAGGACCTGCAGGAAGTGCTGAGCGAGTATCCACAGGCCCAGGCCGTCATGGAGGAAAAGGGCCGTGAGATCCTGCTCAAAATGAACAAGTTGGACGTAAATGCCGAGGCAGCTGGGACCGCCCTACAGGAGGCCACGGAGGCCCAGCTGCGAGGCCTCGACCAGCAACTCGATGATCTGCAGACCAAGTTCGCACGACTCCTGGCTGAGCTGGAGTCCAGTGCGCTCAAGATCGCCTATCGCATCGAGCGGCTGGAGTGGCAGACTCAGGAGTGGCCAACGCCTGAGGACCTGGCCGAGGCCGACGATGAGGGCGAACCTGGGGAGGGAACGTCCAAGGATGGAGAGGGCAGAGCTGGCCAGGAGGGACCCCCAAGCCCAGAGATGGCGGAGGACGAGCCGAAGCCGACCCAGCTGGACATGCCCCTGGTCCTGGACGAGGACCTGACCAAGCAGATGCGGCTGCGCGCGGAGAGTCTGCAGCAGCGC------------------GGGGGGATGCGCCAGGATGGCGAGAAGCTGCTGCAGCCGGCGAAGTCCATGTACCGCATCGACTTCACCCAGCAGCCGAGGCTGCAGTTTGAGCCCTGGGACGTCGTGCTGGACAAGCCGGGCAAGGTCACCATCACGGGCACCTCCCAGATCTGGACGCCCGACCTCACCAACCTCATGACGCGGCAGCTGCTGGACCCCGCCGCCATCTTCTGGCGCAAGGAGGACTCGGAAGCCATGGATTGGAATGAGGCTGACGCCCTGGAGTTTGGGGAGCGCCTGTCCGAGCTGGCCAAGATCCACAAGGTCATGTACTTCCTCATCACCTCCAGCGAGGGCGTCGAGCCTGCCAACCTCAAGGCCTCCGTGGTCTTTAGCCAGCTC
Neotragus_pygmaeus  ATGACAGAAAAAGCCAATGGCGTGAAGAGCTCCCCAGCCAATAACCACAACCACCATGCCCCTCCCGCCATCAAGGCCAATGGCAGAGATGACCACAGGGCC---AGCAGCCGGCCACAGTCTGCGGCCGATGATGACACCTCCTCAGAGCTACAGCGACTGGCAGAGATGGATGCCCCCCAGCAGAGGAGGGGTGGCTTCCTCAGGATTGCCCGCCTGGTGGGGGTCCTCAGAGAGTGGGCTAACAGGAACTTCCATGAGGAGGAGCCTAGACCTGACTCGTTCCTTGAGCGTTTCCGGGGGCCTGAGCTCCACACCGTGACAACACAGCAAGGGGACGGCAAAGGCGACAAGGACGGCGAGGGCAAGGGCACCAAGAAGAAGTTTGAAC---TCTTTGTCTTGGACCCAGCCGGGGACTGGTACTACCGCTGGCTTTTCCTCATTGCCTTGCCTGTCCTCTACAACTGGTGCCTGCTGGTGGCCAGAGCCTGCTTCAGTGACTTGCAGAAAGGTTACTACATAGTGTGGCTGGTGCTGGATTACGTCTCAGATGTGGTCTACATCGCAGACCTCTTCATCCGACTGCGCACAGGTTTCTTGGAGCAGGGGCTACTGGTGAAAGACACCAAGAAGTTGCGGGACAACTACATCCACACCATGCAGTTCAAGCTGGATGTGGCCTCCATCATCCCTACAGACCTGATCTATTTTGCTGTGGGGATCCACAACCCTGAGGTGCGCTTCAACCGCCTGCTACACTTTGCCCGCATGTTTGAGTTCTTTGACCGCACTGAGACACGCACCAGCTACCCCAACATCTTCCGAATCAGCAACCTGATCCTCTACATCTTGGTCATCATCCATTGGAATGCCTGCATCTACTATGCCATCTCCAAGTCCATCGGCTTTGGGGTAGACACCTGGGTTTACCCCAACATCACTGACCCTGAGTATGGCTACCTGTCTAGGGAGTACATCTATTGCCTTTACTGGTCTACTCTGACCCTCACCACCATTGGGGAGACACCACCCCCTGTAAAGGATGAGGAGTACCTGTTTGTCATCTTTGACTTCCTGATTGGTGTCCTCATCTTTGCCACCATCGTGGGAAATGTGGGCTCCATGATCTCCAACATGAATGCCACCCGGGCTGAGTTCCAGGCCAAGATTGATGCCGTCAAACATTATATGCAGTTCCGAAAGGTCAGCAAGGAGATGGAAGCCAAGGTCATTAGGTGGTTTGACTACTTGTGGACCAATAAGAAGAGTGTGGATGAGCGGGAAGTCCTCAAAAACCTACCAGCCAAGCTTAGGGCTGAGATAGCCATCAACGTCCACCTGTCCACACTCAAGAAAGTGCGCATCTTTCAGGACTGTGAGGCTGGCCTGCTGGTGGAACTGGTGTTAAAGCTCCGGCCTCAGGTCTTCAGCCCTGGCGACTACATTTGCCGCAAGGGGGATATTGGGAAGGAGATGTACATAATCAAGGAGGGAAAATTGGCAGTGGTGGCTGATGACGGTGTCACTCAGTATGCCCTGCTCTCAGCTGGGAGTTGCTTTGGAGAGATCAGTATCCTTAATATTAAGGGCAGCAAAATGGGCAATCGGCGCACAGCCAACATCCGCAGTCTTGGCTACTCTGATCTGTTCTGCTTGTCCAAGGATGATCTTATGGAAGCTGTGACTGAGTACCCTGATGCCAAGAGGGTCTTGGAGGAGAGAGGCCGGGAGATTCTGATGAAGGAGGGCTTGTTGGATGAGAATGAGGTGGCAGCCAGCATGGAAGTAGATGTGCAGGAAAAGCTAGAACAGCTGGAGACCAGCATGGACACCTTGTACACTCGTTTTGCCCGCCTGCTGGCTGAGTACACGGGAGCCCAGCAGAAGCTCAAGCAGCGCATCACAGTTTTGGAAACCAAGATGAAGCAGAATAATGAG---GATGACTACCTGTCAGATGGGCTGAACAGCCCGGAACCA---CCTGCTGAGAAGCCAATGAGCCAGGACAGCAAAGTGAAGACGACAGCGTCCAGCCCTCCTGTCCTGACCAAGGCCAGGAAGTTTCTGCCGGTCCTGGACCCATCTGGGGATTACTATTACTGGTGGCTGAACACAATGGTCTTCCCAGTAATGTATAACCTCATCATCGTGGTGTGCAGAGCCTGCTTCCCGGACTTGCAACACGGTTATCTGGTGGCCTGGTTAGTGCTGGACTACACAAGTGACCTGTTCTACCTCCTGGACATCGTGGTGCACTTCCACACTGGATTCTTGGAACAGGGCATCCTGGTGGTGGACAAAGGTAAGATCTCGAGTCGCTACGTTCGCACCTGGAGCTTCTTCTTGGACCTGGTTTCCCTGTTGCCCACGGATGTTGCCTACGTGAGTCTGGGTCCACACACACCCACGCTGAGGCTAAACCGCTTTCTGCGAGTGCCCCGCCTTTTTGAGGCCTTTGACCGCATGGAGACCCGCACAGCTTACCCGAACGCCTTCCGCATCGCCAAGCTGATGCTTTACATTTTTGTGGTCATCCATTGGAACAGCTGCCTCTACTTTGCCCTGTCCCGGTACCTGGGCTTTGGGCGTGACATCTGGGTGTACCCCGACCCCGCGCAGCCTGGCTTTGAGCGGCTGCGGCGCCAGTACCTCTACAGCTTTTACTTCTCCACGCTGATCCTGACCACCGTGGGCGACACACCGCTGCCAGCCCGGGAGGAGGAGTACCTCTTCATGGTGGGCGACTTCCTGCTGGCCGTCATGGGTTTTGCCACCATCATGGGTAGCATGAGCTCTGTCATCTACAACATGAACACAGCAGATGCAGCCTTCTACCCAGACCACGCGCTGGTGAAGAAGTACATGAAGCTGCATCATGTCAACCGCAGGCTGGAGCGGAGAGTCATTGACTGGTACCAGCACCTGCAGATCAACAAGAAGATGACCAATGAGGTAGCCATCTTACAGCACTTGCCTGAGCGGTTGCGGGCAGAAGTGGCCGTGTCTGTGCACCTGCCTACCCTAAGCCGGGTACAGATCTTCCAAAACTGTGAGGCCAGCCTGCTGGAGGAGCTGGTGCT---GAAGCTGCAGCCCCAGACCTACTCGCCAGGTGAATATGTCTGCCGCAAAGGGGACATTGGCCGAGAGATGTACATCATCCGAGAGGGTCAGCTGGCCGTGGTGGCCGACGACGGTATCACCCAGTATGCTGTGCTCGGTGCAGGGCTCTACTTTGGGGAGATCAGCATCATCAACATCAAAGGGAACATGTCTGGGAATCGCCGTACAGCCAACATCAAGAGTCTAGGTTATTCGGACCTGTTCTGCCTGAGCAAGGAGGACCTGCGGGAGGTGCTGAGTGAGTACCCGCAGGCCCAGACTGTCATGGAGGAAAAGGGCCGTGAGATCCTGCTCAAAATGAACAAGTTGGATGTAAATGCGGAAGCAGCCGAGATTGCCCTACAGGAAGCCACGGAGGCCCGGCTGCGAGGCCTGGACCAGCAACTTGATGATCTGCAAACCAAGTTCGCTCGACTCCTGGCTGAGCTGGAGTCCAGTGCACTCAAGATTGCCTATCGCATCGAGCGGCTGGAGTGGCAGACGCGGGAGTGGCCAATGCCTGAGGAACTCATGGAGGCTGATGACGAGGGCGAGCCTGGGGAGGGAACATCCAAAGATGGAGAGGGCAGAGCTGGCCAGGAGGGACCTTCAGGCCTAGAGATGGCGGAGGACGAGCCGAAGCCTTCGCAGCTCAGCATGCCCTTAGTCCTGGACCGGGACCTGACCAAGCAGATGCGGCTGCGCGTGGAGAGCCTGAAGCAGCGC------------------GGGCAGAAGCGCCAGGACGGCGAGAAGCTGCTGCGGCCGGTCGAGTCCGTGTACCGCATTGACTTCGTCCAGCAGCACAGGCTGCAGTTTGAGTGCTGGGATGTCGTGCTGGACCAGCCGGGCAAGGTCACCATCACGGGCACCTCCCAGAACTGGACGCCCGACCTCACCAACCTCATGACGCGGCAGCTGCTCGACCCCGCGGCCATCTTCTGGCGCAAGGAGGACTCGGAGGCCATGGACTGGAATGAGGCCGACGCCCTGGAGTTCGGGGAGCGCCTGTCCGACCTGGCCAAGATCCGCAAGGTCATGTACTTCCTCATCACCTTCAGCGAGGGCCTCGAGCCTGCCAACCTCAAGGCTTCCGTGGTCTTTAACCAGCTC
Odocoileus_virginianus  ATGACAGAAAAAGCCAATGGCGTGAAGAGCTCCCCAGCCAATAACCAAAACCACCGTGCCCCTCCTGCCATCAAGGCCAATGGCAAAGATGACCACAGGGCC---AGCAGCCGGCCACAGTCTGCGGCCGATGATGATACCTCCTCAGAGCTACAGCGACTGGCAGAGATGGACGCCCCCCAGCAGAGGAGGGGTGGCTTCCGCAGGATTGCCCGCCTGGTGGGAGTCCTCAGAGAGTGGGCTAACAGGAACTTCCGTGAGGAGGAGCCCAGACCTGACTCGTTCCTTGAGCGTTTCCGGGGACCTGAGCTCCACACCGTGACAACACAGCAAGGGGACGGCAAAGGCGACAAGGACGGCGAAGGCAG------CAAGAAGAAGTTTGAAC---TCTTTGTCTTGGACCCAGCTGGGGACTGGTACTACCGCTGGCTGTTTCTCATTGCCTTGCCTGTCCTCTATAACTGGTGCCTACTGGTGGCCAGAGCCTGCTTCAGTGACCTGCAGAAAGGTTACTACATAGTGTGGCTGGTGCTGGATTACGTCTCAGATGTGATCTACATTGCAGACCTCTTCATCCGACTGCGCACGGGTTTCTTGGAGCAGGGGCTACTGGTGAGAGACACAAAGAAGTTGCGGGACAACTACATCCACACCATGCAGTTCAAGCTGGATGTGGCCTCCATCATCCCTACAGACCTGATCTATTTTGCTGTGGGGATCCACAACCCTGAGGTGCGCTTCAACCGCCTGCTACACTTTGCCCGCATGTTTGAGTTCTTTGACCGCACTGAGACACGCACTAGCTACCCCAACATCTTCCGAATCAGCAACCTGGTCCTCTACATCTTGGTCATCATCCACTGGAATGCCTGCATCTACTATGCCATCTCCAAGTCCATCGGCTTTGGGGTGGACACCTGGGTTTACCCCAACATCACTGACCCTGAGTATGGCTACCTGTCTAGGGAGTACATCTATTGCCTTTACTGGTCTACACTGACCCTCACCACCATTGGGGAGACACCACCCCCTGTAAAGGACGAGGAGTACCTGTTTGTCATCTTTGACTTCCTAATTGGTGTCCTCATCTTTGCCACCATCGTGGGAAATGTGGGCTCCATGATCTCCAACATGAATGCCACCCGGGCTGAGTTCCAGGCCAAGATTGATGCCGTCAAACATTATATGCAGTTCCGAAAGGTCAGCAAGGAGATGGAAGCCAAGGTCATTAGGTGGTTTGACTACTTGTGGACCAATAAGAAGAGTGTGGATGAGCGGGAAGTCCTCAAAAACCTGCCAGCCAAGCTTAGGGCTGAGATAGCCATCAACGTCCACCTGTCCACACTCAAGAAAGTGCGCATCTTTCAGGACTGTGAGGCTGGCCTGCTGGTGGAACTGGTGTTAAAGCTCCGGCCTCAGGTCTTCAGCCCTGGGGACTACATTTGCCGCAAGGGGGATATTGGGAAGGAGATGTACATAATCAAGGAGGGAAAACTGGCAGTGGTGGCTGATGATGGTGTCACTCAGTATGCCCTGCTCTCGGCTGGGAGTTGCTTTGGAGAGATTAGTATCCTTAATATTAAGGGCAGCAAAATGGGCAATCGGCGCACAGCCAACATCCGTAGTCTTGGCTACTCTGATCTGTTCTGCTTGTCCAAGGATGATCTTATGGAAGCTGTGACTGAGTACCCTGATGCCAAAAGGGTTTTGGAGGAGAGAGGCCGGGAGATTCTGATGAAGGAGGGCTTGTTGGATGAGAATGAGGTGGCAGCCAGCATGGAGGTAGATGTGCAGGAGAAGCTAGAACAGCTGGAGACCAACATGGACACCTTGTACACTCGTTTTGCCCGCCTGCTGGCCGAATACACAGGAGCCCAGCAGAAGCTCAAGCAGCGCATCACAGTTTTGGAAACCAAGATGAAGCAGAATAATGAG---GACGACTACCTGTCAGATGGGATGAACAGCCCAGAGCCA---CCTGCCGAGAAGCCAATGAGCCAGGACAGCAAAGTGAAGACGAAAGAGTCCAGCCCTCCTGTCCTGACCAAGGCCAGGAAGTCTCTACCTGTCCTGGACCCATCTGGGGATTACTACTACTGGTGGCTGAACACAATGGTCTTCCCAGTAATGTATAACCTCATCATCATCGTGTGCAGAGCCTGCTTCCCCGACTTGCAGCACGGTTATCTGGTGGCCTGGTTAGTGCTGGACTACACGAGTGACCTGTTCTACCTCCTGGACATCGTGGTGCGCTTCCACACTGGATTCTTGGAACAGGGCATCCTGGTGGTGGACAAAGGTAGGATCTCGAGTCGCTACGTTCGCACCTGGAGCTTCTTCTTGGACCTGGTTTCCCTGTTGCCCACGGATGTTGCCTACGTGAGTCTGGGTCCACACACACCCACGCTGAGGCTAAACCGCTTTTTGCGAGCGCCCCGCCTCTTTGAGGCCTTTGACCGCACGGAGACCCGCACTGCTTACCCGAACGCCTTCCGCATCGCCAAGCTGATGCTTTACATTTTTGTGGTCATCCACTGGAACAGCTGCCTCTACTTCGCCCTGTCCCGGTACCTGGGCTTCGGGCGTGACATCTGGGTGTACCCCGACCCCGCGCAGCCCGGCTTTGAGCGGCTGCGGCGCCAGTACCTCTATAGCTTTTACTTCTCCACGCTGATCCTGACCACCGTGGGCGACACGCCGCTGCCAGCCCGCGAGGAGGAGTACCTCTTCATGGTGGGCGACTTCCTGCTGGCCGTCATGGGTTTCGCCACCATCATGGGTAGCATGAGCTCTGTCATCTACAACATGAACACGGCAGATGCGGCCTTCTACCCAGACCACGCGCTGGTGAAGAAGTACATGAAGCTACATCATGTCAACCGCCGGCTGGAGCGGCGAGTCATTGACTGGTACCAGCACCTGCAGATCAACAAGAAGATGACCAATGAGGTAGCCATCTTACAGCACTTGCCCGAGCGGCTGCGGGCAGAAGTGGCCGTGTCTGTGCACCTGCCCACCCTGAGCCGGGTACAGATCTTCCAGAACTGTGAGGCCAGCCTACTGGAGGAGCTAGTGCT---GAAGCTGCAGCCCCAGACCTACTCGCCGGGTGAATATGTCTGCCGCAAAGGGGACATTGGCCGAGAGATGTACATCATCCGAGAGGGTCAGCTGGCCGTGGTGGCCGATGACGGTGTCACCCAGTATGCGGTGCTTGGTGCAGGGCTCTACTTTGGGGAGATCAGCATCATCAACATCAAAGGGAACATGTCTGGGAATCGCCGTACAGCCAACATCAAGAGTCTAGGTTATTCGGACCTGTTCTGCCTGAGCAAGGAGGACCTGCGGGAAGTGCTGAGCGAGTACCCGCAGGCCCAGGCCATCATGGAGGAAAAGGGGCGTGAGATCCTGCTCAAAATGAACAAGTTGGATGTAAATGCGGAGGCAGCCGAGATTGCCCTACAGGAGGCCACGGAGGCCCGGCTGCGAGGCTTGGACCAGCAACTCGATGATCTGCAAACCAAGTTCGCTCGACTCCTGGCTGAGCTGGAGTCCAGTGCACTCAAGATCGCCTATCGCATCGAGCGGCTGGAGTGGCAGACCCGGGAGTGGCCAATGCCTGAGGAACTCATCGAGGCTGATGACGAGGGCGAACCTGGGGAGGGAACGTCCAAAGATGAAGAGGGCAGAGCAGGCCAGGAGGGACCTCCAGGCCTAGAGATGGCGGAGGACGAGCCGAAGCCTTCGCAGCTCAGCATGCCTTTAGTCCTGGACCGGGACCTGACCAAGCAGATGCGGCTGCGCGTGGAGAGCCTGAAGCTGCGC------------------GGGCAGAAGCGCCAGGATGGCGAGAAGCTGCTGCGGCCGGCCGAGTCCGTGTACCGCATTGACTTCATCCAGCAGCACAGGCTGCAGTTTGAGCGCTGGGACGTCGTGCTGGACCAGCCGGGCAAGGTCACCATCACGGGCACCTCCCAGAACTGGACGCCCGACCTCACCAACCTCATGACGCGGCAGCTGCTCGACCCCGCGGCCATCTTCTGGCGCAAGGAGGACTCGGAGGCCATGGACTGGAATGAGGCCGACGCCCTGGAGTTTGGGGAGCGCCTGTCCGACCTGGCCAAGATCCGCAAGGTCATGTACTTCCTCATCACCTTCAGCGAGGGCCTCGAGCCCGCCAACCTCAAGGCTTCCGTGGTCTTTAACCAGCTC
Okapia_johnstoni  ATGACAGAAAAAGCCAATGGCGTGAAGAGCTCCCCAGCCAATAACCACAACCACCATGCCCCTCCTACCATCAAGGCCAATGGCAAAGATGACCACAGGGCC---AGTAGCCGGCCACAGTCTGCAGCTGACGATGATACCTCCTCAGAGCTACAGCGACTGGCAGAGATGGACGCCCCCGCGCAGAGGAGGGGTGGCTTCTGCAGGATTGCCCGTCTGGTGGGGGTCCTCAGAGAGTGGGCTAACAGGAACTTCCGTGAGGAGGAGCCTAGACCTGACTCGTTCCTTGAGCGTTTCCGGGGGCCTGAGCTCCACACCGTGACAACACAGCAAGGGGACGGCAAAGGCGACAAGGACGGCGAGGGCAAGGGCACCAAGAAGAAGTTTGAAC---TCTTTGTCTTGGACCCAGCCGGGGACTGGTACTACCGCTGGCTGTTTCTCATTGCCTTGCCCGTCCTCTACAACTGGTGCATACTGGTGGCCAGAGCCTGCTTCAGTGACCTGCAGAAAGGTTACTACATAGTGTGGCTGGTGCTGGATTACGTCTCAGATGTGGTCTACATCGCAGACCTCTTCATCCGATTGCGCACAGGTTTCTTGGAGCAGGGGCTACTGGTGAAAGACACCAAGAAGTTGCGGGACAACTACATCCACACCATGCAGTTCAAGCTGGATGTGGCCTCTATCATCCCTACAGACCTGATCTATTTTGCTGTGGGGATCCACAACCCTGAGGTGCGCTTCAACCGCCTGTTACACTTTGCCCGCATGTTTGAGTTCTTTGACCGCACTGAGACACGCACCAGCTACCCCAACATCTTCCGAATCAGCAACCTGGTCCTCTACATCTTGGTCATCATCCACTGGAATGCCTGCATCTACTATGCCATCTCCAAGTCCATCGGTTTTGGGGTCGACACCTGGGTTTACCCCAACATCACTGACCCCGAGTATGGCTACCTCTCTAGGGAGTATATCTATTGCCTTTACTGGTCTACACTGACCCTCACCACCATTGGGGAGACACCACCCCCTGTAAAGGACGAGGAGTACCTGTTTGTCATCTTTGACTTCCTGATTGGTGTCCTCATCTTTGCCACCATCGTGGGAAATGTGGGCTCCATGATCTCCAACATGAATGCCACCCGAGCTGAGTTCCAGGCCAAGATTGATGCCATCAAACATTATATGCAGTTCCGAAAGGTCAGCAAGGAGATGGAAGCCAAGGTCATTAGGTGGTTTGACTATTTGTGGACCAATAAGAAGAGTGTGGATGAGCGAGAAGTCCTCAAAAACCTGCCAGCCAAGCTTAGGGCTGAGATAGCCATCAATGTCCACCTGTCCACACTCAAGAAAGTGCGCATCTTTCAGGACTGTGAGGCTGGCCTGCTGGTGGAACTGGTATTAAAGCTCCGGCCTCAGGTCTTCAGCCCTGGGGACTACATTTGCCGCAAGGGGGATATTGGGAAGGAGATGTACATAATCAAGGAGGGAAAATTGGCAGTAGTGGCTGATGATGGTGTCACTCAGTATGCCCTGCTCTTGGCTGGGAGTTGCTTTGGAGAGATCAGTATCCTTAATATTAAGGGCAGCAAAATGGGCAATCGGCGCACAGCCAACATCCGCAGTCTTGGCTACTCTGATCTCTTCTGCTTGTCCAAGGATGATCTTATGGAAGCTGTGACTGAGTACCCTGATGCCAAGAGGGTCTTGGAGGAGAGAGGCCGGGAGATTCTGATGAAGGAGGGCTTGTTGGATGAGAATGAGGTGGCAGCCAGCATGGAGGTAGATGTGCAGGAGAAGCTAGAACAGCTGGAGACCAACATGGACACCTTGTACACTCGTTTTGCCCGCCTGCTGGCCGAGTACACGGGAGCCCAGCAGAAGCTCAAGCAGCGCATCACAGTTTTGGAAACCAAGATGAAACAGAATAATGAG---GATGACTACCTGTCAGATGGGATGAACAGCCCAGAGCCA---CCTGCCGAGAAGCCAATGAGCCAGGACAGCAAAGTGAAGACGACAGAGTCCAGCCCTCCTGTCCTGACCAAGGCCAGGAAGTCTCTGCCGGTCCTGGACCCATCTGGGGATTACTACTACTGGTGGCTGAACACAATGGTCTTCCCAGTAATGTATAACCTCATCATCATCGTGTGCAGAGCCTGCTTCCCCGACTTGCAGCATGGTTATCTGGTGGCCTGGTTAGTGCTGGACTACACAAGTGACCTGTTCTACCTCCTGGACATCGTGGTGCGCTTCCACACGGGATTCTTGGAACAGGGCATCCTGGTGGTGGACAAAGGTAGGATCTCGAGTCGCTACGTTTGCACCTGGAGCTTCTTCTTGGACCTGGTTTCCCTGTTGCCCACGGATGTTGCCTATGTGAGTCTGGGTCCACACACACCCACGCTGAGACTAAACCGCTTTCTGCGAGTGCCCCGCCTCTTTGAGGCCTTTGACCGCACGGAGACCCGCACAGCTTACCCGAACGCCTTCCGCATCGCCAAGCTGATGCTTTACATTTTTGTGGTCATCCATTGGAACAGCTGCCTCTACTTTGCCCTGTCCCGGTACCTGGGCTTCGGGCGTGACATCTGGGTGTACCCCGACCCCGCGCAGCCCGGCTTTGAGCGACTGCGGCGCCAGTACCTCTACAGCTTTTACTTTTCTACGCTGATCCTGACCACCGTGGGCGACACACCGCTGCCAGCCCGGGAGGAGGAGTACCTCTTCATGGTGGGCGACTTCCTGCTGGCCGTCATGGGTTTCGCCACCATCATGGGTAGCATGAGCTCTGTCATCTACAACATGAACACGGCAGATGCAGCCTTCTACCCAGACCACGCACTGGTGAAGAAGTACATGAAGCTGCATCATGTCAACCACCGGCTGGAGCGGCGAGTCATTGACTGGTACCAGCACCTGCAGATCAACAAGAAGATGACCAATGAGGTAGCCATCTTACAGCACTTGCCCGAGCGGTTGCGGGCAGAAGTGGCCGTGTCTGTGCACCTGCCTACCCTGAGCCGAGTACAGATCTTCCAAAACTGTGAGGCCAGCCTGCTGGAGGAGCTGGTGCT---GAAGCTGCAGCCCCAGACCTACTCGCCTGGTGAATATGTCTGCCGCAAAGGGGACATTGGCCGAGAGATGTATATCATCCGAGAGGGTCAGCTGGCCGTGGTGGCCGATGATGGTGTCACCCAGTATGCTGTGCTTGGTGCAGGGCTCTACTTTGGGGAGATCAGCATCATCAACATCAAAGGGAACATGTCTGGGAATCGCCGTACAGCCAACATCAAGAGTCTAGGTTATTCGGACCTGTTCTGCCTGAGCAAGGAGGACCTGCGGGAAGTGCTGAGTGAGTACCCTCAGGCCCAGGCTGTCATGGAAGAAAAAGGCCGTGAGATCCTGCTCAAAATGAACAAGTTGGATGTAAATGCAGAGGCAGCCGAGATCGCCTTACAGGAGGCCACGGAGGCCCGGCTGCAAGGCCTCGACCAGCAACTCAATGATCTACAAACCAAGTTTGCTCGACTCCTGGCTGAGCTGGAGTCCAGTGCACTCAAGATCGCCTATCGCATCGAGCGGCTGGAGTGGCAGACCCGAGAGTGGCCAATGCCTGAGGAACTCCTCGAGGCTGATGACGAGGGCGAACCTGGGGAGGGAACGTCCAAAGATGGAGAGGGCAGAGCTGGCCAGGAGGGACCTCCAGGCCTAGAGATGGCGGAGGACGAGCCGAGGCCTTCGCAGCTCAGCATGCCCTTAGTCCTGGACTGGGACCTGACCAAGCAGATGCGGCTGCGCGTGGAGAGCCTGAAGCAGCGC------------------GGCCAAAAGCGCCAGGATGGCGAGAAGCTGCTGCGGCCGACCGAGTCCGTGTACCGCATTGACTTCATCCAGCGGCACAGGCTGCAGTTTGAGCGCTGGGATGTCGTGCTCGACCAGCCGGGCAAGGTCACCATCACGGGCACCTCCCAGAACTGGACACCTGACCTCACCAACCTCATGACGCGGCAGCTGCTCGACCCCGTGGCCATCTTCTGGCGCAAGGAGGACTCGGAGGCCATGGACTGGAATGAGGCTGATGCCCTGGAGTTCGGGGAGCGCCTGTCCGACCTGGCCAAGATCCGCAAGATCATGTACTTCCTCATCGCCTTCAGCGAGGGCCTCGAGCCCGCCAACCTCAAGGCTTCCGTGGTCTTTAACCAGCTC
Orcaella_brevirostris  ATGACAGAAAAAGCCAATGGAGTGAAGAGCTCCCTAGCCAATAACCACAGCCATCATGCACCTCCTGCCATCAAGGTCAATGGCGAAGATGACCACAGGACC---AGCAACAGNNNNNNNTCTGCGGCCGACGATGACACCTCCTCAGAACTACAGAGG---------------------CTGCAGAAGAGGGGTGGCTTCTGCAGGATTGCCTGCCTGGTGGGGGTCATCAGAGAGTGGGCCAACAAGAATTTCCACGAGGAGGAGCCCAGACCTGACTCGTTCCTTGAGCGTTTCTGTGGGCCTGAGCTCCAGACCGTGACGACACAGCAAGGAGATGGCAAAGGCGACAAGGACAGCGAGGGCAAGGGCAGCAAGAAGAAATGTGAAC---TATTTGTCTTGGACCCAGCTGGGGACTGGTACTACTGCNNNCTATTTGTCATCGCCATGCCTGTCCTCTACAACTGGTGCCTTCTGGTGGCCAGAGCCT------GTGACCTACAGAAAGATTACTGCATAGTATGGCTGGTGCTGGACTACTTCTCAGATGTGGTCTACATCGCAGACCTCTTCATCCGATTGCGCACAGGTTTCCTAGAGCAGGGGCTGCTGGTCAAAGATACCAAGATGTTGCGGGACAACTACATCCACACCCTGCAGTTCAAGCTGGATGTGGCTTCCATCATCCCTACAGACCTGATCTATTTTGCTGTGGGCATCCACAGACCTGAGCTGCGCTTCAACCGCCTGCTACACTTTGCCCGGATGTTTGAGTTCTTTGACCGCACTGAGACACGCACCAGCCACCACAACATCTTCCACATCAGCAACCTGGTCCTCTACATCTTGGTCATCATCTGCCGGAATGCCTGCATCTACTACGCCATCTCCAAGTCCATTGGTTTTGGGGTCGACACCTGGGTTTACTCCAACATCACTGACCCTGAGTATGGCTACCTGTCTAGGGAATGCATCTATTGCCTTTACTGGTCTACACTGACCCTCACCACCATTGGGGTGACACCCCCCCCCGTAAAAGATGAGGAGTACCTATTTGTCATCTTTGATTTCCCGATTGGTGTCCTCATCTTTGCCACCATCGTGGGTAACGTGGGCTCCATGATCTCCAACATGAACGCCACCCGGGCTGAGTTCCAGGCCAAGATCGATGCCGTCAAACACTATATGCAGTTCCAAAAGGTTAGCAAGGAGATGGAAGCCAAGGTCATTAGGTGGTTTGACTACCTCTGGACCAATAAGAAGAGTGTGGATGAGCGGGAAGTTCTCAAGAAGCTGCCATCCAAGCTGAGGGCTGAGATAGCCATCAACGTCCACCTGTCCACACTCAAGAAAGTGTGCATCTTTCAGGATTGTGAGGCTGGCCTGCTGGTGGAGCTGGTATTAAAGCTCCATCCTCAGGTCTTCAGTCCTGGGGATTACNNNNNNNNNNAAGGGGGTATTGGGAAGGAGATGTACATAATCAAGGAAGGAAAATTGGCAGTGGTGGCTGATGATGGTGTCACTCAGTATGCCCTGCTCTTGGCTGGGAGTTGCTTTGGAGAGATCAGTATTCTTAACATTAAAGGCAGCAAAACGGGCAATCGACGCACAGCCAATATCCGAAGGCTTGGCTACTCAGATCTCTTCTGCTTGTCCAAGGATGATCTTATGGAAGCTGTGACGGAGTACCCTGATGCCAAGAGGGTCTTGGAGGAGAGAGGCCGGGAGATCTTGATGAAGGAGGGATTGCTGGATGAGAATGAGGTGGCAGCCAGCATCGAGGCGGATGTGCAGAAGAAGCTAGAACAGCTGGAAACCAACATGGAGACCTTGTACACTCGCTTTCCCTGCCTGCTGGCTGAGTACCCAGGGGCCCAGCAGAAGCTCAGGCAGCGCATCATGGTTTTGGAAACCAAGATGAAGCAGAATAATGAG---GATGACTACCTGTCAGATGGAATGAATAGCCCCAAGCCAGCTGCTGCTGAGAAGCCAATGAGCCAGGACAGCAAAGTGAAGACGACAGAGTCCAGCAGTTCTGCCCCACCCAAGGCCAGGAAGTTGCTGCCTGTCCTGGACCCATCTGGGGATTACTACTACTGGTGGCTGAACACTATGGTCTTCCCAGTAATGTATAACCTCATCATCGTCGTGTGCAGAGCCTGCTTTCCCGACTTGCAGCGCTATTATCTGGTGGCCTGGTTAGTACTGGACTGCACGAGTGACCTGCTCTACCTACTGGACATCGTGGTGCGCTTCCACACTGGATTCTTGGAACAAGGCATACTGGTGGTAGACAAGGGTAGGATCTCGAGTCGCTACGTTCGCACCTGGAGCTTCTTCTTGGACCTGGCTTCCCTGTTACCCACGGAAGTGGCCTATGTGAGTCTGGGTCCGCACACGCCCACGCTGAGGCTGAACCACTTTCTGCGGGTGCCCCGCCCCTTTGAGGCCTTTGACCGCATGGAGACCTGCACAGTTCACCTGAATGCCTTCCGCATCGCCAAGCTGATGCTTTACGTTTTTGCTGTCATCCATTGGAACAGCTGCCTATACTTTGCCCTGTCCCGGTACCTGGGCTTCGGGAGTGACGCCTGGGTGTACCCCGACCCCGTGCAGCCTGGCTTTGAGCAGCTGCGGCGCCAGTACCTCTATAGCTTTTACTTCTCCACGCTGATCCTGACCACCGTGGGCGATACGCCGCTGTCAGACCGGGAGAAGGAGTACCTCTTCATGGTGGGAGACTTCCTACCGGCCGTCATGGGTTTCGCCACCATCATGGGTAGCATGAGCTCTGTCATCTACAACATGAACACTGCAGATGCAGCCTTCTACCCAGACCACGCCCTGGTGAAGAAATACATGAAGCTGCATTGCGTCAACCGCAGGCTGCAGCGGCGAGTCATGGACTGGTACCAGCACTTGCAGATCAACAAGAAGATGACCAATGAGGTAGCCATCTTACAGCACTTGCCTGAGCGGTTGCGGGCAGAAGTGGCCGTGTCTGTACACCTGCCTACTCTGAGCCGGGTGCGGATCTTCCAGAACTGTGAGGCCGGCCTGCTGGAGGAGCTGGTGCT---GAAGCTGCAGCCCCAGACCTACTCACCAGGCAAACACGTCTGCCGCAAGGGGGACACTGGCCGAGAGATGTACATCATCCGAGAGGGTCAGCCGGCTGTGGTAGCCGATGATGGTGTCACTCGGTATGCTGTGCCTGGTGCAGGGCTCTACTGTGGGGAGATCAGCATCATCGACATCAAAGGGAACATGTCTGGGAACCGCCCTACAGCCAACATCAAGAGTCTAGGTTATTCGGATCTGTTCTGCCTGAGCAAGGAGGACCTGCAGGAAGTGCTGAGCGAGTATCCACAGGCCCAGGCCGTCATGGAGGAAAAGGGCCGTGAGATCCTGCTCACAATGAACAAGTTGGACGTAAATGCCGAGGCAGCTGAGACCGCCCTACAGGAGGCCACGGAGGCCCAGCTGCGAGGCCTCGACCAGCAACTCGATGATCTGCAGACCAGGTTCGCACGACTCCTGGCTGAGCTGGAGTCCAGGGCACTCAAGATCGCCTATCGCATCGAGTGGCTGGAGTGGCAGACTCAGGAGTGGCCAATGCCTGAGGAACTGGCCGAGGCCGACCATGAGGGCGAACCTGGGGAGGGAACATCCAAGGATGGAGAGGGCAGAGCTGGCCAGGAGGGACCCCCAAGCCCAGAGATGGCGGAGGACGAGCCGAAGCCGACCCAGCTGGACACGTCCCTGGTCCTGGGCGAGGACCTGACCAAGCAGATGCGGCTGCGCGTGGAGAGTCTGAAGCAGCGC------------------GGGGGGAAGCGCCAGGATGGCGAGAAGCTGCCGCCGCCAGCCGAGTCCGTGTACCACATCGACTTCATCCAGCAGCAGAGGCTG---------------AACGTCATGTTGGACAAGCCGGGCAAGGTCACCATCACGGGCACCTCCCAGATCTGGATGCCCGACCTCACCAACCTCATGACGCAGCAGCTGCTGGACCGCGCTGCCATCTTCTGGCGCAAGGAGGAGTCGGAAGCCATGGATTGGAATGAGGCCGACGCCCTGGAGTTTGGGGAGCGCCTGTCCGAGCTGGCCAAGATCCGCAAGGTCATGTACTTCCTCATCACCTTCAGCGAGGGCCTCGAGCCTGCCAACCTCAAGGCCTCCGTGGTCTTTAGCCAGCTC
Orcaella_heinsohni  ATGACAGAAAAAGCCAATGGAGTGAAGAGCTCCCTAGCCAATAACCACAGCCATCATGCACCTCCTGCCATCAAGGTCAATGGCGAAGATGACCACAGGACC---AGCAACAGNNNNNNNTCTGCGGCCGACGATGACACCTCCTCAGAACTACAGAGG---------------------CTGCAGAAGAGGGGTGGCTTCTGCAGGATTGCCTGCCTGGTGGGGGTCATCAGAGAGTGGGCCAACAAGAATTTCCACGAGGAGGAGCCCAGACCTGACTCGTTCCTTGAGCGTTTCTGTGGGCCTGAGTTCCAGACCGTGACGACACAGCAAGGAGATGGCAAAGGCGACAAGGACAGCGAGGGCAAGGGCAGCAAGAAGAAATGTGAAC---TATTTGTCTTGGACCCAGCTGGGGACTGGTACTACTGCNNNCTATTTGTCATCGCCATGCCTGTCCTCTACAACTGGTGCCTTCTGGTGGCCAGAGCCT------GTGACCTACAGAAAGATTACTGCATAGTATGGCTGGTGCTGGACTACTTCTCAGATGTGGTCTACATCGCAGACCTCTTCATCCGATTGCGCACAGGTTTCCTGGAGCAGGGGCTGCTGGTCAAAGATACCAAGATGTTGCGGGACAACTACATCCACACCCTGCAGTTCAAGCTGGATGTGGCTTCCATCATCCCTACAGACCTGATCTATTTTGCTGTGGGCATCCACAGACCTGAGCTGCGCTTCAACCGCCTGCTACACTTTGCCCGGATGTTTGAGTTCTTTGACCGCACTGAGACACGCACCAGCCACCACAACATCTTCCACATCAGCAACCTGGTCCTCTACATCTTGGTCATCATCTGCCGGAATGCCTGCATCTACTACGCCATCTCCAAGTCCATTGGTTTTGGGGTCGACACCTGGGTTTACTCCAACATCATTGACCCTGAGTATGGCTACCTGTCTAGGGAATGCATCTATTGCCTTTACTGGTCTACACTGACCCTCACCACCATTGGGGTGACACCACCCCCCATAAAAGATGAGGAGTACCTATTTGTCATCTTTGATTTCCCGATTGGTGTCCTCATCTTTGCCACCATCGTGGGTAACGTGGGCTCCATGATCTCCAACATGAACGCCACCCGGGCTGAGTTCCAGGCCAAGATCGATGCCGTCAAACACTATATGCAGTTCCAAAAGGTTAGCAAGGAGATGGAAGCCAAGGTCATTAGGTGGTTTGACTACCTCTGGACCAATAAGAAGAGTGTGGATGAGCGGGAAGTTCTCAAGAAGCTGCCATCCAAGCTGAGGGCTGAGATAGCCATCAACGTCCACCTGTCCACACTCAAGAAAGTGTGCATCTTTCAGGATTGTGAGGCTGGCCTGCTGGTGGAGCTGGTATTAAAGCTCCATCCTCAGGTCTTCAGTCCTGGGGATTACNNNNNNNNNNAAGGGGGTATTGGGAAGGAGATGTACATAATCAAGGAAGGAAAATTGGCAGTGGTGGCTGATGATGGTGTCACTCAGTATGCCCTGCTCTTGGCTGGGAGTTGCTTTGGAGAGATCAGTATTCTTAACATTAAAGGCAGCAAAACGGGCAATCGACGCACAGCCAATATCCGAAGGCTTGGCTACTCAGATCTCTTCTGCTTGTCCAAGGATGATCTTATGGAAGCTGTGACGGAGTACCCTGATGCCAAGAGGGTCTTGGAGGAGAGAGGCCGGGAGATCTTGATGAAGGAGGGATTGCTGGATGAGAATGAGGTGGCAGCCAGCATCGAGGCGGATGTGCAGAAGAAGCTAGAACAGCTGGAAACCAACATGGAGACCTTGTACACTCGCTTTCCCTGCCTGCTGGCTGAGTACCCAGGGGCCCAGCAGAAGCTCAGGCAGCGCATCATGGTTTTGGAAACCAAGATGAAGCAGAATAATGAG---GATGACTACCTGTCAGATGGAATGAATAGCCCCAAGCCAGCTGCTGCTGAGAAGCCAATGAGCCAGGACAGCAAAGTGAAGACGACAGAGTCCAGCAGTTCTGCCCCACCCAAGGCCAGGAAGTTGCTGCCTGTCCTGGACCCATCTGGGGATTACTACTACTGGTGGCTGAACACTATGGTCTTCCCAGTAATGTATAACCTCATCATCGTCGTGTGCAGAGCCTGCTTTCCCGACTTGCAGCGCTATTATCTGGTGGCCTGGTTAGTACTGGACTGCACGAGTGACCTGCTCTACCTACTGGACATCGTGGTGCGCTTCCACACTGGATTCTTGGAACAAGGCATACTGGTGGTGGACAAGGGTAGGATCTCGAGTCGCTACGTTCGCACCTGGAGCTTCTTCTTGGACCTGGCTTCCCTGTTACCCACGGAAGTGGCCTATGTGAGTCTGGGTCCGCACACGCCCACGCTGAGGCTGAACCGCTTTCTGCGGGTGCCCCGCCCCTTTGAGGCCTTTGACCGCATGGAGACCTGCACAGTTCACCCGAATGCCTTCCGCATCGCCAAGCTGATGCTTTACGTTTTTGCTGTCATCCATTGGAACAGCTGCCTATACTTTGCCCTGTCCCGGTACCTGGGCTTCGGGAGTGACGCCTGGGTGTACCCCGACCCCGTGCAGCCTGGCTTTGAGCAGCTGCGGCGCCAGTACCTCTATAGCTTTTACTTCTCCACGCTGATCCTGACCACCGTGGGCGATACGCCGCTGTCAGACCGGGATGAGGAGTACCTCTTCATGGTGGGAGACTTCCTACCGGCCGTCATGGGTTTCGCCACCATCATGGGTAGCATGAGCTCTGTCATCTACAACATGAACACTGCAGATGCAGCCTTCTACCCAGACCACGCCCTGGTGAAGAAATACATGAAGCTGCATTGCGTCAACCGCAGGCTGCAGCGGCGAGTCATGGACTGGTACCAGCACCTGCAGATCAACAAGAAGATGACCAATGAGGTAGCCATCTTACAGCACTTGCCTGAGCGGTTGCGGGCAGAAGTGGCCGTGTCTGTACACCTGCCTACTCTGAGCCGGGTGCGGATCTTCCAGAACTGTGAGGCCGGCCTCCTGGAGGAGCTGGTGCT---GAAGCTGCAGCCCCAGACCTACTCACCAGGCAAACACGTCTGCCGCAAGGGGGACACTGGCCGAGAGATGTACATCATCCGAGAGGGTCAGCCGGCTGTGGTAGCCGATGATGGTGTCACTCGGTATGCTGTGCCTGGTGCAGGGCTCTACTGTGGGGAGATCAGCATCATCGACATCAAAGGGAACATGTCTGGGAACCGCCCTACAGCCAACATCAAGAGTCTAGGTTATTCGGATCTGTTCTGCCTGAGCAAGGAGGACCTGCAGGAAGTGCTGAGCGAGTATCCACAGGCCCAGGCCGTCATGGAGGAAAAGGGCCGTGAGATCCTGCTCACAATGAACAAGTTGGACGTAAATGCCGAGGCAGCTGAGACCGCCCTACAGGAGGCCACGGAGGCCCAGCTGCGAGGCCTCGACCAGCAACTCGATGATCTGCAGACCAGGTTCACACGACTCCTGGCTGAGCTGGAGTCCAGGGCACTCAAGATCGCCTATCGCATCGAGTGGCTGGAGTGGCAGACTCAGGAGTGGCCAATGCCTGAGGAACTGGCCGAGTCCGACCATGAGGGCGAACCTGGGGAGGGAACGTCCAAGGATGGAGAGGGCAGAGCTGGCCAGGAGGGACCCCCAAGCCCAGAGATGGCGGAGGACGAGCCGAAGCCGACCCAGCTGGACACGCCCCTGGTCCTGGGCGAGGACCTGACCAAGCAGATGCGGCTGCGCGTGGAGAGTCTGAAGCAGCGC------------------GGGGGGAAGCGCCAGGATGGCGAGAAGCTGCCGCCGCCAGCCGAGTCCGTGTACCACATCGACTTCATCCAGCAGCAGAGGCTG---------------AACGTCATGCTGGACAAGCCGGGCAAGGTCACCATCACGGGCACCTCCCAGATCTGGATGCCCGACCTCACCAACCTCATGACGCGGCAGCTGCTGGACCGCGCTGCCATCTTCTGGCGCAAGGAGGACTCGGAAGCCATGGATTGGAATGAGGCCGACGCCCTGGAGTTTGGGGAGCGCCTGTCCGAGCTGGCCAAGATCCGCAAGGTCATGTACTTCCTCATCACCTTCAGCGAGGGCGTCGAGCCTGCCAACCTCAAGGCCTCCGTGGTCTTTAGCCAGCTC
Orcinus_orca  ATGACAGAAAAAGCCAATGGAGTGAAGAGCTCCCTAGCCAATAACCACAGCCATCATGCACCTCCTGCCATCAAGGTCAATGGCGAAGATGACCACAGGACC---AGCAACAGGCCACAGTCTGCGGCCGACGATGACACCTCCTCACAACTACAGAGG---------------------CTGCAGAGGAGGGGTGGCTTCTGCAGGATTGCCTGCCTGGTGGGGGTCATCAGAGAGTGGGCCAACAAGAATTTCCACGAGGAGGAGCCCAGACCTGACTCGTTCCTTGAGTGTTTCTGTGGGCCTGAGCTCCAGACCGTGACGACACAGCAAGGAGATGGCAAAGGCGACAAGGACAGTGAGGGCAAGGGCAGCAAGAAGAAATGTGAAC---TATTTGTCTTGGACCCAGCTGGGGACTGGTACTACCACNNNCTATTTGTCATCGCCGTGCCTGTCCTCTATAGCTGGTGCCTTCTGGTGGCCAGAGCCT------GTGACCTACAGAAAGATTACTGCATAGTATGGCTGGTGCTGGACTACTTCTCAGATGTGGTCTACATCGCAGACCTCTTCATCCGATTGCGCACAGGTTTCCTGGAGCAGGGGCTGCTGGTCAAAGATACCAAGATGTTGCGGGACAACTACATCCACACCCTGCAGTTCAAGCTGGATGTGGCTTCCATCATCCCTACAGACCTGATCTATTTTGCTGTGGGCATCCACAGACCTGAGCTGCGCTTCAACCGCCTGCTACACTTTGCCCAGATGTTTGAGTTCTTTGACCGCACTGAGACACGCACCAGCCACCACAACATCTTCCACATCAGCAACCTGGTCCTCTACATCTTGGTCATCATCTGCTGGAATGCCTGCATCTACTACGCCATCTCCAAGTCCATTGGTTTTGGGGTCAACACCTGGGTTTACTCCAACATCATTGACCCTGAGTATGGCTACCTGTCTAGGGAATGCATCTATTGCCTTTACTGGTCTACACTGACCCTCACCACCATTGGGGTGACACCACCCCCCGTAAAAGATGAGGAGTACCTATTTGTCATCTTTGATTTCCCGATTGGTGTCCTCATCTTTGCCACCATCGTGGGTAACGTGGGCTCCATGATCTCCAACATGAACGCCACCCGGGCTGAGTTCCAGGCCAAGATCGATGCCGTCAAACACTATATGCAGTTCCAAAAGGTCAGCAAGGAGATGGAAGCCAAGGTCATTAGGTGGTTTGACTACCTCTGGACCAATAAGAAGAGTGTGGATGAGCGGGAAGTTCTCAAGAAGCTGCCATCCAAGCTGAGGGCTGAGATAGCCATCAACGTCCACCTGTCCACACTCAAGAAAGTGTGCATCTTTCAGGATTGTGAGGCTGGCCTGCTGGTGGAGCTGGTATTAAAGCTCCATCCTCAGGTCTTCAGTCCTGGGGATTACNNNNNNNNNNAAGGGGGTATTGGGAAGGAGATGTACATAATCAAGGAAGGAAAATTGGCAGTGGTGGCTGATGATGGTGTCACTCAGTATGCCCTGCTCTTGGCTGGGAGTTGCTTTGGAGAGATCAGTATTCTTAACATTAAAGGCAGCAAAACGGGCAATCGACGCACAGCCAATATCCGAAGCCTTGGCTACTCAGATCTCTTCTGCTTGTCCAAGGATGATCTTATGGAAGCTGTGACGGAGTACCCTGATGCCAAGAGGGTCTTGGAGGAGAGAGGCCAGGAGATCTTGATGAAGGAGGGATTGCTGGATGAGAATGAGGTGGCAGCCAGCATCGAGGCGGATGTGCAGAAGAAGCTAGAACAGCTGGAAACCAACATGGAGACCTTGTACACTCGCTTTCCCTGCCTGCTGGCTGAGTACCCAGGGGCCCAGCAGAAGCTCAGGCAGCGCATCATGGTTTTGGAAACCAAGATGAAGCAGAATAATGAG---GATGACTACCTGTCAGATGGAATGAATAGCCCCAAGCCAGCTGCTGCTGAGAAACCAATGAGCCAGGACAGCAAAGTGAAGACGACAGAGTCCAGCAGTTCTGCCCCACCCAAGGCCAGGAAGTTGCTGCCTGTCCTGGACCCATCTGGGGATTACTACTACTGGTGGCTGAACACTATGGTCTTCCCAGTAATGTATAACCTCATCATCGTCGTGTGCAGAGCCTGCTTTCCCGACTTGCAGCGCTATTATCTGGTGGCCTGGTTAGTACTGGACTGCACGAGTGACCTGCTCTACCTACTGGACATCGTGGTGCACTTCCACACTGGATTCTTGGAACAAGGCATACTGGTGGTGGACAAGGGTAGGATCTCGAGTCGCTACGTTCGCACCTGGAGCTTCTTCTTGGACCTGGCTTCCCTGTTACCCACGGAAGTGGCCTATGTGAGTCTGGGTCCGCACACGCCCACGCTGAGGCTGAACCGCTTTCTGCGGGTGCCCCGCCTCTTTGAGGCCTTTGACCGCATGGAGACCTGCACAGTTCACCCGAATGCCTTCCGCATCGCCAAGCTGATGCTTTACGTTTTTGCTGTCATCCATTGGAACAGCTGCCTATACTTTGCCCTGTCCCGGTACCTGGGCTTCGGGAGTGACGCCTGGGTGTACCCCGACCCCGTGCAGCCTGGCTTTGAGCAGCTGCGGCGCCAGTACCTCTATAGCTTTTACTTCTCCACGCTGATCCTGACCACCGTGGGCGATACGCCGCTGTCAGACCGGGAGGAGGAGTACCTCTTCATGGTGGGAGACTTCCTACCGGCCGTCATGGGTTTCGCCACCATCATGGGTAGCATGAGCTCTGTCATCTACAACATGAACACTGCAGATGCAGCCTTCTACCCAGACCACGCCCTGGTGAAGAAATACATGAAGCTGCATTGCGTCAACCGCAGGCTGCAGCGGCGAGTCATGGACTTGTACCAGCACCTGCAGATCAACAAGAAGATGACCAATGAGGTAGCCATCTTACAGCACTTGCCTGAGCGGTTGCGGGCAGAAGTGGCCGTGTCTGTACACCTGCCTACTCTGAGCCGGGTGCGGATCTTCCAGAACTGTGAGGCCGGCCTGCTGGAGGAGCTGGTGCT---GAAGCTGCAGCCCCAGACCTACTCACCAGGCAAACACATCTGCTGCAAGGGGGACACTGGCCGAGAGATGTACATCATCCAAGAGGGTCAGCCGGCTGTGGTAGCCGATGATGGTGTCACTCGGTATGCTGTGCCTGGTGCAGGGCTCTACTGTGGGGAGATCAGCATCATCAACATCAAAGGGAACATGTCTGGGAACCGCCGTACAGCCAACATCAAGAGTCTAGGTTATTCGGATCTGTTCTGCCTGAGCAAGGAGGACCTGCAGGAAGTGCTGAGCGAGTATCCACAGGCCCAGGCCGTCATGGAGGAAAAGGGCCGTGAGATCCTGCTCACAACGAACAAGTTGGACGTAAATGCCGAGGCAGGTGAGACCGCCCTACAGGAGGCCACGGAGGCCCAGCTGCGAGGCCTCGACCAGCAACTCGATGATCTGCAGACCAGGTTCGCACGACTCCTGGCTGAGCTGGAGTCCAGGGCACTCAAGATCGCCTATCGCATCGAGCGGCTGGAGTGGCAGACTCAGGAGTGGCCAATGCCTGAGGAACTGGCCGAGGCCGACAAGGAGGGCGAACCTGGGGAGGGAACGTCCAAGGATGGAGAGGGCAGAGCTGGCCAGGAGGGACCCCCAAGCCCAGAGATGGCGGAGGACGAGCCAAAGCTGACCCAGCTGGACACGCCCCTGGTCCTGGGCGAGGACCTGACCAAGCAGATGCGGCTGTGCGTGGAGAGTCTGAAGCAGCGC------------------GGGGGGAAGCGCCAGGATGGCGAGAAGCTGCCGCCGCCAGCCGAGTCCGTGTACCGCATCGACTTCATCCAGCAGCAGAGGCTG---------------AACGTCATGCTGGACAAGCCGGGCAAGGTCACCATCACGGGCACCTCCCAGATCTGGATGCCCGACCTCACCAACCTCATGACGCGGCAGCTGCTGGACCCCGCTGCCATCTTCTGGCGCAAGGAGGACTCGGAAGCCATGGATTGGAATGAGGCCGACGCCCTGGAGTTTGGGGAGCGCCTGTCCGAGCTGGCCAAGATCCGCAAGGTCATGTACTTCCTCATCACCTTCAGCGAGGGCGTCGAGCCTGCCAGCCTGAAGGCCTCCGTGGTCTTTAGCCAGCTC
Oreotragus_oreotragus  ATGACAGAAAAAGCCAATGGCGTGAAGAGCTCCCCAGCCAATAACCACAACCACCATGCCCCTCCTGCCATCAAGGCCAATGGCAAAGATGACCACAGGGTC---AGCAGCCGGCCACAGTCTGCGGCCAATGATGACACCTCCTCAGAGCTACAGCGACTGGCAGAGATGGACACCCCCCAGCAGAGGAGGGGTGGCTTCCGCAGGATTGCCCGCCTGGTGGGGGTCCTCAGAGAGTGGGCTAACAGGAACTTCCGTGAGGAGGAGCCTAGACCTGACTCATTCCTTGAGCGTTTCCGGGGGCCTGAGCTCCACACCGTGACAACACAGCAAGGGGACGGCAAAGGCGACAAGGACGGCGAGGGCAAGGGCACCAAGAAGAAGTTTGAAC---TCTTTGTCTTGGACCCAGCTGGGGACTGGTACTACCGCTGGCTTTTTCTCATTGCCTTGCCCGTCCTCTACAACTGGTGCCTATTGGTGGCCAGAGCCTGCTTCAGTGACCTGCAGAAAGGTTACTACATAGTGTGGCTGGTGCTGGATTACGTCTCAGATGTGGTCTACATCGCAGACCTCTTCATCCGACTGCGCACAGGTTTCTTGGAGCAGGGGCTACTGGTGAAAGACACCAAGAAGTTGCGGGACAACTACATCCACACCATGCAGTTCAAGCTGGATGTGGCCTCCATCATCCCTACAGACCTGATCTATTTTGCTGTGGGGATCCACAACCCTGAGGTGCGCTTCAACCGCCTGCTACACTTTGCCCGCATGTTTGAGTTCTTTGACCGCACTGAGACACGCACCAGCTACCCCAACATCTTCCGAATCAGCAACCTGATCCTCTACATCTTGGTCATCATCCACTGGAATGCCTGCATCTACTATGCCATCTCCAAGTCCATCGGCTTTGGGGTAGACACCTGGGTTTACCCCAACATCACTGACCCTGAGTATGGCTACCTGTCTAGGGAGTACATCTATTGCCTTTACTGGTCTACACTGACCCTCACCACCATTGGGGAGACACCACCCCCTGTAAAGGATGAGGAGTACCTGTTTGTCATCTTTGACTTCCTGATTGGTGTCCTCATCTTTGCCACCATCGTGGGAAATGTGGGCTCCATGATCTCCAACATGAATGCCACCCGGGCTGAGTTCCAGGCCAAGATTGATGCTGTCAAACATTATATGCAGTTCCGAAAGGTCAGCAAGGAGATGGAAGCCAAGGTCATTAGGTGGTTTGACTACTTGTGGACCAATAAGAAGAGTGTGGATGAGCGGGAAGTCCTCAAAAACCTTCCAGCCAAGCTTAGGGCTGAGATAGCCATCAACGTTCACCTGTCCACACTCAAGAAAGTGCGCATCTTTCAGGACTGTGAGGCTGGCCTGCTGGTGGAACTGGTATTAAAGCTCCGGCCTCAGGTCTTCAGCCCTGGGGACTACATTTGCCGCAAGGGGGATATTGGGAAGGAGATGTACATAATCAAGGAGGGAAAATTGGCAGTGGTGGCTGATGACGGCGTCACTCAGTATGCCCTGCTCTCAGCTGGGAGTTGCTTTGGAGAGATCAGTATCCTTAATATTAAGGGCAGCAAGATGGGCAATCGGCGCACAGCCAACATCCGCAGCCTTGGCTACTCTGATCTGTTCTGCTTGTCCAAGGATGATCTTATGGAAGCTGTGACTGAGTACCCTGATGCCAAGAGGGTCTTGGAGGAGAGAGGTCGGGAGATTCTGATGAAGGAGGGCTTGTTGGATGAGAATGAGGTGGCAGCCAGCATGGAAGTAGATGTGCAGGAAAAGCTAGAACAGCTGGAGACCAACATGGACACCTTGTACACTCGTTTTGCCCGCCTGCTGGCTGAGTACACAGGAGCCCAGCAGAAGCTCAAGCAGCGCATCACAGTTTTGGAAACCAAGATGAAACAGAATAATGAG---GATGACTACCTGTCAGATGGGCTGAACAGCCCGGAACCA---CCTGCTGAGAAGCCAATGAGCCAGGACAGCAAAGTGAAGACGACAGAGTCCAGCCCTCCTGTCCTGACCAAGGCCAGGAAGTCTCTGCCGGTCCTGGACCCATCTGGGGATTACTATTACTGGTGGCTGAACACAATGGTCTTCCCAGTAATGTATAACCTCATCATCGTGGTGTGCAGAGCCTGCTTCCCCGACTTGCAGCACGGTTATCTGGTGGCCTGGTTAGTGCTGGACTTCACGAGTGACCTGTTCTACCTCCTGGACATCGTGGTGCACTTCCACACTGGATTCTTGGAACAGGGCATCCTGGTGGTGGACAAAGGTAGGATCTCGAGTCGCTACGTTCGCACCTGGAGCTTCTTCTTGGACCTGGTTTCCCTGTTGCCCACGGATGTTGCCTACGTGAGTCTGGGTCCACACACACCCACGCTGAGGCTAAACCGCTTTCTGCGAGTGCCCCGCCTTTTTGAGGCCTTTGACCGCATGGAGACCCGCACAGCTTACCCGAACGCCTTCCGCATCGCCAAGCTGATGCTTTACATTTTTGTGGTCATCCATTGGAACAGCTGCCTCTACTTTGCCCTGTCCCGGTACCTGGGCTTTGGGCGTGACATCTGGGTGTACCCCGACCCCGCGCAGCCTGGCTTTGAGCGGCTGCGGCGCCAGTACCTCTACAGCTTTTACTTCTCCACGCTGATCCTGACCACCGTGGGTGACACACCGCTGCCGGCCCGGGAGGAGGAGTACCTCTTCATGGTGGGCGACTTCCTGCTGGCCGTCATGGGTTTCGCCACCATCATGGGTAGCATGAGCTCTGTCATCTACAACATGAACACAGCAGACGCAGCCTTCTACCCAGACCACGCACTGGTAAAGAAGTACATGAAGCTGCATCATGTGAACCGCCGGCTGGAGCGGAGAGTCATTGACTGGTACCAGCACCTGCAGATCAACAAGAAGATGACCAATGAGGTAGCCATCTTACAGCACTTGCCCGAGCGGTTGCGGGCAGAAGTGGCCGTGTCTGTGCACCTGCCTACCCTGAGCCGGGTACAGATCTTCCAAAACTGTGAGGCCAGCCTGCTGGAGGAGCTGGTGCT---GAAGCTGCAGCCCCAGACCTACTCGCCGGGGGAATATGTCTGCCGCAAAGGGGACATTGGCCGAGAGATGTACATCATCCGAGAGGGTCGGCTGGCCGTGGTGGCCGACGACGGTGTCACCCAGTATGCTGTGCTTGGTGCAGGGCTCTACTTTGGGGAGATCAGCATCATCAACATCAAAGGAAACATGTCTGGGAATCGCCGTACAGCCAACATCAAGAGTCTAGGTTACTCGGACCTGTTCTGCCTGAGCAAGGAGGACCTGCGGGAAGTGCTGAGCGAGTACCCGCAGGCCCAGGCTGTCATGGAGGAAAAGGGCCGTGAGATCCTGCTCAAAATGAACAAGTTGGATGTAAATGCAGAGGCCGCCGAGATCGCCCTACAGGAAGCCACGGAGGCCCGGCTGCGAGGCCTGGACCAGCAACTTGATGATCTGCAAACCAAGTTCGCTCGACTCCTGGCTGAGCTGGAGTCCAGTGCACTCAAGATCGCCTATCGCATCGAGCGGCTGGAGTGGCAGACGCGGGAGTGGCCAGTGCCTGAGGAACTCATGGAGGCTGATGACGAGGGCGAACCTGGGGAGGGAACGTCCAAAGATGGAGAGGGCAGAGCTGGCCAGGAGGGACCTCCAGGCCTAGAGATGGCGGAGGACGAGCCGAAGCCTTCGCAGCTCAGCATGCCCTTGGTCCTGGACCCGGACCTGACCAAGCAGATGCGGCTGCGCGTGGAAAGCCTGAAGCAGCGC------------------GGGCAGAAGCGCCAGGATGGCGAGAAGCTGCTGCGGCCGGCCGAGTCCGTGTATCGCATTGACTTCATCCAGCAGCACAGGCTGCAGTTTGAGCGCTGGGATGTCGTGCTGGACCAGCCGGGCAAGGTCATCATCACGGGCACCTCCCAGAACTGGACGCCCGACCTCACCAACCTCATGACGCGGCAGCTGCTCGACCCCACGGCCATCTTCTGGCGCAAGGAGGACTCGGAGGCCATGGACTGGAATGAGGCCGACGCCCTGGAGTTCGGGGAGCGCCTGTCCGACCTGGCCAGGATCCGCAAGGTCATGTACTTCCTCATCACCTTCAGCGAGGGCCTCGAGCCCGCCAACCTCAAGGCTTCCGTGGTTTTTAACCAGCTC
Oryx_dammah  ATGACAGAAAAAGCCAATGGCGTGAAGAGCTCCCCAGCCAATAACCACAACCACCATGCCCCTCATGCCATCAAGGCCAATGGCAAAGATGACCACAGGGCC---AGCAGCCGGCCACAGTCTGCGGCCGATGATGACACCTCCTCAGAGCTACAGCGACTGGCAGAGATGGATGCCCCCCAGCAGAGGAGGGGTGGCTTCCGCAGGATTGCCCGCCTGGTGGGGGTCCTCAGAGAGTGGGCTAACAGGAACTTCCGTGAGGAGGAGCCTAGACCTGACTCATTCCTTGAGCGTTTCCGGGGGCCTGAGCTCCACACCGTGACAACACAGCAAGGGGACAGCAAAGGCGACAAGGACGGCGAGGGAAAGGGCACCAAGAAGAAGTGTGAAC---TCTTTGTCTTGGACCCAGCCGGGGACTGGTACTACCGCTGGCTTTTTCTCATTGCCTTGCCCGTCCTCTACAACTGGTGCCTATTGGTGGCCAGAGCCTGCTTCAGTGACCTGCAGAAAGGTTACTACATAGTGTGGCTGGTGCTGGATTACGTCTCAGATGTGGTCTACATCGCAGACCTCTTCATCCGACTGCGCACAGGTTTCTTGGAGCAGGGGCTACTGGTGAAAGACAGCAAGAAGTTGCGGGACAACTACATCCACACCATGCAGTTCAAGCTGGATGTGGCCTCCATCATCCCTACAGACCTGATCTATTTTGCTGTGGGCATCCACAACCCTGAGGTGCGCTTCAACCGCCTGCTACACTTTGCCCGCATGTTTGAGTTCTTTGACCGCACTGAGACACGCACCAGCTACCCCAACATCTTCCGAATCAGCAACCTGATCCTCTACATCTTGGTCATCATCCACTGGAATGCCTGCATCTACTATGCCATCTCCAAGTCCATCGGCTTTGGGGTAGACACCTGGGTTTACCCCAACATCACTGACCCTGAGTATGGCTACCTGTCTAGGGAGTACATCTATTGCCTTTACTGGTCTACACTGACCCTCACCACCATTGGGGAGACACCACCCCCTGTAAAGGATGAGGAGTACCTGTTTGTCATCTTTGACTTCCTGATTGGTGTCCTCATCTTTGCCACCATTGTGGGAAATGTGGGCTCCATGATCTCCAACATGAATGCTACCCGGGCTGAGTTCCAGGCCAAGATTGATGCTGTCAAACATTATATGCAGTTCCGAAAGGTCAGCAAGGAGATGGAAGCCAAGGTCATTAGGTGGTTTGACTATTTGTGGACCAATAAGAAGAGTGTGGATGAGCGGGAAGTCCTCAAAAACCTGCCAGCCAAGCTTAGGGCTGAGATAGCCATCAACGTCCACCTGTCCACACTCAAGAAAGTGCGTATCTTTCAGGACTGTGAGGCTGGCCTGCTGGTGGAACTGGTATTAAAGCTCCGGCCTCAGGTCTTCAGCCCTGGGGACTACATTTGCCGCAAGGGGGATATTGGGAAGGAGATGTACATAATCAAGGAGGGAAAATTGGCAGTGGTGGCTGATGACGGTGTCACTCAGTATGCCCTGCTCTCGGCTGGGAGTTGCTTTGGAGAGATCAGTATCCTTAATATTAAGGGCAGCAAAATGGGCAATCGGCGCACAGCCAACATCCGCAGTCTTGGCTACTCTGATCTGTTCTGCTTGTCCAAGGATGATCTTATGGAAGCTGTGACTGAGTACCCTGATGCCAAGAGGGTCTTGGAGGAGAGAGGCCGGGAGATTCTGATGAAGGAGGGCTTGTTGGATGAGAATGAGGTGGCAGCCAGCATGGAAGTAGATGTGCAGGAAAAGCTAGACCAGCTGGAGACCAACATGGACACTTTGTACACTCGTTTTGCCCGCCTGCTGGCCGAGTACACAGGAGCCCAGCAGAAGCTCAAGCAGCGCATCACAGTTTTGGAAACCAAGATGAAGCAGAATAATGAG---GATGACTACCTGTCAGATGGTCTGAACAGCCCGGAGCCA---CCTGCTGAGAAGCCAATGAGCCAGGACAGCAAAGTGAAGACGACAGCGTCCAGCCCTCCTGTCCTGACCAAGGCCAGGAAGCCTCTGCCAGTCCTGGACCCATCTGGGGATTACTATTACTGGTGGCTGAACACAATGGTCTTCCCAGTAATGTATAACCTCATCATCGTGGTGTGCAGAGCCTGTTTCCCTGACTTGCAGCACGGTTATCTGGTGGCCTGGTTAGTGCTAGACTACACGAGTGACCTGTTCTACCTGCTGGACATCGTGGTGCGCTTCCACACTGGATTCTTGGAACAGGGCATCCTGGTGGTGGACAAAGGTAGGATCTCGAGTCGCTACGTTCGCACCTGGAGCTTCTTCTTGGACCTGGTTTCCCTGTTGCCCACGGATGTTGCCTACGTGAGTCTGGGTCCACACACACCCACGCTGAGGCTAAACCGCTTTCTGCGAGTGCCCCGCCTTTTTGAGGCCTTTGACCGCATGGAGACCCGCACAGCTTACCCGAACGCCTTCCGCATCGCCAAGCTGATGCTTTACATTTTTGTGGTCATCCATTGGAACAGCTGCCTCTACTTTGCCCTGTCCCGGTACCTGGGCTTTGGGCGTGACATCTGGGTGTACCCCGACCCCGCGCAGCCTGGCTTTGAGCGGCTGCGGCGCCAGTACCTCTACAGCTTTTACTTCTCCACGCTGATCCTGACCACCGTGGGTGACACACCGCTGCCAGCCCGGGAGGAAGAGTACCTCTTCATGGTGGGCGACTTCCTGCTGGCCGTCATGGGTTTCGCCACCATCATGGGTAGCATGAGCTCTGTCATCTACAACATGAACACAGCAGATGCAGCCTTCTACCCAGACCACGCGCTGGTGAAGAAGTACATGAAGCTGCATCACGTCAACCGCCGGCTGGAGCGGAGAGTCATTGACTGGTACCAGCACCTGCAGATCAACAAGAAGATGACCAATGAGGTAGCCAGCTTACAGCACTTGCCCGAGCGGTTGCGGGCAGAAGTGGCCGTGTCTGTGCACCTGCCTACCCTGAGCCGGGTACAGATCTTCCAAAACTGTGAGGCCAGCCTGCTGGAGGAGCTGGTGCT---GAAGCTGCAGCCCCAGACCTACTCGCCGGGTGAATATGTCTGCCGCAAAGGGGACATTGGCCGAGAGATGTACATCATCCGAGAGGGTCAGCTGGCCGTGGTGGCCGACGATGGTGTCACACAGTATGCTGTGCTTGGTGCAGGGCTCTACTTTGGGGAGATCAGCATCATCAACATCAAAGGGAACATGTCTGGGAATCGCCGTACAGCCAATATCAAGAGTCTAGGTTATTCAGACCTGTTCTGCCTGAGCAAGGAGGACCTGCGGGAAGTGCTGAGCGAGTACCCGCAGGCCCAGGCTGTTATGGAGGAAAAGGGCCGTGAGATCCTGCTCAAAATGAACAAGTTGGATGTAAATGCGGAGGCAGCCGAGATCGCCCTACAGGAAGCCACGGAGGCCCGGCTGAGAGGCTTGGACCAGCAACTTGATGATCTGCAAACCAAGTTCGCTCGACTCCTGGCTGAGCTGGAGTCCAGTGCACTCAAGATCGCCTATCGCATTGAGCGGCTGGAGTGGCAGACGCGGGAGTGGCCAATGCCTGAGGAACTCATGGAGGCTGATGACGAGGGCGAACCTAGGGAGGGAACGTCCAAAGATGGAGAGGGCAGAGCTGGCCAGGAGGGACCTCCAGGCCTAGAGATGGCGGAGGACGAGCCGAAGCCTTTGCAGCTCAGCATGCCCTTAGTCCTGGACCGGGACCTGACCAAGCAGATGCGGCTGCGCATGGAGAGCCTGAAGCAGCGC------------------GGGCAGAAGCGCCAGGATGGCGAGAAGCTGCTGCGGCCAGCCGAGTCCGTGTACCGCGTTGACTTCATTCAGCAGCACAGGCTGCAGTTTGAGCGCTGGGAGGTCGTGCTGGACCAGCCGGGCAAGGTCATCATCACGGGTACCTCCCAGAACTGGACGCCCGACCTCACCAACCTCATGACGCGGCAGCTGCTCGACCCCGCGGCTATCTTCTGGCGCAAGGAGGACTCGGAGGCCATGGACTGGAATGAGGCCGACGCCCTGGAGTTCGGGGAGCGCCTGTCCGACCTGGCCAAGATCCGCAGGGTCATGTACTTCCTCATCACCTTCAGCGAGGGCCTCGAGCCCGCCAACCTCAAGGCTTCCGTGGTCTTTAACCAGCTC
Ovis_aries  ATGACAGAAAAAGCCAATGGCGTGAAGAACTCCCCAGCCAATAACCACAACCACCATGCCCCTCCTGCCATCAAGGCCAATGGCAAAGATGACCACAGGGCC---AGCAGCCGGCCACAGTCTGCCGCCGATGATGACACCTCCTCAGAGCTACAGCGACTGGCAGAGATGGACGCCCCCCAGCAGAGGAGGGGTGGCTTCCGCAGGATTGCACGCCTGGTGGGGGTCCTCAGAGAGTGGGCTAACAGGAACTTCCGTGAGGAGGAGCCTAGACCTGACTCATTCCTTGAGCGTTTCCGGGGGCCTGAGCTCCACACCGTGATAACACAGCAAGGGGACGGCAAAGGCGACAAGGACGGCGAGGGAAAGGGCACCAAGAAGAAGTTTGAAT---TCTTTGTATTGGACCCAGCCGGGGACTGGTACTACCGCTGGCTTTTTCTCATTGCCTTGCCCGTCCTCTACAACTGGTGCCTATTGGTGGCCAGAGCCTGCTTCAGTGACCTGCAGAAAGGTTACTACATAGTGTGGCTTGTGCTGGATTATGTCTCAGATGTGGTCTACATCGCAGACCTCTTCATCCGACTGCGCACAGGTTTCTTGGAGCAGGGGCTACTGGTGAAAGATACCAAGAAGTTGCGGGACAACTACATCCACACCATGCAGTTCAAGCTGGATGTGGCCTCCATCATCCCTACAGACCTGATCTATTTTGCTGTGGGGATCCACAACCCTGAGGTGCGCTTCAACCGCCTGCTACACTTTGCCCGCATGTTTGAGTTCTTTGATCGCACTGAGACACGCACTAGCTACCCCAACATCTTCCGAATCAGCAACCTGATCCTCTACATCTTGGTCATCATCCACTGGAATGCCTGCATCTACTATGCCATCTCCAAGTCCATCGGCTTTGGGGTAGACACCTGGGTTTACCCCAACATCACTGACCCTGAGTATGGCTACCTGTCTAGGGAGTACATCTATTGCCTTTACTGGTCTACACTGACCCTCACCACCATTGGGGAGACACCACCCCCTGTAAAGGATGAGGAGTACCTGTTTGTCATCTTTGACTTCTTGATTGGTGTCCTCATCTTTGCCACCATCGTGGGAAATGTGGGCTCCATGATCTCCAACATGAATGCCACCCGGGCTGAGTTCCAGGCCAAGATTGATGCCGTCAAACATTATATGCAGTTCCGAAAGGTCAGCAAGGAGATGGAAGCCAAGGTCATTAGGTGGTTTGACTACTTGTGGACCAATAAGAAGAGTGTGGATGAGCGGGAAGTCCTCAAAAACCTGCCAGCCAAGCTTAGGGCTGAGATAGCTATCAACGTCCACCTGTCCACACTCAAGAAAGTGCGCATCTTTCAGGACTGTGAGGCTGGCCTGCTGGTGGAACTGGTATTAAAGCTCCGGCCTCAGGTCTTCAGCCCTGGGGACTACATTTGCCGCAAGGGGGATATTGGGAAGGAGATGTACATAATCAAGGAGGGAAAATTGGCAGTGGTGGCTGATGATGGTGTCACTCAGTATGCCCTGCTCTCGGCTGGGAGTTGCTTTGGAGAGATCAGTATCCTTAATATTAAGGGCAGCAAAATGGGCAATCGGCGCACAGCCAACATCCGCAGTCTTGGCTACTCTGATCTGTTCTGCTTGTCCAAGGATGATCTTATGGAAGCTGTGACTGAGTACCCTGATGCCAAGAGGGTCTTGGAGGAGAGAGGCCGGGAGATTCTGATGAAGGAGGGCTTGTTGGATGAGAATGAGGTGGCAGCCAGCATGGAAGTAGATGTGCAGGAAAAGCTAGAACAGCTGGAGACCAACATGGACACCTTGTACACTCGTTTTGCCCGCCTGCTGGCCGAGTACACGGGAGCCCAGCAGAAGCTCAAGCAGCGCATCACAGTTTTGGAAATCAAGATGAAGCAGAATAATGAG---GATGACTACCTGTCAGATGGGCTGAACAGCCCGGAGCCA---CCTGCTGAGAAGCCAATGAGCCAGGACAGCAAAGTGAAGACGACAGCATCCAGCCCTCCTGTCCTGACCAAGGCCAGGAAGTCTCTGCCAGTCCTGGACCCATCTGGGGATTACTATTACTGGTGGCTGAACACAATGGTCTTCCCAGTAATGTATAACCTCATCATCGTGGTGTGCAGAGCCTGTTTCCCCGACTTGCAGCACGGTTATCTGGTGGCCTGGTTAGTGATGGACTACACAAGTGACCTGTTCTACCTCCTGGACATCGTGGTGCACTTCCACACTGGATTCTTGGAACAGGGCATCCTGGTGGTGGACAAAGGTAGGATCTCGAGTCGCTACGTTCGCACCTGGAGCTTCTTCTTGGACCTGGTTTCCCTGTTGCCCACGGATGTTGCCTACGTGAGTCTGGGTCCACACACACCCTCGCTGAGGCTAAACCGCTTTCTGCGAGCACCCCGCCTTTTTGAGGCCTTTGACCGCATGGAGACCCGCACAGCTTACCCGAACGCCTTCCGCATCGCCAAGCTGATGCTTTACATTTTTGTGGTCATCCATTGGAACAGCTGCCTCTACTTTGCCCTGTCCCGGTACCTGGGCTTTGGGCGTGACATCTGGGTGTACCCCGACCCCGCGCAGCCTGGCTTTGAGCGGCTGCGGCGCCAGTACCTCTACAGCTTTTACTTCTCCACGCTGATCCTGACCACCGTGGGCGACACACCGCTGCCAGCCCGGGAGGAGGAGTACCTCTTCATGGTGGGCGACTTCCTGCTGGCCGTCATGGGTTTCGCCACCATCATGGGTAGCATGAGCTCTGTCATCTACAACATGAACACAGCAGATGCAGCCTTCTACCCAGACCACGCACTGGTGAAGAAGTACATGAAGCTGAATCATGTCAACCGCCGGCTGGAGCGGAGAGTCATTGACTGGTACCAGCACCTGCAGATCAACAAGAAGATGACCAATGAGGTAGCCATCTTACAGCACTTGCCCGAGCGGTTGCGGGCAGAAGTGGCCGTGTCTGTGCACCTGCCTACCCTGAGGCGGGTACAGATCTTCCAAAACTGTGAGGCCAGCCTGCTGGAGGAGCTGGTGCT---GAAGCTGCAGCCCCAGACCTACTCGCCGGGTGAATATGTCTGCCGCAAAGGGGACATTGGCCGAGAGATGTACATCATCCGAGAGGGCCAGCTGGCCGTGGTGGCCGACGATGGTGTCACCCAGTATGCTGTGCTTGGTGCAGGGCTCTACTTTGGGGAGATCAGCATCATCAACATCAAAGGGAACATGTCTGGGAATCGCCGTACGGCCAATATCAAGAGTCTAGGTTATTCGGACCTGTTCTGCCTGAGCAAGGAGGACCTGCGGGAAGTGCTGAGCGAGTACCCGCAGGCCCAGGCTATTATGGAGGAAAAGGGCCGTGAGATCCTGCTCAAAATGAACAAGTTGGATGTAAATGCGGAGGCAGCCGAGATCGCCCTACAGGAAGCCACGGAGGCCCGGCTGCGAGGCCTGGACCAGCAACTTGACGATCTGCAAACCAAGTTCGCTCGACTCCTGGCTGAGCTGGAGTCCAGTGCACTCAAGATCGCCTATCGCATCGAGCGGCTGGAGTGGCAGACGCGGGAGTGGCCAATGCCTGAGGAACTCTCGGAGGCTGATGACGAGGGCGAACCTGGGGAGGGAACGTCCAAAGATGGAGAGGGCAGAGCTGGCCAGGAGGGACCTCCAGGCCTAGAGATGGCGGAGGACGAGCCAAAGCCTTCGCAGCTCAGCATGCCCTTAGTCCTGGACCGGGACCTGACCAAGCAGATGCGGCTGCGCGTGGAGAGCCTGAAACAGCGC------------------GGGCAGAAGCGCCAGGATGGCGAGAAGCTGCTGCGGCCGGCCGAGTCCGTGTACCGCATTGACTTCATCCAGCAGCACAGGCTGCAGTTTGAGCGCTGGGATGTTGTGCTCGACCAGCCGGGCAAGGTCACCATCACGGGCACCTCCCAGAACTGGACGCCCGACCTCACCAACCTCATGACGCGGCAGCTGCTCGACCCCGCGGCCATCTTCTGGCGCAAGGAGGACTCGGAAGCCATGGACTGGAATGAGGCCGATGCCTTGGAGTTCGGGGAGCGCCTGTCCGACCTGGCCAAGATCCGCAAGGTCATGTACTTCCTCATCACCTTCAGCGAGGGCCTTGAGCCCACCAACCTTAAGGCTTCCGTGGTCTTTAACCAGCTC
Peponocephala_electra  ATGACAGAAAAAGCCAATGGAGTGAAGAGCTCCCTAGCCAATAACCACAGCCATCATGCACCTCCTGCCATCAAGGTCAATGGCGAAGATGACCACAGGACC---AGCAACAGNNNNNNNTCTGCGGCCGACGATGACACCTCTTCAGAACTACAGAGG---------------------CTGCAGAAGAGGGGTGGCTTCTGCAGGATTGCCTGCCTGGTGGGGGTCATCAGAGAGTGGGCCAACAAGAATTTCCACGAGGAGGAGCCCAGACCTGACTCGTTCCTTGAGCGTTTCTGTGGGCCTGAGCTCCAGACCGTGACGACACAGCAAGGAGATGGCAAAGGCGACAAGGACAGCGAGGGCAAGGGCAGCAAGAAGAAATGTGAAC---TATTTGTCTTGGACCCAGCTGGGGACTGGCACTACCGCNNNCTATTTGTCATCGCCATGCCTGTCCTCTACAACTGGTGCCTTCTGGTGGCCAGAGCCT------GTGACCTACAGAAAGATTACTGCATAGTATGGCTGGTGCTGGACTACTTCTCAGATGTGGTCTACATCGCAGACCTCTTCATCCGATTGCGCACAGGTTTCCTGGAGCAGGGGCTGCTGGTCAAAGATACCAAGATGTTGCGGGACAACTACATCCACACCCTGCAGTTCAAGCTGGATGTGGCTTCCATCATCCCTACAGACCTGATCTATTTTGCTGTGGGCATCCACAGACCTGAGCTGCACTTCAACCGCCTGCTACACTTTGCCCGGATGTTTGAGTTCTTTGACCGCACTGAGACACGCACCAGCCACCACAACATCTTCCACATCAGCAACCTGGTCCTCTACATCTTGGTCATCATCTGCTGGAATGCCTGCATCTACTACGCCATCTCCAAGTCCATTGGTTTTGGGGTCGACACCTGGGTTTACTCCAACATCATTGACCCTGAGTATGGCTACCTGTCTAGGGAATGCATCTATTGCCTTTACTGGTCTACACTGACCCTCACCACCATTGGGGTGACACCACCCCCCGTAAAAGATGAGGAGTACCTATTTGTCATCTTTGATTTCCCGATTGGTGTCCTCATCTTTGCCACCATCGTGGGTAACGTGGGCTCCATGATCTCCAACATGAACGCCACCCGGGCTGAGTTCCAGGCCAAGATCGATGCCGTCAAACTCTATATGCAGTTCCAAAAGGTCAGCAAGGAGATGGAAGCCAAGGTCATTAGGTGGTTTGACTACCTCTGGACCAATAAGAAGAGTGTGGATGAGCGGGAAGTTCTCAAGAAGCTGCCATCCAAGCTGAGGGCTGAGATAGCCATCAACGTCCACCTGTTCACACTCAAGAAAGTGTGCATCTTTCAGGATTGTGAGGCTGGCCTGCTGGTGGAGCTGGTATTAAAGCTCCATCCTCAGGTCTTCAGTCCTGGGGATTACNNNNNNNNNNAAGGGGGTATTGGGAAGGAGATGTACATAATCAAGGAAGGAAAATTGGCAGTGGTGGCTGATGATGGTGTCACTCAGTATGCCCTGCTCTTGGCTGGGAGTTGCTTTGGAGAGATCAGTATTCTTAACATTAAAGGCAGCAAAACGGGCAATNNNCGCACAGCCAATATCCGAAGCCTTGGCTACTCAGATCTCTTCTGCTTGTCCAAGGATGATCTTATGGAAGCTGTGACGGAGTACCCTGATGCCAAGAGGGTCTTGGAGGAGAGAGGCCGGGAGATCTTGATGAAGGAGGGATTGCTGGATGAGAATGAGGTGGCAGCCAGCATCGAGGCGGATGTGCAGAAGAAGCTAGAACAGCTGGAAACCAACATGGAGACCTTGTACACTCGCTTTCCCTGCCTGCTGGCTGAGTACCCAGGGGCCCAGCAGAAGCTCAGGCAGCGCATCATGGTTTTGGAAACCAAGATGAAGCAGAATAATGAG---GATGACTACCTGTCAGATGGAATGAATAGCCCCAAGCCAGCTGCTGCTGAGAAGCCAATGAGCCAGGACAGCAAAGTGAAGACGACAGAGTCCAGCAGTTCTGCCCCACCCAAGGCCAGGAAGTTGCTGCCTGTCCTGGACCCATCTGGGGATTACTACTACTGGTGGCTGAACACTATGGTCTTCCCAGTAATGTATAACCTCATCATCGTCGTGTGCAGAGCCTGCTTTCCCGACTTGCAGCGCTATTATCTGGTGGCCTGGTTAGTACTGGACTGCACGAGTGACCTGCTCTACCTACTGGACATCGTGGTGCGCTTCCACACTGGATTCTTGGAACAAGGCATACTGGTGGTGGACAAGGGTAGGATCTCGAGTCGCTACGTTCGCACCTGGAGCTTCTTCTTGGACCTGGCTTCCCTGTTACCCACGGAAGTGGCCTATGTGAGTCTGGGTCCGCACACGCCCACGCTGAGGCTGAACCGCATTCTGCGGGTGCCCCGCCCCTTTGAGGCCTTTGACCGCATGGAGACCTGCACAGTTCACCCGAATGCCTTCCGCATCGCCAAGCTGATGCTTTACGTTTTTGCTGTCATCCATTGGAACAGCTGCCTATACTTTGCCCTGTCCCGGTACCTGGGCTTCGGGAGTGACGCCTGGGTGTACCCCGACCCCGTGCAGCCTGGCTTTGAGCAGCTGCGGCGCCAGTACCTCTATAGCTTTTACTTCTCCACGCTGATCCTGACCACCGTGGGCGATACGCCGCTGTCAGACCGGGAGGAGGAGTACCTCTTCATGGTGGGAGACTTCCTACCGGCCGTCATGGGTTTCGCCACCATCATGGGTAGCATGAGCTCTGTCATCTACAACATGAACACTGCAGATGCAGCCTTCTACCCAGACCACGCCCTGGTGAAGAAATACATGAAGCTGCATTGCGTCAACCGCAGGCTGCAGCGGCGAGTCATGGACTGGTACCAGCACCTGCAGATCAACAAGAAGATGACCAATGAGGTAGCCATCTTACAGCACTTGCCTGAGCGGTTGCGGGCAGAAGTGGCCGTGTCTGTACACCTGCCTACTCTGAGCCGGGTGCGGATCTTCCAGAACTGTGAGGCCGGCCTGCTGGAGGAGCTGGTGCT---GAAGCTGCAGCCCCAGACCTACTCACCAGGCAAACACATCTGCCGCAAGGGGGACACTGGCCGAGAGATGTACATCATCCAAGAGGGTCAGCCGGCTGTGGTAGCCGATGATGGTGTCACTCGGTATGCTGTGCCTGGTGCAGGGCTCTACTGTGGGGAGATCAGCATCATCAACATCAAAGGGAACATGTCTGGGAACCGCCGTACAGCCAACATCAAGAGTCTAGGTTATTCGGATCTGTTCTGCCTGAGCAAGGAGGACCTGCAGGAAGTGCTGAGCGAGTATCCACAGGCCCAGGCCGTCATGGAGGAAAAGGGCCGTGAGATCCTGCTCACAATGAACAAGTTGGACGTAAACGCCGAGGCAGCTGAGACCGCCCTACAGGAGGCCACGGAGGCCCAGCTGCGAGGCCTCGACCAGCAACTCGATGATCTGCAGACCAGGTTCGCACGGCTCCTGGCTGAGCTGGAGTCCAGGGCACTCAAGATCGCCTATCGCATCGAGCGGCAGGAGTGGCAGACTCAGGAGTGGCCAATGCCTGAGGAACTGGCCGAGGCCGACCATGAGGGCAAACCTGGGGAGGGAACGTCCAAGGATGGAGAGGGCAGAGCTGGCCAGGAGGGACCCCCAAGCCCAGAGATGGCGGAGAACGAGCCGAAGCCGACCCAGCTGGACACGCCCCTGGTCCTGGGTGAGGACCTGACCAAGCAGATGCGGCTGCGCGTGGAGAGTCTGAAGCAGCGC------------------GGGGGGAAGCGCCAGGATGGCGAGAAGCTGCCGCCGCCAGCCGAGTCCGTGTACCACATCGACTTCATCCAGCAGCAGAGGCTG---------------AACGTCATGCTGGACAAGCCGGGCAAGGTCACCATCACGGGCACCTCCCAGATCTGGATGCCCGACCTCACCAACCTCATGACGCGGCAGCTGCTGGACCGCGCTGCCATCTTCTGGCGCAAGGAGGACTCGGAAGCCATGGATTGGAATGAGGCCGACGCCCTGGAGTTTGGGGAGCGCCTGTCCGAGCTGGCCAAGATCCGCAAGGTCATGTACTTCCTCATCACCTTCAGCGAGGGCATCGAGCCTGCCAACCTCAAGGCCTCCGTGGTCTTTAGCCAGCTC
Phocoena_phocoena  ATGACAGAAAAAGCCAATGGAGTGAAGAGTTCCCTAGCCAACAACCACAACCATCATGCACCTCCTGCCATCAAGGTCAATGGCGAAGATGACCACAGGACC---AGCAACAGGCCACAGTCTGCGGCCGACGATGACACCTCCTCAGAACTACAGAGGCTGGCAGAGATGGATGCCCCCCTGCAGAGGAGGGGTGGCTTCCGCAGGATTGCCTGCCTGGTGGGGGTCATCAGAGAGTGGGCCAACAAGAATTTCCACGAGGAGGAGCCCAGACCTGACTCGTTCCTTGAGCGTTTCTGTGGGTCTGAGCTCCAGACCGTGACGACACAGCAAGGAGATGGCAAAGGCGACAAGGACAGCGAGGGCAAGGGCAGCAAGAAGAAATGTGAA---------------------------------------------CTATTTGTCATCGCCATGCCTGTCCTCTACAACTGGTGCCTTCTGGTGGCCAGAGCCNNNTTCAGTGACCTACAGAAAGATTACTACGTAGTGTGGCTGGTGCTGGACTACTTCTCAGATGTGGTCTACATCGCAGACCTCTTCATCCGATTGCGCACAGGTTTCCTGGAGCAGGGGCTGCTGGTCAAAGATACCAAGATGTTGCGGGACAACTACATCCACACCCTGNNNTTCAANN---------------------------------------------------------------------GCTTCAACCGCCTGCTACACTTTGCCCACATGTTTGAGTTCTTTGACCACACTGAGACACGCACCAGCCACCCCAGCATCTTCCGCATCAGCAACCTGGTCCTCTGCATCTTGGTCATCATCCACTGGAATGCCTGCATCTACTACGCCATCTCCAAGTCCATTGGTTTTGGGGTCGACACCTGGGTTTACCCCAACATCACTGACCCTGAGTATGGCTACCTGTCTAGGGAATACATCTATTGCCTTTACTGGTCTACACTGACCCTCACCACCATTGGGGAGACACCACCCCCTGTAAAAGATGAGGAGTACCTATTTGTCATCTTTGATTTCCTGATTGGTGTCCTCATCTTTGCCACCATCGTGGGAAACGTGGGCTCCATGATCTCCGACATGAACGCCACCCGGGCTGAGTTCCAGGCCAAGATCGATGCCGTCAAACACTATACGCAGTTCCAAAAGGTCAGCAAGGAGATGGAAGTCAAGGTCATTAGGTGGTTTGACTATCTCTGGACCAATAAGAAGAGTGTGGATGAGCGGGAAGTGCTCAAGAAACCGCCATCCAAGCTGAGGGCTGAGATAGCCATCAACGTCCACCTGTCCACACTCAAGAAAGTGTGCATCTTTCCGGATTGTGAGGCTGGCCTGCTGGTGGAGCTGGTATTAAAGCTCCGTCCTCAGGTCTTCAGTGCTGGGGATTACATTTGCCGCAAGGGGGATATTGGGAAGGAGATGTACATAATCAAGGAAGGAAAATTGGCAGTGGTGGCTGATGATGGTGTCACTCAGTATGCCCTGCTCTTGGCTGGGAGTTGCTTTGGAGAGGTCAGTATTCTTAACGTTAAAGGCAGCAAAACGGGCAATCGACGCACAGCCAATATCCGAAGCCTTGGCTACTCAGATCTCTTCTGCTTGTCCAAGGATGACCTTATGGAAGCTGTGATGGAGTACCCTGATGCCAAGAGGGTCTTGGAGGAGAGAGGCTGGGAGATCTTGATGGAGGAGGGATTGCTGGATGAGAATGAGGTGGCAGCCAGCATCGAGGCAGATGTTCAGGAGAAGCTAGAACAGCTGGAAACCAACATGGAGACCTTGTACACTCGCTTTGCCTGCCTGCTGGCTGAGTACACAGGGGCCCAGCAGAAGCTCAAGCAGCGCATCATGGTTTTGGAAACCAAGATGAAGCAGGATAATGAG---GACGACTACCTGTCAGATGGAATGAATAGCCCCAAGCCAGCTGCTGCTGAGAAGCCAATGAGCCAGGACAGCAAAGTGAAGACGACAGAGTCCAGCAGTTCTGCCCCACCCAAGGCCAGGAAGTTGCTGCCTGTCCTGGACCCATGTGGGGATTACTACTACTGGTGGCTGAACACTATGGTCTTCCCAGTAATGTATAACCTCATCGTCGTCGTGTGCAGAGCCTGCTTCCCCGACTTGCAGCGCTATTATCTGGTGGCCTGGTTAGTACTGGACTGCACGAGTGACCTGCTCTACCTACTGGACATCGTGGTGCGCTTCCACACTGGATTCTTGGAACAAGGCATACTGGTGGTGGACAAGGGTAGGATCTCGAGTCGCTACGTTCGCACCTGGAGCTTCTTCTTGGACCTGGCTTCCCTGTTACCCACGGGAGTGGCCTATGTGAGTCTGGCTCCGCACACACCCACACTGAGGCTGAACCGCTTTCTGCGGGTGCCCTGCCTCTTTGAGGCCTTTGACCGCATGGAGACCCACACAGTTCACCCGAATGCCTTCCGCGTCGCCAAGCTGATGCTTTACGTTTTTGCTGTCATCCATTGGAACAGCTGCCTATACTTTGCCCTGTCCCGGTACCTGGACTTCGGGACTGACGCCTGGGTGTACCCCGACCCCGCGCAGCCTGGCTTTGAGCAGCTGCGGCGCCAGTACCTCTATAGCTTTTACTTCTCCACGCTGATCCTGACCACCGTGGGCGATACACCGCTGCCAGACCGGGAGGAGGAGTACCTCTTCATGGTGGGAGACTTCCTACTGGCCGTCATGGGTTTCGCCACCATCATGGGTAGCATGAGC------ATCTACAACATGAACACTGCAGATGCAGCCTTCTACCCAGACCACGCCCTGGTGAAGAAATACGTGAAGCTGCGTCACGTCAACCGCAGGCGGCAGCGGCGAGTCATTGACTGGTACCAGCACCTGCAGATCAACAAGAAGATGACCAATGAGGTAGCCATCTTACAGCACTTGCCTGAGCGGTTGCGGGCAGAAGTGGCCGTGTCTGTACACCTGCCTACTCTGAGCCGGGTGCAGATCTTCCAGAACTGTGAGGCCAGCCTGCTGGAGGAGCTGGTGCT---GAAGCTGCAGCCCCAGACCTACTCACCAGGCGAATATGTCTGCCGCAAGGGGGACATTGGCCGAGAGATGTACATCATCCGAGAGGGTCAGCTGGCTGTGGTAGCCGATGATGGTGTCACTCAGTATGCTGTGCTTGGTGCAGGGCTCTACTTTGGGGAGATGAGCATCATCAACATCAAAGGGAACATGTCTGGGAACCGCCGTACAGCCAACATCAAGAGTCTAGGTTATTCGGATCTGTTCTACCTGAGCAAGGAGGACCTGCAGGAAGTGCTGAGCAAGTATCCACAGGCCCAGGCCGTCATGGAGGAAAAGGGCCGTGAGATCCTGCTCAAAATGAACAAGTTGGACGTAAATGCCGAGGCAGCTGGGACCGCCCTACAGGAGGCCACGGAGGCCCAGCTGCGAGGCCTCGACCAGCAACTCGATGATCTGCAGACCAAGTTCGCANNNCTCCTGGCTGAGCTGGAGTCCAGTGCGCTCAAGATCGCCTATCGCATCAAGCGGCTGGAGTGGCAGACTCAGGAGTGGCCAATGCCTGAGGACCTGGCCGAGGCCGACGCTGAGGGCGAACCTGGGGAGGGAACGTCCAAGGATGGAGAGGGCAGAGCTGGCCAGGAGGGACCCCCAAGCCCAGAGATGGCGGAGGACGAGCCGAAGCCGACCCAGCTGGACATGCCCCTGGTCCTGGACGAGGACCTGACCAAGCAGATGCGGCTGCGCGCGGAGAGTCTGCAGCAGCGC------------------GGGGGGATGCGCCAGGATGGCGAGAAGCTGCTGCAGCCGGCGAAGTCCATGTACCGCATCGACTTCACCCAGCAGCCGAGGCTGCAGTTTGAGCCCTGGGACGTCGTGCTGGACAAGCCGGGCAAGGTCACCATCACGGGCACCTCCCAGATCTGGACGCCCGACCTCACCAAACTCATGACGCGGCAGCTGCTGGACCCCGCCGCCATCTTCTGGCGCAAGGAGGACTCGGAAGCCATGGATTGGAATGAGGCTGACGCCCTGGAGTTTGGGGAGCGCCTGTCCGAGCTGGCCAAGATCCACAAGGTCATGTACTTCCTCATCACCTCCAGCGAGGGCGTCGAGCCTGCCAACCTCAAGGCCTCCGTGGTCTTTAGCCAGCTC
Phocoena_sinus  ATGACAGAAAAAGCCAATGGAGTGAAGAGCTCCCTAGCCAACAACCACAACCATCATGCACCTCCTGCCATCAAGGTCAATGGCGAAGATGACCACAGGACC---AGCAACAGGCCACAGTCTGCGGCCGACGATGACACCTCCTCAGAACTACAGAGGCTGGCAGAGATGGATGCCCCCCTGCAGAGGAGGGGTGGCTTCCGCAGGATTGCCTGCCTGGTGGGGGTCATCAGAGAGTGGGCCAACAAGAATTTCCACGAGGAGGAGCCCAGACCTGACTCGTTCCTTGAGCGTTTCTGTGGGTCTGAGCTCCAGACCGTGACGACACAGCAAGGAGATGGCAAAGGCGACAAGGACAGCGAGGGCAAGGGCAGCAAGAAGAAATGTGAA---------------------------------------------CTATTTGTCATCGCCATGCCTGTCCTCTACAACTGGTGCCTTCTGGTGGCCAGAGCCNNNTTCAGTGACCTACAGAAAGATTACTACGTAGTGTGGCTGGTGCTGGACTACTTCTCAGATGTGGTCTACATCGCAGACCTCTTCATCCGATTGCGCACAGGTTTCCTGGAGCAGGGGCTGCTGGTCAAAGATACCAAGATGTTGCGGGACAACTACATCCACACCCTGNNNTTCAAGCTGGATGTGGCTTCCATCATCCCTACAGACCTGATCTATTTTGCTGTGGGCATCCACAGCCCTGAGCTGCGCTTCAACCGCCTGCTACACTTTGCCCGCATGTTTGAGTTCTTTGACCACACTGAGACACGCACCAGCCACCCCAGCATCTTCCGCATCAGCAACCTGGTCCTCTGCATCTTGGTCATCATCCACTGGAATGCCTGCATCTACTACGCCATCTCCAAGTCCATTGGTTTTGGGGTCGACACCTGGGTTTACCCCAACATCACTGACCCTGAGTATGGCTACCTGTCTAGGGAATACATCTATTGCCTTTACTGGTCTACACTGACCCTCACCACCATTGGGGAGACACCACCCCCTGTAAAAGATGAGGAGTACCTATTTGTCATCTTTGATTTCCTGATTGGTGTCCTCATCTTTGCCACCATCGTGGGAAACGTGGGCTCCATGATCTCCGACATGAACGCCACCCGGGCTGAGTTCCAGGCCAAGATCGATGCCGTCAAACACTATACGCAGTTCCAAAAGGTCAGCAAGGAGATGGAAGTCAAGGTCATTAGGTGGTTTGACTATCTCTGGACCAATAAGAAGAGTGTGGATGAGCGGGAAGTGCTCAAGAAACCGCCATCCAAGCTGAGGGCTGAGATAGCCATCAACGTCCACCTGTCCACACTCAAGAAAGTGTGCATCTTTCCGGATTGTGAGGCTGGCCTGCTGGTGGAGCTGGTATTAAAGCTCCGTCCTCAGGTCTTCAGTCCTGGGGATTACATTTGCCGCAAGGGGGATATTGGGAAGGAGATGTACATAATCAAGGAAGGAAAATTGGCAGTGGTGGCTGATGATGGTGTCACTCAGTATGCCCTGCTCTTGGCTGGGAGTTGCTTTGGAGAGGTCAGTATTCTTAACGTTAAAGGCAGCAAAACGGGCAATCGACGCACAGCCAATATCCGAAGCCTTGGCTACTCAGATCTCTTCTGCTTGTCCAAGGATGACCTTATGGAAGCTGTGATGGAGTACCCTGATGCCAAGAGGGTCTTGGAGGAGGGAGGCTGGGAGATCTTGATGGAGGAGGGATTGCTGGATGAGAATGAGGTGGCAGTCAGCATCGAGGCAGATGTTCAGGAGAAGCTAGAACAGCTGGAAACCAACATGGAGACCTTGTACACTCGCTTTGCCTGCCTGCTGGCTGAGTACACAGGGGCCCAGCAGAAGCTCAAGCAGCGCATCATGGTTTTGGAAACCAAGATGAAGCAGGATAATGAG---GACGACTACCTGTCAGATGGAATGAATAGCCCCAAGCCAGCTGCTGCTGAGAAGCCAATGAGCCAGGACAGCAAAGTGAAGACGACAGAGTCCAGCAGTTCTGCCCCACCCAAGGCCAGGAAGTTGCTGCCTGTCCTGGACCCATGTGGGGATTACTACTACTGGTGGCTGAACACTATGGTCTTCCCAGTAATGTATAACCTCATCATCGTCGTGTGCAGAGCCTGCTTCCCCGACTTGCAGCGCTATTATCTGGTGGCCTGGTTAGTACTGGACTGCACGAGTGACCTGCTCTACCTACTGGATATCGTGGTGCGCTTCCACACTGGATTCTTGGAACAAGGCATACTGGTGGTGGACAAGGGTAGGATCTCGAGTCGCTACGTTCGCACCTGGAGCTTCTTCTTGGACCTGGCTTCCCTGTTACCCACGGGAGTGGCCTATGTGAGTCTGGCTCCGCACACACCCACACTGAGGCTGAACCGCTTTCTGCGGGTGCCCTGCCTCTTTGAGGCCTTTGACCGCATGGAGACCCACACAGTTCACCCGAATGCCTTCCGCGTCGCCAAGCTGATGCTTTACGTTTTTGCTGTCATCCATTGGAACAGCTGCCTATACTTTGCCCTGTCCCGGTACCTGGACTTCGGGACTGACGCCTGGGTGTACCCCGACCCCGCGCAGCCTGGCTTTGAGCAGCTGCGGCGCCAGTACCTCTATAGCTTTTACTTCTCCACGCTGATCCTGACCACCGTGGGCGATACACCGCTGCCAGACCGGGAGGAGGAGTACCTCTTCATGGTGGGAGACTTCCTACTGGCCGTCATGGGTTTCGCCACCATCATGGGTAGCATGAGCTCTGTCATCTACAACATGAACACTGCAGATGCAGCCTTCTACCCAGACCACGCCCTGGTGAAGAAATACGTGAAGCTGCGTCACGTCAACCGCAGGCGGCAGCGGCGAGTCATTGACTGGTACCAGCACCTGCAGATCAACAAGAAGATGACCAATGAGGTAGCCATCTTACAGCACTTGCCTGAGCGGTTGCGGGCAGAAGTGGCCGTGTCTGTATACCTGCCTACTCTGAGCCGGGTGCAGATCTTCCAGAACTGTGAGGCCAGCCTGCTGGAGGAGCTGGTGCT---GAAGCTGCAGCCCCAGACCTACTCACTCANNGAATATGTCTGCCGCAAGGGGGACATTGGCCGAGAGATGTACATCATCCGAGAGGGTCAGCTGGCTGTGGTAGCCGATGATGGTGTCACTCTGTATGCTGTGCTTGGTGCAGGGCTCTACTTTGGGGAGATGAGCATCATCAACATCAAAGGGAAGATGTCTGGGAACCGCCGTACAGCCAACATCAAGAGTCTAGGTTATTCGGATCTGTTCTACCTGAGCAAGGAGGACCTGCAGGAAGTGCTGAGCAAGTATCCACAGGCCCAGGCCGTCATGGAGGAAAAGGGCCGTGAGATCCTGCTCAAAATGAACAAGTTGGACGTAAATGCCGAGGCAGCTGGGACCGCCCTACAGGAGGCCACGGAGGCCCAGCTGCGAGGCCTCGACCAGCAACTCGATGATCTGCAGACCAAGTTCGCACGACTCCTGGCTGAGCTGGAGTCCAGTGCGCTCAAGATCGCCTATCGCATCGAGCGGCTGGAGTGGCAGACTCAGGAGTGGCCAATGCCTGAGGACCTGGCCGAGGCCGACGCTGAGGGCGAACCTGGGGAGGGAACGTCCAAGGATGGAGAGGGCAGAGCTGGCCAGGAGGGACCCCCAAGCCCAGAGATGGCGGAGGACGAGCCGAAGCCGACCCAGCTGGACATGCCCCTGGTCCTGGACGAGGACCTGACCAAGCAGATGCGGCTGCGCGCGGAGAGTCTGCAGCAGCGC------------------GGGGGGATGCGCCAGGATGGCGAGAAGCTGCTGCAGCCGGCGAAGTCCATGTACCGCATCGACTTCACCCAGCAGCCGAGGCTGCAGTTTGAGCCCTGGGACGTCGTGCTGGACAAGCCGGGCAAGGTCACCATCACGGGCACCTCCCAGATCTGGACGCCCGACCTCACCAACCTCATGACGCGGCAGCTGCTGGACCCCGCCGCCATCTTCTGGCGCAAGGAGGACTCGGAAGCCATGGATTGGAATGAGGCTGACGCCCTGGAGTTTGGGGAGCGCCTGTCCGAGCTGGCCAAGATCCACAAGGTCATGTACTTCCTCATCACCTCCAGCGAGGGCGTCGAGCCTGCCAACCTCAAGGCCTCCGTGGTCTTTAGCCAGCTC
Physeter_macrocephalus  ATGACAGAAAAAGCCAATGGAGTGAAGAGCTCCTCAGCCAGTAACCACAAGCATCACGCACCTCCTGCCATCAAGGTCAATGGCGAAGGTGACCACAGGGCC---AGCAACAGGCCACAGTCTGCGGCCAACGATGACACCTCCTCAGAACTACAGAGGCTGGCAGAGATGGACGCCCCCCTGCAGAGGAGGGGCGGCTTCCGCAGGATTGCCTGCCTGGTGGGGGTCATCAGAGAGTGGCCCAACAAGAGTTCCCGCGAGGAGGAGCCCAGACCTGACTCGTTCCTTGAGCGTTTCTGTGGGCCTGAGCTCCAGACCGTGACGACACAGCAAGGAGACGGCAAAGGCGACAAGGACAGCGAGGGCAAGGGCACCAAGAAGAAATGTGAACCATTATTTGTCTTGGACCCAGCTGGGGACTGGTACTACCGCTGGCTATTTGTCATTGCCATGCCTGTCCTCTACAACTGGTGCCTACTGGTGGCCAG------CTTCAGTGACCTACAGAAAGATGACTACGTAGTGTGGCTGGCGCTGGACTACTTCTCAGATGTGGTCTACGTCGCGGACCTCTTCATCCGATTGCGCACAGGTTTCCTGGAGCAGGGGCTGCTGGTCAGAGATACCGAGAAGTTGTGTGGCAGCTTGAACTGCAGGGTGNNNNNNNNNNTGGATGTGGTTGTC------------------------------------------------------------------------------------------------------------------------------------------------------------------------------NNCCACTGGAATGCCTGCATCTACTACGCCATCTCCAAGTCCATTGGTTTTGGGGTCGACACCCGGGTTTACCCCAACATCACTGACCCTGAGTATGGCTACCTGTCTAGGGAATACATCTATTGCCTTTACTGGTCTACACTGACCCTCACCACCATTGGGGAGACACCACCCCCTGTAAAAGATGAGGAGTACCTACTTGTCATCTTTGATTTCCTGATTGGTGTCCTCATCTTTGCCACCATCGTGGGAAACGTGGGCTCCATGGTCTCCAACATGAACGCCACCCGGGCTGAGTTCCAGGCCAAGATCGATGCCGTCAAACACTATATGCAGTTCCGAAAGGTCAGCAAGGAGATGGAAGCCAAGGTCATTAGGTGGTTTGACTACCTCTGGACCAATAAGAAGAGTGTGGATGAGCAGGAAGTTCTCAAGAAACTGCCAGCCAAGCTGAGGGCTGAGATAGCCATCAACGTCCACCTGTCCACGCTCAAGAAAGCGCGCATCTTTCACGACTGTGAGGCTGGCCTGCTGGTGGAGCTGGTATTAAAGCTCCGTCCTCAGGCCTTCAGTCCTGGGGGTTACATCTGCCGCAAGGGGGATATTGGGAAGGAGATGTACATAATCAAGGAAGGAAAATTGGCAGTGGTGGCTGATGATGGCGTCACTCAGTATGCCCTGCTCTCGGCTGGGAGTTGCTTTGGAGAGATCAGTATCCTTAACATTAAAGGCAGCAAAA---------------------------------NTGGCTACTCAGATCTCTTCTGCTTGTCCAGGGATGATCTTATGGAAGCTGTGACGGAGTACCCTGACGCCAAGAGGGTCTTGGAGGAGAGAGGCCGGGAGATCCTGATGAAGGAGGGATTGCTGGATGAGAATGAGGTGGCAGCCAGCATCGAGGTGGACGTGCAGGAGAAGCTAGAACAGCTGGAAACCAACATGGAGACCTGGTACACTCGCTTTGCCTGCCTGCTGGCTGAGCACACAGGGGCCCAGCAGAAGCTCAAGCAGCGCATCATGGTTTTGGAAACCAAGATGAAGCAGAACAATGAG---GACGACCACCTGTCAGATGGAGTGACTAGCCCCAAGCCAGCCGCTGCTGAGAAGCCAATGAGCCAGGACAGCAAAGTGAAGACGACAGAGCCCAGCAGTTCTGCCCCACCCAAGGCCAGGAAGTTGCTGCCTGTCCTGGACCCATCTGGGGATTACTATTACTGGTGGCTGAACACTATGGTCTTCCCAGTAATGTATAACCTCATCATCGTCGTGTGCAGAGCCTGCTTCCCCGACTTGCAGCACTATTATCTGGTGGCCTGGTTAGTACTGGACTGCACGAGTGACCTGCTCTACCTACTGGACATCGTGGTGCGCTTCCACACTGGATTCTTGGAACAGGGCCTACTGGTGGTGGACAAGGGTAGGATCTCGAGTCGCTACGTTCGCACCTGGAGCTTCTTCTTGGACCTGGTTTCCCTGTTACCCACGGAAGTGGCCTACGTGAGTCTGGGTCCGCACACACCCACGCTGAGGCTGAACCGCTTTCTGCGGGTGCCCAGCCTCGTTGAGGCCTTTGACCGCATGGAGACCCGCACAGTTTACCCGAATGCCTTCCGCATCGCCAAGCTGATGCTTTACATTTTTGTTGTCATCCATTGGAACAGCTGCCTATACTTTGCCCTGTGCCGGTACCTGGGCCTCGGGCGTGACGCCTGGGTGTACCCCGACCCCGCGCAGCCTGGCTTTGAGCAGCTGCGGCGCCGGTACCTCTATAGCTTTTACTTCTCCACTCTGATCCTGACCACTGTGGGCGATACGCCGCTACCAGACCGGGAGGAGGAGTACCTCTTCACGGCGGGAGACTTCCTACTGGCCGTCATGGCTTTCGCCACCATCATGGGTAGCACGAGCTCTGTCATCTACAACATGAACACTGCAGAGGCAGCCTTCTACCCAGACCATGCCCTGGTGAAGAAATACATGAAGCTGCATCACGCCAACCGCAGGCTGGAGCGGCGAGTCATTGACTGGTACCAGCACCTGCAGATCAACAAGAAGATGACCAATGAGGTAGCCATCTTACAGCACTTGCCTGAGCAGTTGCGGGCAGAAGTGGCCGTGTCTGTACACCTGCCTACTCTGAGCCGGGTGCAGATCTTCCAGAACTGTGAGGCCAGCCTGCTGGAGGAGCTGGTGCT---GAAGCTGCAGCCCCAGACCTACTCACCAGGTGAATATGTCTGCCGCAAGGGGGACGTTGGCCGAGAGATGTACATCATCCGAGAGGGTCAGCCGGCTGTGGTAGCCGATGATGGTGTCACTCAGTATGCTGTGCTTGGTGCAGGGCTCTACTTTGGGGAGATCAGCATCATCATCATCAAAGGGAACATGTCTGGGAACCGCCGTACAGCCAACATCAAGAGTCTAGGTTATTCGGATCTGTTCTGCCTGAGCAAGGAGGACCTGCAGGAAGTGCTGAGTGAGTATCCACAGGCCCAGGCCGTCATGGAGGAAAAGGGCCGTGAGATCCTGCTCAAAATGAACAAGTTGGACGTAAATGCCGAGGCAGCTGAGATCGCCCTACAGGAGGCCACGGAGGCCCGGCTGCGAGGCCTCGACCAGCAACTCGATGATCTGCAGACCAAGTTCGCGCGACTCCTGGCTGAGCTGGAGTCCAGTGCGCTCAAGATCGCCTATCGCATCGAGCGGCTGGAGTGGCAGACTCGGGAGTGGCCAATGCCTGAGGAACTGGCCGAGGCCGACGATGAGGGCGAACCTGGGGAGGGAACGTCCAAGGATGGAGAGGGCAGAGCTGGCCAGGAGGGACCCCCAAGCCCAGAGGTGGCGGAGGACGAGCCGAAGCCGACCCAGCTCGACACGCCCCTGGTCCTGGACGAGGACCTGACCCAGCAGATGCGGCTGCGCCTGGAGAGTCTGAAGCAGCGC------------------GGGGGGAAGCGCCAGGATGGCGAGAAGCTGCTGCAGCCGGCCGAGTCCGTGTACCTCATCGACTTCATCCAGCAGCAGAGGCTGCAGTTTGAGCGCTGGGACGTCGTGCTGGACAAGCCGGGCAAGGTCACCATCACGGGCACGTCCCAGATCTGGACGCCCGACCTCACCAACCTCACGACGCGGCAGCTGCTGGACCCCGCTGCCATCCTCTGGCGCGAGGAGGGCTCGGAAGCCATGGATGGGAATGAGGCCGACGCCCTGGAGTTTGGGGAGCGCCTGTCCGAGCTGGCCAAGATCCGCAGGGTCATGTACTTCCTCATCACCTTCAGCGAGGGCGTCGAGCCTGCCAACCTCAAGGCCTCCGTGGTCTTTAGCCAGCTC
Platanista_gangetica  ATGACAGAAAAAGCCAATGGAGTAAAGAGCTCCCCAGCCAATAACTACAGCCATCATGCACCTGCTGCCATCAAGGTCAATGGCGAAGATGACCACAGGACC---AGCAACAGGCAACAGTCTGCGGCCGACGATGACACCTCCTCAGAACTAGAGAGGCTGGCAGAGATGGATGTCCCCCTGCAGAGGAGGGGTGGCTTCCGCAGGATTGCCTGCCTGGTGGGGGTCATCAGAGAGTGGGCCAAC?????????????????????????????????????????????????TCTGTGGGC???????????????????????????????????????????????AAGGACAGCGAGGGCARGGSCACSAAGAAGAAATGTGAAC---TATTTGTCTTGGACCCAGCTGGGGACTGGTACTACCGCNNNCTATTTGTAATTGCCATGCCTGTCCTCTACTACTGGTGCCTGCTGGTGGCCAGAGCCTGCTTCAGTGACCTACAGAAAGATTACTACGTAGTGTGGCTGGTGCTGGACTACTTCTCA------------------GACCTCTTCATCCAATTGTGCACAGGTTTCCTGGAGCAGGGGCTGCTGGTCAAAGATACCAAGAAGTTGCGGGACAACTACATCCACACCCTGCAGTTCAAGCTGGATGTGGCTTCCATCACCCCTACAGACCTGATCTATTTTGCTGTGGGCATCCATAACCCTGRGCTGCGCTTCAACCGCCTGCTATACTTTGCCCGCATGTTTGAGTTCTTTGACCGCACTGAGACACGCACCAGCTACCCCAACATCTTCCGCATCAGCAACCTGGTCCTCTACATCTTGGTCATCATCCACTGGAATGCCTGCATCTACTACGCCATCTCCAAGTCCATTGGTTTTGGGGTCGACACCTGGGTTTACCCCAACATCACTGACCCTGAGTATGGCTACCTGTCTAGGGAATACATCTATTGCCTTTACTGGTCTACACTGACCCTCACCACCATTTGGGAGACACCGCCCCCTGTAAAAGATGAGGAGTACCTATTTGTCATCTTTGATTTCCTGATTGGCGTCCTCATCTTTGCCACCATCGTGGGAAACGTGGGCTCCATGATCTCCAACATGAACGCCACCCGGGCTGAGTACCAGGCCAAGATCGATGCCGTCAGACACTATATGCAGTTCCGAAAGGTCAGCAAGGAGATGGAAGCCAAGGTCATTAGGTGGTTTGACTACCTCTGGACCAATAAGAAGAGTGTGGATGAGCGGGAAGTTCTCAAGAAACTGCCATCCGAGCTGAGGGCTGAGATCGCCATCAACGTCCACCTGTCCACACTCAAGAAAGTGCACATCTTTCAGGATTGTGAGGCTGGCCTGCTGGTGGAGCTGGTATTAAAGCTCCGTCCTCAGGTCTTCAGTCCTGGGGATTACGTTTGCCTCAAGGGGGATATTGGGAAGGAGATGTACATAATCAAGGAAGGAAAATTGGCAGTGGTGGCTGGTGATGGTGTCACTCAGTATGCCCTGCTCTCGGCTGGGAGTTGCTTTGGAGAGATCAGTATCCTTAACATTAAAGGCAGCAAAATGGGCAATCGACGCACAGCCAGTATCCAAAGCCTTGGCTACTCAGATCTCTTCTGCTTGTCCAAGGATGATCTTATGGAAGCTGTGACGGAGTACCCTGATGCCAAGAGGGTCTTGGAGGAGAGAGGCCGGGAGATCCTGATGAAGGAGNNNTTGCTGGATGAGAATGAGGTGGCAGCCAGCATCGAGGTGGATGTGCAGGAGAAGCTAGAACAGCTGGAAACCAACATGGAGACCTTGTRCACTCGCTTTGCCTGCCTGCTGGCTGAGTACACAGGGGCCCAGCAGAAGCTCAAGCAGCGCATCATGGTTTTGGAAACCAAGATGAAGCAGAATAATGAG---GACGACTACCTGTCAGATGGAATGAATAGCCCCAAGCCAGCTGCTGCTGAGAAGCCAATGAGCCAGGACAGCAAAATGAAGACGAAAGAGTCCAGCAGTTCTGCCCCACCCAAGACCAGGAAGTTGCTGCCTGTCCTGGACCCATCTGGGGATTACTACTACTGGTGGCTGAACACTATGGTCTTCCCAGTAATGTATAACCTCATCATCGTCGTGTGCAGAGCCTGCTTCCCCGACTTGCAGCGCTATTATCTGGTGGCCTGGTTAGTACTGGACTGCACGAGTGACCTGCTTTACCTACTGGACATCGTGGTGCGCTTCCACACTGGATTCTTGGAACAGGGCATACTAGTGGTGGACAAGGGTAGGATCTCGAGTCGCTACATTCGCACCTGGAGCTTCTTCTTGGACCTGGTTTCCCTGTTACCCACGGAAGTGGCCTATGTGAGTCTGGGTCCGCACACACCCACTCTGAGGCTGAACCGCTTTCTGCGGGTGCCCCGCCTCTTTGAGGCCTTTGACCGCATGGAGACCCGCACAGTTTACCCGAATGCCTTCCGCATCGCCAAGCTGATGCTTTACGTGTTTGTTGTCATGCATTGGAACAGCTGCCTATACTTTGCCCTGTCCCGGTACCTGGGCTTCGGGCGTGACGCCTGGGTGTACCCCGACCCCGCGCAGCCTGGCTTTGAGCAGCTGCGGCGCCATTACCTTTATAGCTTTTACTTCTCCATGCTGATCCTGACCACCGTGGGCGATTCGCCGCTGCCAAACCGGGAGGAGGAGTACCTCTTCCTGGTGGGAGACTTCCTACTGGCTGTCATGGGTTTCACCACCATCATGGGTAGCATGAGCTCTGTCATCTACAACATGAACACTGCAGATGCAGCCTTCTACCCAGACCATGCCCTGGTGAAGAAATACATGAAGCTGCATCACGTCAACCGCAGGCTAGAGCAGCGAGTCATTGACTGGTACCAGCACCTGCAGATCAACAAGAAGATGACCAATGAGGTAGCCATCTTACAGCACTTGCCTGAGCAGTTGCGGGCAGAAGTGGCCGTGTCTGTACACCTGCCTACTCTGAGCCAGGTGCAGATCTTCCAGAACTGTGAGGCCAGCCTGCTGGAGGAGCTGGTGCT---GAAGCTGCAGCCCCAGACCTACTCACCAGGCAAATATGTCTGCCGCAAGGGGGACATTGGACGAGAGATGTACATCGTCCGAGAGGGTCAGCTGGCTGTGGTAGCCGATGATGGTGTCACTCAGTATGCTGTGCTTGGTGCAGGGCTCTACTTTGGGGAGATCAGCACCATCAACATCAAAGGGAACATGTCTGGGAACCGCCGTACAGCCAACATCAAGAGTCTAGGTTATTCGGATCTGTTCTGCCTGAGCAAGGAGGACCTGCAGGAAGTGCTGAGCGAGTATCCACAGGCCCAGGCCGTCACGGAGGAAAAGGGCCGTGAGGTCCTGCTCAAAATGAACAAGTTGGATGTAAATGCCGAGGCAGCTGAGATCGCCCTTCAGGAGGCCATGGAGGCCCGGCTGCGAGGCCTCGACCGGCAACTCAATGACCTGCAGACCAAGTTCGCGNNNCTCCTAGCTGAGCTGGAGTCCAATGCACTCAAGATCGCCTATCGCATAGAGCGGCTGGAGTGGCAGACTCGGGAGTGGCCAATACCTGAGGAACTGGCCGAGGCCGACGATGAGGGTGAACCTGGGGAGGGAACGTCCAAGGATGGAGAGGGCAGAGCTGGCCAGGAGGGCCCCCCAAGCCCAGAGATGGCGGAGGACGAGCCGAAGCCGACCCACCTCGACATGCCCCTGGTCCTGGATGAGGACCTGACCAAGCAGATGGGGCTGCGCGTGNNGAGTCTGAAGCAGCGC------------------AGGGGGAAGCGACAGGATGGCGAGAAGCTGCTGCAGCCCGCCGAGTCCGTGTACCGCATCAACTTCATCCAGCAGCAGAGGCTGCAGTTTGAGCGCTGGGACGTTGTGCTGGACAAGCCAGGCAAGGTCACCATCACAGGCACCTCCCAGATCTGGACGCCCGACCTCACCAACCTCATGACGCGGCAGCTGCTGGATCCCGCTGCCATCTTCTGGCGCAAGGAGGACTCGGTAGCCATGGATTGGAATGAGGCAGACGCCCTGGAGTTTGGGGAGCGCCTGTCTGAGCTGGCCAAGATCCGCAAGGTCATGTACTTCCTCATCACCTTCAGCGAGGGCGTCGAGCCTGCCAACCTCAAGGCCTCCGCGGTCTTTAGCCAGCTC
Platanista_minor  ATGACAGAAAAAGCCAATGGAGTAAAGAGCTCCCCAGCCAATAACTACAGCCATCATGCACCTGCTGCCATCAAGGTCAATGGCGAAGATGACCACAGGACC---AGCAACAGGCAACAGTCTGCGGCCGACGATGACACCTCCTCAGAACTAGAGAGGCTGGCAGAGATGGATGTCCCCCTGCAGAGGAGGGGTGGCTTCCGCAGGATTGCCTGCCTGGTGGGGGTCATCAGAGAGTGGGCCAACAAGAATTTCTGCGAGGAGGAGCCCAGACCTGACTCGTTCCTTGAGCATTTCTGTGGGCCTGAGCTCCAGACCGTGACGACACAGCAAGGAGATGGCAAAGGCGACAAGGACAGCGAGGGCAAGGGCACCAAGAAGAAATGTGAAC---TATTTGTCTTGGACCCAGCTGGGGACTGGTACTACCGCNNNCTATTTGTAATTGCCATGCCTGTCCTCTACTACTGGTGCCTGCTGGTGGCCAGAGCCTGCTTCAGTGACCTACAGAAAGATTACTACGTAGTGTGGCTGGTGCTGGACTACTTCTCA------------------GACCTCTTCATCCAATTGTGCACAGGTTTCCTGGAGCAGGGGCTGCTGGTCAAAGATACCAAGAAGTTGCGGGACAACTACATCCACACCCTGCAGTTCAAGCTGGATGTGGCTTCCATCACCCCTACAGACCTGATCTATTTTGCTGTGGGCATCCATAACCCTGAGCTGCGCTTCAACCGCCTGCTATACTTTGCCTGCATGTTTGAGTTCTTTGACCGCACTGAGACACGCACCAGCTACCCCAACATCTTCCGCATCAGCAACCTGGTCCTCTACATCTTGGTCATCATCCACTGGAATGCCTGCATCTACTACGCCATCTCCAAGTCCATTGGTTTTGGGGTTGACACCTGGGTTTACCCCAACATCACTGACCCTGAGTATGGCTACCTGTCTAGGGAATACATCTATTGCCTTTACTGGTCTACACTGACCCTCACCACCATTTGGGAGACACCGCCCCCTGTAAAAGATGAGGAGTACCTATTTGTCATCTTTGATTTCCTGATTGGCGTCCTCATCTTTACCACCATCGTGGGAAACGTGGGCTCCATGATCTCCAACATGAACGCCACCCGGGCTGAGTACCAGGCCAAGATCGATGCCGTCAGACACTATATGCAGTTCCGAAAGGTCAGCAAGGAGATGGAAGCCAAGGTCATTAGGTGGTTTGACTACCTCTGGACCAATAAGAAGAGTGTGGATGAGCGGGAAGTTCTCAAGAAACTGCCATCTGAGCTGAGGGCTGAGATCGCCATCAACGTCCACCTGTCCACACTCAAGAAAGTGCACATCTTTCAGGATTGTGAGGCTGGCCTGCTGGTGGAGCTGGTATTAAAGCTCCGTCCTCAGGTCTTCAGTCCTGGGGATTACGTTTGCCTCAAGGGGGATATTGGGAAGGAGATGTACATAATCAAGGAAGGAAAATTGGCAGTGGTGGCTGGTGATGGTGTCACTCAGTATGCCCTGCTCTCGGCTGGGAGTTGCTTTGGAGAGATCAGTATCCTTAACATTAAAGGCAGCAAAATGGGCAATCGACGCACAGCCAGTATCCAAAGCCTTGGCTACTCAGATCTCTTCTGCTTGTCCAAGGATGATCTTATGGAAGCTGTGACGGAGTACCCTGATGCCAAGAGGGTCTTGGAGGAGAGAGGCCGGGAGATCCTGATGAAGGAGNNNTTGCTGGATGAGAATGAGGTGGCAGCCAGCATCGAGGTGGATGTGCAGGAGAAGCTAGAACAGCTGGAAACCAACATGGAGACCTTGTACACTCGCTTTGCCTGCCTGCTGGCTGAGTACACAGGGGCCCAGCAGAAGCTCAAGCAGCGCATCATGGTTTTGGAAACCAAGATGAAGCAGAATAATGAG---GACGACTACCTGTCAGATGGAATGAATAGCCCCAAGCCAGCTGCTGCTGAGAAGCCAATGAGCCAGGACAGCAAAATGAAGACGAAAGAGTCCAGCAGTTCTGCCCCACCCAAGACCAGGAAGTTGCTGCCTGTCCTGGACCCATCTGGGGATTACTACTACTGGTGGCTGAACACTATGGTCTTCCCAGTAATGTATAACCTCATCATCGTCGTGTGCAGAGCCTGCTTCCCCGACTTGCAGCGCTATTATCTGGTGGCCTGGTTAGTACTGGACTGCACGAGTGACCTGCTTTACCTACTGGACATCGTGGTGCGCTTCCACACTGGATTCTTGGAACAGGGCATACTAGTGGTGGACAAGGGTAGGATCTCGAGTCGCTACATTCGCACCTGGAGCTTCTTCTTGGACCTGGTTTCCCTGTTACCCACGGAAGTGGCCTATGTGAGTCTGGGTCCGCACACACCCACTCTGAGGCTGAACCGCTTTCTGCGGGTGCCCCGCCTCTTTGAGGCCTTTGACCGCATGGAGACCCGCACAGTTTACCCGAATGCCTTCCGCATCGCCAAGCTGATGCTTTACGTGTTTGTTGTCATGCATTGGAACAGCTGCCTATACTTTGCCCTGTCCCGGTACCTGGGCTTCGGGCGTGACGCCTGGGTGTACCCCGACCCCGCGCAGCCTGGCTTTGAGCAGCTGCGACGCCATTACCTTTATAGCTTTTACTTCTCCATGCTGATCCTGACCACCGTGGGCGATTCGCCGCTGCCAAACCGGGAGGAGGAGTACCTCTTCCTGGTGGGAGACTTCCTACTGGCTGTCATGGGTTTCACCACCATCATGGGTAGCATGAGCTCTGTCATCTACAACATGAACACTGCAGATGCAGCCTTCTACCCAGACCATGCCCTGGTGAAGAAATACATGAAGCTGCATCACGTCAACCGCAGGCTAGAGCAGCGAGTCATTGACTGGTACCAGCACCTGCAGATCAACAAGAAGATGACCAATGAGGTAGCCATCTTACAGCACTTGCCTGAGCAGTTGCGGGCAGAAGTGGCCGTGTCTGTACACCTGCCTACTCTGAGCCAGGTGCAGATCTTCCAGAACTGTGAGGCCAGCCTGCTGGAGGAGCTGGTGCT---GAAGCTGCAGCCCCAGACCTACTCACCAGGCAAATATGTCTGCCGCAAGGGGGACATTGGACGAGAGATGTACATCGTCCGAGAGGGTCAGCTGGCTGTGGTAGCCGATGATGGTGTCACTCAGTATGCTGTGCTTGGTGCAGGGCTCTACTTTGGGGAGATCAGCACCATCAACATCAAAGGGAACATGTCTGGGAACCGCCGTACAGCCAACATCAAGAGTCTAGGTTATTCGGATCTGTTCTGCCTGAGCAAGGAGGACCTGCAGGAAGTGCTGAGCGAGTATCCACAGGCCCAGGCCGTCACGGAGGAAAAGGGCCGTGAGGTCCTGCTCAAAATGAACAAGTTGGATGTAAATGCCGAGGCAGCTGAGATCGCCCTTCAGGAGGCCATGGAGGCCCGGCTGCGAGGCCTCGACCGGCAACTCAATGACCTGCAGACCAAGTTCGCGNNNCTCCTAGCTGAGCTGGAGTCCAATGCACTCAAGATCGCCTATCGCATAGAGCGCCTGGAGTGGCAGACTCGGGAGTGGCCAATGCCTGAGGAACTGGCCGAGGCCGACGATGAGGGTGAACCTGGGGAGGGAACGTCCAAGGATGGAGAGGGCAGAGCTGGCCAGGAGGGCCCCCCAAGCCCAGAGATGGCGGAGGACGAGCCGAAGCCGACCCACCTCGACATGCCCCTGGTCCTGGATGAGGACCTGACCAAGCAGATGGGGCTGCGCGTGNNGAGTCTGAAGCAGCGC------------------AGGGGGAAGCGACAGGATGGCGAGAAGCTGCTGCAGCCCGCCGAGTCCGTGTACCGCATCAACTTCATCCAGCAGCAGAGGCTGCAGTTTGAGCGCTGGGACGTTGTGCTGGACAAGCCAGGCAAGGTCACCATCACAGGCACCTCCCAGATCTGGACGCCCGACCTCACCAACCTCATGACGCGGCAGCTGCTGGATCCCGCTGCCATCTTCTGGCGCAAGGAGGACTCGGTAGCCATGGATTGGAATGAGGCAGACGCCCTGGAGTTTGGGGAGCGCCTGTCTGAGCTGGCCAAGATCCGCAAGGTCATGTACTTCCTCATCACCTTCAGCGAGGGCGTCGAGCCTGCCAACCTCAAGGCCTCCGCGGTCTTTAGCCAGCTC
Pontoporia_blainvillei  ATGACAGAAAAAGCCAATGGAGTGAAGAGCTCCCTAGCCAATAACCACAACCATCATGCACCTCCTGCCATCANNNNNNNNNNNNNNNNNNNNNNNNNNNNN---NNNNNNNNGCCACAGTCTGCGGCCGAAGATGACACCTCCTCAGAACTACAGAGGCTGGCAGAGATGGATGCCCCCCTGCAGAGGAGGGGTGGCTTCCGCAGGATTGCCTGCCTGGTGGGGGTCATCAGAGAGTGGGCCAACAAGAACTTCCGCGAGGAGGAGCCCAGACCTGACTCGTTCCTTGAGCGTTTCTGTGGGTCTGAGCTCCAGACCGTGAAGACACAGCAAGGAGGTGGCAAAGGTGACAAGGACAGCGAGGGCAAGGGCAGCAAGAAGAAATGTGAAC---TATTTGTCTTGGACCCAGCTGGGGACTGGTAC------TGGCTATTTGTCATTGCCATGCCCGTCCTCTACAACTGGTGCCTTCTGGTGGCCAGAGCCTGCTTCAGTGACCTACAGAAAGATTACTACACAGTGTGGCTGGTGCTGGACTACTTCTCAGATGTGGTCTACATCACAGACCTCTTCACCCGATTGCACACAGGTTTCCTGGAGCAGGGGCTGCTGGTCAAAGATACCAAGAAGTTGTGGGACAACTACATCCACACCCTGCAGTTCAAGCTGGATGTGGCTTCCATCATCCCTACAGACCTGATCTATTTTGCTGTGGGCATCCACAGCCCTGAGCTGCGCTTCAACCGCCTGCTACACTTTGCCCACATGTTTGAGTTCTTTGACCGCACTGAGACATGCACCAGCCACCCCGACATCTTCCACATCAGCAGCCTGGTCCTCTACATCTTTGTCATCATCCACTGGAATGCCTGCATCTACTACGCCATCTCCAAGTCCATTGGTTTTGGGCTCGACACCTGGGTTTACCCCAACATCACTGACCCTGAGCATGGCCACCTGTCTAGGNNNTACATCTATTGCCTTTACTGGTCTGCACTGACCCTCACCACCATTTGGGAGACACCACCCCCTGTAAAAGATAAGGAGTACCTATTTGTCATCTTTGATTTCCTGATTGCTGTCCTCATCTTTGCCACCATCGTGGGAAACGTGGGCTCCATGACCTCCAACATGAACGCCACCCGCGCTGAGTTCCAGGCCAAGATCGATGCCGTCAAACACTATATGCAGTTCCGAAAGTTCAGCAAGGAGATGGAAGCCAAGGTCATTAGGTGGTTTGACTACCTCTGCACCAATAAGAAGAGTGTGGGTGAGCAGGAAGTTCTCAAGAAACTGCCATCCAAGCTGAGGGCTGAGATAGCCATCAATGTCCACCTGTCCACACTCAAGAAAGTGTGCATCTTTCAGGATTGTGAGGCTGGCCTTCTGGTGGAGCTGGTATTAAAGCTCCGTCCTCAGGTCTTCAGTCCTGGGGATTACATTTGCCACAAAAGGAATATTGGGAAGGAGATGTACATAATCAAGGAAGGAAAATTGGCAGTGGTGGCTGATGATGGTGTCACTCAGTATGCCCTGCTCTTGGCTGGGAGTTGCTTTGGAGAGATCAGTATTCTTAACATTAAAGGCAGCAAAATGGGCAATCGATGCACAGCCAATATCNNNAGCCTTGGCTACTCAGATCTCTTCTGCTTGTCCAAGGATGATCTTATGGAAGCTGTGACAGAGTACCCTGATGCCAAGAGGGTCTTGGAGGAGAGAGGCCGGGAGATCCTGATGAAGGAGGGATTGCTGGATGAGAATGAGGTGGCAGCCAGCATCGAGGTGGATGTGCAGGAGAAGCTAGAACAGCTGGAAACCAACATGGAGACCTTGTACACTTGCTTTGCCTGCCTGCTGGCTGAGTACACAGGGGCCCAGCAGAAGCTCAAGCAGTGCATCATGGTTTTGGAAACCAAGATGAAGCAGAATAATGAG---GACGACTACCTGTCAGATGGAATGAATAGCCCCAGGCCAGCTGCTGCTGAGAAGCCAATNNNNNNNGACGGCAAAGTGAAGACGACAGAGTCCAGCAGTTCTGCCCCACCCAAGGCCAAGAAGTTGCTGCCTGTCCTGGACCCATCTGGGGATTACTACTACTGGTGGCGGAACACTATGGTCTTCCCAGTAATGTATAACCTCATCGTCGTCGTGTGCAGAGCCTGCTTCCCCGACTTGCAGCGCTATTATCTGGTGGCCTGGTTAGTACTGGACTGCACGAGTGACCTGCTCTACCTACTGGACATCGTAGTGCGCTTCCACACTGGATTCTTGGAACAAGGCATACTGGTGGTGGACAAGGGTAGGATCTCAAGTCGCTGCGTTCGCACCTGGAGCTTCTTCTTGGACCTGGTTTCCCTGTTACCCACGGAAGTGGCCTATGTGAGTCTGGGTCCGCACACACCCACGCTGAGGCTGAACCGCTTTCTGCGGGTGCCCTGCCTCTTTGAGGCCTTTGACCGCATGGAGACCCGCACAGTTTACCCAAATGCCTTCCTCATCGCCAAGCTGGTGCTTTACGTTTTTGCTGTCATCCATTGGAACAGCTGCCTATACTTTGCCCTGTCCCGGTACCTGGGCTTCGGGCGTGACGCCTGGGTGTACCCCGACCCCGCGCAGCCTGGCTTTGAGCAGCTGCGGTGCCAGTACCTCTATAGCTTTTACTTCTCCACGCTGATCCTGACCACCGTGGGTGATACGCCGCTGCCATACCGGGAGGAGGAGTACCTCTTCATGGTGGGAGACTTCCTACTGGCCGTCATGGGTTTCGCCACCATCATGGGTAGCATGAGCTCTGTCATCTACAACACGAACACTGCAGATGCAGCCTTCTACCCAGACCACGCCCTGGTGAAGAAATACATGAAGCTGCATCACGTCAACCGCAGGCTGCAGGGGCGAGTCATTGACGGGTACCAGCACCTGCAGATCAACAAGAAGATGACCAATGAGGTAGCCATCTTACAGTACTTGCCTGAGCAGTTGCGGGCAGAAGTGGCCGTGCCTGTACACCTGCCTACTCTGAGCCGGGTGCAGATCTTCCAGAACTGTGAGGCCAGCCGGCTGGAGGAGCTGGTGCT---GAAGCTGCAGCCCCAGACCTACTCACCAGGCGAATATGTCTGCCGCAAGGGGGACGTTGGCCGAGAGATGCACATCATTCGAGAGGGTCAGCTGGCTGTGGTAGCTGATGATGGTGTCACTCAGTATGCTGTGCTTGGTGCAGGGCTCTACTCTGGGGAGATTAGCATCATCGACATCAAAGGGAACATGTCTGGGAACCGCCGTACAGCCAACATCAAGAGTCTAGGTTATTCGGATCTGTTCTGTCTGAGCAAGGAGGACCTGCAGGAAGTGCTGAGCGAGTATCCACAGGCCCAGGCCATCATGGAGGAAAAGGGCCGTGAGATCCTGCTCAAAATGAACAAGTTGGACGTAAATGCCGAGGCAGCTGAGATCGCCCTACAGGAGGCCACGGAGGCCCAGCTGCGAGGCCTCGACCAGCAACTCGATGATCTGCAGACCAAGTTCGCGCGACTCCTGGCTGAGCTGGAGTCCAGTGCACTCAAGATCGCCTATCGCATCGAGCGGCTGGAGTGGCAGACTCGGGAGTGGCCAATGCCTGAGGAACTGGCTGAGGCCGACGATGAGGGCGAACCTGGGGAGGGAACGTCCAAGGATGGAGAGGGCAGAGCTGGCNNNGAGGGACCCCCAAGCCCAGAGATGGCGGAGGACGAGCCGAAGCCGACCCAGCTCGACATGCCCCTGGTCCTGGACGAGGACCTGACCAAGCAGATGCGGCTGCGCGTGGAGAGTCTGAAGCAGCGC------------------GGGGGGAAGCGCCAGGATGGCGAGAAGCTGCCGCAGCCGGCCGGGTCCATGTACCGCATCGACTTCATCCAGCAGCAGAGGCTGCAGTGTGAGCGCTGGGACGTCGTGCTGGAGAAGCCGGGCAAGGTCACCATCACGGGCACCTCCCAGATCTGGACGCCCGACCTCACCAACCTCATGACGCGGCAGCTGCTGGACCCCGCTGCCATCTTCGGGCGCAAGGAGGACTCGGAAGCCATGGATTGGAATGAGGCCGACGCCCTGGGGTTTGGGGAGCGCCTGTCCGAGCTGGCCAAGATCCACAGGGTCATGTACTTCCTCATCACCTTCAGCGAGGGCGTTGAGCTTGCCAGCCTCAAGGCCTCCGTGGTCTTTAGCCAGCTC
Pseudorca_crassidens  ATGACAGAAAAAGCCAATGGAGTGAAGAGCTCCCTAGCCAATAACCACAGCCATCATGCACCTCCTGCCATCAAGGTCAATGGCGAAGATGACCACAGGACC---AGCAACAGGCCACAGTCTGCGGCCGACGATGACACCTCCTCACAACTACAGAGG---------------------CTGCAGAGGAGGGGTGGCTTCTGCAGGATTGCCTGCCTCGTGGGGGTCATCAGAGAGTGGGCCAACAAGAATTTCCACGAGGAGGAGCCCAGACCTGACTCGTTCCTTGAGCGTTTCTGTGGCCCTGAGCTCCAGACCGTGACGACACAGCAAGGAGATGGCAAAGGCGACAAGGACAGCGAGGGCAAGGGCAGCAAGAAGAAATGTGAAC---TATTTGTCTTGGACCCAGCTGGGGACTGGTACTACCACNNNCTATTTGTCATCACCATGCCTGTCCTCTACAGCTGGTGCCTTCTGGTGGCCAGAGCCT------GTGACCTACAGAAAGATTACTGCATAGTATGGCTGGTGCTGGACTACTTCTCAGATGTGGTCTACATCGCAGACCTCTTCATCCGATTGCGCACAGGTTTCCTGGAGCAGGGGCTGCTGGTCAAAGATACCAAGATGTTGCGGGACAACTACATCCACACCCTGCAGTTCAAGCTGGATGTGGCTTCCATCATCCCTACAGACCTGATCTATTTTGCTGTGGGCATCCACAGACCTGAGCTGCGCTTCAACCGCCTGCTACACTTTGCCCGGATGTTTGAGTTCTTTGACCGCACTGAGACACGCACCAGCCACCACAACATCTTCCACATCAGCAACCTGGTCCTCTACATCTTGGTCATCATCTGCTGGAATGCCTGCATCTACTACGCCATCTCCAAGTCCATTGGTTTTGGGGTCGACACCTGGGTTTACTCCAACATCATTGACCCTGAGTATGGCTACCTGTCTAGGGAATGCATCTATTGCCTTTACTGGTCTACACTGACCCTCACCACCATTGGGGTGACACCACCCCCCGTAAAAGATGAGGAGTACCTATTTGTCATCTTTGATTTCCCGATTGGTGTCCTCATCTTTGCCACCATCGTGGGTAACGTGGGCTCCATGATCTCCAACATGAACGCCACCCGGGCTGAGTTCCAGGCCAAGATCGATGCCGTCAAACACTATATGCAGTTCCAAAAGGTCAGCAAGGAGATGGAAGCCAAGGTCATTAGGTGGTTTGACTACCTCTGGACCAATAAGAAGAGTGTGGATGAGCGGGAAGTTCTCAAGAAGCTGCCATACAAGCTGAGGGCTGAGATAGCCATCAACGTCCACCTGTTCACACTCAAGAAAGTGTGCATCTTTCAGGATTGTGAGGCTGGCCTGCTGGTGGAGCTGGTATTAAAGCTCCATCCTCAGGTCTTCAGTCCTGGGGATTACNNNNNNNNNNAAGGGGGTATTGGGAAGGAGATGTACATAATCAAGGAAGGAAAATTGGCAGTGGTGGCTGATGATGGTGTCACTCAGTATGCCCTGCTCTTGGCTGGGAGTTGCTTTGGAGAGATCAGTATTCTTAACATTAAAGGCAGCAAAACGGGCAATCGACGCACAGCCAATATCCGAAGCCTTGGCTACTCAGATCTCTTCTGCTTGTCCAAGGATGATCTTATGGAAGCTGTGACGGAGTACCCTGATGCCAAGAGGGTCTTGGAGGAGAGAGGCCGGGAGATCTTGATGAAGGAGGGATTGCTGGATGAGAATGAGGTGGCAGCCAGCATCGAGGTGGATGTGCAGAAGAAGCTAGAACAGCTGGAAACCAACATGGAGACCTTGTACACTCGCTTTCCCTGCCTGCTGGCTGAGTACCCAGGGGCCCAGCAGAAGCTCAGGCAGCGCATCATGGTTTTGGAAACCAAGATGAAGCAGAATAATGAG---GATGACTACCTGTCAGATGGAATGAATAGCCCCAAGCCAGCTGCTGCTGAGAAGCCAATGAGCCAGGACAGCAAAGTGAAGACGACAGAGTCCAGCAGTTCTGCCCCACCCAAGGCCAGGAAGTTGCTGCCTGTCCTGGACCCATCTGGGGATTACTACTACTGGTGGCTGAACACTATGGTCTTCCCAGTAATGTATAACCTCATCATCGTCGTGTGCAGAGCCTGCTTTCCCGACTTGCAGCGCTATTATCTGGTGGCCTGGTTAGTACTGGACTGCACGAGTGACCTGCTCTACCTACTGGACATCGTGGTGCGCTTCCACACTGGATTCTTGGAACAAGGCATACTGGTGGTGGACAAGGGTAGGATCTCGAGTCGCTACGTTCGCACCTGGAGCTTCTTCTTGGACCTGGCTTCCCTGTTACCCACGGAAGTGGCCTATGTGAGTCTGGGTCCGCACACGCCCACGCTGAGGCTGAACCGCTTTCTGCGGGTGCCCCGCCCCTTTGAGGCCTTTGACCGCATGGAGACCTGCACAGTTCACCCGAATGCCTTCCGCATCGCCAAGCTGATGCTTTACGTTTTTGCTGTCATCCATTGGAACAGCTGCCTATACTTTGCCCTGTCCCGGTACCTGGGCTTCGGGAGTGACGCCTGGGTGTACCCCGACCCCGTGCAGCCTGGCTTTGAGCAGCTGCGGCGCCAGTACCTCTATAGCTTTTACTTCTCCACGCTGATCCTGACCACCGTGGGCGATACGCCGCTGTCAGACCGGGAGGAGGAGTACCTCTTCATGGTGGGAGACTTCCTACCGGCCGTCATGGGTTTCACCACCATCATGGGTAGCATGAGCTCTGTCATCTACAACATGAACACTGCAGATGCAGCCTTCTACCCAGACCACGCCCTGGTGAAGAAATACATGAAGCTGCATTGCGTCAACCGCAGGCTGCAGCGACGAGTCATGGACTGGTACCAGCACCTGCAGATCAACAAGAAGATGACCAATGAGGTAGCCATCTTACAGCACTTGCCTGAGCGGTTGCGGGCAGAAGTGGCCGTGTCTGTACACCTGCCTACTCTGAGCCGGGTGCGGATCTTCCAGAACTGTGAGGCTGGCCTGCTGGAGGAGCTGGTGCT---GAAGCTGCAGCCCCAGACCTACTCACCAGGCAAACACATCGGCCGCAAGGGGGACACTGGCCGAGAGATGTACATCATCCAAGAGGGTCAGCCGGCTGTGGTAGCCGATGATGGTGTCACTCGGTATGCTGTGCCTGGTGCAGGGCTCTACTGTGGGGAGATCAGCATCATCAACATCAAAGGGAACATGTCTGGGAACCGCCGTACAGCCAACATCAAGAGTCTAGGTTATTCGGATCTGTTCTGCCTGAGCAAGGAGGACCTGCAGGAAGTGCTGAGCGAGTATCCACAGGCCCAGGCCGTCATGGAGGAAAAGGGCCGTGAGATCCTGCTCACAATGAACAAGTTGGACGTAAACGCCGAGGCAGCTGAGACCGCCCTACAGGAGGCCACGGAGGCCCAGCTGCGAGGCCTCGACCAGCAACTCGATGATCTGCAGACCAGGTTCGCACGACTCCTGGCTGAGCTGGAGTCCAGGGCACTCAAGATCGCCTATCGCATCGAGCGGCAGGAGTGGCAGACTCAGGAGTGGCCAATGCCTGAGGAACTGGCCGAGGCCGACCATGAGGGCAAACCTGGGGAGGGAACGTCCAAGGATGGAGAGGGCAGAGCTGGCCAGGAGGGACCCCCAAGCCCAGAGATGGCGGAGGACGAGCCGAAGCCGACCCAGCTGGACACGCCCCTGGTCCTGGGCGAGGACCTGACCAAGCAGATGCGGCTGCGCGTGGAGAGTCTGAAGCAGCGC------------------GGGGGGAGGAGCCAGGATGGCGAGAAGCTGCCGCCGCCAGCCGAGTCCATGTACCGCATCGACTTCATCCAGCAGCAGAGGCTG---------------GACGTCATGCTGGACAAGCCGGGCAAGGTCACCATCACGGGCACCTCCCAGATCTGGATGCCCGACCTCACCAACCTCATGACGCGGCAGCTGCTGGACCGCGCTGCCATCTTCTGGCGCAAGGAGGGCTCGGAAGCCATGGATTGGAATGAGGCCGACGCCCTGGAGTTTGGGGAGCGCCTGTCCGAGCTGGCCAAGATCCGCAAGGTCATGTACTTCCTCATCACCTTCAGCGAGGGCGTCGAGCCTGCCAGCCTCAAGGCCTCCGTGGTCTTTAGCCAGCTC
Sagmatias_obliquidens  ATGACAGAAAAAGCCAATGGAGTGAAGAGCTCCCTAGCCAATAACCACAGCCATCATGCACCTCCTGCCATCAAGGTCAATGGCGAAGATGACCACAGGACC---AGCAACAGGCCACAGTCTGCGGCCGACGATGACACCTCCTCACAACTACAGAGG---------------------CTGCAGAGGAGGGGTGGCTTCTGCAGGATTGCCTGCCTCGTGGGGGTCATCAGAGAGTGGGCCAACAAGAATTTCCACGAGAAGGAGCCCAGACCTGACTCGTTCCTTGAGCGTTTCTGTGGGCCTGAGCTCCAGACCGTGACGACACAGCAAGGAGATGGCAAAGGCGACAAGGACAGCGAGGGCAAGGGCAGCAAGAAGAAATGTGAAC---TATTTGTCTTGGGCCCAGCTGGGGACTGGTACTACCACNNNCTATTTGTCATCGCCATGCCTGTCCTCTACAGCTGGTGCCTTCTGGTGGCCAGAGCCT------GTGACCTACAGAAAGATTACTGCATAGTATGGCTGGTGCTGGACTACTTCTCAGATGTGGTCTACATCGCAGACCTCTTCATCNNNTTGCGCACAGGTTTCCTGGAGCAGGGGCTGCTGGTCAAAGATACCAAGATGTTGCGGGACAACTACATCCACACCCTGCAGTTCAAGCTGGATGTGGCTTCCATCATCCCTACAGACCTGATCTATTTTGCTGTGGGCATCCACAGACCTGAGCTGCGCTTCAACCGCCTGCTACACTTTGCCCGGATGTTTGAGTTCTTTGACCGCACTGAGACACACACCAGCCACCACAACATCTTCCACATCAGCAACCTGGTCCTCTACATCTTGGTCATCATCTGCTGGAATGCCTGCATCTACTACGCCATCTCCAAGTCCATTGGTTTTGGGGTCGACACCTGGGTTTACTCCAACATCATTGACCCTGAGTATGGCTACCTGTCTAGGGAATGCATCTATTGCCTTTACTGGTCTACACTGACCCTCACCACCATTGGGGTGACACCACCCCCCGTAAAAGATGAGGAGTACCTATTTGTCATCTTTGATTTCCCGATTGGTGTCCTCATCTTTGCCACCATCGTGGGTAACGTGGGCTCCATGATCTCCAACATGAACGCCACCCGGGCTGAGTTCCAGGCCAAGATCGATGCCGTCAAACACTATATGCAGTTCCAAAAGGTCAGCAAGGAGATGGAAGCCAAGGTCATTAGGTGGTTTGACTACCTCTGGACCAAAAGGAAGAGTGTGGATGAGCGGGAAGTTCTCAAGAAGCTGCCATCCAAGCTGAGGGCTGAGATAGCCATCAACGTCCACCTGTTCACACTCAAGAAAGTGTGCATCTTTCAGGATTGTGAGGCTGGCCTGCTGGTGGAGCTGGTATTAAAGCTCCATCCTCAGGTCTTCAGTCCTGGGGATTACNNNNNNNNNNAAGGGGGTATTGGGAAGGAGATGTACATAATCAAGGAAGGAAAATTGGCAGTGGTGGCTGATGATGGTGTCACTCAGTATGCCCTGCTCTTGGCTGGGAGTTGCTTTGGAGAGATCAGTATTCTTAACATTAAAGGCAGCAAAACGGGCAATCGACGCACAGCCAATATCCGAAGCCTTGGCTACTCAGATCTCTTCTGCTTGTCCAAGGATGATCTTATGGAAGCTGTGACGGAGTACCCTGATGCCAAGAGGGTCTTGGAGGAGAGAGGCCGGGAGATCTTGATGAAGGAGGGATTGCTGGATGAGAATGAGGTGGCAGCCAGCATCGAGGCGGATGTGCAGAAGAAGCTAGAACAGCTGGAAACCAACATGGAGACCTTGTACACTCGCTTTCCCTGCCTGCTGGCTGAGTACCCAGGGGCCCAGCAGAAGCTCAGGCAGCGCATCATGGTTTTGGAAACCAAGATGAAGCAGAATAATGAG---GATGACTACCTGTCAGATGGAATGAATAGCCCCAAGCCAGCTGCTGCTGAGAAGCCAATGAGCCAGGACAGCAAAGTGAAGACGACAGAGTCCAGCAGTTCTGTCCCACCCAAGGCCAGGAAGTTGCTGCCTGTCCTGGACCCATCTGGGGATTACTACTACTGGTGGCTGAACACTATGGTCTTCCCAGTAATGTATAACCTCATCATCGTCGTGTGCAGAGCCTGCTTCCCCGACTTGCAGCGCTATTATCTGGTGGCCTGGTTAGTACTGGACTGCACGAGTGACCTGCTCTACCTACTGGACATCGTGGTGCGCTTCCACACTGGATTCTTGGAACAAGGCATACTGGTGGTGGACNAGGGTAGGATCTCGAGTCGCTACGTTCGCACCTGGAGCTTCTTCCTGGACCTGGCTTCCCTGTTACCCACGGAAGTGGCCTATGTGAGTCTGGGTCCGCACACGCCCACGCTGAGGCTGAACGGCTTTCTGCGGGTGCCCCGCCTCTCTGAGGCCTTTGACCGCATGGAGACCTGCACAGTTCACCCGAATGCCTTCCGCATCGCCAAGCTGATGCTTTACGTTTTTGCTGTCATCCATTGGAACAGCTGCCTATACTTTGCCCTGTCCCAGTACCTGGGCTTCGGGAGTGACGCCTGGGTGTACCCCGACCCCGCGCAGCCTGGCTTTGAGCAGCTGTGGCGCCAGTACCTCTATAGCTTTCACTTCTCCACGCTGATCCTGACCACCGTGGGCGATACGCCGCTGCCAGACCGG---GAGGAGTACCTCTTCGTGGTGGGAGACTTCCTACTGGCCGTCATGGGTTTCGCCACCATCATGGGTAGCATGAGCTCTGTCATCTACAACATGAACACTGCAGATGCAGCCTTCTACCCAGACCACGCCCTGGTGAAGAAATACATGAAGCTGCATCACGTCAACCGCAGGCTGCAGCGGCGAGTCATGGACTGGTACCAGCACCTGCAGATCAACAAGAAGATGACCAATGAGGTAGCCATCTTACAGCACTTGCCTGAGCGGTTGAGGGCAGAAGTGGCCGTGTCTGTACACCTGCCTACTCTGAGCCGGGTGCGGATCTTCCAGAACTGTGAGGCCGGCCTGCTGGAGGAGCTGGTGCT---GAAGCTGCAGCCCCAGACCTACTCACCAGGCAAATACGTCCGCCGCAAGGGGGACACTGGCCGAGAGATGTACATCATCCGAGAGGGTCAGCTGGCTGTGGTAGCCGATGATGGTGTCACTCAGTATGCTGTGCTTTGTGCAGGGCTCTACTTTGGGGAGATCAGCATCATCGACATCAAAGGGAACATGTCTGGGAACCGCCGTACAGCCAACATCAAGAGTCTAGGTTATTCGGATCTGTTCTGCCTGAGCAAGGAGGACCTGCAGGAAGTGCTGAGCGAGTATCCACAGGCCCAGGCCGTCATGGAGGAAAAGGGCCGTGAGATCCTGCTCAAAATGAACAAGTTGGATGTAAATGCCGAGGCAGCTGAGACCACCCTACAGGAGGCCACAGAGGCCCAGCTGCGAGGCCTCGACCAGCATCTCGATGATCTACAGACCAGGTTCGCACGACTCCTGGCTGAGCTGGAGTCCAGGGCGCTCAAGATCGCCTATCGCATCGAGCAGCTGGAGTGGCAGACTCAGGAGTGGCCAATGCCTGAGGAACTGGCCGAGGCCGACCATGAGGGCGAACCTGGGGAGGGAACGTCCAAGGATGGAGAGGGCAGAGCTGGCCAGGAGGGACCCCCAAGCCCACAGATGGCGGAGGACGAGCCGAAGCCGACCCAGCTGGACACGCCCCTGGTCCTGGGCGAGGACCTGACCAAGCAGCTGCGGCTGCGCGTGGAGAGTCTGAAGCAGCGCGGGGGGAAGCGCCAGGATGGGGGGAAGCGCCAGGATGGCGAGAAGCTG---CCGCCAGCCGAGTCCACGTACCGCATCGACTTCATCCAGCAGCAGAGGCTG---------------GACGGCGTGCTGGACAAGCCGGGCAAGGTCACCATCACGGGCACCTCCCAGATCTGGATGCCCGATCTCACCAACCTCATGACGCGGCAGCTGCTGGACCCCGCTGCCATCTTCTGGCGCAAGGAGGACTCGGAAGCCATGGATTGGAATGAGGCCGACGCCCTGGAGTTTGGGGAGCGCCTGTCCGAGCTGGCCAAGATCCGCAAGGTCATGTACTTCCTCATCACCTTCAGCGAGGGCGTCGAGCCTGCCAACCTCAAGGCCTCCGTGGTCTTTAGCCAGCTC
Sagmatias_obscurus  ATGACAGAAAAAGCCAATGGAGTGAAGAGCTCCCTAGCCAATAACCACAGCCATCATGCACCTCCTGCCATCAAGGTCAATGGCGAAGATGACCACAGGACC---AGCAACAGGCCACAGTCTGCGGCCGACGATGACACCTCCTCACAACTACAGAGG---------------------CTGCAGAGGAGGGGTGGCTTCTGCAGGATTGCCTGCCTCGTGGGGGTCATCAGAGAGTGGGCCAACAAGAATTTCCACGAGGAGGAGCCCAGACCTGACTCGTTCCTTGAGCGTTTCTGTGGGCCTGAGCTCCAGACCGTGACGACACAGCAAGGAGATGGCAAAGGCGACAAGGACAGCGAGGGCAAGGGCAGCAAGAAGAAATGTGAAC---TATTTGTCTTGGGCCCAGCTGGGGACTGGTACTACCACNNNCTATTTGTCATCGCCATGCCTGTCCTCTACAGCTGGTGCCTTCTGGTGGCCAGAGCCT------GTGACCTACAGAAAGATTACTGCATAGTATGGCTGGTGCTGGACTACTTCTCAGATGTGGTCTACATCGCAGACCTCTTCATCNNNTTGCGCACAGGTTTCCTGGAGCAGGGGCTGCTGGTCAAAGATACCAAGATGTTGCGGGACAACTACATCCACACCCTGCAGTTCAAGCTGGATGTGGCTTCCATCATCCCTACAGACCTGATCTATTTTGCTGTGGGCATCCACAGACCTGAGCTGCGCTTCAACCGCCTGCTACACTTTGCCCGGATGTTTGAGTTCTTTGACCGCACTGAGACACACACCAGCCACCACAACATCTTCCACATCAGCAACCTGGTCCTCTACATCTTGGTCATCATCTGCTGGAATGCCTGCATCTACTACGCCATCTCCAAGTCCATTGGTTTTGGGGTCGACACCTGGGTTTACTCCAACATCATTGACCCTGAGTATGGCTACCTGTCTAGGGAATGCATCTATTGCCTTTACTGGTCTACACTGACCCTCACCACCATTGGGGTGACACCACCCCCCGTAAAAGATGAGGAGTACCTATTTGTCATCTTTGATTTCCCGATTGGTGTCCTCATCTTTGCCACCATCGTGGGTAACGTGGGCTCCATGATCTCCAACATGAACGCCACCCGGGCTGAGTTCCAGGCCAAGATCGATGCCGTCAAACACTATATGCAGTTCCAAAAGGTCAGCAAGGAGATGGAAGCCAAGGTCATTAGGTGGTTTGACTACCTCTGGACCAAAAGGAAGAGTGTGGATGAGCGGGAAGTTCTCAAGAAGCTGCCATCCAAGCTGAGGGCTGAGATAGCCATCAACGTCCACCTGTTCACACTCAAGAAAGTGTGCATCTTTCAGGATTGTGAGGCTGGCCTGCTGGTGGAGCTGGTATTAAAGCTCCATCCTCAGGTCTTCAGTCCTGGGGATTACNNNNNNNNNNAAGGGGGTATTGGGAAGGAGATGTACATAATCAAGGAAGGAAAATTGGCAGTGGTGGCTGATGATGGTGTCACTCAGTATGCCCTGCTCTTGGCTGGGAGTTGCTTTGGAGAGATCAGTATTCTTAACATTAAAGGCAGCAAAACGGGCAATCAACGCACAGCCAATATCCGAAGCCTTGGCTACTCAGATCTCTTCTGCTTGTCCAAGGATGATCTTATGGAAGCTGTGACGGAGTACCCTGATGCCAAGAGGGTCTTGGAGGAGAGAGGCCGGGAGATCTTGATGAAGGAGGGATTGCTGGATGAGAATGAGGTGGCAGCCAGCATCGAGGCGGATGTGCAGAAGAAGCTAGAACAGCTGGAAACCAACATGGAGACCTTGTACACTCGCTTTCCCTGCCTGCTGGCTGAGTACCCAGGGGCCCAGCAGAAGCTCAGGCAGCGCATCATGGTTTTGGAAACCAAGATGAAGCAGAATAATGAG---GATGACTACCTGTCAGATGGAATGAATAGCCCCAAGCCAGCTGCTGCTGAGAAGCCAATGAGCCAGGACAGCAAAGTGAAGACGACAGAGTCCAGCAGTTCTGTCCCACCCAAGGCCAGGAAGTTGCTGCCTGTCCTGGACCCATCTGGGGATTACTACTACTGGTGGCTGAACACTATGGTCTTCCCAGTAATGTATAACCTCATCATCGTCGTGTGCAGAGCCTGCTTCCCCGACTTGCAGCGCTATTGTCTGGTGGCCTGGTTAGTASTGGACTGCACGAGTGACCTGCTCTACCTACTGGACATCGTGGTGCGCTTCCACACTGGATTCTTGGAACAAGGCATACTGGTGGTGGACNAGGGTAGGATCTCGAGTCGCTACGTTCGCACCTGGAGCTTCTTCCTGGACCTGGCTTCCCTGTTACCCACGGAAGTGGCCTATGTGAGTCTGGGTCCGCACACGCCCACGCTGAGGCTGAATGGCTTTCTGCGGGTGCCCCGCCTCTCTGAGGCCTTTGACCGCATGGAGACCTGCACAGTTCACCCGAATGCCTTCCGCATCGCCAAGCTGATGCTTTACGTTTTTGCTGTCATCCATTGGAACAGCTGCCTATACTTTGCCCTGTCCCGGTACCTGGGCTTCGGGAGTGACGCCTGGGTGTACCCCGACCCCGCGCAGCCTGGCTTTGAGCAGCTGTGGCGCCAGTACCTCTATAGCTTTCACTTCTCCACGCTGATCCTGACCACCGTGGGCGATACGCCGCTGCCAGACCGG---GAGGAGTACCTCTTCGTGGTGGGAGACTTCCTACTGGCCGTCATGGGTTTCGCCACCATCATGGGTAGCATGAGCTCTGTCATCTACAACATGAACACTGCAGATGCAGCCTTCTACCCAGACCACGCCCTGGTGAAGAAATACATGAAGCTGCATCACGTCAACCGCAGGCTGCAGCGGCGAGTCATGGACTGGTACCAGCACCTGCAGATCAACAAGAAGATGACCAATGAGGTAGCCATCTTACAGCACTTGCCTGAGCGGTTGAGGGCAGAAGTGGCCGTGTCTGTACACCTGCCTACTCTGAGCCGGGTGCGGATCTTCCAGAACTGTGAGGCCGGCCTGCTGGAGGAGCTGGTGCT---GAAGCTGCAGCCCCAGACCTACTCACCAGGCAAATACGTCCGCTGCAAGGGGGACACTGGCCGAGAGATGTACATCATCCGAGAGGGTCAGCTGGCTGTGGTAGCCGATGATGGTGTCACTCAGTATGCTGTGCTTGGTGCAGGGCTCTACTTTGGGGAGATCAGCATCATCGACATCAAAGGGAACATGTCTGGGAACCGCCGTACAGCCAACATCAAGAGTCTAGGTTATTCGGATCTGTTCTGCCTGAGCAAGGAGGACCTGCAGGAAGTGCTGAGCGAGTATCCACAGGCCCAGGCCGTCATGGAGGAAAAGGGCCGTGAGATCCTGCTCAAAATGAACAAGTTGGATGTAAATGCCGAGGCAGCTGAGACCACCCTACAGGAGGCCACAGAGGCCCAGCTGCGAGGCCTCGACCAGCAACTCGATGATCTACAGACCAGGTTCGCACGACTCCTGGCTGAGCTGGAGTCCAGGGCGCTCAAGATCGCCTATCGCATCGAGCAGCTGGAGTGGCAGACTCAGGAGTGGCCAATGCCTGAGGAACTGGCCGAGACCGACCATGAGGGCGAACCTGGGGAGGGAACGTCCAAGGATGGAGAGGGCAGAGCTGGCCAGGAGGGACCCCCAAGCCCACAGATGGCGGAGGACGAGCCGAAGCCGACCCAGCTGGACACGCCCCTGGTCCTGGGCGAGGACCTGACCAAGCAGCTGCGGCTGCGCGTGGAGAGTCTGAAGCAGCGCGGGGGGAAGCGCCAGGATGGGGGGAAGCGCCAGGATGGCGAGAAGCTG---CCGCCAGCCGAGTCCACGTACCGCATCGACTTCATCCAGCAGCAGAGGCTG---------------GACGGCGTGCTGGACAAGCCGGGCAAGGTCACCATCACGGGCACCTCCCAGATCTGGATGCCCGATCTCACCAACCTCATGACGCGGCAGCTGCTGGACCCCGCTGCCATCTTCTGGCGCAAGGAGGACTCGGAAGCCATGGATTGGAATGAGGCCGACGCCCTGGAGTTTGGGGAGCGCCTGTCCGAGCTGGCCAAGATCCGCAAGGTCATGTACTTCCTCATCACCTTCAGCGAGGGCGTCGAGCCTGCCAACCTCAAGGCCTCCGTGGTCTTTAGCCAGCTC
Sousa_chinensis  ATGACAGAAAAAGCCAATGGAGTGAAGAGCTCCCTAGCCAATAACCACAGCCATCATGCACCTCCTGCCATCAAGGTCAATGGCGAAGATGACCACAGGACC---AGCAACAGGCCACAGTCTGCGGCCGACGATGACACCTCCTCACAACTACAGAGG---------------------CTGCAGAGGAGGGGTGGCTTCTGCAGGATTGCCTGCCTGGTGGGGGTCATCAGAGAGTGGGCCAACAAGAATTTCCATGAGGAGGAGCCCAGACCTGACTCGTTCCTTGAGCGTTTCTGTGGGCCTGAGCTCCAGACCGTGACGACACAGCAAGGAGATGGCAAAGGGGACAAGGACAGCGAGGGCAAGGGCAGCAAGAAGAAATGTGAAC---TATTTGTCTTGGACCCAGCTGGGGACTGGTACTACCGCNNNCTATTTGTCATCTCCATGCCTGTCCTCTACAGCTGGTGCCTTCTGGTGGCCAGAGCCNNNTTCAGTGACCTACAGAAAGATTACTACATAGTGTGGCTGATGCTGGACTACTTCTCAGATGTGGTCTGCATCGCAGACCTCTTCATCCGATTGCGCACAGGTTTCCTGGAGCAGGGGCTGCTGGTCAAAGATACCAAGATGTTGCAGGACAACTACATCCACACCCTGCAGTTCAAGCTGGATGTGGCTTCCATCATCCCTACAGACCTGATCTATTTTGCTGTGGGCATCCACAGACCTGAGCTGCGCTTCAACCGCCTGCTACACTTTGCCTGGATGTTTGAGTTCTTTGACCGCACTGAGACACGCACCAGCCACCACAACATCTTCCACATCAGCAACCTGGTCCTCTACATCTTGGTCATCATCTGCTGGAATGCCTGCATCTACTACGCCATCTCCAAGTCCATTGGTTTTGGGGTCGACACCTGGGTTTACTCCAACATCATTGACCCTGAGTATGGCTACCTGTCTAGGGAATGCATCTATTGCCTTTACTGGTCTACACTGACCCTCACCACCATTGGGGTGACACCACCCCCCGTAAAAGATGAGGAGTACCTATTTGTCATCTTTGATTTCCCGATTGGTGTCCTCATCTTTGCCACCATCGTGGGTAACGTGGGCTCCATGATCTCCAACATGAACGCCACCCGGGCTGAGTTCCAGGCCAAGATCGATGCCGTCAAACACTATATGCAGTTCCAAAAGGTCAGCAAGGAGATGGAAGCCAAGGTCATTAGGTGGTTTGACTACCTCTGGACCAATAAGAAGAGTGTGGATGAGCGGGAAGTTCTCAAGAAGCTGCCATCCAAGCTGAGGGCTGAGATAGCCATCAACGTCCACCTGTCCACACTCAAGAAAGTGTGCATCTTTCAGGATTGTGAGGCTGGCCTGCTGGTGGAGCTGGTATTAAAGCTCCATCCTCAGGTCTTCAGTCCTGGGGATTACNNNNNNNNNNAAGGGGGTATTGGGAAGGAGATGTACATAATCAAGGAAGGAAAATTGGCAGTGGTGGCTGATGATGGTGTCACTCAGTATGCCCTGCTCTTGGCTGGGAGTTGCTTTGGAGAGATCAGTATTCTTAACATTAAAAGCAGCAAAACGGGCAATCGACGCACAGCCAATATCCGAAGCCTTGGCTACTCAGATCTCTTCTGCTTGTCCAAGGATGATCTTATGGAAGCTGTGATGGAGTACCCTGATGCCAAGAGGGTCTTGGAGGAGAGAGGCCGGGAGATCTTGATGAAGGAGGGATTGCTGGATGAGAATGAGGTGGCAGCCAGCATCGAGGCGGATGTGCAGAAGAAGCTAGAACAGCTGGAAACCAACATGGAGACCTTGTACACTCGCTTTCCCTGCCTGCTGGCTGAGTACCCAGGGGCCCAGCAGAAGCTCAGGCAGCGCATCATGGTTTTGGAAACCAAGATGAAGCAGAATAATGAG---GATGACTACCTGTCAGATGGAATGAATAGCCCCAAGCCAGCTGCTGCTGAGAAGCCAATGAGCCAGGACAGCAAAGTGAAGACGACAGAGTCCAGCAGTTCTGCCCCACCCAAGGCCAGGAAGTTGCTGCCTGTCCTGGACCCATCTGGGGATTACTACTACTGGTGGCTGAACACTATGGTCTTCCCAGTAATGTATAACCTCATCATCGTCGTGTGCAGAGCCTGCTTCCCCGACTTGCAGCGCTATTATCTGGTGGCCTGGTTAGTACTGGACTGCACGAGTGACCTGCTCTACCTACTGGACATCGTGGTGCGCTTCCACACTGGATTCTTGGAACAAGGCATACTGGTGGTGGACNAGGGTAGGATCTCGAGTCGCTACGTTCGCACCTGGAGCTTCTTCCTGGACCTGGCTTCCCTGTTACCCACGGAAGTGGCCTATGTGAGTCTGGGTCCGCACACGCCCACGCTGAGGCTGAATGGCTTTCTGCGGGTGCCCCGCCTCTCTGAGGCCTTTGACCGCATGGAGACCTGCACAGTTCACCCGAATGCCTTCCGCATCGCCAAGCTGATGCTTTACGTTTTTGCTGTCATCCATTGGAACTTCTGCCTATACTTTGCCCTGTCCCGGTACCTGGGCTTCGGGAGTGACGCCTGGGTGTACCCCGACCCCGCGCAGCCTGGCTTTGAGCAGCTGTGGCGCCAGTACCTCTATAGCTTTCACTTCTCCACGCTGATCCTGACCACCGTGGGCGATACGCCGCTGCCAGACCGGGAGGAGGAGTACCTCTTCGTTGTGGGAGACTTCCTACTGGCCGTCATGGGTTTCGCCACCATCATGGGTAGCATGAGCTCTGTCATCTACAACATGAACACTGCAGATGCAGCCTTCTACCCAGACCACGCCCTGGTGAAGAAATACATGAAGCTGCATCACGTCAACCGCAGGCTGCAGCGGCGAGTCATGGACTGGTACCAGCACCTGCAGATCAACAAGAAGATGACCAATGAGGTAGCCATCTTACAGCACTTGCCTGAGCGGTTGAGGGCAGAAGTGGCCGTGTCTGTACACCTGCCTACTCTGAGCCGGGTGCGGATCTTCCAGAACTGTGAGGCCGGCCTGCTGGAGGAGCTGGTGCT---GAAGCTGCAGCCCCAGACCTACTCACCAGGCAAATACGTCTGCCGCAAGGGGGACACTGGCCGAGAGATGTACATCATCCGAGAGGGTCAGCCGGCTGTGGTAGCCGATGATGGTGTCACTCGGTATGCTGTGCCTGGTGCAGGGCTCTACTGTGGGGAGATCAGCATCATCGACATCAAAGGGAACATGTCTGGGAACCGCCCTACAGCCAACATCAAGAGTCTAGGTTATTCGGATCTGTCCTGCCTGAGCAAGGAGGACCTGCAGGAAGTGCTGAGCGAGTATCCACAGGCCCAGGCCGTCATGGAGGAAAAGGGCCGTGAGATCCTGCTCACAATGAACAAGTTGGACGTAAATGCCGAGGCAGCTGAGACCGCCCTACAGGAGGCCACGGAGGCCCAGCTGCGAGGCCTCGACCAGCAACTCGATGATCTGCAGACCATGTTCGCACGACTCCTGGCTGAGCTGGAGTCCAGGGCACTCAAGATCGCCTATCGCATCGAGTGGCTGGAGTGGCAGACTCAGGAGTGGCCAATGCCTGAGGAACTGGCCGAGGCCGACCATGAGGGCGAACCTGGGGAGGGAACGTCCAAGGATGGAGAGGGCAGAGCTGGCCAGGAGGGACCCCCAAGCCCAGAGATGGCGGAGGACGAGCCGAAGCCGACCCAGCTGGACACGCCCCTGGTCCTGGGCGAGGACCTGACCAAGCAGATGCGGCTGCGCGTGGAGAGTCTGAAGCAGCGT------------------GGGGGGAAGCGCCAGGATGGCGAGAAGCTGCCGCCGCCAGCCGAGTCCATGTACCGCATCGACTTCATCCAGCAGCAGAGGCTG---------------GACGTCGTGCTGGACAAGCCGGGCAAGGTCACCATCACGGGCACCTCCCAGATCTGGATGCCCGACCTCACCAACCTCATGACGCGGCAGCTGCTGGACCGCGCTGCCATCTTCTGGCGCAAGGAGGACTCGGAAGCCATGGATTGGAATGAGGCCGACGCCCTGGAGTTTGGGGAGCGCCTGTCCGAGCTGGCCACGATCCGCAAGGTCATGTACTTCCTCATCACCTTCAGCGAGGGCGTCGAGCCTGCCAACCTCAAGGCCTCCGTGGTCTTTAGCCAGCTC
[truncated: 59,593 more chars]
