# Supplementary material for: Molecular Evidence for the Parallel Evolution of Anosmia in Multiple Odontoceti (Toothed Whales) Clades
Source: Genes (Basel). 2026 May 31;17(6):651. doi: 10.3390/genes17060651 (PMC13299492; doi:10.3390/genes17060651)
Supplement: Supplementary file 1 [file genes-17-00651-s001.zip › PAML files/CNGA2paml.phy]

107 2001
Aepyceros_melampus  ATGACAGAAAAAGCCAATGGCGTGAAGAGCTCCCCAGCCAATAACCACAACCACCATGCCCCTCCTGCCATCAAGGCCAATGGCAAAGATGACCACAGGGCC---AGCAGCCGGCCACAGTCTGCGACTGATGATGACACCTCCTCAGAGCTACAGCGACTGGCAGAGATGGATGCCCCGCAGCAGAGGAGGCATGGCTTCCGCAGGATTGCCCGCCTGGTGGGGGTCCTCAGAGAGTGGGCTAACAGGAACTTCCGTGAGGAGGAGCCTAGACCTGACTCGTTCCTTGAGCGTTTCCGGGGGCCTGAGCTCCACACCGTGACAACACAGCAAGGGGACGGCAAAGGCGACAAGGACGGCGAGGGCAAGGGCACCAAGAAGAAGTTTGAAC---TCTTTGTCTTGGACCCAGCCGGGGACTGGTACTACCGCTGGCTTTTTCTCATTGCCTTGCCCGTCCTCTACAACTGGTGCCTATTGGTGGCCAGAGCCTGCTTCAGTGACCTGCAGAAAGGTTACTACATAGTGTGGCTGGTGCTGGATTACGTCTCAGATGGGGTCTACATCGCAGACCTCTTCATCCGACTGCGCACAGGTTTCTTGGAGCAAGGGCTACTGGTGAAAGACACCAAGAAGTTGCGGGACAACTATATCCACACCATGCAGTTCAAGCTGGATGTGGCCTCCATCATCCCTACAGACCTGATCTATTTTGCTGTGGGGATCCACAACCCTGAGGTGCGTTTCAACCGCCTGCTACACTTTGCCCGCATGTTTGAGTTCTTTGACCGCACTGAGACACGCACCAGCTACCCCAACATCTTCCGAATCAGCAACCTGATCCTCTACATCTTGGTCATCATCCACTGGAATGCCTGCATCTACTATGCCATCTCCAAGTCCATCGGCTTTGGGGTAGACACCTGGGTTTACCCCAACATCACTGACCCCGAGTATGGCTACCTGTCTAGGGAGTACATCTATTGCCTTTACTGGTCTACACTGACCCTCACCACCATTGGGGAGACACCACCTCCTGTAAAGGATGAGGAGTATCTGTTTGTCATCTTTGACTTCCTGATTGGTGTCCTCATCTTTGCCACCATCGTGGGAAATGTGGGCTCCATGATCTCCAACATGAATGCCACCCGGGCTGAGTTCCAGGCCAAGATTGATGCCGTCAAACATTATATGCAGTTCCGAAAGGTCAGCAAGGAGATGGAAGCCAAGGTCATTAGGTGGTTTGACTACTTGTGGACCAATAAGAAGAGTGTGGATGAGAGGGAAGTCCTCAAAAACCTGCCAGCCAAGCTTAGGGCTGAGATAGCCATCAACGTCCACCTGTCCACACTCAAGAAAGTGCGCATCTTTCAGGACTGTGAGGCTGGCCTGCTGGTGGAACTGGTATTAAAGCTCCGGCCTCAGGTCTTCAGCCCTGGGGACTACATTTGCCGCAAGGGGGATATTGGGAAGGAGATGTACATAATCAAGGAGGGAAAACTGGCAGTAGTGGCTGATGATGGTGTCACTCAGTATGCCCTGCTCTCGGCTGGGAGTTGCTTTGGAGAAATCAGTATCCTTAATATTAAGGGCAGCAAGATGGGCAATCGGCGCACAGCCAACATCCGCAGTCTTGGCTACTCTGATCTGTTCTGCTTGTCGAAGGATGATCTTATGGAAGCTGTGACTGAGTACCCTGATGCCAAGAGGGTCTTGGAGGAGAGAGGCCGGGAGATTCTGATGAAGGAGGGCTTGTTGGATGAGAATGAGGTGGCAGCCAGCATGGAAGTAGATGTGCAGGAAAAGCTAGAACAGCTGGAGACCAACATGGACACCTTGTACACTCGTTTTGCCCGCCTGCTGGCCGAGTACACAGGAGCCCAGCAGAAGCTCAAGCAGCGCATCACAGTTTTGGAAACCAAGATGAAGCAGAATAATGAG---GATGACTACCTGTCAGATGGGCTGAACAGCCCGGAGCCA---CCTGCTGAGAAGGCA
Antilocapra_americana  ATGACAGAAAAAGCCAATGGCGTGAAGAGCTCCCCAGCCAATAACCACAACCACCATGCCCCTCCTGCCATCAAAGCCAATGGCAAAGATGACCACAGGGCC---AGCAGCCGGCCACAGTCTGCGGCTGATGATGACACCTCCTCAGAGCTACAGCAACTGGCAGAGATGGATGCCCCCCAGCAGAGGAGGGGTGGCTTCCGCAGGATTGCCCGCCTGGTGGGGGTCCTCAGAGAGTGGGCAAACAGGAACTTCCGTGAGGAGGAGCCTAGACCTGACTCGTTCCTTGAGCGTTTCCGGGGGCCTGAGCTCCACAGCGTGACAACACAGCAAGGGGACGGCAAAGGCGACAAGGACGGCGAGGGCAAGGGCACCAAGAAGAAGTTTGAAC---TCTTTGTCTTGGACCCAGCCGGGGACTGGTACTACCGCTGGCTGTTTCTCATTGCCTTGCCCGTCCTCTACAACTGGTGCCTACTGGTGGCCAGAGCCTGCTTCAGTGACCTGCAGAAAGGTTACTACTTAGTGTGGCTGGTGCTGGATTACGTCTCAGATGTGGTCTACATCGCAGACCTCTTCATCCGATTGCGCACAGGTTTCTTGGAACAGGGCCTGCTGGTGAAAGACACCAAGAAGTTGCGGGACAACTATATCCACACCATGCAGTTCAAGCTGGATGTGGCCTCTATAATCCCTACAGACCTGATCTATTTTGCTGTGGGGATCCACAATCCTGAGGTGCGCTTCAACCGCCTGCTACATTTTGCCCGTATGTTTGAGTTCTTTGACCGCACTGAGACACGCACCAGCTACCCCAACATCTTCCGAATCAGCAACCTGGTCCTCTACATCTTGGTCATCATCCACTGGAATGCCTGCATCTACTATGCCATCTCCAAGTCCATCGGCTTTGGGGTCGACACCTGGGTTTACCCCAACATCACTGACCCTGAGTATGGCTACCTGTCTAGGGAGTACATCTATTGCCTTTACTGGTCTACACTGACCCTCACCACAATTGGGGAGACACCACCCCCTGTAAAGGATGAGGAGTACCTGTTTGTCATCTTTGACTTCTTGATTGGTGTCCTCATCTTTGCCACCATCGTTGGAAATGTGGGCTCCATGATCTCCAACATGAATGCCACCCGGGCTGAGTTCCAGGCCAAGATTGATGCCGTCAAACATTATATGCAGTTCCGAAAGGTCAGCAAGGAGATGGAAGCCAAGGTCATTAGGTGGTTTGACTACTTGTGGACCAATAAGAAGAGTGTGGATGAGCGGGAAGTCCTCAAAAACCTGCCAGCCAAGCTTAGGGCTGAGATAGCCATCAATGTCCACCTGTCCACACTCAAGAAAGTGCGCATCTTTCAGGACTGTGAGGCTGGCCTGCTGGTGGAACTGGTATTAAAGCTCCGGCCTCAGGTCTTCAGCCCTGGGGACTACATTTGCCGCAAGGGGGATATTGGGAAGGAGATGTACATAATCAAGGAGGGAAAATTGGCAGTGGTGGCTGATGATGGTATCACTCAATATGCCCTGCTCTCGGCTGGGAGTTGCTTTGGAGAGATCAGTATTCTTAATATTAAGGGCAGCAAAATGGGCAATCGGCGCACAGCCAACATACGCAGTCTTGGCTACTCTGATCTCTTCTGCTTGTCCAAGGATGACCTTATGGAAGCTGTGACTGAGTACCCTGATGCCAAGAGGGTCTTGGAGGAGAGAGGCCGGGAAATTCTGATGAAGGAGGGCTTGTTGGATGAGAATGAGGTGGCAGCCAGCATGGAGGTAGATGTGCAGGAGAAGCTAGAACAGCTGGAGACAAACATGGACACCTTGTACACTCGTTTTGCCCGCCTGCTGGCTGAGTACACAGGAGCCCAGCAGAAGCTCAAGCAGCGCATCACAGTTTTGGAAACCAAGATGAAGCAGAATAATGAG---GATGATTACCTGTCAGATGGGATGAACAGCCCAGAGCCA---CCTGACAAGAAGCCA
Axis_porcinus  ATGACAGAAAAAGCCAATGGTGTGAAGAGCTCCCCAGCCAATAACCACAACCACCGTGCCCCTCCTGCCATCAAGGCCAATGGCAAAGATGACCACAGGGCC---AGCAGCCGGCCACAGTCTGCGGCCGATGATGACACCTCCTCAGAGCTACAGCGACTGGCAGAGATGGACGCCCCCCAGCAGAGGAGGGGTGGCTTCCGCAGGATTGCCCGCCTGGTGGGAGTCCTCAGAGAGTGGGCTAACAGGAACTTCCGTGAGGAGGAGCCCAGACCTGACTCGTTCCTTGAGCGTTTCCGGGGGCCTGAGCTCCACACCGTGACGACACAGCAAGGGGACAGCAAAGGCGACAAGGACGGCGAGGGCAG------CAAAAAGAAGTTTGAAC---TCTTTGTCTTGGACCCAGCTGGGGACTGGTACTACCGCTGGCTGTTTCTCATTGCCTTGCCTGTCCTCTACAACTGGTGCCTACTGGTGGCCAGAGCCTGCTTCAGTGACCTGCAGAAAGGTTACTACATAGTGTGGCTGGTGCTGGATTACGTCTCAGATGTGATCTACATTGCAGACCTCTTCATTCGACTGCGCACAGGTTTCTTGGAGCAGGGGCTACTGGTGAGAGACACAAAGAAGTTGCGGGACAACTACATCCACACCATGCAGTTCAAGCTGGATGTAGCCTCCATCATCCCTACAGACCTGATCTATTTTGCTGTGGGGATCCACAACCCTGAGGTGCGCTTCAACCGCCTACTACACTTTGCCCGCATGTTTGAGTTCTTTGACCGCACTGAGACACGCACTAGCTACCCCAACATCTTTCGAATCAGCAACCTGGTCCTCTACATCTTGGTCATCATCCACTGGAATGCCTGCATCTACTATGCCATCTCCAAGTCCATCGGCTTTGGAGTCGACACCTGGGTTTACCCCAACATCACTGACCCTGAGTATGGCTACCTGTCTAGGGAGTACATCTATTGCCTTTACTGGTCCACACTGACCCTCACCACCATTGGGGAGACACCACCCCCTGTAAAGGATGAGGAGTACCTGTTTGTCATCTTTGACTTCCTAATTGGTGTCCTCATCTTTGCCACCATCGTGGGAAATGTGGGCTCCATGATCTCCAACATGAATGCCACCCGGGCTGAGTTTCAGGCCAAGATTGATGCCGTCAAACATTATATGCAGTTCCGAAAGGTCAGCAAGGAGATGGAAGCCAAGGTCATTAGGTGGTTTGACTACTTGTGGACCAATAAGAAGAGTGTGGATGAGCGGGAAGTCCTCAAAAACCTGCCAGCCAAGCTTAGGGCTGAGATAGCCATCAACGTCCACCTGTCCACACTCAAGAAAGTGCGCATCTTTCAGGACTGTGAGGCTGGCCTGCTGGTGGAACTGGTGTTAAAGCTCCGGCCTCAGGTCTTCAGCCCTGGGGACTACATTTGCCGCAAGGGGGATATTGGGAAGGAGATGTACATAATCAAGGAGGGAAAATTGGCAGTGGTGGCTGATGACGGTGTCACTCAATATGCCCTGCTCTCTGCTGGGAGTTGCTTTGGAGAGATCAGTATCCTTAATATTAAGGGCAGCAAAATGGGCAATCGGCGCACAGCCAACATTCGTAGTCTTGGCTACTCTGATCTGTTCTGCTTGTCCAAGGATGATCTTATGGAAGCTGTGACTGAGTACCCTGATGCCAAAAGGGTTTTGGAGGAGAGAGGCCGGGAGATTCTGATGAAGGAGGGCTTGTTGGATGAGAATGAGGTGGCAGCCAGCATGGAGGTAGATGTGCAGGAGAAGCTAGAACAGCTGGAGACCAACATGGACACCTTGTACACTCGTTTTGCCCGCCTGCTGGCTGAGTACACAGGAGCCCAGCAGAAGCTCAAGCAGCGCATCACAGTTTTGGAAACCAAGATGAAGCAGAATAATGAG---GACGACTACCTGTCAGATGGGATGAACAGCCCGGAGCCA---CCTGCCGAGAAGCCA
Balaena_mysticetus  ATGACAGAAAAAGCCAGTGGAGTGAAGAGCTCCCCAGCCAATAACCACAGCCATCATGCACCTCCTGCCATCAAGGTCAGTGGCGAAGATGACCACAGGACC---AGCAACAGGCCACAGTCTGCGGCCGACGATGATACCTCCTCAGAACTACAGAGGCTGGCAGAGATGGATGCCCCCCTGCAGAGGAGGGGTGGCTTCCACAGGATTGCCTGCCTGGTGGGGGTCATCAGAGAGTGGGCCAACAAGAATTTCCGCGAGGAGGAGCCCAGACCTGACTCGTTCCTTGAGCGTTTCTGTGGGCCTGAGCTCCAGACCGTGATGACACAGCAAGGAGATGGCAAAGGCGACAAGGACAGCGAGGGCAAGGGCACCAAGAAGAAATGTGAAC---TATTTGTCTTGGACCCAGCTGGTGACTGGTACTACCGCTGGCTATTTGTCATTGCCATGCCTGTCTTCTACAACTGGTGCCTACTGGTGGCCAGAGCCTGCTTCAGTGACCTACAGAAAGATTACTACGTAGTGTGGCTGGTGCTGGACTACTTCTCAGAYGTGGTCTACATYGCAGACCTCTTCATCCRATTGCGCACAGGTTTCCTGGAGGAGGGGCTGCTGGTCAAAGATAACAAGAAGTTGCGGGACAACTACATCCACACCCTGCAGTTCAAGCTGGATGTGGCTTCCATCATCCCTACAGACCTGATCTATTTTGCTGTGGGCATCCACATCCCTGAGCTGCGCTTCAACCGCCTGCTACACTTTGCCCGCATGTTTGAGTTCTTTGACCGCACTGAGACACGCACCAGCTACCCCAACATCTTCCGCATCAGCAACCTGGTCCTCTACATCTTGGTCATCATCCACTGGAATGCCTGCATCTACTACGCCATCTCCAAGTCCATTGGTTTTGGGGTCGACACCTGGGTTTACCCCAACATCACTGACCCTGAGTACGGCTACCTGTCTAGGGAATACATCTATTGCCTTTACTGGTCTACACTGACCCTCACCACCATTGGGGAGACACCACCCCCTGTAAAAGATGAGGAGTACCTATTTGTCATCTTTGATTTCCTGATTGGTGTCCTCATCTTTGCCACCATCGTGGGAAACGTGGGCTCCATGATCTCCAACATGAACGCCACCCGGGCTGAGTTCCAGGCCAAGATTGATGCCGTCAAACACTATATGCAGTTCCGAAAGGTCAGCAAGGAGATGGAAGCCAAGGTCATTAGGTGGTTTGACTACCTCTGGACCAATAAGAAGAGTGTGGATGAGCGGGAAGTTCTCAAGAAACTGCCAGCCAAGCTGAGGGCTGAGATAGCCATCAACGTCCACCTGTCCACACTCAAGAAAGTGCRCATCTTTCAGGACTGTGAGGCTGGCCTGCTGGTGGAGCTGGTATTAAAGCTCCGTCCTCAGGTCTTCAGTCCTGGGGATTACATTTGCCGCAAGGGGGATATTGGGAAGGAGATGTACATAATCAAGGAAGGAAAATTGGCAGTGGTGGCTGATGATGGTGTCACTCAGCATGCCCTGCTCTCGGCTGGGAGTTGCTTTGGAGAGATCAGTATCCTTAACATTAAAGGCAGCAAAATGGGCAATCGACGCACAGCCAATATCCGAAGCCTTGGCTACTCAGATCTCTTCTGCTTGTCCAAGGATGATCTTATGGAAGCTGTGACGGAGTACCCTGAGGCCAAGAGGGTCTTGGAGGAGAGAGGCCGGGAGATCCTGATGAAGGAAGGATTGCTGGATGAGAATGAGGTGGCAGCCAGCATCGAGGTGGATGTGCAGGAGAAGCTAGAACAGCTGGAAACCAACATGGAGACCTTGTACACTCGCTTTGCCTGCCTGCTGGCTGAGTACACAGGGGCCCAGCAGAAGCTCAAGCAGCGCATCATGGTTTTGGAAACCAAGATGAAGCAGAATAATGAG---GACGACTACCTGTCAGATGGGATGAATAGCCCCAAGCCAGCTGCTGCTGAGAAGCCA
Balaenoptera_acutorostrata  ATGACAGAAAAAGCCAGTGGAGTGAAGAGCTCCCCAGCCAATAACCACAGCCATCATGCACCTCCTGCCATCAAGGTCAGTGGAGAAGATGACCACACGACC---AGCAACAGGCCACAGTCTGCGGCCGACGATGACACCTCCTCAGAACTACAGAGGCTGGCAGCGATGGATGCCCCCCTGCAGAGGAGGGGTGGCTTCCGCAGGATTGCCTGCCTGGTGGGGGTCATCAGAGAGTGGGCCAACAAGAATTTCCGCGAGGAGGAGCCCAGACCTGACTCATTCCTTGAGCGTTTCTGTGGGCCTGAGCTCCAGACCGTGACAACACAGCAAGGAGATGGCAAAGGCGACAAGGACAGCGAGGGCAAGGGCACCAAGAAGAAATGGGAAC---TCTTTGTCTTGGACCCAGCTGGTGACTGGTACTACCGCTGGCTATTTGTCATTGCCATGCCTGTCTTCTACAACTGGTGCCTACTGGTGGCCAGAGCCTGCTTCAGTGACCTACAGAAAGATTACTACGTAGTGTGGCTGGTGCTGGACTACTTCTCAGATGTGGTCTACATCGCAGATCTCTTCATCCGATTGCGCACAGGTTTCCTGGAGCAGGGGCTGCTGGTCAAAGATAACAAGAAGTTGCGGGACAACTACATCCACACCCTGCAGTTCAAGCTGGATGTGGCTTCCATCATCCCTACAGACCTGATCTATTTTGCTGTGGGCATCCACAACCCTGAGCTGCGCTTCAACCGCCTGCTACACTTTGCCCGCATGTTTGAGTTCTTTGACCGCACTGAGACACGCACCAGCTACCCCAACATCTTCCGCATCAGCAACCTGGTCCTCTACATCTTGGTCATCATCCACTGGAATGCCTGCATCTACTACGCCATCTCCAAGTCCATTGGTTTTGGGGTCGACACCTGGGTTTACCCCAACATCACTGACCCTGAGTATGGCTACCTGTCTAGGGAATACATCTATTGCCTTTACTGGTCTACACTGACCCTCACCACCATTGGGGAGACACCACCCCCTGTAAAAGATGAGGAGTACCTATTTGTCATCTTTGATTTCCTGATTGGTGTCCTCATCTTTGCCACCATCGTGGGAAACGTGGGCTCCATGATCTCCAACATGAACGCCACCCGGGCTGAGTTCCAGGCCAAGATCGATGCCGTCAAACACTATATGCAGTTCCGAAAGGTCAGCAAGGAGATGGAAGCCAAGGTCATTAGGTGGTTTGACTACCTCTGGACCAATAAGAAGAGTGTGGATGAGCGGGAAGTTCTCAAGAAACTGCCAGCCAAGCTGAGGGCTGAGATAGCCATCAACGTCCACCTGTCCACACTCAAGAAAGTGCGCATCTTTCAGAATTGTGAGGCTGGCCTGCTGGTGGAGCTGGTATTAAAGCTCCGTCCTCAGGTCTTCGGTCCTGGGGATTACATTTGCCGCAAGGGGGATATTGGGAAGGAGATGTACATAATCAAGGAAGGAAAATTGGCAGTGGTGGCTGATGATGGTGTCACTCAGCATGCCCTGCTCTCGGCTGGGAGTTGCTTTGGAGAGATCAGTATCCTTAACATTAAAGGCAGCAAAATGGGCAATCGACGCACAGCCAATATCCGAAGCCTTGGCTACTCAGATCTCTTCTGCTTGTCCAAGGATGATCTTATGGAAGCTGTGACGGAGTACCCTGAGGCCAAGAGGGTCTTGGAGGAGAGAGGCCGGGAGATCCTGATGAAGGAAGGATTGCTGGATGAGAATGAGGTGGCAGCCAGCATCGAGGTGGATGTGCAGGAGAAGCTAGAACAGCTGGAAACCAACATGGAGACCTTGTACACTCGCTTTGCCTGCCTGCTGGCTGAGTACACAGGGGCCCAGCAGAAGCTCAAGCAGCGCATCGTGGTTTTGGAAACTAAGATGAAGCAGAATAATGAG---GACGACTACCTGTCAGATGGGATGAATAGCCCCAAGCCAGCTGCTGCTGAGAAGCCA
Balaenoptera_bonaerensis  ATGACAGAAAAAGCCAGTGGAGTGAAGAGCTCCCCAGCCAATAACCACAGCCATCATGCACCTCCTGCCATCAAGGTCAGTGGCGAAGATGACCACACGACC---AGCAACAGGCCACAGTCTGCGGCCGACGATGACACCTCCTCAGAACTACAGAGGCTGGCAGCGATGGATGCCCCCCTGCAGAGGAGGGGTGGCTTCCGCAGGATTGCCTGCCTGGTGGGGGTCATCAGAGAGTGGGCCAACAAGAATTTCCGCGAGGAGGAGCCCAGACCTGACTCATTCCTTGAGCGTTTCTGTGGGCCTGAGCTCCAGACCGTGACAACACAGCAAGGAGATGGCAAAGGCGACAAGGACAGCGAGGGCAAGGGCACCAAGAAGAAATGGGAAC---TATTTGTCTTGGACCCAGCTGGTGACTGGTACTACCGCTGGCTATTTGTCATTGCCATGCCTGTCTTCTACAACTGGTGCCTACTGGTGGCCAGAGCCTGCTTCAGTGACCTACAGAAAGATTACTACGTAGTGTGGCTGGTGCTGGACTACTTCTCAGATGTGGTCTACATCGCAGACCTCTTCATCCGATTGCGCACAGGTTTCCTGGAGCAGGGGCTGCTGGTCAAAGATAACAAGAAGTTGCGGGACAACTACATCCACACCCTGCAGTTCAAGCTGGATGTGGCTTCCATCATCCCTACAGACCTGATCTATTTTGCTGTGGGCATCCACAACCCTGAGCTGCGCTTCAACCGCCTGCTACACTTTGCCCGCATGTTTGAGTTCTTTGACCGCACTGAGACACGCACCAGCTACCCCAACATCTTCCGCATCAGCAACCTGGTCCTCTACATCTTGGTCATCATCCACTGGAATGCCTGCATCTACTACGCCATCTCCAAGTCCATTGGTTTTGGGGTCGACACCTGGGTTTACCCCAACATCACTGACCCTGAGTATGGCTACCTGTCTAGGGAATACATCTATTGCCTTTACTGGTCTACACTGACCCTCACCACCATTGGGGAGACACCACCCCCTGTAAAAGATGAGGAGTACCTATTTGTCATCTTTGATTTCCTGATTGGTGTCCTCATCTTTGCCACCATCGTGGGAAACGTGGGCTCCATGATCTCCAACATGAACGCCACCCGGGCTGAGTTCCAGGCCAAGATCGATGCCGTCAAACACTATATGCAGTTCCGAAAGGTCAGCAAGGAGATGGAAGCCAAGGTCATTAGGTGGTTTGACTACCTCTGGACCAATAAGAAGAGTGTGGATGAGCGGGAAGTTCTCAAGAAACTGCCAGCCAAGCTGAGGGCTGAGATAGCCATCAACGTCCACCTGTCCACACTCAAGAAAGTGCGCATCTTTCAGAATTGTGAGGCTGGCCTGCTGGTGGAGCTGGTATTAAAGCTCCGTCCTCAGGTCTTCAGTCCTGGGGATTACATTTGCCGCAAGGGGGATATTGGGAAGGAGATGTACATAATCAAGGAAGGAAAATTGGCAGTGGTGGCTGATGATGGTGTCACTCAGCATGCCCTGCTCTCGGCTGGGAGTTGCTTTGGAGAGATCAGTATCCTTAACATTAAAGGCAGCAAAATGGGCAATCGACGCACAGCCAATATCCGAAGCCTTGGCTACTCAGATCTCTTCTGCTTGTCCAAGGATGATCTTATGGAAGCTGTGACGGAGTACCCTGAGGCCAAGAGGGTCTTGGAGGAGAGAGGCCGGGAGATCCTGATGAAGGAAGGATTGCTGGATGAGAATGAGGTGGCAGCCAGCATCGAGGTGGATGTGCAGGAGAAGCTAGAACAGCTGGAAACCAACATGGAGACCTTGTACACTCGCTTTGCCTGCCTGCTGGCTGAGTACACAGGGGCCCAGCAGAAGCTCAAGCAGCGCATCGTGGTTTTGGAAACCAAGATGAAGCAGAATAATGAG---GACGACTACCTGTCAGATGGGATGAATAGCCCCAAGCCAGCTGCTGCTGAGAAGCCA
Balaenoptera_borealis  ATGACAGAAAAAGCCAGTGGAGTGAAGAGCTCCCCAGCCAATAACCACAGCCATCATGCACCTCCTGCCATCAAGGTCAGTGGCGAAGATGACCACATGACC---AGCAACAGGCCACAGTCCGCGGCCGACGATGACACCTCCTCAGAACTACAGAGGCTGGCAGCGATGGATGCCCCCCTGCAGAGGAGGGGTGGCTTCCGCAGGATTGCCTGCCTGGTGGGGGTCATCAGAGAGTGGGCCAACAAGAATTTCCGCGAGGAGGAGCCCAGACCTGACTCATTCCTTGAGCGTTTCTGTGGGCCTGAGCTCCAGACCGTGACGACACAGCAAGGAGATGGCAAAGGCGACAAGGACAGCGAGGGCAAGGGCACCAAGAAGAAATGGGAAC---TATTTGTCTTGGACCCAGCTGGTGACTGGTACTACCGCTGGCTATTTGTCATTGCCATGCCTGTCTTCTACAACTGGTGCCTACTGGTGGCCAGAGCCTGCTTCAGTGACCTACAGAAAGATTACTACGTAGTGTGGTTGGTGCTGGACTACTTCTCAGATGTGGTCTACATCGCAGACCTCTTCATCCGATTGCGCACAGGTTTCCTGGAGCAGGGGCTGCTGGTCAAAGATAACAAGAAGTTGCGGGACAACTACATCCACACCCTGCAGTTCAGGCTGGATGTGGCTTCCATCATCCCTACAGACCTGATCTATTTTGCTGTGGGCATCCACAACCCTGAGCTGCGCTTCAACCGCCTGCTACACTTTGCCCGCATGTTTGAGTTCTTTGACCGCACTGAGACACGCACCAGCTACCCCAACATCTTCCGCATCAGCAACCTGGTCCTCTACATCTTGGTCATCATCCACTGGAATGCCTGCATCTACTACGCCATCTCCAAGTCCATTGGTTTTGGGGTCGACACCTGGGTTTACCCCAACATCACTGACCCTGAGTACGGCTACCTGTCTAGGGAATACATCTATTGCCTTTACTGGTCTACACTGACCCTCACCACCATTGGGGAGACACCACCCCCTGTAAAAGATGAGGAGTACCTATTTGTCATCTTTGATTTCCTGATTGGTGTCCTCATCTTTGCCACCATCGTGGGAAACGTGGGCTCCATGATCTCCAACATGAACGCCACCCGGGCTGAGTTCCAGGCCAAGATCGATGCCGTCAAACACTATATGCAGTTCCGAAAGGTCAGCAAGGAGATGGAAGCCAAGGTCATTAGGTGGTTTGACTACCTCTGGACCAATAAGAAGAGTGTGGATGAGCGGGAAGTTCTCAAGAAACTGCCAGCCAAGCTGAGGGCTGAGATAGCCATCAACGTCCACCTGTCCACACTCAAGAAAGTGCACATCTTTCAGGATTGTGAGGCTGGCCTGCTCGTGGAGCTGGTATTAAAGCTCCGTCCTCAGGTCTTCAGTCCTGGGGATTACATTTGCCGCAAGGGGGATATTGGGAAGGAGATGTACATAATCAAGGAAGGAAAATTGGCAGTGGTGGCTGATGATGGTGTCACTCAGCATGCCCTGCTCTCGGCTGGGAGTTGCTTTGGAGAGATCAGTATCCTTAACATTAAAGGCAGCAAAATGGGCAATCGACGCACAGCCAATATCCGAAGCCTTGGCTACTCAGATCTCTTCTGCTTGTCCAAGGATGATCTTATGGAAGCTGTGACGGAGTACCCTGAGGCCAAGAGGGTCTTGGAGGAGAGAGGCCGGGAGATCCTGATGAAGGAAGGATTGCTGGATGAGAATGAGGTGGCAGACAGCATCGAGGTGGATGTGCAGGAGAAGCTAGAACAGCTGGAAACCAACATGGAGACCTTGTACACTCGCTTTGCCTGCCTGCTGGCTGAGTACACAGGGGCCCAGCAGAAGCTCAAGCAGCGCATCGTGGTTTTGGAAACCAAGATGAAGCAGAATAATGAG---GACGACTACCTGTCAGATGGGATGAATAGCCCCAAGCCAGCTGCTGCTGAGAAGCCA
Balaenoptera_musculus  ATGACAGAAAAAGCCAGTGGAGTGAAGAGCTCCCCAGCCGATAACCACAGCCATCATGCACCTCCTGCCATCAGCGTCAGTGGCGAAGATGACCACACGACC---AGCAACAGGCCACAGTCCGCGGCCGACGATGACACCTCCTCAGAACTACAGAGGCTGGCAGCGATGGATGCCCCCCTGCAGAGGAGGGGTGGCTTCCGCAGGATTGCCTGCCTGGTGGGGGTCATCAGAGAGTGGGCCAACAAGAATTTCCGCGAGGAGGAGCCCAGACCTGACTCATTCCTTGAGCGTTTCTGTGGGCCTGAGCTCCAGACCGTGACGACACAGCAAGGAGATGGCAAAGGCGACAAGGACAGCGAGGGCAAGGGCACCAAGAAGAAATGGGAAC---TATTTGTCTTGGACCCAGCTGGTGACTGGTACTACCACTGGCTATTTGTCATTGCCATGCCTGTCTTCTACAACTGGTGCCTACTGGTGGCCAGAGCCTGCTTCAGTGACCTACAGAAAGATTACTATGTAGTGTGGCTGGTGCTGGACTACTTCTCAGATGTGGTCTACATCGCAGACCTCTTCATCCGATTGCGCACAGGTTTCCTGGAGCAGGGGCTGCTGGTAAAAGATAACAAGAAGTTGCGGGACAACTACATCCACACCCTGCAGTTCAAGCTGGATGTGGCTTCCATCATCCCTACAGACCTGATCTATTTTGCTGTGGGCATCCACAACCCTGAGCTGCGCTTCAACCGCCTGCTACACTTTGCCCGCATGTTTGAGTTCTTTGACCGCACTGAGACACGCACCAGCTACCCCAACATCTTCCGCATCAGCAACCTGGTCCTCTACATCTTGGTCATCATCCACTGGAATGCCTGCATCTACTACGCCATCTCCAAGTCCATTGGTTTTGGGGTCGACACCTGGGTTTACCCCAACATCACTGACCCTGAGTACGGCTACCTGTCTAGGGAATACATCTATTGCCTTTACTGGTCTACACTGACCCTCACCACCATTGGGGAGACACCACCCCCTGTAAAAGATGAGGAGTACCTATTTGTCATCTTTGATTTCTTGATTGGTGTCCTCATCTTTGCCACCATCGTGGGAAACGTGGGCTCCATGATCTCCAACATGAACGCCACCCAGGCTGAGTTCCAGGCCAAGATCGATGCCGTCAAACACTATATGCAGTTCCGAAAGGTCAGCAAGGAGATGGAAGCCAAGGTCATTAGGTGGTTTGACTACCTCTGGACCAATAAGAAGAGTGTGGATGAGCGGGAAGTTCTCAAGAAACTGCCAGCCAAGCTGAGGGCTGAGATAGCCATCAACGTCCACCTGTCCACACTCAAGAAAGTGCACATCTTTCAGGACTGTGAGGCTGGCCTGCTGGTGGAGCTGGTATTAAAGCTCCGTCCTCAGGTCTTCAGTCCTGGGGATTACATTTGCCGCAAGGGGGATATTGGGAAGGAGATGTACATAATCAAGGAAGGAAAATTGGCAGTGGTGGCTGATGATGGTGTCACTCAGCATGCCCTGCTCTCGGCTGGGAGTTGCTTTGGAGAGATCAGTATCCTTAACATTAAAGGCAGCAAAATGGGCAATCGACGCACAGCCAATATCCGAAGCCTTGGCTACTCAGATCTCTTCTGCTTGTCCAAGGATGATCTTATGGAAGCTGTGACGGAGTACCCTGAGGCCAAGAGGGTCTTGGAGGAGAGAGGCCGGGAGATCCTGATGAAGGAAGGATTGCTGGATGAGAATGAGGTGGCAGACAGCATCGAGGTGGATGTGCAGGAGAAGCTAGAACAGCTGGAAACCAACATGGAGACCTTGTACACTCGCTTTGCCTGCCTGCTGGCTGAGTACACAGGGGCCCAGCAGAAGCTCAAGCAGCGCATCGTGGTTTTGGAAACCAAGATGAAGCAGAATAATGAG---GACGACTACCTGTCAGATGGGATGAATAGCCCCAAGCCAGCTGCTGCTGAGAAGCCA
Balaenoptera_omurai  ATGACAGAAAAAGCCAGTGGAGTGAAGAGCTCCCCAGCCAATAACCACAGCCATCATGCACCTCCTGCCATCAAGGTCAGTGGCGAAGATGACCACACGACC---AGCAACAGGCCACAGTCCGCGGCCGACGATGACACCTCCTCAGAACTACAGAGGCTGGCAGCGATGGATGCCCCCCTGCAGAGGAGGGGTGGCTTCCGCAGGATTGCCTGCCTGGTGGGGGTCATCAGAGAGTGGGCCAACAAGAATTTCCGCGAGGAGGAGCCCAGACCTGACTCATTCCTTGAGCGTTTCTGTGGGCCTGAGCTCCAGACCGTGACGACACAGCAAGGAGATGGCAAAGGCGACAAGGACAGCGAGGGCAAGGGCACCAAGAAGAAATGGGAAC---TATTTGTCTTGGACCCAGCTGGTGACTGGTACTACCGCTGGCTATTTGTCATTGCCATGCCTGTCTTCTACAACTGGTGCCTACTGGTGGCCAGAGCCTGCTTCAGTGACCTACAGAAAGATTACTACGTAGTGTGGTTGGTGCTGGACTACTTCTCAGATGTGGTCTACATCGCAGACCTCTTCATCCGATTGCGCACAGGTTTCCTGGAGCAGGGGCTGCTGGTCAAAGATAACAAGAAGTTGTGGGACAACTACATCCACACCCTGCAGTTCAAGCTGGATGTGGCTTCCATCATCCCTACAGATCTGATCTATTTTGCTGTGGGCATCCACAACCCTGAGCTGCGCTTCAACCGCCTGCTACACTTTGCCCGCATGTTTGAGTTCTTTGACCGCACTGAGACACGCACCAGCTACCCCAACATCTTCCGCATCAGCAACCTGGTCCTCTACATCTTGGTCATCATCCACTGGAATGCCTGCATCTACTACGCCATCTCCAAGTCCATTGGTTTTGGGGTCGACACCTGGGTTTACCCCAACATCACTGACCCTGAGTACGGCTACCTGTCTAGGGAATACATCTATTGCCTTTACTGGTCTACACTGACCCTCACCACCATTGGGGAGACACCACCCCCTGTAAAAGATGAGGAGTACCTATTTGTCATCTTTGATTTCCTGATTGGTGTCCTCATCTTTGCCACCATCGTGGGAAACGTGGGCTCCATGATCTCCAACATGAACGCCACCCGGGCTGAGTTCCAGGCCAAGATCGATGCCGTCAAACACTATATGCAGTTCCGAAAGGTCAGCAAGGAGCTGGAAGCCAAGGTCATTAGGTGGTTTGACTACCTCTGGACCAATAAGAAGAGTGTGGATGAGCGGGAAGTTCTCAAGAAACTGCCAGCCAAGCTGAGGGCTGAGATAGCCATCAACGTCCACCTGTCCACACTCAAGAAAGTGCACATCTTTCAGGATTGTGAGGCTGGCCTGCTGGTGGAGCTGGTATTAAAGCTCCGTCCTCAGGTCTTCAGTCCTGGGGATTACATTTGCCGCAAGGGGGATATTGGGAAGGAGATGTACATAATCAAGGAAGGAAAATTGGCAGTGGTGGCTGATGATGGTGTCACTCAGCATGCCCTGCTCTCGGCTGGGAGTTGCTTTGGAGAGATCAGTATCCTTAACATTAAAGGCAGCAAAATGGGCAATCGACGCACAGCCAGTATCCGAAGCCTTGGCTACTCAGATCTCTTCTGCTTGTCCAAGGATGATCTTATGGAAGCTGTGACGGAGTACCCTGAGGCCAAGAGGGTCTTGGAGGAGAGAGGCCGGGAGATCCTGATGAAGGAAGGATTGCTGGATGAGAATGAGGTGGCAGACAGCATCGAGGTGGATGTGCAGGAGAAGCTAGAACAGCTGGAAACCAACATGGAGACCTTGTACACTCGCTTTGCCTGCCTGCTGGCTGAGTACACAGGGGCCCAGCAGAAGCTCAAGCAGCGCATCGTGGTTTTGGAAACCAAGATGAAGCAGAATAATGAG---GACGACTACCTGTCAGATGGGATGAATAGCCCCAAGCCAGCTGCTGCTGAGAAGCCA
Balaenoptera_physalus  ATGACAGAAAAAGCCAGTGGAGTGAAGAGCTCTCCAGCCAATAACCACAGCCATCATGCACCTCCTGCCATCAAGGTCAGTGGCGAAGATGACCACAGGACC---AGCAACAGGCCACAGTCTGCGGCCGACGATGACACCTCCTCAGAACTACAGAGGCTGGCAGCGATGGATGCCCCCCTGCAGAGGAGGGGTGGCTTCCGCAGGATTGCCTGCCTGGTGGGGGTCATCAGAGAGTGGGCCGACAAGAATTTCCGGGAGGAGGAGCCCAGACCTGACTCATTCCTTGAGCGTTTCTGTGGGCCTGAGCTCCAGACCGTGACGACACAGCAAGGAGATGGCAAAGGCGACAAGGACAGCGAGGGCAAGGGCACCAAGAAGAAATGGGAAC---TATTTGTCTTGGACCCAGCTGGTGACTGGTACTACCGCTGGCTATTTGTCATTGCCATGCCTGTCTTCTACAACTGGTGCCTACTGGTGGCCAGAGCCTGCTTCAGTGACCTACAGAAAGATTACTACGTAGTGTGGTTGGTGCTGGACTACTTCTCAGATGTGGTCTACATCGCAGACCTCTTCATCCGATTGCGCACAGGTTTCCTGGAGCAGGGGCTGCTGGTCAAAGATAACAAGAAGCTGCGGGACAACTACATCCACACCCTGCAGTTCAAGCTGGATGTGGCTTCCATCATCCCTACAGACCTGATCTATTTTGCTGTGGGCATCCACAACCCTGAGCTACGCTTCAACCGCCTGCTACACTTTGCCCGCATGTTTGAGTTCTTTGACCGCACTGAGACACGCACCAGCTACCCCAACATCTTCCGCATCAGCAACCTGGTCCTCTACATCTTGGTCATCATCCACTGGAATGCCTGCATCTACTACGCCATCTCCAAGTCCATTGGTTTTGGGGTCGACACCTGGGTTTACCCCAACATCACTGACCCTGAGTACGGCTACCTGTCTAGGGAATACATCTATTGCCTTTACTGGTCTACACTGACCCTCACCACCATTGGGGAGACACCACCCCCTGTAAAAGATGAGGAGTACCTATTTGTCATCTTTGATTTCCTGATTGGTGTCCTCATCTTTGCCACCATCGTGGGAAACGTGGGCTCCATGATCTCCAACATGAACGCCACCCGGGCTGAGTTCCAGGCCAAGATCGATGCCGTCAAACACTATATGCAGTTCCGAAAGGTCAGCAAGGAGATGGAAGCCAAGGTCATTAGGTGGTTTGACTACCTCTGGACCAATAAGAAGAGTGTGGATGAGCGGGAAGTTCTCAAGAAACTGCCAGCCAAGCTGAGGGCTGAGATAGCCATCAACGTCCACCTGTCCACACTCAAGAAAGTGCACATCTTTCAGGATTGTGAGGCTGGCCTGCTGGTGGAGCTGGTATTAAAGCTCCGTCCTCAGGTCTTCAGTCCTGGGGATTACATTTGCCGCAAGGGGGATATTGGGAAGGAGATGTACATAATCAAGGAAGGAAAATTGGCAGTGGTGGCTGATGATGGTGTCACTCAGCATGCCCTGCTCTCGGCTGGGAGTTGCTTTGGAGAGATCAGTATCCTTAACATTAAAGGCAGCAAAATGGGCAATCGACGCACAGCCAATATCCAAAGCCTTGGCTACTCAGATCTCTTCTGCTTGTCCAAGGATGATCTTATGGAAGCTGTGACAGAGTACCCTGAGGCCAAGAGGGTCTTGGAGGAGAGAGGCCGGGAGATCCTGATGAAGGAAGGATTGCTGGATGAGAATGAGGTGGCAGACAGCATCGAAGTGGATGTGCAGGAGAAGCTAGAACAGCTGGAAACCAACATGGAGACCTTGTACACTCGCTTTGCCTGCCTGCTGGCTGAGTACACAGGGGCCCAGCAGAAGCTCAAGCGGCGCATCGTGGTTTTGGAAACCAAGATGAAGCAGAATAATGAG---GACGACTACCTGTCAGATGGGATGAATAGCCCCAAGCCAGCTGCTGCTGAGAAGCCA
Balaenoptera_ricei  ATGACAGAAAAAGCCAGTGGAGTGAAGAGCTCCCCAGCCAATAACCACAGCCATCATGCACCTCCTGCCATCAAGGTCAGTGGCGAAGATGACCACATGACC---AGCAACAGGCCACAGTCCGCGGCCGACGATGACACCTCCTCAGAACTACAGAGGCTGGCAGCGATGGATGCCCCCCTGCAGAGGACGGGTGGCTTCCGCAGGATTGCCTGCCTGGTGGGGGTCATCAGAGAGTGGGCCAACAAGAATTTCCGCGAGGAGGAGCCCAGACCTGACTCATTCCTTGAGCGTTTCTGTGGGCCTGAGCTCCAGACCGTGACGACACAGCAAGGAGATGGCAAAGGCGACAAGGACAGCGAGGGCAAGGGCACCAAGAAGAAATGGGAAC---TATTTGTCTTGGACCCAGCTGGTGACTGGTACTACCGCTGGCTATTTGTCATTGCCATGCCTGTCTTCTACAACTGGTGCCTACTGGTGGCCAGAGCCTGCTTCAGTGACCTACAGAAAGATTACTACGTAGTGTGGTTGGTGCTGGACTACTTCTCAGATGTGGTCTACATCGCAGACCTCTTCATCCGATTGCGCACAGGTTTCCTGGAGCAGGGGCTGCCGGTCAAAGATAACAAGAAGTTGCGGGACAACTACATCCACACCCTGCAGTTCAAGCTGGATGTGGCTTCCATCATCCCTACAGACCTGATCTATTTTGCTGTGGGCATCCACAACCCTGAGCTGCGCTTCAACCGCCTGCTACACTTTGCCCGCATGTTTGAGTTCTTTGACCGCACTGAGACACGCACCAGCTACCCCAACATCTTCCGCATCAGCAACCTGGTCCTCTACATCTTGGTCATCATCCACTGGAATGCCTGCATCTACTACGCCATCTCCAAGTCCATTGGTTTTGGCGTTGACACCTGGGTTTACCCCAACATCACTGACCCTGAGTACGGCTACCTGTCTAGGGAATACATCTATTGCCTTTACTGGTCTACACTGACCCTCACCACCATTGGGGAGACACCACCCCCTGTAAAAGATGAGGAGTACCTATTTGTCATCTTTGATTTCCTGATTGGTGTCCTCATCTTTGCCACCATCGTGGGAAACGTGGGCTCCATGATCTCCAACATGAACGCCACCCGGGCTGAGTTCCAGGCCAAGATCGATGCCGTCAAACACTATATGCAGTTCCGAAAGGTCAGCAAGGAGATGGAAGCCAAGGTCATTAGGTGGTTTGACTACCTCTGGACCAATAAGAAGAGTGTGGATGAGCGGGAAGTTCTCAAGAAACTGCCAGCCAAGCTGAGGGCTGAGATAGCCATCAACGTCCACCTGTCCACACTCAAGAAAGTGCACATCTTTCAGGATTGTGAGGCTGGCCTGCTCGTGGAGCTGGTATTAAAGCTCCGTCCTCAGGTCTTCAGTCCTGGGGATTACATTTGCCGCAAGGGGGATATTGGGAAGGAGATGTACATAATCAAGGAAGGAAAATTGGCAGTGGTGGCTGATGATGGTGTCACTCAGCATGCCCTGCTCTCGGCTGGGAGTTGCTTTGGAGAGATCAGTATCCTTAACATTAAAGGCAGCAAAATGGGCAATCGACGCACAGCCAATATCCGAAGCCTTGGCTACTCAGATCTCTTCTGCTTGTCCAAGGATGATCTTATGGAAGCTGTGACGGAGTACCCTGAGGCCAAGAGGGTCTTGGAGGAGAGAGGCCGGGAGATCCTGATGAAGGAAGGATTGCTGGATGAGAATGAGGTGGCAGACAGCATCGAGGTGGATGTGCAGGAGAAGCTAGAACAGCTGGAAACCAACATGGAGACCTTGTACACTCGCTTTGCCTGCCTGCTGGCTGAGTACACAGGGGCCCAGCAGAAGCTCAAGCAGCGCATCGTGGTTTTGGAAACCAAGATGAAGCAGAATAATGAG---GACGACTACCTGTCAGATGGGATGAATAGCCCCAAGCCAGCTGCTGCTGAGAAGCCA
Berardius_arnuxii  ATGACAGAAAAAGCCAATGGAGTGAAGAGCTCCCCAGCCAATAACCACAACCATCGTGCACCTCCTGCCATCCAGGTCAATGGCGAAGATGACCACAGGGCC---AGCAACAGGTCACAGTCTGCGGCCGACGATGACATCTCCTCAGAACTAGAGAGGCTGGCAGAGATGGATGCCCCCCTGCAGAGGAGGGGTGGCTTCCGCAGGATTGCCTGCCTGGTGGGGGTCATCAGAGAGTGGGCCAACAAGAATTTCCACGAGGAGGAGCCCAGACCTGACTCGTTCCTTGAGCGTTTCTGTGGGCCTGAGCTCCAGACCGTGATGACACAGCAAGGAGATGGCAAAGGCAACAAGGACAGCGAGGGCAAGGGCACCAAGAAGAAATGTGAAC---TACTTGTCTTGGACCCATCTGGGGACTGGTACTACCGCTGGCTATTTGTCATTACCATGCCTGTTCTCTACAACTGGTGCCTACTGGTGGCCAGAGCCTGCTTCAGTGACTTACAGAAAGATTACTACGTAGTGTGGCTGGTGCTGGACTACTTCTCAGATGTGGTCTACATTGCAGACCTCTTCATCCGATTGCGCACAGGTTTCCTGGAGCAGGGGCTGCTGGTCAAAGATACCAAGAAGTTGCGGGACAACTATATCCACACCCTGCAGTTCAAGCTGGATGTGGCTTCCATCATCCCTACAGACTTGATCTATTTTGCTGTGGGCCTCCACAGCCCTGAGCTGCGCTTCAACCGCCTGCTACACTTTGCCCGCATGTTTGAGTTCTTTGACCACACTGAGACACGCACCAGCTACCCCAACATCTTCCGCATCAGCAACCTGGTCCTCTACATCTTGGTCTTCATCCACTGGAATGCCTGCATCTACTATGCCATCTCCAAGTCCATTGGTTTTGGGGTTGACACCTGGGTTTACCCCAACATCACTGACCCTGAGTATGGCTACCTTTCTAGGGAATACATCTATTGCCTTTACTGGTCTACACTGACCCTCACCACCATTGGGGAGACACCACCCCCTGTAAAAGATGAGGAGTACCTATTTGTCATCTTTGATTTCCTGATTGGTGTCCTCATCTTTGCCACCATCGTGGGAAACGTGGGCTCCATGATCTCCAACATGAACGCCACCTGGGCTGAGTTCCAGGCCAAGACTGATGCCGTCAAACACTATATGCAGTTCCGAAAGGTCAGCAAGGAGATGGAAGCCAAGGTCATTAGGTGGTTTGACTACCTCTGGACCAATAAGAAGAGTGTGGATGAGCGGGAAGTTCTCAAGAAACTGCCATCCAAGCTGAGGGCTGAGATAGCCATCAACGTCCACCTGTCCACACTCAAGAAAGTGCGCGTCTTTCAGGATTGTGAGGCTGGTCTGCTGGTGGGGCTGGTATTAAAGCTCCGTCCTCAGGTCTTCAGTCCTGGGGATTACATTTGCCGCAAGGGGGATATTGGGAAGGAGATGTACATAATCAAGGAAGGAAAATTGGCAGTGGTGGCTGATGATGGTGTCACTCAGTATGCCCTGCTCTTGGCTGGGAGTTGCTTTGGAGAGATCAGTATCCTTAACATTAAAGGCAGCAAAATGGGCAATCGACGCACCGCCAATATCCGAAGACTTGGCTACTCAGATCTCTTCTGCTTGTCTAAGGATGATCTTATGGAAGCTGTGATGGAGTACCCTGATGCCAAGAGGGTCTTGGAGGAGAGAGGCCGGGAGATCCTGATGAAGGAGGGATTGCTGGATGAGAATGAGGTGGCAGCCAGCATCGAGGTGGATGTGCAGGAGAAGCTAGAACAGCTGGAAACCAACATGGAGACCTTGTACACTCGCTTTGCCTGCCTGCTGGCTGAGTATACAGGGGCCCAGCAGAAGCTCAAGCAGCGCATCATGGTTTTGGAAACCAAGATGAAGCAGAATAATGAG---GATGACTACCTGTCAGATGGAATGAACAACCCCAAGCCAGCTGCTGCTGAGAAGCCA
Berardius_minimus  ATGACAGAAAAAGCCAATGGAGTGAAGAGCTCCCCAGCCAATAACCACAACCATCGTGCACCTCCTGCCATCAAGGTCAATGGCGAAGATGACCACAGGGCC---AGCAACAAGTCACAGTCTGCGGCCGACGATGACATCTCCTCAGAACTAGAGAGGCTGGCAGAGATGGATGCCCCCCTGCAGAGGAGGGGTGGCTTCCGCAGGATTGTCTGCCTGGTGGGGGTCATCAGAGAGTGGGCCAACAAGAATTTCCACGAGGAGGAGCCCAGACCTGACTCGTTCCTTGAGCGTTTCTGTGGGCCTGAGCTCCAGACCGTGACGACACAGCAAGGAGATGGCAAAGGCGACAAGGACAGCGAGGGCAAGGGCACCAAGAAGAAATGTGAAC---TACTTGTCTTGGACCCATCTGGGGACTGGTACTACTGCTGGCTATTTGTCATTACCATGCCTGTTCTCTACAACTGGTGCCTACTGGTGGCCAGAGCCTGCTTCAGTGACTTACAGAAAGATTACTACGTAGTGTGGCTGGTGCTGGACTACTTCTCAGATGTGGTCTACATTGCAGACCTCTTCATCCGATTGCGCACAGGTTTCCTGGAGCAGGGGCTGCTGGTCAAAGATACCAAGAAGTTGCGGGACAACTATATCCACACCCTGCAGTTCAAGCTGGATGTGGCTTCCATCATCCCTACAGACCTGATCTATTTTGCTGTGGGCCTCCACAGCCCTGAGCTGCGCTTCAACCGCCTGCTACACTTTGCCCGCATGTTTGAGTTCTTTGACCACACTGAGACACGCACCAGCTACCCCAACATCTTCCGCATCAGCAACCTGGTCCTCTACATCTTGGTCTTCATCCACTGGAATGCCTGCATCTACTATGCCATCTCCAAGTCCATTGGTTTTGGGGTTGACACCTGGGTTTACCCCAACATCACTGACSCTGAGTATGGCTACCTTTCTAGGGAATACATCTATTGCCTTTACTGGTCTACACTGACCCTCACCACCATTGGGGAGACACCACCCCCTGTAAAAGATGAGGAGTACCTATTTGTCATCTTTGATTTYCTGATTGGTGTCCTCATCTTTGCCACCATCGTGGGAAACGTGGGCTCCATGATCTCCAACATGAACGCCACCTGGGCTGAGTTCCAGGCCAAGACTGATGCCGTCAAACACTATATGCAGTTCCGAAAGGTCAGCAAGGAGATGGAAGCCAAGGTCATT???????????????????????????????????????????????????????????????CCGCCATCCAAGCTGAGGGCTGAGATAGCCATCAACGTCCACCTGTCCACACTCAAGAAAGTGCGCGTCTTTCAGGATTGTGAGGCTGGTCTGCTGGTGGGGCTGGTATTAAAGCTCCGTCCTCAGGTCTTCAGTCCTGGGGATTACATTTGCCACAAGGGGGATATTGGGAAGGAGATGTACATAATCAAGGAAGGAAAATTGGCAGTGGTGGCTGATGATGGTGTCACTCAGTATGCCCTGCTCTTGGCTGGGAGTTGCTTTGGAGAGATCAGTATCCTTAACATTAAAGGCAGCAAAATGGGCAATCGACGCACCGCCAATATCCGAAGACTTGGCTACTCAGATCTCTTCTGCTTGTCTAAGGATGATCTTATGGAAGCTGTGATGGAGTACCCTGATGCCAAGAGGGTCTTGGAGGAGAGAGGCCGGGAGATCCTGATGAAGGAGGGATTGCTGGATGAGAATGAGGTGGCAGCCAGCATCGAGGTGGATGTGCAGGAGAAGCTAGAACAGCTGGAAACCAACATGGAGACCTTGTACACTCGCTTTGCCTGCCTGCTGGCTGAGTATACAGGGGCCCAGCAGAAGCTCAAGCAGCGCATCATGGTTTTGGAAACCAAGATGAAGCAGAATAATGAG---GATGACTACCTGTCAGATGGAATGAACAACCCCAAGCCAGCTGCTGCTGAGAAGCCA
Bos_taurus  ATGACAGAAAAAGCCAATGGCGTGAAGAGCTCCCCAGCCAATAACCACAACCACCATGCCCCTCCTGCCATCAAGGCCAGTGGCAAAGATGACCACAGGGCC---AGCAGCCGGCCACAGTCTGCTGCTGATGATGACACCTCCTCAGAGCTACAGCGACTGGCAGAGATGGATGCCCCCCAGCAGAGGAGGGGTGGCTTCCGCAGGATTGCCCGCCTGGTGGGGGTCCTCAGAGAGTGGGCTTACAGGAACTTCCGTGAGGAGGAGCCTAGACCTGACTCATTCCTTGAGCGTTTCCGGGGGCCTGAGCTCCACACCGTGACAACACAACAAGGAGACGGCAAAGGCGACAAGGACGGCGAGGGCAAGGGCACCAAGAAGAAGTTTGAAC---TCTTTGTCTTGGACCCAGCCGGGGACTGGTACTACCGCTGGCTTTTTCTCATTGCCTTGCCCGTCCTCTACAACTGGTGCCTATTGGTGGCCAGAGCCTGCTTCAGTGACCTGCAGAAAGGCTACTACATAGTGTGGCTGGTGCTGGATTACGTCTCAGATGTGGTCTACATCGCAGACCTCTTCATCCGACTGCGCACAGGTTTCTTGGAGCAGGGGCTACTGGTGAAAGACACCAAGAAGTTGCGGGACAACTACATCCACACCATGCAGTTTAAGCTGGATGTGGCCTCCATCATCCCTACAGACCTGATCTATTTTGCTGTGGGGATCCATAACCCTGAGGTGCGCTTCAACCGCCTGCTACACTTTGCCCGCATGTTTGAGTTCTTTGACCGCACTGAGACACGCACCAGCTACCCCAACATCTTCCGAATAAGCAACCTGATCCTCTACATCTTGATCATCATTCACTGGAATGCCTGCATCTACTATGCCATCTCCAAGTCCATCGGCTTTGGGGTAGACACCTGGGTTTACCCCAACATCACTGACCCTGAGTATGGCTACCTGTCTAGGGAGTACATCTATTGCCTTTACTGGTCTACACTGACCCTCACCACCATTGGGGAGACACCACCCCCTGTAAAGGATGAGGAGTACCTGTTTGTCATCTTTGACTTCCTGATTGGTGTCCTCATCTTTGCCACCATCGTGGGAAATGTGGGCTCCATGATCTCCAACATGAATGCCACCCGGGCTGAGTTCCAGGCCAAGATTGATGCTGTCAAACATTATATGCAGTTCCGAAAGGTCAGCAAGGAGATGGAAGCCAAGGTCATTAGGTGGTTTGACTACTTGTGGACCAATAAGAAGAGTGTAGATGAGCGAGAAGTCCTCAAAAACCTGCCAGCAAAGCTCAGGGCTGAGATAGCCATCAACGTCCACCTGTCCACACTCAAGAAAGTGCGCATCTTTCAGGACTGTGAGGCTGGCCTGCTGGTGGAACTGGTATTAAAGCTCCGGCCTCAGGTCTTTAGCCCTGGGGACTACATTTGCCGCAAGGGGGATATTGGGAAGGAGATGTACATAATCAAGGAGGGAAAATTGGCAGTGGTGGCTGATGACGGTGTCACTCAGTATGCCCTGCTCTCGGCTGGGAGTTGCTTTGGAGAGATCAGTATCCTTAATATTAAGGGCAGCAAAATGGGCAATCGGCGCACAGCCAACATCCGCAGTCTTGGCTACTCTGATCTGTTCTGCTTGTCCAAGGATGATCTTATGGAAGCTGTGACTGAGTACCCTGATGCCAAGAGGGTCTTGGAGGAGAGAGGCCGGGAGATTCTGATGAAGGAGGGCTTGTTGGATGAGAATGAGGTGGCAGCCAGCATGGAGGTAGATGTGCAGGAAAAGCTAGAACAGCTGGAGACCAACATGGACACCTTGTACACTCGTTTTGCCCGCCTGCTGGCCGAGTACACGGGAGCCCAGCAGAAGCTCAAGCAGCGCATCACAGTTTTGGAAACGAAGATGAAGCAGAATAATGAG---GATGACTCCCTGTCAGATGGGATGAACAGCCCAGAGCCA---CCTGCCGAGAAGCCA
Bubalus_bubalis  ATGACAGAAAAAGCCAATGGCATGACGAGCTCCCCAGCCAATAACCACAACCACCATGCCCCTCCTGCCATCAAGGCCAATGGCAAAGATGACCACAGGGCC---AGCAGCCGGCCACAGTCTGCGGCTGACGATGACACCTCCTCAGAGCTACAGCGACTGGCAGAGATGGATGCCCCCCAGCCGAGGAGGGGTGGCTTCCGCAGGATTGCCCGCCTGGTGGGGGTCCTCAGAGAGTGGGCTAACAGGAACTTCCGTGAGGAGGAGCCTAGACCTGACTCATTCCTTGAGCGTTTCCGGGGGCCCGAGCTCCACACCGTGACAACACAACAAGGAGACGGCAAAGGCGACAAGGACGGCGAGGGCAAGGGCACCAAGAAGAAGTTTGAAC---TCTTTGTCTTGGACCCAGCAGGGGACTGGTACTACCGCTGGCTTTTTCTCATTGCCTTGCCCGTCCTCTACAACTGGTGCCTATTGGTGGCCAGAGCCTGCTTCAGTGACCTGCAGAAAGGCTACTACATAGTGTGGCTGGTGCTGGATTACGTCTCAGATGTGGTCTACATCGCAGACCTCTTCATCCGACTGCGCACAGGTTTCTTAGAGCAGGGGCTACTGGTGAAAGACACCAAGAAGTTGCGGGACAACTACATCCACACCATGCAGTTCAAGCTGGATGTGGCCTCCATCATCCCTACAGACCTGATCTATTTTGCTGTGGGGATCCACAACCCTGAGGTGCGCTTTAACCGCCTGCTACACTTTGCCCGCATGTTTGAGTTCTTTGACCGCACTGAGACACGCACCAGCTACCCCAACATCTTCCGAATCAGCAACCTGATCCTCTACATCTTGGTCATCATCCACTGGAATGCCTGCATCTACTATGCCATCTCCAAGTCCATCGGCTTTGGGGTAGACACCTGGGTTTACCCCAACATCACTGACCCTGAGTATGGCTACCTGTCTAGGGAGTACATCTATTGCCTTTACTGGTCTACACTGACCCTCACCACCATTGGGGAAACACCACCCCCTGTAAAGGATGAGGAGTACCTGTTTGTCATCTTTGACTTCCTGATTGGTGTCCTCATCTTTGCCACCATCGTGGGAAATGTGGGCTCCATGATCTCCAACATGAATGCCACCCGGGCTGAGTTCCAGGCCAAGATTGATGCCGTCAAACATTATATGCAGTTCCGAAAGGTCAGCAAGGAGATGGAAGCCAAGGTCATTAGGTGGTTTGACTACTTGTGGACCAATAAGAAGAGTGTAGATGAGCGGGAAGTCCTCAAAAACCTGCCAGCCAAGCTCAGGGCTGAGATAGCCATTAACGTCCACCTGTCCACACTCAAGAAAGTGCGCATTTTTCAGGACTGTGAGGCTGGCCTGCTGGTGGAACTGGTATTAAAGCTCCGGCCTCAGGTCTTTAGCCCTGGGGACTACATTTGCCGCAAGGGGGATATTGGGAAGGAGATGTACATAATCAAGGAGGGAAAATTGGCAGTGGTGGCTGATGACGGTGTCACTCAGTATGCCCTGCTCTCAGCTGGGAGTTGCTTTGGAGAGATCAGTATCCTTAATATTAAGGGCAGCAAAATGGGGAATCGGCGCACAGCCAACATCCGCAGTCTTGGCTACTCTGATCTGTTCTGCTTGTCCAAGGATGATCTTATGGAAGCTGTGACTGAGTACCCTGATGCCAAGAGGGTCTTGGAGGAGAGAGGCCGGGAGATTCTGATGAAGGAGGGCTTGTTGGATGAGAATGAGGTGGCAGCCAGCATGGAGGTAGATGTGCAGGAAAAGCTAGAACAGCTGGAGACCAACATGGACACCTTGTACACTCGTTTTGCCCGCCTGCTGGCCGAGTACACGGGAGCCCAGCAGAAGCTCAAGCAGCGCATCACAGTTTTGGAAATCAAGATGAAGCAGAATAATGAG---GATGACTACCTGTCAGATGGGATGAACAGCCCGGAGCCA---CCTGCCGAGAAGCCA
Camelus_ferus  ATGACAGAAGAAACCAATGGTGTGAAGAGCTCCCCAGCCAATAACCGCAATCATCATGCACCTCCAGCCGTCAAGGCCAATGGCAAAGAAGACCACAGGGCC---AGCAGCAGGCCACAGTCTGCGGCTGACGATGATACCCCTTCAGAACTACAGAGGCTGGCGGAGATGGATGCCCCCCAGCAGAGGAGGGGTGGCTTCCGCAGGATCGTCCGCCTGGTGGGGGTCATCAGAGAGTGGGCCAACAAGAATTTACGTGAGGAGGAGCCTAGACCAGACTCATTCCTTGAACGTTTCCGTGGGCCTGAGCTCCAGACTGTGACGACACAGCAAGGGGATGGCAAAGGCAACAAGGACGGCGAGGGCAACGGCACCAAGAAGAAATTTGAAC---TTTTTGTCTTGGATCCAGCTGGGGACTGGTACTACCGCTGGCTGTCTGTCATTGCCATGCCTGTCTTCTACAACTGGTGCCTCTTGGTGGCCAGAGCCTGCTTCAATGACCTCCAGAAAAATTACTACCTAGTGTGGCTGGTGCTGGACTACTTCTCAGATGTGGTCTACATCGCAGACCTCTTCATCCGATTGCGCACAGGCTTCCTGGAACAGGGGCTGCTGGTCAAAGACACCAAGAAGCTGCGGGACAATTACATCCACACCCTGCAATTCAAGCTGGATGTGGCTTCCATCATCCCAACGGACCTGATCTATTTTGCTGTGGGCATCCACAGCCCTGAGGTGCGCTTCAACCGCCTGCTACACTTTGCCCGCATGTTTGAGTTCTTTGATCGCACTGAGACACGCACCAGCTACCCCAACATCTTCCGCATCAGCAACCTGGTCCTCTATATCTTGGTCATCATCCACTGGAATGCCTGCATCTACTATGCCATCTCCAAATCCATTGGCTTTGGAGTTGACACTTGGGTTTACCCCAATATCACTGACCCTGAGTATGGCTACCTGGCTAGGGAATACATCTACTGTCTTTACTGGTCTACACTGACCCTCACCACCATTGGGGAGACACCACCCCCTGTAAAGGATGAGGAGTACCTATTTGTCATCTTTGACTTCCTGATTGGTGTCCTCATCTTTGCCACCATCGTGGGAAATGTGGGCTCTATGATCTCCAACATGAATGCCACCCGGGCTGAGTTCCAGGCCAAAATTGACGCTGTCAAACATTACATGCAATTCCGCAAGGTCAGCAAGGAGATGGAAGCCAAGGTCATTAGGTGGTTTGACTACCTGTGGACCAATAAGAAGAGTGTGGATGAGCGGGAAGTTCTCAAGAACCTGCCAGCCAAGCTGAGGGCTGAAATAGCCATCAACGTCCACCTGTCCACACTCAAGAAAGTGCGCATCTTCCAGGATTGTGAGGCTGGCTTGCTGGTGGAGCTGGTATTAAAGCTCCGTCCTCAGGTCTTTAGCCCTGGGGATTACATTTGCCGCAAAGGGGACATTGGGAAGGAGATGTATATAATCAAGGAGGGAAAACTGGCAGTGGTGGCCGACGATGGTGTCACTCAGTATGCCCTGCTCTCAGCTGGGAGTTGCTTTGGAGAGATCAGTATCCTTAACATTAAGGGCAGCAAAATGGGCAATCGACGCACAGCTAATATCCGCAGCCTTGGTTACTCAGATCTCTTCTGCTTGTCCAAGGATGATCTTATGGAAGCTGTGACTGAGTACCCTGATGCCAAGAAGGTCTTGGAGGAGAGGGGCCGGGAGATCCTGATGAAGGAAGGGCTGCTGGATGAGAATGAAGTGGCAGCCAGCATGGAGGTCGATGTGCAGGAGAAGCTAGAGCAGCTGGAGACCAACATGGAGACCTTGTACACTCGCTTCACCCGCCTGCTGGCTGAGTACACAGGGGCCCAGCAGAAGCTCAAGCAGCGCATCACAGTCTTGGAAACCAAAATGAAGCAGAATAATGAGGACGACGACTACCTGTCAGAAGGGATGAACAGCCCCGAGCCAGCTGCTGCTGAGAAGCCA
Caperea_marginata  ATGACAGAAAAAGCCAGTGGAGTGAAGAGCTCCCCAGCCAATAACCACAGCCATCATGCACCTCCTGCCATCAAGGTCAGTGGCGAAGATGACCACAGGACC---AGCAACAGGCCACAGTCTGCGGCCGACGATGACACCTCCTCAGAACTACAGAGGCTGGCAGAGATGGATGCCCCCCTGCAGAGGAGGGGTGGCTTCCGCAGGATTGCCTGCCTGGTGGGAGTCATCAGAGAGTGGGCCAACAAGAATTTCCGCAAGGAGGAGCCCAGACCTGACTCGTTCCTTGAACGTTTCTGTGGGCCTGAGCTCCAGACCGTGACGACACAGCAAGGAGATGGCAAAGGCGACAAGGACAGCGAGGGCAAGGCCGCCAAGAAGAAATGTGAAC---TCTTTGTCTTGGACCCAGCTGGTGACTGGTACTACCGCTGGCTATTTGTCATTGCCATGCCTGTCTTCTACAACTGGTGCCTACTGGTGGCCAGAGCCTGCTTCAGTGACCTACAGAAAGATTACTACGTAGTGTGGCTGGTGCTGGACTACTTCTCAGATGTGGTCTACATCGCAGACCTCTTCATCCGATTGCGCACAGGTTTCCTGGAGCAGGGGCTGCTGGTCAAAGATAACAAGAAGTTGCGGGACAGCTACATCCACACCCTGCAGTTCAAGCTGGATGTGGCTTCCATCATCCCTACAGACCTGATCTATTTTGCTGTGGGCATCCACAACCCTGAGCTGCGCTTCAACCGCCTGCTACACTTTGCCCGCATGTTTGAGTTCTTTGACCGCACTGAGACACGCACCAGCTACCCCAACATCTTCCGCATCAGCAACCTGGTCCTCTACATCTTGGTCATCATCCACTGGAATGCCTGCATCTACTACGCCATCTCCAAGTCCATTGGTTTTGGGGTTGACACCTGGGTTTACCCCAACATCACTGACCCTGAGTACGGCTACCTGTCTAGGGAATACATCTATTGCCTTTACTGGTCTACACTGACCCTCACCACCATTGGGGAGACACCACCCCCTGTAAAAGATGAGGAGTACCTATTTGTCATCTTTGATTTCCTGATTGGTGTCCTCATCTTTGCCACCATTGTGGGAAACGTGGGCTCCATGATCTCCAACATGAACGCCACCCGGGCTGAGTTCCAGGCCAAGATTGATGCCGTCAAACACTATATGCAGTTCCGAAAGGTCAGCAAGGAGATGGAAGCCAAGGTCATTAGGTGGTTTGACTACCTCTGGACCAATAAGAAGAGTGTGGATGAGCGGGAAGTTCTCAAGAAACTGCCAGCCAAGCTGAGGGCTGAGATAGCCATCAACGTCCACCTGTCCACACTCAAGAAAGTGCACATCTTTCAGGATTGTGAGGCTGGCCTGCTGGTGGAGCTGGTATTAAAGCTCCGTCCTCAGGTCTTCAGTCCTGGGGATTACATTTGCCGCAAGGGGGATATTGGGAAGGAGATGTACATAATCAAGGAAGGAAAATTGGCAGTGGTGGCTGATGATGGTGTCACTCAGTATGCCCTGCTCTCGGCTGGGAGTTGCTTTGGAGAGATCAGTATCCTTAACATTAAAGGCAGCAAAATGGGCAATCGACGCACAGCCAGTATCCGAAGCCTTGGCTACTCAGATCTCTTCTGCTTGTCCAAGGATGATCTTATGGAAGCTGTGACAGAGTACCCTGATGCCAAGAGGGTCTTGGAGGAGAGAGGCCGGGAGATCCTGATGAAGGAGGGATTGCTGGATGAGAATGAGGTGTCAGCCAGCATCGAGGTGGATGTGCAGGAGAAGCTAGAACAGCTTGAAACCAACATGGAGACCTTGTACACTCGCTTTGCCTGCCTGCTGGCTGAGTACACAGGGGCCCAGCAGAAGCTCAAGCAGCGCATCATGGTTTTGGAAACCAAGATGAAGCAGAATAATGAG---GACGACTACCTATCAGATGGGATGAATAGCCCCAAGCCAGCTGCTACTGAGAAGCCA
Capra_hircus  ATGACAGAAAAAGCCAATGGCATGAAGAGCTCCCCAGCCAATAATCACAACCACCATGCCCCTCCTGCCATCAAGGCCAATGGCAAAGATGACCACAGGGCC---AGCAGCCGGCCACAGTCTGCGGCCGATGATGACACCTCCTCAGAGCTACAGCGACTGGCAGAGATGGATGCCCCCCAGCAGAGGAGGGGTGGCTTCCGCAGGATTGCACGCCTGATGGGGGTCCTCAGAGAGTGGGCTAACAGGAACTTCCGTGAGGAGGAGCCTAGACCTGACTCATTCCTTGAGCGTTTCCGGGGGCCTGAGCTCCACACCGTGATAACACAGCAAGGGGACGGCAAAGGCGACAAGGACGGCGAGGGAAAGGGCACCAAGAAGAAGTTTGAAC---TCTTTGTCTTGGACCCAGCCGGGGACTGGTACTACCGCTGGCTTTTTCTCATTGCCTTGCCCGTCCTCTACAACTGGTGCCTATTGGTGGCCAGAGCCTGCTTCAGTGACCTGCAGAAAGGTTACTACATAGTGTGGCTTGTGCTGGATTACGTCTCAGATGTGGTCTACATCGCAGACCTCTTCATCCGACTGCGCACAGGTTTCTTGGAGCAGGGGCTACTAGTGAAAGATACCAAGAAGTTGCGGGACAACTACATTCACACCATGCAGTTCAAGCTGGATGTGGCCTCCATCATCCCTACAGACCTGATCTATTTTGCTGTGGGGATCCACAACCCTGAGGTGCGCTTCAACCGCCTGCTACACTTTGCCCGCATGTTTGAGTTCTTTGACCGCACTGAGACACGCACTAGCTACCCCAACATCTTCCGAATCAGCAACCTGATCCTCTACATCTTGGTCATCATCCACTGGAATGCCTGCATCTACTATGCCATCTCCAAGTCCATCGGCTTTGGGGTAGACACCTGGGTTTACCCCAACATCACTGACCCTGAGTATGGCTACCTGTCTAGGGAGTACATCTATTGCCTTTACTGGTCTACACTGACCCTCACCACCATTGGGGAGACACCACCCCCTGTAAAGGATGAGGAGTACCTGTTTGTCATCTTTGACTTCCTGATTGGTGTCCTCATCTTTGCCACCATTGTGGGAAATGTGGGCTCCATGATCTCCAACATGAATGCCACCCGGGCTGAGTTCCAGGCCAAGATTGATGCCGTCAAACATTATATGCAGTTCCGAAAGGTCAGCAAGGAGATGGAAGCCAAGGTCATTAGGTGGTTTGACTACTTGTGGACCAATAAGAAGAGTGTGGATGAGCGGGAAGTCCTCAAAAACCTGCCAGCCAAGCTTAGGGCTGAGATAGCCATCAACGTCCACCTGTCCACACTCAAGAAAGTGCGCATCTTTCAGGACTGTGAGGCTGGCCTGTTGGTGGAACTGGTATTAAAGCTCCGGCCTCAGGTCTTCAGCCCTGGGGACTACATTTGCCGCAAGGGGGATATTGGGAAGGAGATGTACATAATCAAGGAGGGAAAATTGGCAGTGGTGGCTGATGATGGTGTCACTCAGTATGCCCTGCTCTCGGCTGGGAGTTGCTTTGGAGAGATCAGTATCCTTAATATTAAGGGCAGCAAAATGGGCAATCGGCGCACAGCCAACATCCGCAGTCTTGGCTACTCTGATCTGTTCTGCTTGTCCAAGGATGATCTTATGGAAGCTGTGACTGAGTACCCTGATGCCAAGAGGGTCTTGGAGGAGAGAGGCCGGGAGATTCTGATGAAGGAGGGCTTGTTGGATGAGAATGAGGTGGCAGCCAGCATGGAAGTAGATGTGCAGGAAAAGCTAGAACAGCTGGAGACCAACATGGACACCTTGTACACTCGTTTTGCCCGCCTGCTGGCCGAGTACACGGGAGCCCAGCAGAAGCTCAAGCAGCGCATCACAGTTTTGGAAATCAAGATGAAGCAGAATAATGAG---GATGACTACCTGTCAGATGGGCTGAACAGCCCGGAGCCA---CCTGCTGAGAAGCCA
Catagonus_wagneri  ATGACAGAAAAGGCCAATGGCGTGCAGAGCTCCCCCGCC---AATCGCAACCATCACGCACCTCCTACCATCAAGGCCAATGGCAAAGATGACCGCAGAACCAGCAGCAGCAGGCCACAGTCCGCGGCCGACGATGACACGTCTTCAGAACTACAGAGGCTGGCAGAGCTGGACGCTCCCCAGCGGGGCAGGGGTGGCTTCCGCAGGGTCGTCCGCCTGGTGGGGGTCATCAGGGACTGGGCCAACAGGAATTTCCGCGAGGAGGAGCCTCGACCCGACTCGTTCCTCGAGCGTTTCCGTGGGCCCGAGCTCCAGGCCGTGACGACACAGCAAGGGGATGGCAAGGGCGACAAGGACGGCGAGGGCAAGGCCACCAAGAAGAAATTTGAAC---TCTTCGTCCTGGACCCAGCTGGGGACTGGTACTATCGCTGGCTGTTTGTCATTGCCTTGCCCGTCCTCTACAACTGGTGCCTACTGGTGGCCAGAGCCTGCTTCAGTGACCTGCAGAAGGGTTACTACATAGTGTGGCTGGTGCTGGACTACTTCTCAGATGTGGTCTACATCACAGACCTCTTCATCCGATTGCGCACAGGTTTCCTGGAGCAGGGGCTGCTGGTCAAAGATCCCAAGAAGTTACGGGACAACTACATCCACACCCTGCAGTTCAAGCTGGATGTGGCTTCCATCATCCCCACGGACTTGATCTATTTTGCTGTGGGCATCCACAGCCCTGAGGTGCGCTTCAACCGCCTGCTACACTTTGCCCGCATGTTCGAGTTCTTTGACCGCACCGAGACGCGCACCAGCTATCCCAACATCTTCCGCATCAGCAACCTGGTCCTCTACATCTTGGTCATCATCCACTGGAACGCCTGCATCTACTATGCCATCTCCAAGTCCATTGGCTTTGGGGTTGACACCTGGGTTTACCCCAACATCACCGACCCTGAGTATGGCTACTTGGCTAGGGAATACATCTATTGCCTTTACTGGTCTACGCTGACCCTCACCACCATTGGGGAGACACCACCCCCTGTCAAGGATGAGGAGTACCTATTTGTCATCTTTGATTTCCTGATTGGTGTCCTCATCTTTGCCACCATCGTGGGAAACGTGGGCTCCATGATCTCCAACATGAATGCCACCCGGGCTGAGTTCCAGGCCAAGATCGATGCCGTCAAACATTACATGCAGTTCCGAAAGGTCAGCAAGGAGATGGAAGCCAAGGTCATTAGGTGGTTTGACTACCTGTGGACCAATAAGAAGAGTGTGGATGAGCGGGAAGTTCTCAAGAACCTGCCAGCCAAGCTGAGGGCAGAGATAGCCATCAACGTCCACCTGTCCACGCTCAAGAAGGTGCGCATCTTCCAGGACTGTGAGGCTGGTCTGCTGGTGGAGCTGGTATTAAAGCTCCGTCCTCAGGTCTTCAGCCCCGGGGATTACATTTGCCGCAAGGGCGATATTGGGAAGGAGATGTACATAATCAAGGAGGGGAAATTGGCAGTGGTGGCCGACGACGGTGTCACTCAGTACGCCCTGCTCTCGGCTGGCAGTTGCTTTGGAGAGATCAGTATCCTTAACATAAAGGGCAGCAAAATGGGCAATCGGCGCACAGCCAATATCCGCAGCCTTGGTTACTCAGACCTCTTCTGCTTGTCCAAGGACGACCTCATGGAGGCTGTCACTGAGTACCCCGATGCCAAGAAGGTCTTGGAGGAGAGGGGCCGGGAGATCCTGATGAAGGAGGGGCTGCTGGATGAGAACGAGGTGGCAGCCAGCATGGAGGTGGACGTGCAGGAGAAGCTAGAACAGCTGGAGACCAACATGGAGACCTTGTACACGCGCTTCGCCCGCCTGCTGGCCGAGTACACGGGGGCCCAGCAGAAGCTCAAGCAGCGCATCACGGTTTTGGAAACGAAGATGAAACAGAATAATGAG---GACGACTACCTGTCAGACGGGATAAACAGCCCCGAGCCCACTGCTGCTGAGAACCCA
Cephalophus_harveyi  ATGACAGAAAAGGCCAATGGCGTGAAGAGCTCCCCAGCCAATAACCACAACCACCATGCCCCTCCTGCCATCAAGGTCAATGGCAAAGATGACCACAGGGCC---AGCAGCCGGCCACAGTCTGCGGCCGATGATGACACCTCCTCAGAGCTACAGCGACTGGCAGAGATGGATGCCCCCCAGCAGAGGAGGGGTGGCTTCCGCAGGATTGCCCGCCTGGTGGGGGTCCTCAGAGAGTGGGCTAACAGGAACTTCCGTGAGGAGGAGCCTAGACCTGACTCATTCCTTGAGCGTTTCCGAGGGCCTGAGCTCCACACCGTGACAACACAGCAAGGAGACGGCAAAGGCGACAAGGACGGCGAGGGCAAGGGCACCAAGAAGAAGTTTGAAC---TCTTTGTCTTGGACCCAGCCGGGGACTGGTACTACCGCTGGCTTTTTCTCATTACCTTGCCCGTCCTCTACAACTGGTGCCTATTGGTGGCCAGAGCCTGCTTCAGTGACCTGCAGAAAGGTTACTACATAGTGTGGCTGGTGCTGGATTACATCTCCGATGTGGTCTACATTGCAGACCTCTTCATCCGACTGCGCACAGGTTTCTTGGAGCAGGGGCTACTGGTGAAAGACACCAAGAAGTTGCGGGACAACTACATCCACACCATGCAGTTCAAGCTGGATGTGGCCTCCATCATCCCTACAGACCTGATCTATTTTGCCGTGGGGATCCACAACCCTGAGGTGCGCTTCAACCGCCTGCTACACTTTGCCCGCATGTTTGAGTTCTTTGACCGCACTGAGACACGCACCAGCTACCCCAACATCTTCCGAATCAGCAACCTGATCCTCTACATCTTGGTCATCATCCACTGGAATGCCTGCATCTACTATGCCATCTCCAAGTCCATCGGCTTTGGGGTAGACACCTGGGTTTACCCCAACATCACTGACCCTGAGTATGGCTACCTGTCTAGGGAGTACATCTATTGCCTTTACTGGTCTACTCTGACCCTCACCACCATTGGGGAGACACCACCCCCTGTAAAGGATGAGGAGTACCTGTTTGTCATCTTTGACTTCCTGATTGGTGTCCTCATCTTTGCCACCATCGTGGGAAATGTGGGCTCCATGATCTCCAACATGAATGCCACCCGGGCTGAGTTCCAGGCCAAGATTGATGCCGTCAAACATTATATGCAGTTCCGAAAGGTCAGCAAGGAGATGGAAGCCAAGGTCATTAGGTGGTTTGACTACTTGTGGACCAATAAGAAGAGTGTGGATGAGCGGGAAGTCCTCAAAAACCTGCCAGCCAAGCTTAGGGCTGAGATAGCCATCAACGTCCACCTGTCCACACTCAAGAAAGTGCGCATCTTTCATGACTGTGAGGCTGGCCTGCTGGTGGAACTGGTATTAAAGCTCCGGCCTCAGGTCTTCAGCCCTGGGGACTACATTTGCCGCAAGGGGGATATTGGGAAGGAGATGTACATAATCAAGGAGGGAAAATTGGCAGTGGTGGCTGATGACGGTGTCACTCAGTATGCCCTGCTCTCGGCTGGGAGTTGCTTTGGAGAGATCAGTATCCTTAATATTAAGGGCAGCAAAATGGGCAATCGGCGCACAGCCAACATCCGCAGTCTTGGCTACTCTGATCTGTTCTGTTTGTCCAAGGATGATCTTATGGAAGCTGTGACTGAGTACCCTGATGCCAAGAGGGTCTTGGAGGAGAGAGGCCGGGAGATTCTGATGAAGGAGGGCTTGTTGGATGAGAATGAGGTGGCAGCCAGCATGGAAGTAGATGTGCAGGAAAAGCTAGAACAGCTGGAGACCAACATGGACACCTTGTACACTCGTTTTGCCCGCCTGCTGGCTGAGTACACGGGAGCCCAGCAGAAGCTCAAGCAGCGCATCACAGTTTTGGAAACCAAGATGAAGCAGAATAATGAG---GATGACTACCTGTCAGATGGGCTGAACAGCCCGGAGCCA---CCTGCTGAGAAGCCA
Cephalorhynchus_commersonii  ATGACAGAAAAAGCCAATGGAGTGAAGAGCTCCCTAGCCAATAACCACAGCCATCATGCACCTCCTGCCATCAAGGTCAATGGCGAAGATGACCACAGGACC---AGCAACAGGCCACAGTCTGCGGCCGACGATGACACCTCCTCACAACTACAGAGG---------------------CTGCAGAGGAGGGGTGGCTTCTGCAGGATTGCCTGCCTCGTGGGGGTCATCAGAGAGTGGGCCAACAAGAATTTCCACGAGGAGGAGCCCAGACCTGACTCGTTCCTTGAGCGTTTCTGTGGGCCTGAGCTCCAGACCGTGACGACACAGCAAGGAGATGGCAAAGGCGACAAGGACAGCGAGGGCAAGGGCAGCAAGAAGAAATGTGAAC---TATTTGTCTTGGACCCAGCTGGGGACTGGTACTACCACNNNCTATTTGTCATCGCCATGCCTGTCCTCTACAGCTGGTGCCTTCTGGTGGCCAGAGCCT------GTGACCTACAGAAAGATTACTGCATAGTATGGCTGGTGCTGGACTACTTCTCAGATGTGGTCTACATCGCAGACCTCTTCATCNNNTTGCGCACAGGTTTCCTGGAGCAGGGGCTGCTGGTCAAAGATACCAAGATGTTGCGGGACAACTACATCCACACCCTGCAGTTCAAGCTGGATGTGGCTTCCATCATCCCTACAGACCTGATCTATTTTGCTGTGTGCATCCACAGACCTGAGCTGCGCTTCAACCGCCTGCTACACTTTGCCCGGATGTTTGAGTTCTTTGACCGCACTGAGACACGCACCAGCCACCACAACATCTTCCACATCAGCAACCTGGTCCTCTACATCTTGGTCATCATCTGCTGGAATGCCTGCATCTACTACGCCATCTCCAAGTCCATTGGTTTTGGGGTCGACACCTGGGTTTACTCCAACATCATTGACCCTGAGTATGGCTACCTGTCTAGGGAATGCATCTATTGCCTTTACTGGTCTACACTGACCCTCACCACCATTGGGGTGACACCACCCCCCGTAAAAGATGAGGAGTACCTATTTGTCATCTTTGATTTCCCGATTGGTGTCCTCATCTTTGCCACCATCGTGGGTAACGTGGGCTCCATGATCTCCAACATGAACGCCACCCGGGCTGAGTTCCAGGCCAAGATCGATGCCGTCAAACACTATATGCAGTTCCAAAAGGTCAGCAAGGAGATGGAAGCCAAGGTCATTAGGTGGTTTGACTACCTCTGGACCAATAAGAAGAGTGTGGATGAGCGGGAAGTTCTCAAGAAGCTGCCATCCAAGCTGAGGGCTGAGATAGCCATCAACGTCCACCTGTCCACACTCAAGAAAGTGTGCATCTTTCAGGATTGTGAGGCTGGCCTGCTGGTGGAGTTGGTATTAAAGCTCCATCCTCAGGTCTTCAGTCCTGGGGATTACNNNNNNNNNNAAGGGGGTATTGGGAAGGAGATGTACATAATCAAGGAAGGAAAATTGGCAGTGGTGGCTGATGATGGTGTCACTCAGTATGCCCTGCTCTTGGCTGGGAGTTGCTTTGGAGAGATCAGTATTCTTAACATTAAAGGCAGCAAAACGGGCAATCGACGCACAGCCAATATCCGAAGCCTTGGCTACTCAGATCTCTTCTGCTTGTCCAAGGATGATCTTATGGAAGCTGTGACGGAGTACCCTGATGCCAAGAGGGTCTTGGAGGAGAGAGGCCGGGAGATCTTGATGAAGGAGGGATTGCTGGATGAGAATGAGGTGGCAGCCAGCATCGAGGCGGATGTGCAGAAGAAGCTAGAACAGCTGGAAACCAACATGGAGACCTTGTACACTCGCTTTCCCTGCCTGCTGGCTGAGTACCCAGGGGCCCAGCAGAAGCTCAGGCAGCGCATCATGGTTTTGGAAACCAAGATGAAGCAGAATAATGAG---GATGACTACCTGTCAGATGGAATGAATAGCCCCAAGACAGCTGCTGCTGAGAAGCCA
Cephalorhynchus_eutropia  ATGACAGAAAAAGCCAATGGAGTGAAGAGCTCCCTAGCCAATAACCACAGCCATCATGCACCTCCTGCCATCAAGGTCAATGGCGAAGATGACCACAGGACC---AGCAACAGGCCACAGTCTGCGGCCGACGATGACACCTCCTCACAACTACAGAGG---------------------CTGCAGAGGAGGGGTGGCTTCTGCAGGATTGCCTGCCTCGTGGGGGTCATCAGAGAGTGGGCCAACAAGAATTTCCACGAGGAGGAGCCCAGACCTGACTCGTTCCTTGAGCGTTTCTGTGGGCCTGAGCTCCAGACCGTGACGACACAGCAAGGAGATGGCAAAGGCGACAAGGACAGCGAGGGCAAGGGCAGCAAGAAGAAATGTGAAC---TATTTGTCTTGGACCCAGCTGGGGACTGGTACTACCACNNNCTATTTGTCATCGCCATGCCTGTCCTCTACAGCTGGTGCCTTCTGGTGGCCAGAGCCT------GTGACCTACAGAAAGATTACTGCATAGTATGGCTGGTGCTGGACTACTTCTCAGATGTGGTCTACATCGCAGACCTCTTCATCNNNTTGCGCACAGGTTTCCTGGAGCAGGGGCTGCTGGTCAAAGATACCAAGATGTTGCGGGACAACTACATCCACACCCTGCAGTTCAAGCTGGATGTGGCTTCCATCATCCCTACAGACCTGATCTATTTTGCTGTGGGCATCCACAGACCTGAGCTGCGCTTCAACCGCCTGCTACACTTTGCCCGGATGTTTGAGTTCTTTGACCGCACTGAGACACGCACCAGCCACCACAACATCTTCCACATCAGCAACCTGGTCCTCTACATCTTGGTCATCATCTGCTGGAATGCCTGCATCTACTACGCCATCTCCAAGTCCATTGGTTTTGGGGTCGACACCTGGGTTTACTCCAACATCATTGACCCTGAGTATGGCTACCTGTCTAGGGAATGCATCTATTGCCTTTACTGGTCTACACTGACCCTCACCACCATTGGGGTGACACCACCCCCCGTAAAAGATGAGGAGTACCTATTTGTCATCTTTGATTTCCCGATTGGTGTCCTCATCTTTGCCACCATCGTGGGTAACGTGGGCTCCATGATCTCCAACATGAACGCCACCCGGGCTGAGTTCCAGGCCAAGATCGATGCCGTCAAACACTATATGCAGTTCCAAAAGGTCAGCAAGGAGATGGAAGCCAAGGTCATTAGGTGGTTTGACTACCTCTGGACCAATAAGAAGAGTGTGGATGAGCGGGAAGTTCTCAAGAAGCTGCCATCCAAGCTGAGGGCTGAGATAGCCATCAACGTCCACCTGTCCACACTCAAGAAAGTGTGCATCTTTCAGGATTGTGAGGCTGGCCTGCTGGTGGAGTTGGTATTAAAGCTCCATCCTCAGGTCTTCAGTCCTGGGGATTACNNNNNNNNNNAAGGGGGTATTGGGAAGGAGATGTACATAATCAAGGAAGGAAAATTGGCAGTGGTGGCTGATGATGGTGTCACTCAGTATGCCCTGCTCTTGGCTGGGAGTTGCTTTGGAGAGATCAGTATTCTTAACATTAAAGGCAGCAAAACGGGCAATCGACGCACAGCCAATATCCGAAGCCTTGGCTACTCAGATCTCTTCTGCTTGTCCAAGGATGATCTTATGGAAGCTGTGACGGAGTACCCTGATGCCAAGAGGGTCTTGGAGGAGAGAGGCCGGGAGATCTTGATGAAGGAGGGATTGCTGGATGAGAATGAGGTGGCAGCCAGCATCGAGGCGGATGTGCAGAAGAAGCTAGAACAGCTGGAAACCAACATGGAGACCTTGTACACTCGCTTTCCCTGCCTGCTGGCTGAGTACCCAGGGGCCCAGCAGAAGCTCAGGCAGCGCATCATGGTTTTGGAAACCAAGATGAAGCAGAATAATGAG---GATGACTACCTGTCAGATGGAATGAATAGCCCCGAGACAGCTGCTGCTGAGAAGCCA
Cephalorhynchus_heavisidii  ATGACAGAAAAAGCCAATGGAGTGAAGAGCTCCCTAGCCAATAACCACAGCCATCATGCACCTCCTGCCATCAAGGTCAATGGCGAAGATGACCACAGGACC---AGCAACAGGCCACAGTCTGCGGCCGACGATGACACCTCCTCACAACTACAGAGG---------------------CTGCAGAGGAGGGGTGGCTTCTGCAGGATTGCCTGCCTCGTGGGGGTCATCAGAGAGTGGGCCAACAAGAATTTCCACGAGGAGGAGCCCAGACCTGACTCGTTCCTTGAGCGTTTCTGTGGGCCTGAGCTCCAGACCGTGACGACACAGCAAGGAGATGGCAAAGGCGACAAGGACAGCGAGGGCAAGGGCAGCAAGAAGAAATGTGAAC---TATTTGTCTTGGACCCAGCTGGGGACTGGTACTACCACNNNCTATTTGTCATCGCCATGCCTGTCCTCTACAGCTGGTGCCTTCTGGTGGCCAGAGCCT------GTGACCTACAGAAAGATTACTGCATAGTATGGCTGGTGCTGGACTACTTCTCAGATGTGGTCTACATCGCAGACCTCTTCATCNNNTTGCGCACAGGTTTCCTGGAGCAGGGGCTGCTGGTCAAAGATACCAAGATGTTGCGGGACAACTACATCCACACCCTGCAGTTCAAGCTGGATGTGGCTTCCATCATCCCTACAGACCTGATCTATTTTGCTGTGGGCATCCACAGACCTGAGCTGCGCTTCAACCGCCTGCTACACTTTGCCCGGATGTTTGAGTTCTTTGACCGCACTGAGACACGCACCAGCCACCACAACATCTTCCACATCAGCAACCTGGTCCTCTACATCTTGGTCATCATCTGCTGGAATGCCTGCATCTACTACGCCATCTCCAAGTCCATTGGTTTTGGGGTCGACACCTGGGTTTACTCCAACATCATTGACCCTGAGTATGGCTACCTGTCTAGGGAATGCATCTATTGCCTTTACTGGTCTACACTGACCCTCACCACCATTGGGGTGACACCACCCCCCGTAAAAGATGAGGAGTACCTATTTGTCATCTTTGATTTCCCGATTGGTGTCCTCATCTTTGCCACCATCGTGGGTAACGTGGGCTCCATGATCTCCAACATGAACGCCACCCGGGCTGAGTTCCAGGCCAAGATCGATGCCGTCAAACACTATATGCAGTTCCAAAAGGTCAGCAAGGAGATGGAAGCCAAGGTCATTAGGTGGTTTGACTACCTCTGGACCAATAAGAAGAGTGTGGATGAGCGGGAAGTTCTCAAGAAGCTGCCATCCAAGCTGAGGGCTGAGATAGCCATCAACGTCCACCTGTCCACACTCAAGAAAGTGTGCATCTTTCAGGATTGTGAGGCTGGCCTGCTGGTGGAGCTGGTATTAAAGCTCCATCCTCAGGTCTTCAGTCCTGGGGATTACNNNNNNNNNNAAGGGGGTATTGGGAAGGAGATGTACATAATCAAGGAAGGAAAATTGGCAGTGGTGGCTGATGATGGTGTCACTCAGTATGCCCTGCTCTTGGCTGGGAGTTGCTTTGGAGAGATCAGTATTCTTAACATTAAAGGCAGCAAAACGGGCAATCGACGCACAGCCAATATCCGAAGCCTTGGCTACTCAGATCTCTTCTGCTTGTCCAAGGATGATCTTATGGAAGCTGTGACGGAGTACCCTGATGCCAAGAGGGTCTTGGAGGAGAGAGGCCGGGAGATCTTGATGAAGGAGGGATTGCTGGATGAGAATGAGGTGGCAGCCAGCATCGAGGCGGATGTGCAGAAGAAGCTAGAACAGCTGGAAACCAACATGGAGACCTTGTACACTCGCTTTCCCTGCCTGCTGGCTGAGTACCCAGGGGCCCAGCAGAAGCTCAGGCAGCGCATCATGGTTTTGGAAACCAAGATGAAGCAGAATAATGAG---GATGACTACCTGTCAGATGGAATGAATAGCCCCAAGCCAGCTGCTGCTGAGAAGCCA
Cephalorhynchus_hectori  ATGACAGAAAAAGCCAATGGAGTGAAGAGCTCCCTAGCCAATAACCACAGCCATCATGCACCTCCTGCCATCAAGGTCAATGGCGAAGATGACCACAGGACC---AGCAACAGGCCACAGTCTGCGGCCGACGATGACACCTCCTCACAACTACAGAGG---------------------CTGCAGAGGAGGGGTGGCTTCTGCAGGATTGCCTGCCTCGTGGGGGTCATCAGAGAGTGGGCCAACAAGAATTTCCACGAGGAGGAGCCCAGACCTGACTCGTTCCTTGAGCGTTTCTGTGGGCCTGAGCTCCAGACCGTGACGACACAGCAAGGAGATGGCAAAGGCGACAAGGACAGCGAGGGCAAGGGCAGCAAGAAGAAATGTGAAC---TATTTGTCTTGGACCCAGCTGGGGACTGGTACTACCACNNNCTATTTGTCATCGCCATGCCTGTCCTCTACAGCTGGTGCCTTCTGGTGGCCAGAGCCT------GTGACCTACAGAAAGATTACTGCATAGTATGGCTGGTGCTGGACTACTTCTCAGATGTGGTCTACATCGCAGACCTCTTCATCNNNTTGCGCACAGGTTTCCTGGAGCAGGGGCTGCTGGTCAAAGATACCAAGATGTTGCGGGACAACTACATCCACACCCTGCAGTTCAAGCTGGATGTGGCTTCCATCATCCCTACAGACCTGATCTATTTTGCTGTGGGCATCCACAGACCTGAGCTGCGCTTCAACCGCCTGCTACACTTTGCCCGGATGTTTGAGTTCTTTGACCGCACTGAGACACGCACCAGCCACCACAACATCTTCCACATCAGCAACCTGGTCCTCTACATCTTGGTCATCATCTGCTGGAATGCCTGCATCTACTACGCCATCTCCAAGTCCATTGGTTTTGGGGTCGACACCTGGGTTTACTCCAACATCATTGACCCTGAGTATGGCTACCTGTCTAGGGAATGCATCTATTGCCTTTACTGGTCTACACTGACCCTCACCACCATTGGGGTGACACCACCCCCCGTAAAAGATGAGGAGTACCTATTTGTCATCTTTGATTTCCCGATTGGTGTCCTCATCTTTGCCACCATCGTGGGTAACGTGGGCTCCATGATCTCCAACATGAACGCCACCCGGGCTGAGTTCCAGGCCAAGATCGATGCCGTCAAACACTATATGCAGTTCCAAAAGGTCAGCAAGGAGATGGAAGCCAAGGTCATTAGGTGGTTTGACTACCTCTGGACCAATAAGAAGAGTGTGGATGAGCGGGAAGTTCTCAAGAAGCTGCCATCCAAGCTGAGGGCTGAGATAGCCATCAACGTCCACCTGTCCACACTCAAGAAAGTGTGCATCTTTCAGGATTGTGAGGCTGGCCTGCTGGTGGAGCTGGTATTAAAGCTCCATCCTCAGGTCTTCAGTCCTGGGGATTACNNNNNNNNNNAAGGGGGTATTGGGAAGGAGATGTACATAATCAAGGAAGGAAAATTGGCAGTGGTGGCTGATGATGGTGTCACTCAGTATGCCCTGCTCTTGGCTGGGAGTTGCTTTGGAGAGATCAGTATTCTTAACATTAAAGGCAGCAAAACGGGCAATCGACGCACAGCCAATATCCGAAGCCTTGGCTACTCAGATCTCTTCTGCTTGTCCAAGGATGATCTTATGGAAGCTGTGACGGAGTACCCTGATGCCAAGAGGGTCTTGGAGGAGAGAGGCCGGGAGATCTTGATGAAGGAGGGATTGCTGGATGAGAATGAGGTGGCAGCCAGCATCGAGGCGGATGTGCAGAAGAAGCTAGAACAGCTGGAAACCAACATGGAGACCTTGTACACTCGCTTTCCCTGCCTGCCGGCTGAGTACCCAGGGGCCCAGCAGAAGCTCAGGCAGCGCATCATGGTTTTGGAAACCAAGATGAAGCAGAATAGTGAG---GATGACTACCTGTCAGATGGAATGAATAGCCCCAAGCCAGCTGCTGCTGAGAAGCCA
Ceratotherium_simum  ATGACAGAAAAGTCCAATGGCATGAAGAGCTCCCCAGCCAATAACCACAACCATCATGCACCTCCTACCATCAAGGCCAATGGCAAAGATGAGCGCGGGACC---AGCAGCAGGCCACAGTCTGCAGCTGACGATGACACCTCCTCAGAACTGCAGAGGCTGGCAGAGATGGATGCCCCCCAGCGGGGGCGGGGTGGCTTCCACAGGATCATCCGCCTGGTGGGGGTCATCAGAGAGTGGGCCAACAAGAATTTCCGCGAGGAGGAACCTAGACCTGACTCCTTCCTTGAGCGGTTCCGTGGGCCTGAGCTCCAGACTGTGACGACACAGCAAGGGGATGGCAAAGGCGACAAGGACGGCGAGAGCGAGGGCACCAAGAAGAAATTTGAAC---TATTTGTCTTGGACCCAGCTGGGGACTGGTACTACTGCTGGCTATTTGTCATTGCCATGCCTGTCCTTTACAACTGGTGCCTGCTGGTGGCCAGAGCCTGCTTCAGTGACCTACAGAAAGGCTACTATCTAGTGTGGCTGGTGCTGGACTACTTCTCAGATGTAGTCTACATCGTGGACCTCTTTATCCGATTGCGCACAGGTTTTCTGGAGCAAGGGCTGTTAGTCAAAGATACCAAGAAGTTGCGGGACAACTACATCCACACCCTTCAGTTCAAGCTGGATGTGGCTTCTATCATCCCCACAGACCTGATCTATTTTGCTGTGGGCATCCACAGCCCAGAGTTGCGCTTCAATCGCCTGCTACACTTTGCCCGTATGTTTGAATTCTTTGACCGCACTGAGACACGCACCAGCTACCCCAATATCTTCCGCATCAGCAACCTAGTTCTCTACATCTTGGTCATCATCCACTGGAATGCCTGCATCTACTACGCCATCTCCAAGTCCATTGGTTTTGGGGTTGACACCTGGGTTTATCCCAACATCACTGACCCTGAGTATGGCTACCTGGCTAGGGAATACATCTACTGCCTTTACTGGTCTACACTGACCCTCACCACCATTGGGGAGACACCACCCCCTGTAAAGGATGAGGAGTACTTATTTGTCATCTTTGACTTCCTGATTGGTGTCCTCATCTTTGCCACCATCGTGGGAAATGTCGGCTCCATGATCTCCAACATGAATGCCACCCGGGCTGAATTCCAGGCCAAGATCGACGCTGTCAAACATTACATGCAGTTCCGCAAGGTCAGCAAGGAGATGGAAGCCAAGGTCATTAAGTGGTTTGACTACCTGTGGACCAATAAAAAGAGCATAGATGAGCGGGAAGTTCTCAAGAACCTGCCAGCCAAGCTGAGAGCTGAGATAGCCATCAATGTCCACCTGTGCACCCTCAAGAAAGTGCGCATCTTCCAGGATTGTGAGGCTGGACTGCTGGTGGAGCTAGTATTGAAGCTCCGTCCTCAGGTATTCAGCCCTGGGGATTACATTTGCCGAAAGGGAGATATCGGCAAGGAGATGTACATAATCAAGGAGGGCAAGTTGGCAGTGGTGGCTGATGATGGTGTCACTCAGTATGCCCTGCTTTCAGCTGGGAGTTGCTTTGGAGAGATCAGCATCCTTAACATTAAGGGCAGCAAAATGGGCAATCGACGCACAGCCAATATCCGCAGCCTTGGTTACTCAGATCTCTTCTGCCTGTCCAAGGATGATCTTATGGAAGCTGTGACTGAGTATCCTGATGCCAAGAAGGTCTTGGAGGAGAGAGGCCGGGAGATCCTGATGAAGGAGGGACTGCTGGATGAGAATGAGGTGGCAGCCACCTTGGAGGTGGATGTGCAAGAGAAGCTAGAGCAGCTGGAGACCAACATGGAGACCTTGTACACTCGCTTTGGCCGCCTGCTGGCTGAGTACACAGGGGCCCAGCAGAAGCTCAAGCAGCGTATCACGATTCTGGAAACCAAAATGAAGCAGAACAATGAG---GACGATTACCTGTCAGATGGGATAAACAGCCCAGAGCCAGCTGCTGCTGAGAAGCTA
Connochaetes_taurinus  ATGACAGAAAAAGCCAATGGTGTGAAGAGCTCCCCAGCCAATAACCACAACCACCATGCCCCTCCTGCCATCAAGGCCAATGGCAAAGATGACCACAGGGCC---AGCAGCCGGCCACAGTCTGCGGCCGATGATGACACCTCCTCAGAGCTACAGCGACTGGCAGAGATGGATGCCCCCCAGCAGAGGAGGGGTGGCTTCCGCAGGATTGCCCGCCTGGTGGGGGTCCTCAGAGAGTGGGCTAACAGGAACTTCCGTGAGGAGGAGCCTAGACCTGACTCATTCCTTGAGCGTTTCCGGGGGCCTGAGCTCCACACCGTGACAACACAGCAAGGGGACGGCAAAGGCGACAAGGACGGCGAGGGAAAGGGCACCAAGAAGAAGTTTGAAC---TCTTTGTCTTGGACCCAGCCGGGGACTGGTACTACCGCTGGCTTTTTCTCATTGCCTTGCCCGTCCTCTACAACTGGTGCCTATTGGTGGCCAGAGCCTGCTTCAGTGACCTGCAGAAAGGTTACTACATAGTGTGGCTGGTGCTGGATTACGTCTCAGATGTGGTCTACATCGCAGACCTCTTCATCCGACTGCGCACAGGTTTCTTGGAGCAGGGGCTACTGGTGAAAGACACCAAGAAGTTGCGGGACAACTACATCCACACCATGCAGTTCAAGCTGGATGTGGCCTCCATCATCCCTACAGACCTGATCTATTTTGCTGTGGGGATCCACAACCCTGAGGTACGCTTCAACCGCCTGCTACACTTTGCCCGCATGTTTGAGTTCTTTGACCGCACTGAGACACGCACCAGCTACCCCAACATCTTCCGCATCAGCAACCTGATCCTCTACATCTTGGTCATCATCCACTGGAATGCCTGCATCTACTATGCCATCTCCAAGTCCATCGGCTTTGGGGTAGACACCTGGGTTTACCCCAACATCACTGATCCTGAGTATGGCTACCTGTCTAGGGAGTACATCTATTGCCTTTACTGGTCTACACTGACCCTCACCACCATTGGGGAGACACCACCCCCTGTAAAGGATGAGGAGTACCTGTTTGTCATCTTTGACTTCCTGATTGGTGTCCTCATCTTTGCCACCATCGTGGGAAATGTGGGCTCCATGATCTCCAACATGAATGCCACCCGGGCTGAGTTCCAGGCCAAGATTGATGCCGTCAAACATTATATGCAGTTCCGAAAGGTCAGCAAGGAGATGGAAGCCAAGGTCATTAGGTGGTTTGACTACCTGTGGACCAATAAGAAGAGTGTGGATGAGCGGGAAGTCCTCAAAAACCTGCCAGCCAAGCTTAGGGCTGAGATAGCCATCAACGTCCACCTGTCCACACTCAAGAAAGTGCGCATCTTTCAGGACTGTGAGGCTGGCCTGCTGGTGGAACTGGTATTAAAGCTCCGGCCTCAGGTCTTCAGCCCTGGGGACTACATTTGCCGCAAGGGGGATATTGGGAAGGAGATGTACATAATCAAGGAGGGAAAATTGGCAGTGGTGGCTGATGACGGTGTCACTCAGTATGCCCTGCTCTCAGCTGGGAGTTGCTTTGGAGAGATCAGTATCCTTAATATTAAGGGCAGTAAAATGGGCAATCGGCGCACAGCCAACATCCGCAGTCTCGGCTACTCTGATCTGTTCTGCTTGTCCAAGGATGATCTTATGGAAGCTGTGACTGAGTACCCTGATGCCAAGAGGGTCTTGGAGGAGAGAGGCCGGGAGATTCTGATGAAGGAGGGCTTGTTGGATGAGAATGAGGTGGCAGCCAGCATGGAAGTAGATGTGCAGGAAAAGCTAGACCAGCTGGAGACCAACATGGACACCTTGTACACTCGTTTTGCCCGCCTGCTGGCCGAGTACACAGGAGCCCAGCAGAAGCTCAAGCAGCGCATCACAGCTTTGGAAACCAAGATGAAGCAGAATAATGAG---GATGACTACCTATCAGATGGGCTGAACAGCCCGGAGCCA---CCTGCTGAGAAGCCA
Delphinapterus_leucas  ATGACAGAAAAAGCCAATGGAGAGAAGAGCTCCCTAGCCAATAACCACAACCATCATGCACCTCCTGCCATCAAGGTCAATGGCGAAGATGACCACAGGACC---AGCAACAGGCCACAGTCTGCGGCCGACGATGACATCTCCTCAGAACTACAGAGGCTGGCAGAGATGGATGCCCCCCTGCAGAGGAGGGGTGGCTTCCGCAGTATTGCCTGCCTGGTGGGGGTCATCAGAGAGTGGGCCAACAAGAATTTCCACGAGGAGGAGCCCAGACCTGACTCGTTCCTTGAGCGTTTCTGTGGGCCTGAGCTCCAGACCGTGACGACACAGCAAGGAGATGGCAAAGGCGACAAGGACAGCGAGGGCGAAGGCAGCAAGAAGAAATGTGAA---------------------------------------------CTATTTGTCATCGCCATGCCTGTCCTCTACAACTGGTGCCTTCTGGTGGCCAGAGCCTGCTTCAGTGACCTACAGAAAGATTACTACATAGTGTGGCTGGTGCTGGACTACTTCTCAGATGTGGTCTACATCGCAGACCTCTTCATCCGATTGCGCACGGGTTTCCTGGAGCAGGGGCTGCTGGTCAAAGATACCAAGATGTTGCGGGACAACTACATCCACATCCTGNNNTTCAAGCTGGATGTGGCTTCCATCATCCCTACAGACCTGATCTATTTTGCTGTGGGCATCCACAGCCCTGAGCTGCGCTTCAACCGCCTGCTACACTTTGCCCGCATGTTTGAGTTCTTTGACCACACTGAGACACGCACCAGCCACCCCAACATCTTCCACATCAGCAACCTGGTCCTCTTCATCTTGGTCATCATCCACTGGAATGCCTGCATCTACTACGCCATCTCCAAGTCCATTGGTTTTGGGGTCGACACCTGGGTTTACCCCAACATCACTGACCCTGAGTATGGCTACCTGTCTAGGGAATACATCTATTGCCTTTACTGGTCTACACTGACCCTCACCACCATTGGGGAGACACCACCCCCTGTAAAAGATGAGGAGTACCTATCTGTCATCTTTGATTTCCTGATTGGTGTCCTCATCTTTGCCACCATCGTGGGAAACGTGGGCTCCATGATCTCCGACATGAACGTCACCCGGGCTGAGTTCCAG---------------------------------------------------------------------------------------------------------------------------------------------------------------------------------------------------------------------------------------------------------------------------------------------------------------------------------------------------------------------------------------------------------------------------------------------------------------------------------NGCCTTGGCTACTCAGATCTCTTCTGCTTGTCCAAGGATGACCNTATGGAAGCTGTGATGGAGGACCCTGATGCCAAGAGGGTCTTGGAGGAGAGAGGCTGGGAGATCTTGATGAAGGAGGGATTGCTGGATGAGAATGAGGTGGCAGCCAGCATCGAGGCAGATGTGCAGGAGAAGCTAGAACAGCTGGAAACCAACATGGAGACCTTGTACACTCGCTTTGCCTGCCTGCTGGCTGAGTACACAGGGGCCCAGCAGAAGCTCAAGCAGCGCATCACGGTTTTGGAAACCAAGACGAAGCAGAATAATGAG---GACGACTACCTGTCAGATGGAATGAATAGCCCCAAGCCAGCTGCTGCTGAGAAGCCA
Delphinus_delphis_bairdii  ATGACAGAAAAAGACAATGGAGTGAAGAGCTCCCTAGCCAATAACCACAGCCATCATGCACCTCCTGCCATCAAGGTCAATGGCGAAGATGACCACAGGACC---AGCAACAGGCCACAGTCTGCGGCCGACGATGACACCTCCTCACAACTACAGAGG---------------------CTGCAGAGGAGGGGTGGCTTCTGCAGGATTGCCTGCCTCATGGGGGTCATCAGAGAGTGGGCCAACAAGAATTTCCACGAGGAGGAGCCCAGACCTGACTCGTTCCTTGAGCGTTTCTGTGGGCCTGAGCTCCAGACCGTGACGACACAGCAAGGAGATGGCAAAGGCGACAAGGACAGCGAGGGCAAGGGCAGCAAGAAGAAATGTGAAC---TATTTGTCTTGGACCCAGCTGGGGACTGGTACTACCACNNNCTATTTGTCATCGCCATGCCTGTCCTCTACAGCTGGTGCCTTCTGGTGGCCAGAGCCT------GTGACCTACAGAAAGATTACTGCATAGTATGGCTGGTGCTGGACTACTTCTCAGATGTGGTCTACATCGCAGACCTCTTCATCCGATTGCGCACAGGTTTCCTGGAGCAGGGGCTGCTGGTCAAAGATACCAAGATGTTGCGGGACAACTACATCCACACCCTGCAGTTCAAGCTGGATGTGGCTTCCATCATCCCTACAGACCTGATCTATTTTGCTGTGGGCATCCACAGACCTGAGCTGCGCTTCAACCGCCTGCTACACTTTGCCCGGATGTTTGAGTTCTTTGACCGCACTGAGACACGCACCAGCCACCACAACATCTTCCACATCAGCAACCTGGTCCTCTACATCTTGGTCATCATCTGCTGGAATGCCTGCATCTACTACGCCATCTCCAAGTCCATTGGTTTTGGGGTCGACACCTGGGTTTACTCCAACATCATTGACCCTGAGTATGGCTACCTGTCTAGGGAATGCATCTATTGCCTTTACTGGTCTACACTGACCCTCACCACCATTGGGGTGACACCACCCCCCGTAAAAGATGAGGAATACCTATTTGTCATCTTTGATTTCCCGATTGGTGTCCTCATCTTTGCCACCATCGTGGGTAACGTGGGCTCCATGATCTCCAACATGAACGCCACCCGGGCTGAGTTCCAGGCCAAGATCGATGCCGTCAAACACTATATGCAGTTCCAAAAGGTCAGCAAGGAGATGGAAGCCAAGGTCATTAGGTGGTTTGACTACCTCTGGACCAATAAGAAGAGTGTGGATGAGCGGGAAGTTCTCAAGAAGCTGCCATCCAAGCTGAGGGCTGAGATAGCCATCAACGTCCACCTGTCCACACTCAAGAAAGTGTGCATCTTTCAGGATTGTGAGGCTGGCCTGCTGGTGGAGCTGGTATTAAAGCTCCATCCTCAGGTCTTCAGTCCTGGGGATTACNNNNNNNNNNAAGGGGGTATTGGGAAGGAGATGTACATAATCAAGGAAGGAAAATTGGCAGTGGTGGCTGATGATGGTGTCACTCAGTATGCCCTGCTCTTGGCTGGGAGTTGCTTTGGAGAGATCAGTATTCTTAACATTAAAAGCAGCAAAACGGGCAATCGACGCACAGCCAATATCCGAAGCCTTGGCTACTCAGATCTCTTCTGCTTGTCCAAGGATGATCTTATGGAAGCTGTGATGGAGTACCCTGATGCCAAGAGGGTCTTGGAGGAGAGAGGCCGGGAGATCTTGATGAAGGAGGGATTGCTGGATGAGAATGAGGTGGCAGCCAGCATCGAGGCGGATGTGCAGAAGAAGCTAGAACAGCTGGAAACCAACATGGAGACCTTGTACACTCGCTTTCCCTGCCTGCTGGCTGAGTACCCAGGGGCCCAGCAGAAGCTCAGGCAGCGCATCATGGTTTTGGAAACCAAGATGAAGCAGAATAATGAG---GATGACTACCTGTCAGATGGAATGAATAGCCCCAAGCCAGCTGCTGCTGAGAAGCCA
Delphinus_delphis_delphis  ATGACAGAAAAAGCCAATGGAGTGAAGAGCTCCCTAGCCAATAACCACAGCCATCATGCACCTCCTGCCATCAAGGTCAATGGCGAAGATGACCACAGGACC---AGCAACAGGCCACAGTCTGCGGCCGACGATGACACCTCCTCACAACTACAGAGG---------------------CTGCAGAGGAGGGGTGGCTTCTGCAGGATTGCCTGCCTCATGGGGGTCATCAGAGAGTGGGCCAACAAGAATCTCCACGAGGAGGAGCCCAGACCTGACTCGTTCCTTGAGCGTTTCTGTGGGCCTGAGCTCCAGACCGTGACGACACAGCAAGGAGATGGCAAAGGCGACAAGGACAGCGAGGGCAAGGGCAGCAAGAAGAAATGTGAAC---TATTTGTCTTGGACCCAGCTGGGGACTGGTACTACCACNNNCTATTTGTCATCGCCATGCCTGTCCTCTACAGCTGGTGCCTTCTGGTGGCCAGAGCCT------GTGACCTACAGAAAGATTACTGCATAGTATGGCTGGTGCTGGACTACTTCTCAGATGTGGTCTACATCGCAGACCTCTTCATCCGATTGCGCACAGGTTTCCTGGAGCAGGGGCTGCTGGTCAAAGATACCAAGATGTTGCGGGACAACTACATCCACACCCTGCAGTTCAAGCTGGATGTGGCTTCCATCATCCCTACAGACCTGATCTATTTTGCTGTGGGCATCCACAGACCTGAGCTGCGCTTCAACCGCCTGCTACACTTTGCCCGGATGTTTGAGTTCTTTGACCGCACTGAGACACGCACCAGCCACCACAACATCTTCCACATCAGCAACCTGGTCCTCTACATCTTGGTCATCATCTGCTGGAATGCCTGCATCTACTACGCCATCTCCAAGTCCATTGGTTTTGGGGTCGACACCTGGGTTTACTCCAACATCATTGACCCTGAGTATGGCTACCTGTCTAGGGAATGCATCTATTGCCTTTACTGGTCTACACTGACCCTCACCACCATTGGGGTGACACCACCCCCCGTAAAAGATGAGGAATACCTATTTGTCATCTTTGATTTCCCGATTGGTGTCCTCATCTTTGCCACCATCGTGGGTAACGTGGGCTCCATGATCTCCAACATGAACGCCACCCGGGCTGAGTTCCAGGCCAAGATCGATGCCGTCAAACACTATATGCAGTTCCAAAAGGTCAGCAAGGAGATGGAAGCCAAGGTCATTAGGTGGTTTGACTACCTCTGGACCAATAAGAAGAGTGTGGATGAGCGGGAAGTTCTCAAGAAGCTGCCATCCAAGCTGAGGGCTGAGATAGCCATCAACGTCCACCTGTCCACACTCAAGAAAGTGTGCATCTTTCAGGATTGTGAGGCTGGCCTGCTGGTGGAGCTGGTATTAAAGCTCCATCCTCAGGTCTTCAGTCCTGGGGATTACNNNNNNNNNNAAGGGGGTATTGGGAAGGAGATGTACATAATCAAGGAAGGAAAATTGGCAGTGGTGGCTGATGATGGTGTCACTCAGTATGCCCTGCTCTTGGCTGGGAGTTGCTTTGGAGAGATCAGTATTCTTAACATTAAAAGCAGCAAAACGGGCAATCGACGCACAGCCAATATCCGAAGCCTTGGCTACTCAGATCTCTTCTGCTTGTCCAAGGATGATCTTATGGAAGCTGTGATGGAGTACCCTGATGCCAAGAGGGTCTTGGAGGAGAGAGGCCGGGAGATCTTGATGAAGGAGGGATTGCTGGATGAGAATGAGGTGGCAGCCAGCATCGAGGCGGATGTGCAGAAGAAGCTAGAACAGCTGGAAACCAACATGGAGACCTTGTACACTCGCTTTCCCTGCCTGCTGGCTGAGTACCCAGGGGCCCAGCAGAAGCTCAGGCAGCGCATCATGGTTTTGGAAACCAAGATGAAGCAGAATAATGAG---GATGACTACCTGTCAGATGGAATGAATAGCCCCAAGCCAGCTGCTGCTGAGAAGCCA
Equus_caballus  ATGACAGAAAAATCCAATGGTGTGAAGAGCTCCCCAGCCAATAACCACAACCATCATGCACCTCCTACCATCAAGGCCAATGGCAAAGATGACCGCAGGACC---AGCAATAGGCCACAGTCTGCAGCTGATGATGACACTTCCTCAGAACTGCAGAGGCTGGCCGAGATGGATGCCCCCCAGCGGGGGAGAGGTGGCTTCCGCAGGATCGCCCACCTGGTGGGAGTCATCAGAGAGTGGGCCAACAAGAATTTCCGCGAGGAGGAACCCAGACCTGACTCGTTCCTTGAGCGTTTCCGTGGGCCTGAGCTCCAGACCGTGACAACACAGCAAGGGGATGGCAAAGGCAACAAGGACGGCGGGGGCAAGGGCACCAAGAAGAAATTTGAGC---TATTTGTCTTGGACCCAGCTGGGGACTGGTACTACCGCTGGCTATTTGTCATTGCCATGCCTGTCCTCTACAACTGGTGCCTGCTTGTGGCCAGAGCCTGCTTCAGTGACCTACAGAAAGGCTACTACCTAGTGTGGCTGGTGCTGGACTACTTCTCAGATGTGGTCTACATTGCAGACCTCTTTATCCGATTGCGTACCGGTTTTCTGGAGCAGGGGCTGCTGGTCAAAGATACCAAGAAGTTGCGGGACAGCTACATCCACACCCTGCAGTTCAAGCTGGATGTGGCTTCTATCATCCCCACGGACCTGATCTATTTTGCTGTGGGCATCCACAGCCCTGAGCTGCGCTTCAATCGGCTGCTACACTTTGCCCGCATGTTTGAATTCTTTGACCGCACTGAGACCCGCACCAGCTATCCCAATATCTTCCGCATCAGCAACCTAGTTCTCTACATCTTGGTCATCATCCACTGGAATGCCTGCATCTACTACGCCATCTCCAAGTCCATTGGCTTTGGGGTCGACACCTGGGTTTATCCCAACATTACTGACCCTGAGTATGGCTACCTGGCTAGGGAATACATCTACTGCCTTTACTGGTCTACACTGACCCTCACCACCATTGGGGAGACACCACCCCCTGTAAAGGATGAGGAGTACTTATTTGTCATCTTTGACTTCCTGATCGGTGTCCTCATCTTTGCCACCATCGTTGGAAATGTGGGCTCCATGATCTCCAACATGAATGCCACCCGGGCTGAATTCCAGGCCAAGATCGATGCTGTCAAACATTACATGCAGTTCCGCAAGGTCAGCAAGGAGATGGAAGCCAAGGTCATTAGGTGGTTTGACTACCTGTGGACCAATAAAAAGAGTGTGGATGAGCGGGAAGTTCTCAAGAACCTGCCAGCCAAGCTGAGAGCTGAGATAGCCATTAATGTCCACTTGTCCACACTCAAGAAAGTGCGCATCTTCCAGGATTGTGAGGCTGGCCTGCTGGTGGAGCTAGTGTTGAAGCTCCGTCCTCAGGTCTTCAGCCCTGGGGATTACATTTGCCGCAAGGGAGATATTGGCAAGGAGATGTACATAATCAAGGAGGGCAAGTTGGCAGTGGTGGCTGATGATGGTGTCACTCAGTATGCCCTGCTGTCAGCTGGGAGTTGCTTTGGAGAGATCAGTATCCTTAACATTAAGGGCAGCAAAATGGGCAATCGACGCACAGCCAATATCCGCAGTCTTGGTTACTCAGATCTCTTTTGCTTGTCTAAGGATGATCTTATGGAAGCTGTGACTGAGTACCCTGATGCCAAGAAGGTCTTGGAGGAGAGGGGCCGGGAGATCTTGATGAAGGAGGGACTGCTGGATGAGAATGAGGTGGCAGCCAGCATGGAGGTGGACGTGCAGGAGAAGCTAGAACAGCTGGAGACCAACATGGAGACCTTGTACACTCGCTTTGGCCGCCTGCTGGCTGAGTACACAGGGGCCCAGCAGAAGCTCAAGCAGCGCATCACGGTTCTGGAAATCAAGGTGAAGCAGAACAACGAG---GACGATTATCTGTCAGATGGAATAAACAGCCCTGAGCCAGCTGCTGCCGAGAAGCCA
Eschrichtius_robustus  ATGACAGAAAAAGCCAGTGGAGTGAAGAGCTCCCCAGCCAATAACCACAGCCATCATGCACCTCCTGCCATCAAGGTCAGTGGCGAAGATGACCACACGACC---AGCAACAGGCCACAGTCTGCGGCCGACGATGACACCTCCTCAGAACTACAGAGGCTGGCAGCGATGGATGCCCCCCTGCAGAGGAGGGGTGGCTTCCGCGGGATTGCCTGCCTGGTGGGGGTCATCAGAGAGTGGGCCAACAAGAATTTCCGCGAGGAGGAGCCCAGACCTGACTCATTCCTTGAGCGTTTCTGTGGGCCTGAGCTCCAGACCGTGACGACACAGCAAGGAGATGGCAAAGGCGACAAGGACAGCGAGGGCAAGGGCACCAAGAAGAAATGGGAAC---TATTTGTCTTGGACCCAGCTGGTGACTGGTACTACCGCTGGCTATTTGTCATTGCCATGCCTGTCTTCTACAACTGGTGCCTACTGGTGGCCAGAGCCTGCTTCAGTGACCTACAGAAAGATTACTACGTAGTGTGGCTGGTGCTGGACTACTTCTCAGATGTGGTCTACATCGCAGACCTCTTCATCCGATTGCGCACAGGTTTCCTGGAGCAGGGGCTGCTGGTCAAAGATAACAAGAAGTTGCGGGACAACTACATCCACACCCTGCAGTTCAAGCTGGATGTGGCTTCCGTCATCCCTACAGACCTGATCTATTTTGCTGTGGGCGTCCACAACCCTGAGCTGCGCTTCAACCGCCTGCTACACTTTGCCCGCATGTTTGAGTTCTTTGACCGCACTGAGACACGCACCAGCTACCCCAACATCTTCCGCATCAGCAACCTGGTCCTCTACATCTTGGTCATCATCCACTGGAATGCCTGCATCTACTACGCCATCTCCAAGTCCATTGGTTTTGGGGTCGACACCTGGGTTTACCCCAACATCACTGACCCTGAGCACGGCTACCTGTCTAGGGAATACATCTATTGCCTTTACTGGTCTACACTGACCCTCACCACCATTGGGGAGACACCACCCCCTGTAAAAGATGAGGAGTACCTATTTGTCATCTTTGATTTCCTGATTGGTGTCCTCATCTTTGCCACCATCGTGGGAAACGTGGGCTCCATGATCTCCAACATGAACGCCACCCGGGCTGATTTCCAGGCCAAGATCGATGCCGTCAAACACTATATGCAGTTCCGAAAGGTCAGCAAGGAGATGGAAACCAAGGTCATTAGGTGGTTTGACTACCTCTGGACCAATAAGAAGAGTGTGGATGAGCGGGAAGTTCTCAAGAAACTGCCAGCCAAGCTGAGGGCTGAGATAGCCATCAACGTCCACCTGTCCACACTCAAGAAAGTGCACATCTTTCAGGATTGTGAGGCTGGCCTGCTGGTGGAGCTGGTATTAAAGCTCCGTCCTCAGGTCTTCAGTCCTGGGGATTACATTTGCCGCAAGGGGGATATTGGGAAGGAGATGTACATAATCAAGGAAGGAAAATTGGCAGTGGTGGCTGATGATGGTGTCACTCAGCATGCCCTGCTCTCGGCTGGGAGTTGCTTTGGAGAGATCAGTATCCTTAACATTAAAGGCAGCAAAATGGGCAATCGACGCACAGCCAATATCCGAAGCCTTGGCTACTCAGATCTCTTCTGCTTGTCCAAGGATGATCTTATGGAAGCTGTGACGGAGTACCCTGAGGCCAAGAGGGTCTTGGAGGAGAGAGGCCGGGAGATCCTGATGAAGGAAGGATTGCTGGATGAGAATGAGGTGGCAGACAGCATCGAGGTGGATGTGCAGGAGAAGCTAGAACAGCTGGAGACCAACATGGAGACCTTGTACACTCGCTTTGCCTGCCTGCTGGCTGAGTACACAGGGGCCCAGCAGAAGCTCAAGCAGCGCATCGTGGTTTTGGAAACCAAGATGAAGCAGAGTAATGAG---GACGACTACCTGTCAGATGGGATGAATAGCCCCAAGCCAGCTGCTGCTGAGAAGCCA
Eubalaena_australis  ATGACAGAAAAAGCCAGTGGAGTGAAGAGCTCCCCAGCCAATAACCACAGCCATCATGCACCTCCTGCCATCAAGGTCAGTGGCGAAGATGACCACGGGACC---AGCAACAGGCCACAGTCTGCGGCCGACGATGACACCTCCTCAGAACTACAGAGGCTGGCAGAGATGGATGCCCCCCTGCAGAGGAGGGGTGGCTTCCACAGGATTGCCTGCCTGGTGGGGGTCATCAGAGAGTGGGCCAACAAGAATTTCTGCGAGGAGGAGCCCAGACCTGACTCATTCCTTGAGCGTTTCTGTGGGCCTGAGCTCCAGACCGTGACGACACAGCAAGGAGATGGCAAAGGCGACAAGGACAGCGAGGGCAAGGGCACCAAGAAGAAATGTGAAC---TATTTGTCTTGGACCCAGCTGGTGACTGGTACTACCGCTGGCTATTTGTCATTGCCATGCCTGTCTTCTACAACTGGTGCCTACTGGTGGCCAGAGCCTGCTTCAGTGACCTACAGAAAGATTACTACGTAGTGTGGCTGGTGCTGGACTACTTCTCAGACGTGGTCTACATCGCAGACCTCTTCATCCGATTGCGCACAGGTTTCCTGGAGCAGGGGCTGCTGGTCAAAGATAACAAGAAGTTGCGGGACAACTACATCCACACCCTGCAGTTCAAGCTGGATGTGGCTTCCATCATCCCTACAGACCTGATCTATTTTGCTGTGGGCATCCACATCCCTGAGCTGCGCTTCAACCGCCTGCTACACTTTGCCCGCATGTTTGAGTTCTTTGACCACACTGAGACACGCACCAGCTACCCCAACATCTTCCGCATCAGCAACCTGGTCCTCTACATCTTGGTCATCATCCACTGGAATGCCTGCATCTACTACGCCATCTCCAAGTCCATTGGTTTTGGGGTCGACACCTGGGTTTACCCCAACATCACTGACCCTGAGTACGGCTACCTGTCTAGGGAATACATCTATTGCCTTTACTGGTCTACACTGACCCTCACCACCATTGGGGAGACACCACCCCCTGTAAAAGATGAGGAGTACCTATTTGTCATCTTTGATTTCTTGATTGGTGTCCTCATCTTTGCCACCATCGTGGGAAACGTGGGCTCCATGATCTCCAACATGAACGCCACCCGGGCTGAGTTCCAGGCCAAGATTGATGCCGTCAAACACTATATGCAGTTCCGAAAGGTCAGCAAGGAGATGGAAGCCAAGGTCATTAGGTGGTTTGACTACCTCTGGACTAATAAGAAGAGTGTGGATGAGCGGGAAGTTCTCAAGAAACTGCCAGCCAAGCTGAGGGCTGAGATAGCCATCAACGTCCACCTGTCCACACTCAAGAAAGTGAGCATCTTTCAGGACTGTGAGGCTGGCCTGCTGGTGGAGCTGGTATTAAAGCTCCATCCTCAGGTCTTCAGTCCTGGGGATTACATTTGCCGCAAGGGGGATATTGGGAAGGAGATGTACATAATCAAGGAAGGAAAATTGGCAGTGGTGGCTGATGATGGTGTCACTCAGCATGCCCTGCTCTCGGCTGGGAGTTGCTTTGGAGAGATCAGTATCCTTAACATTAAAGGCAGCAAAATGGGCAATCGACGCACAGCCAATATCCGAAGCCTTGGCTACTCAGATCTCTTCTGCTTGTCCAAGGATGATCTTATGGAAGCTGTGACGGAGTACCCTGAGGCCAAGAGGGTCTTGGAGGAGAGAGGCCGGGAGATCCTGATGAAGGAAGGATTGCTGGATGAGAATGAGGTGGCAGCCAGCATCGAGGTGGATGTGCAGGAGAAGCTAGAACAGCTGGAAACCAACATGGAGACCTTGTACACTCGCTTTGCCTGCCTGCTGGCTGAGTACACAGGGGCCCAGCAGAAGCTCAAGCAGCGCATCATCGTTTTGGAAACCAAGATGAAGCAGAATAATGAG---GACGACTACCTGTCAGATGGGATGAATAGCCCCAAGCCAGCTGCTGCTGAGAAGCCA
Eubalaena_glacialis  ATGACAGAAAAAGCCAGTGGAGTGAAGAGCTCCCCAGCCAATAACCACAGCCATCATGCACCTCCTGCCATCAAGGTCAGTGGCGAAGATGACCACGGGACC---AGCAACAGGCCACAGTCTGCGGCCGACGATGACACCTCCTCAGAACTACAGAGGCTGGCAGAGATGGATGCCCCCCTGCAGAGGAGGGGTGGCTTCCACAGGATTGCCTGCCTGGTGGGGGTCATCAGAGAGTGGGCCAACAAGAATTTCTGCGAGGAGGAGCCCAGACCTGACTCATTCCTTGAGCGTTTCTGTGGGCCTGAGCTCCAGACCGTGACGACACAGCAAGGAGATGGCAAAGGCGACAAGGACAGCGAGGGCAAAGGCACCAAGAAGAAATGTGAAC---TATTTGTCTTGGACCCAGCTGGTGACTGGTACTACCGCTGGCTATTTGTCATTGCCATGCCTGTCTTCTACAACTGGTGCCTACTGGTGGCCAGAGCCTGCTTCAGTGACCTACAGAAAGATTACTACGTAGTGTGGCTGGTGCTGGACTACTTCTCAGACGTGGTCTACATCGCAGACCTCTTCATCCGATTGCGCACAGGTTTCCTGGAGCAGGGGCTGCTGGTCAAAGATAACAAGAAGTTGCGGGACAACTACATCCACACCCTGCAGTTCAAGCTGGATGTGGCTTCCATCATCCCTACAGACCTGATCTATTTTGCTGTGGGCATCCACATCCCTGAGCTGCGCTTCAACCGCCTGCTACACTTTGCCCGCATGTTTGAGTTCTTTGACCGCACTGAGACACGCACCAGCTACCCCAACATCTTCCGCATCAGCAACCTGGTCCTCTACATCTTGGTCATCATCCACTGGAATGCCTGCATCTACTACGCCATCTCCAAGTCCATTGGTTTTGGGGTCGACACCTGGGTTTACCCCAACATCACTGACCCTGAGTACGGCTACCTGTCTAGGGAATACATCTATTGCCTTTACTGGTCTACACTGACCCTCACCACCATTGGGGAGACACCACCCCCTGTAAAAGATGAGGAGTACCTATTTGTCATCTTTGATTTCTTGATTGGTGTCCTCATCTTTGCCACCATCGTGGGAAACGTGGGCTCCATGATCTCCAACATGAACGCCACCCGGGCTGAGTTCCAGGCCAAGATTGATGCCGTCAAACACTATATGCAGTTCCGAAAGGTCAGCAAGGAGATGGAAGCCAAGGTCATTAGGTGGTTTGACTACCTCTGGACTAATAAGAAGAGTGTGGATGAGCGGGAAGTTCTCAAGAAACTGCCAGCCAAGCTGAGGGCTGAGATAGCCATCAACGTCCACCTGTCCACACTCAAGAAAGTGCGCATCTTTCAGGACTGTGAGGCTGGCCTGCTGGTGGAGCTGGTATTAAAGCTCCATCCTCAGGTCTTCAGTCCTGGGGATTACATTTGCCGCAAGGGGGATATTGGGAAGGAGATGTACATAATCAAGGAAGGAAAATTGGCAGTGGTGGCTGATGATGGTGTCACTCAGCATGCCCTGCTCTCGGCTGGGAGTTGCTTTGGAGAGATCAGTATCCTTAACATTAAAGGCAGCAAAATGGGCAATCGACGCACAGCCAATATCCGAAGCCTTGGCTACTCAGATCTCTTCTGCTTGTCCAAGGATGATCTTATGGAAGCTGTGACGGAGTACCCTGAGGCCAAGAGGGTCTTGGAGGAGAGAGGCCGGGAGATCCTGATGAAGGAAGGATTGCTGGATGAGAATGAGGTGGCAGCCAGCATCGAGGTGGATGTGCAGGAGAAGCTAGAACAGCTGGAAACCAACATGGAGACCTTGTACACTCGCTTTGCCTGCCTGCTGGCTGAGTACACAGGGGCCCAGCAGAAGCTCAAGCAGCGCATCATGGTTTTGGAAACCAAGATGAAGCAGAATAATGAG---GACGACTACCTGTCAGATGGGATGAATAGCCCCAAGCCAGCTGCTGCTGAGAAGCCA
Eubalaena_japonica  ATGACAGAAAAAGCCAGTGGAGTGAAGAGCTCCCCAGCCAATAACCACAGCCATCATGCACCTCCTGCCATCAAGGTCAGTGGCGAAGATGACCACGGGACC---AGCAACAGGCCACAGTCTGCGGCCGACGATGACACCTCCTCAGAACTACAGAGGCTGGCAGAGATGGATGCCCCCCTGCAGAGGAGGGGTGGCTTCCACAGGATTGCCTGCCTGGTGGGGGTCATCAGAGAGTGGGCCAACAAGAATTTCTGCGAGGAGGAGCCCAGACCTGACTCATTCCTTGAGCGTTTCTGTGGGCCTGAGCTCCAGACCGTGACGACACAGCAAGGAGATGGCAAAGGCGACAAGGACAGCGAGGGCAAGGGCACCAAGAAGAAATGTGAAC---TATTTGTCTTGGACCCAGCTGGTGACTGGTACTACCGCTGGCTATTTGTCATTGCCATGCCTGTCTTCTACAACTGGTGCCTACTGGTGGCCAGAGCCTGCTTCAGTGACCTACAGAAAGATTACTACGTAGTGTGGCTGGTGCTGGACTACTTCTCAGACGTGGTCTACATCGCAGACCTCTTCATCCGATTGCGCACAGGTTTCCTGGAGCAGGGGCTGCTGGTCAAAGATAACAAGAAGTTGCGGGACAACTACATCCACACCCTGCAGTTCAAGCTGGATGTGGCTTCCATCATCCCTACAGACCTGATCTATTTTGCTGTGGGCATCCACATCCCTGAGCTGCGCTTCAACCGCCTGCTACACTTTGCCCGCATGTTTGAGTTCTTTGACCGCACTGAGACACGCACCAGCTACCCCAACATCTTCCGCATCAGCAACCTGGTCCTCTACATCTTGGTCATCATCCACTGGAATGCCTGCATCTACTACGCCATCTCCAAGTCCATTGGTTTTGGGGTCGACACCTGGGTTTACCCCAACATCACTGACCCTGAGTACGGCTACCTGTCTAGGGAATACATCTATTGCCTTTATTGGTCTACACTGACCCTCACCACCATTGGGGAGACACCACCCCCTGTAAAAGATGAGGAGTACCTATTTGTCATCTTTGATTTCTTGATTGGTGTCCTCATCTTTGCCACCATCGTGGGAAACGTGGGCTCCATGATCTCCAACATGAACGCCACCCGGGCTGAGTTCCAGGCCAAGATTGATGCCGTCAAACACTATATGCAGTTCCGAAAGGTCAGCAAGGAGATGGAAGCCAAGGTCATTAGGTGGTTTGACTACCTCTGGACTAATAAGAAGAGTGTGGATGAGCGGGAAGTTCTCAAGAAACTGCCAGCCAAGCTGAGGGCTGAGATAGCCATCAACGTCCACCTGTCCACACTCAAGAAAGTGCGCATCTTTCAGGACTGTGAGGCTGGCCTGCTGGTGGAGCTGGTATTAAAGCTCCATCCTCAGGTCTTCAGTCCTGGGGATTACATTTGCCGCAAGGGGGATATTGGGAAGGAGATGTACATAATCAAGGAAGGAAAATTGGCAGTGGTGGCTGATGATGGTGTCACTCAGCATGCCCTGCTCTCGGCTGGGAGTTGCTTTGGAGAGATCAGTATCCTTAACATTAAAGGCAGCAAAATGGGCAATCGACGCACAGCCAATATCCGAAGCCTTGGCTACTCAGATCTCTTCTGCTTGTCCAAGGATGATCTTATGGAAGCTGTGACGGAGTACCCTGAGGCCAAGAGGGTCTTGGAGGAGAGAGGCCGGGAGATCCTGATGAAGGAAGGATTGCTGGATGAGAATGAGGTGGCAGCCAGCATCGAGGTGGATGTGCAGGAGAAGCTAGAACAGCTGGAAACCAACATGGAGACCTTGTACACTCGCTTTGCCTGCCTGCTGGCTGAGTACACAGGGGCCCAGCAGAAGCTCAAGCAGCGCATCATGGTTTTGGAAACCAAGATGAAGCAGAATAATGAG---GACGACTACCTGTCAGATGGGATGAATAGCCCCAAGCCAGCTGCTGCTGAGAAGCCA
Feresa_attenuata  ATGACAGAAAAAGCCAATGGAGTGAAGAGCTCCCTAGCCAATAACCACAGCCATCATGCACCTCCTGCCATCAAGGTCAATGGCGAAGATGACCACAGGACC---AGCAACAGNNNNNNNTCTGCGGCCGACGATGACACCTCCTCAGAACTACAGAGG---------------------CTGCAGAAGAGGGGTGGCTTCTGCAGGATTGCCTGCCTGGTGGGGGTCATCAGAGAGTGGGCCAACAAGAATTTCCACGAGGAGGAGCCCAGACCTGACTCGTTCCTTGAGCGTTTCTGTGGGCCTGAGCTCCAGACCGTGACGACACAGCAAGGAGATGGCAAAGGCGACAAGGACAGCGAGGGCAAGGGCAGCAAGAAGAAATGTGAAC---TATTTGTCTTGGACCCAGCTGGGGACTGGCACTACCGCNNNCTATTTGTCATCGCCATGCCTGTCCTCTACAACTGGTGCCTTCTGGTGGCCAGAGCCT------GTGACCTACAGAAAGATTACTGCATAGTATGGCTGGTGCTGGACTACTTCTCAGATGTGGTCTACATCGCAGACCTCTTCATCCGATTGCGCACAGGTTTCCTGGAGCAGGGGCTGCTGGTCAAAGATACCAAGATGTTGCGGGACAACTACATCCACACCCTGCAGTTCAAGCTGGATGTGGCTTCCATCATCCCTACAGACCTGATCTATTTTGCTGTGGGCATCCACAGACCTGAGCTGCGCTTCAACCACCTGCTACACTTTGCCCGGATGTTTGAGTTCTTTGACCGCACTGAGACACGCACCAGCCACCACAACATCTTCCACATCAGCAACCTGGTCCTCTACATCTTGGTCATCATCTGCTGGAATGCCTGCATCTACTACGCCATCTCCAAGTCCATTGGTTTTGGGGTCGACACCTGGGTTTACTCCAACATCATTGACCCTGAGTATGGCTACCTGTCTAGGGAATGCATCTATTGCCTTTACTGGTCTACACTGACCCTCACCACCATTGGGGTGACACCACCCCCCGTAAAAGATGAGGAGTACCTATTTGTCATCTTTGATTTCCCGATTGGTGTCCTCATCTTTGCCACCATCGTGGGTAACGTGGGCTCCATGATCTCCAACATGAACGCCACCCGGGCTGAGTTCCAGGCCAAGATCGATGCCGTCAAACTCTATATGCAGTTCCAAAAGGTCAGCAAGGAGATGGAAGCCAAGGTCATTAGGTGGTTTGACTACCTCTGGACCAATAAGAAGAGTGTGGATGAGCGGGAAGTTCTCAAGAAGCTGCCATCCAAGCTGAGGGCTGAGATAGCCATCAACGTCCACCTGTTCACACTCAAGAAAGTGTGCATCTTTCAGGATTGTGAGGCTGGCCTGCTGGTGGAGCTGGTATTAAAGCTCCATCCTCAGGTCTTCAGTCCTGGGGATTACNNNNNNNNNNAAGGGGGTATTGGGAAGGAGATGTACATAATCAAGGAAGGAAAATTGGCAGTGGTGGCTGATGATGGTGTCACTCAGTATGCCCTGCTCTTGGCTGGGAGTTGCTTTGGAGAGATCAGTATTCTTAACATTAAAGGCAGCAAAACGGGCAATNNNCGCACAGCCGATATCCGAAGCCTTGGCTACTCAGATCTCTTCTGCTTGTCCAAGGATGATCTTATGGAAGTTGTGACGGAGTACCCTGATGCCAAGAGGGTCTTGGAGGAGAGAGGCCGGGAGATCTTGATGAAGGAGGGATTGCTGGATGAGAATGAGGTGGCAGCCAGCATCGAGGCGGATGTGCAGAAGAAGCTAGAACAGCTGGAAACCAACATGGAGACCTTGTACACTCGCTTTCCCTGCCTGCTGGCTGAGTACCCAGGGGCCCAGCAGAAGCTCAGGCAGCGCATCATGGTTTTGGAAACCAAGATGAAGCAGAATAATGAG---GATGACTACCTGTCAGATGGAATGAATAGCCCCAAGCCAGCTGCTGCTGAGAAGCCA
Giraffa_camelopardalis  ATGACAGAAAAAGCCAATGGCGTGAAGAGCTCCCCAGCCAATAACCACAACCACCATGCCCCCCCTACCATCAAGGCCAATGGCAAAGATGACCACAGGGCC---AGTAGCCGGCCACAGTCTGCGGCTGACGATGATACCTCCTCAGAGCTACAGCGACTGGCAGAGATGGACGCCCCCCCGCAGAGGAGGGGTGGCTTCCGCAGGATTGCCCGTCTGGTGGGAGTCCTCAGAGAGTGGGCTAACAGGAACTTCCGTGAGGAGGAGCCTAGACCTGACTCGTTCCTTGAGCGTTTCCGGGGGCCTGAGCTCCACACCGTGACAACACAGCAAGGGGACGGCAAAGGCGACAAGGACGGCGAGGGCAAGGGCACCAAGAAGAAGTTTGAAT---TCTTTGTCTTGGACCCAGCCGGGGACTGGTACTACCGCTGGCTGTTTCTCATTGCCTTGCCCGTCCTCTACAACTGGTGCATACTGGTGGCCAGAGCCTGCTTCAGTGACCTGCAGAAAGGTTACTACATAGTGTGGCTGGTGCTGGATTACATCTCAGATGTGGTCTACATCGCAGACCTCTTCATCCGATTGCGCACAGGTTTCTTGGAGCAGGGGCTACTGGTGACAGACACCAAGAAGTTGCGGGACAAGTACATGCACACCATGCAGTTCAAGCTGGATGTGGCCTCTGTCATCCCTACGGACCTGGTCTATTTTGCTGTGGGGATCCACAACCCTGAGGTGCGCTTCAACCGCCTGTTACACTTTGCCCGCATGTTTGAGTTCTTTGACCGCACTGAGACACGCACCAGCTACCCCAACATCTTCCGAATCAGCAACCTGGTCCTCTATATCTTGGTCATCATCCACTGGAATGCCTGCATCTACTATGCCATCTCCAAGTCCATCGGTTTTGGGGTCGACACCTGGGTTTACCCCAACATCACTGACCCTGAGTATGGCTACCTGTCTAGGGAGTACATCTATTGCCTTTACTGGTCTACACTGACCCTCACCACCGTTGGGGAGACACCACCCCCTGTAAAGGACGAGGAGTACCTGTTTGTCATCTTTGACTTCCTGATTGGTGTCCTCATCTTTGCCACCATCGTGGGAAATGTGGGCTCCATGATCTCCAACATGAATGCCACCCGGGCTGAGTTCCAGGCCAAGATTGATGCTGTCAAACATTATATGCAGTTCCGAAAGGTCAGCAAGGAAATGGAAGCCAAGGTCATTAGGTGGTTTGACTACTTGTGGACCAATAAGAAGAGTGTGGATGAGCGAGAAGTCCTCAAAAACCTGCCAGCCAAGCTTAGGGCTGAGATAGCCATCAATGTCCACCTGTCCACACTCAAGAAAGTGCGCATCTTTCAGGACTGTGAGGCTGGCCTGCTGGTGGAACTGGTATTAAAGCTCCGGCCTCAGGTCTTCAGCCCTGGGGACTACATTTGCCGCAAGGGGGATATTGGGAAGGAGATGTACATAATCAAGGAGGGAAAATTGGCAGTGGTGGCTGATGATGGTGTCACTCAGTATGCCCTGCTCTTGGCTGGGAGTTGCTTTGGAGAGATCAGTATCCTTAATATTAAGGGCAGCAAAATGGGCAATCGGCGCACAGCCAACATCCGCAGTCTTGGCTACTCTGATCTCTTCTGCTTGTCCAAGGATGATCTTATGGAAGCTGTGACTGAGTACCCTGATGCCAAGAGGGTCTTGGAGGAGAGAGGCCGGGAGATTCTGATGAAGGAGGGCTTGTTGGATGAGAATGAGGTGGCAGCCAGCATGGAGGTAGATGTGCAGGAGAAGCTAGAACAGCTGGAGACCAACATGGACACCTTGTACACTCGTTTTGCCCGCCTGCTGGCCGAGTACACAGGAGCCCAGCAGAAGCTCAAGCAGCGCATCACAGTTTTGGAAACCAAGATGAAACAGAATAATGAG---GATGACTACCTGTCAGATGGGATGAACAGCCCAGAGCCA---CCTGCCGAGAAGCCA
Globicephala_macrorhynchus  ATGACAGAAAAAGCCAATGGAGTGAAGAGCTCCCTAGCCAATAACCACAGCCATCATGCACCTCCTGCCATCAAGGTCAATGGCGAAGATGACCACAGGACC---AGCAACAGNNNNNNNTCTGCGGCCGACGATGACACCTCCTCAGAACTACAGAGG---------------------CTGCAGAAGAGGGGTGGCTTCTGCAGGATTGCCTGCCTGGTGGGGGTCATCAGAGAGTGGGCCAACAAGAATTTCCACGAGGAGGAGCCCAGACCTGACTCGTTCCTTGAGCGTTTCTGTGGGCCTGAGCTCCAGACCGTGACGACACAGCAAGGAGATGGCAAAGGCGACAAGGACAGCGAGNNNNNNNNNNNNNNGAAGAAATGTGAAC---TATTTGTCTTGGACCCAGCTGGGGACTGGCACTACCGCNNNCTATTTGTCATCGCCATGCCTGTCCTCTACAACTGGTGCCTTCTGGTGGCCAGAGCCT------GTGACCTACAGAAAGATTACTGCATAGTATGGCTGGTGCTGGACTACTTCTCAGATGTGGTCTACATCGCAGACCTCTTCATCCGATTGCGCACAGGTTTCCTGGAGCAGGGGCTGCTGGTCAAAGATACCAAGATGTTGCGGGACAACTACATCCACACCCTGCAGTTCAAGCTGGATGTGGCTTCCATCATCCCTACAGACCTGATCTATTTTGCTGTGGGCATCCACAGACCTGAGCTGCGCTTCAACTGCCTGCTACACTTTGCCCGGATGTTTGAGTTCTTTGACCGCACTGAGACACGCACCAGCCACCACAACATCTTCCACATCAGCAACCTGGTCCTCTACATCTTGGTCATCATCTGCTGGAATGCCTGCATCTACTACGCCATCTCCAAGTCCATTGGTTTTGGGGTCGACACCTGGGTTTACTCCAACATCATTGACCCTGAGTATGGCTACCTGTCTAGGGAATGCATCTATTGCCTTTACTGGTCTACACTGACCCTCACCACCATTGGGGTGACACCACCCCCCGTAAAAGATGAGGAGTACCTATTTGTCATCTTTGATTTCCCGATTGGTGTCCTCATCTTTGCCACCATCGTGGGTAACGTGGGCTCCATGATCTCCAACATGAACGCCACCCGGGCTGAGTTCCAGGCCAAGATCGATGCCGTCAAACTCTATATGCAGTTCCAAAAGGTCAGCAAGGAGATGGAAGCCAAGGTCATTAGGTGGTTTGACTACCTCTGGACCAATAAGAAGAGTGTGGATGAGCGGGAAGTTCTCAAGAAGCTGCCATCCAAGCTGAGGGCTGAGATAGCCATCAACGTCCACCTGTTCACACTCAAGAAAGTGTGCATCTTTCAGGATTGTGAGGCTGGCCTGCTGGTGGAGCTGGTATTAAAGCTCCATCCTCAGGTCTTCAGTCCTGGGGATTACNNNNNNNNNNAAGGGGGTATTGGGAAGGAGATGTACATAATCAAGGAAGGAAAATTGGCAGTGGTGGCTGATGATGGTGTCACTCAGTATGCCCTGCTCTTGGCTGGGAGTTGCTTTGGAGAGATCAGTATTCTTAACATTAAAGGCAGCAAAACGGGCAATCGACGCACAGCCAATATCCGAAGCCTTGGCTACTCAGATCTCTTCTGCTTGTCCAAGGATGATCTTATGGAAGCTGTGACGGAGTACCCTGATGCCAAGAGGGTCTTGGAGGAGAGAGGCCGGGAGATCTTGATGAAGGAGGGATTGCTGGATGAGAATGAGGTGGCAGCCAGCATCGAGGCGGATGTGCAGAAGAAGCTAGAACAGCTGGAAACCAACATGGAGACCTTGTACACTCGCTTTCCCTGCCTGCTGGCTGAGTACCCAGGGGCCCAGCAGAAGCTCAGGCAGCGCATCATGGTTTTGGAAACCAAGATGAAGCAGAATAATGAG---GATGACTACCTGTCAGATGGAATGAATAGCCCCAAGCCAGCTGCTGCTGAGAAGCCA
Globicephala_melas  ATGACAGAAAAAGCCAATGGAGTGAAGAGCTCCCTAGCCAATAACCACAGCCATCATGCACCTCCTGCCATCAAGGTCAATGGCGAAGATGACCACAGGACC---AGCAACAGNNNNNNNTCTGCGGCCGACGATGACACCTCCTCAGAACTACAGAGG---------------------CTGCAGAAGAGGGGTGGCTTCTGCAGGATTGCCTGCCTGGTGGGGGTCATCAGAGAGTGGGCCAACAAGAATTTCCACGAGGAGGAGCCCAGACCTGACTCGTTCCTTGAGCGTTTCTGTGGGCCTGAGCTCCAGACCGTGACGACACAGCAAGGAGATGGCAAAGGCGACAAGGACAGCGAGNNNNNNNNNNNNNNGAAGAAATGTGAAC---TATTTGTCTTGGACCCAGCTGGGGACTGGCACTACCGCNNNCTATTTGTCATCGCCATGCCTGTCCTCTACAACTGGTGCCTTCTGGTGGCCAGAGCCT------GTGACCTACAGAAAGATTACTGCATAGTATGGCTGGTGCTGGACTACTTCTCAGATGTGGTCTACATCGCAGACCTCTTCATCCGATTGCGCACAGGTTTCCTGGAGCAGGGGCTGCTGGTCAAAGATACCAAGATGTTGCGGGACAACTACATCCACACCCTGCAGTTCAAGCTGGATGTGGCTTCCATCATCCCTACAGACCTGATCTATTTTGCTGTGGGCATCCACAGACCTGAGCTGCGCTTCAACCGCCTGCTACACTTTGCCCGGATGTTTGAGTTCTTTGACCGCACTGAGACACGCACCAGCCACCACAACATCTTCCACATCAGCAACCTGGTCCTCTACATCTTGGTCATCATCTGCTGGAATGCCTGCATCTACTACGCCATCTCCAAGTCCATTGGTTTTGGGGTCGACACCTGGGTTTACTCCAACATCATTGACCCTGAGTATGGCTACCTGTCTAGGGAATGCATCTATTGCCTTTACTGGTCTACACTGACCCTCACCACCATTGGGGTGACACCACCCCCCGTAAAAGATGAGGAGTACCTATTTGTCATCTTTGATTTCCCGATTGGTGTCCTCATCTTTGCCACCATCGTGGGTAACGTGGGCTCCATGATCTCCAACATGAACGCCACCCGGGTTGAGTTCCAGGCCAAGATCGATGCCGTCAAACTCTATATGCAGTTCCAAAAGGTCAGCAAGGAGATGGAAGCCAAGGTCATTAGGTGGTTTGACTACCTCTGGACCAATAAGAAGAGTGTGGATGAGCGGGAAGTTCTCAAGAAGCTGCCATCCAAGCTGAGGGCTGAGATAGCCATCAACGTCCACCTGTTCACACTCAAGAAAGTGTGCATCTTTCAGGATTGTGAGGCTGGCCTGCTGGTGGAGCTGGTATTAAAGCTCCATCCTCAGGTCTTCAGTCCTGGGGATTACNNNNNNNNNNAAGGGGGTATTGGGAAGGAGATGTACATAATCAAGGAAGGAAAATTGGCAGTGGTGGCTGATGATGGTGTCACTCAGTATGCCCTGCTCTTGGCTGGGAGTTGCTTTGGAGAGATCAGTATTCTTAACATTAAAGGCAGCAAAACGGGCAATCGACGCACAGCCAATATCCGAAGCCTTGGCTACTCAGATCTCTTCTGCTTGTCCAAGGATGATCTTATGGAAGCTGTGACGGAGTACCCTGATGCCAAGAGGGTCTTGGAGGAGAGAGGCCGGGAGATCTTGATGAAGGAGGGATTGCTGGATGAGAATGAGGTGGCAGCCAGCATCGAGGCGGATGTGCAGAAGAAGCTAGAACAGCTGGAAACCAACATGGAGACCTTGTACACTCGCTTTCCCTGCCTGCTGGCTGAGTACCCAGGGGCCCAGCAGAAGCTCAGGCAGCGCATCATGGTTTTGGAAACCAAGATGAAGCAGAATAATGAG---GATGACTACCTGTCAGATGGAATGAATAGCCCCAAGCCAGCTGCTGCTGAGAAGCCA
Grampus_griseus  ATGACAGAAAAAGCCAATGGAGTGAAGAGCTCCCTAGCCAATAACCACAGCCATCATGCACCTCCTGCCATCAAGGTCAATGGCGAAGATGACCACAGGACC---AGCAACAGGCCACAGTCTGCGGCCGACGATGACACCTCCTCACAACTACAGAGG---------------------CTGCAGAGGAGGGGTGGCTTCTGCAGGATTGCCTGCCTGGTGGGGGTCATCAGAGAGTGGGCCAACAAGAATTTCCACGAGGAGGAGCCCAGACCTGACTCGTTCCTTGAGCGTTTCTGTGGGCCTGAGCTCCAGACCGTGACGACACAGCAAGGAGATGGCAAAGGCGACAAGGACAGCGAGGGCAAGGGCAGCAAGAAGAAATGTGAAC---TATTTGTCTTGGACCCAGCTGGGGACTGGTACTACCGCNNNCTATTTGTCATCGCCATGCCTGTCCTCTACAACTGGTGCCTTCTGGTGGCCAGAGCCT------GTGACCTACAGAAAGATTACTGCATAGTATGGCTGGTGCTGGACTACTTCTCAGATGTGGTCTACATCGCAGACCTCTTCATCCGATTGCACACAGGTTTCCTGGAGCAGGGGCTGCTGGTCAAAGATACCAAGATGTTGCGGGACAACTACATCCACACCCTGCAGTTCAAGCTGGATGTGGCTTCCATCATCCCTACAGACCTGATCTATTTTGCTGTGGGCATCCACAGACCTGAGCTGCGCTTCAACCGCCTGCTACACTTTGCCCGGATGTTTGAGTTCTTTGACCGCACTGAGACACGCACCAGCCACCACAACATCTTCCACATCAGCAACCTGGTCCTCTACATCTTGGTCATCATCTGCTGGAATGCCTGCATCTACTACGCCATCTCCAAGTCCATTGGTTTTGGGGTCGACACCTGGGTTTACTCCAACATCATTGACCCTGAGTATGGCTACCTGTCTAGGAAATGCATCTATTGCCTTTACTGGTCTACACTGACCCTCACCACCATTGGAGTGACACCACCCCCCGTAAAAGATGAGGAGTACCTATTTGTCATCTTTGATTTCCCGATTGGTGTCCTCATCTTTGCCACCATCGTGGGTAACGTGGGCTCCATGATCTCCAACATGAACGCCACCCGGGCTGAGTTCCAGGCCAAGATCGATGCCGTCAAACACTATATGCAGTTCCAAAAGGTCAGCAAGGAGATGGAAGCCAAGGTCATTAGGTGGTTTGACTACCTCTGGACCAATAAGAAGAGTGTGGATGAGCGGGAAGTTCTCAAGAAGCTGCCATCCAAGCTGAGGGCTGAGATAGCCATCAACATCCACCTGTTCACACTCAAGAAAGTGTGCATCTTTCAGGATTGTGAGGCTGGCCTGCTGGTGGAGCTGGTATTAAAGCTCCATCCTCAGGTCTTCAGTCCTGGGGATTACNNNNNNNNNNAAGGGGGTATTGGGAAGGAGATGTACATAATCAAGGAAGGAAAATTGGCAGTGGTGGCTGATGATGGTGTCACTCAGTATGCCCTGCTCTTGGCTGGGAGTTGCTTTGGAGAGATCAGTATTCTTAACATTAAAGGCAGCAAAACGGGCAATCGACGCACAGCCAATATCCGAAGCCTTGGCTACTCAGATCTCTTCTGCTTGTCCAAGGATGATCTTATGGAAGCTGTGACGGAGTACCCTGATGCCAAGAGGGTCTTGGAGGAGAGAGGCCGGGAGATCTTGATGAAGGAGGGATTGCTGGATGAGAATGAGGTGGCAGCCAGCATCGAGGCGGATGTGCAGAAGAAGCTAGAACAGCTGGAAACCAACATGGAGACCTTGTACACTCGCTTTCCCTGCCTGCTGGCTGAGTACCCAGGGGCCCAGCAGAAGCTCAGGCAGCGCATCATGGTTTTGGAAACCAAGATGAAGCAGAATAATGAG---GATGACTACCTGTCAGATGGAATGAATAGCCCCAAGCCAGCTGCTGCTGAGAAGCCA
Hippopotamus_amphibius  ATGACAGAAAAAGCCAATGGCGTGAGGAGCTCCCCAGCCAATAACCACAACCATCATGCACCTCCTGCCATCAAGGTCAATGGCAAAGATGACCGCAGGACC---AGCACCAGGCCACAGTCTGCGGCCGACGATGACACCTCCTCAGAATTGCAGAGGCTGGCAGAGGTGGATGTCCCCCAGCGCAAGAGGGCTGGCTTCCGCAGGATCGCCCGCCTGGTGGGGGTCATCAGAGAGTGGGCCAACAAGAACTTCCGCGAGGAGGAGCCTAGACCTGACTCGTTCCTTGAGCGTTTCCGTGGGCCTGAGCTCCAGACTGTGACGACACAGCAGGGGGATGGCAAAGGCGACAAGGACGGCGAGGGCAAGGCCACCAAGAAGAAATTTGAAC---TATTTGTCTTGGACCCAGCTGGGGACTGGTACTACCGCTGGCTATTTGTCATCACCATGCCCGTCCTCTACAACTGGTGCCTACTGGTGGCCAGAGCCTGCTTCAGTGACCTACAGAGAGGATACTACGTAGTGTGGCTGGTGCTGGACTACTTCTCAGATGTGGTCTATATCGCAGACCTCTTCATCCGATTGCGCACAGGTTTCCTGGAGCAGGGGCTGCTGGTCAAAGATACCAAGAAGTTGCGGGACAACTACATCCACACCCTGCAGTTCAAGCTGGATGTGGCTTCCATCATCCCCACCGACCTGATCTATTTTGCTGTGGGCATCCACAGCCCTGAGCTGCGCTTCAACCGCCTGCTGCACTTTGCCCGCATGTTTGAGTTCTTTGACCGCACTGAGACACGCACCAGCTACCCCAACATCTTCCGCATCAGCAACCTGGTCCTCTACATCTTGGTCATTATCCACTGGAATGCCTGCATCTACTATGCCATCTCCAAGTCCATTGGCTTTGGGGTTGACACCTGGGTTTACCCCAACATCACGGACCCTGAGTATGGCTACCTTTCTAGGGAATACATCTATTGCCTTTACTGGTCTACACTGACCCTCACCACCATTGGGGAGACACCACCCCCTGTAAAGGATGAGGAGTACCTATTTGTCATCTTTGATTTCCTGATTGGTGTCCTCATCTTTGCCACCATTGTGGGAAATGTGGGCTCCATGATCTCCAACATGAATGCCACCCGGGCTGAGTTCCAGGCCAAGATCGATGCTGTCAAACACTATATGCAGTTCCGAAAGGTCAGCAAGGAGATGGAAGCCAAGGTCATTAGGTGGTTTGACTACCTGTGGACCAATAAGAAGAGTGTGGATGAGCGGGAAGTTCTCAAGAACCTGCCAGCCAAGCTGAGGGCTGAGATAGCCATCAATGTCCACCTGTCCACACTCAAGAAAGTACGCATCTTTCAGGACTGTGAGGCTGGCCTGCTGGTGGAGCTGGTATTAAAACTCCGCCCTCAGGTCTTCAGCCCTGGGGATTACATTTGCCGCAAGGGGGATATTGGTAAGGAGATGTACATAATCAAGGAGGGAAAATTGGCAGTGGTGGCAGATGATGGTATCACTCAGTATGCCCTGCTCTCGGCTGGGAGTTGCTTTGGAGAGATCAGTATCCTTAACATTAAGGGCAGCAAAATGGGCAATCGACGCACAGCCAATATCCGAAGCCTTGGCTACTCAGATCTCTTCTGCTTGTCCAAGGATGATCTTATGGAAGCTGTGACTGAGTACCCTGATGCCAAGAGGGTCTTGGAGGAGAGAGGCCGGGAGATCCTGATGAAGGAGGGGTTGCTGGATGAGAATGAGGTGGCAGCCAGCATGGAGGTGGATGTGCAGGAGAAGCTAGGACAGCTGGAGACCAACATGGAGACTTCGTACACCCGCTTTGCCCGCCTGCTGGCCGAGTACACGGGGGCCCAGCAGAAGCTCAAGCAGCGCATCACAGTTTTGGAGACCAAGATGAAGCAGAATAATGAG---GACGACTACCTGTCAGATGGGATGAACAGCCCCGAGTCAGCTGCTGCTGAGAAGCCA
Hyperoodon_ampullatus  ATGACAGAAAAAGCCAATGGAGTGAAGAGCTCCCCAGCCAATAACCACAACCATCGTGCACCTCCTGCCATCAAGGTCAATGGCGAAGATGACCACAGGGCC---AGCAACAGGCCACAGTCTGCGGCTGACGATGACATCTCCTCAGAACTACAGAGGCTGGCAGAGATGGATGCCCCCCTGCAGAGGAGGGGTGCCTTCCGCAGGATTGCCTGCCTGGTGGGGGTCATCAGAGAGTGGGCCAACAAGAATTTCCGCGAGGAGGAGCCCAGACCTGACTCGTTCCTTGAGCGTTTCTGTGGGCCTGAGCTCCAGACCGTGACGACACAGCAAGGAGATGGCAAAGGCGACAAGGACAGCGAGGGCAAGGGCACCAAGAAGAAATGTGAAC---TATTTGTCTTGGATCCAGCTGGGGACTGGTACTACCGCTGGCTATTTGTCATTGCCATGCCTGTCCTCTACAACTGGTGCCTACTGGTGGCCAGAGCCTGCTTCAGTGACCTACAGAAAGATTACTACGTAGTGTGGCTGGTGCTGGACTACTTCTCAGGTGTGGTCTACATCGTAGACCTCTTCATCCGATTGCGCACAGGTTTCCTGGAGCAGGGGCTGCTGGTCAAAGATACCAAGAAGTTGCGGGACAACTACATCCACACCCTGCAGTTCAAGCTGGATGTGGCTTCCATCATCCCTACAGACCTGATCTATTTTGCTGTGGGCCTCCACAGCCCTGAGCTGCGCTTCAACCGCCTGCTACACTTTGCCCGCATGTTTGAGTTCTTTGACCGCACTGAGACACGCACCAGCTACCCCAACATCTTCCGCATCAGCAACCTGGTCCTCTACATCTTGGTCATCATCCACTGGAACGCCTGCATCTACTACGCCATCTCCAAGTCCATTGGTTTTGGGGTCGACACCTGGGTTTACCCCAACATCACTGACCCTGAGTATGGCTACCTGTCTAGGGAATACATCTGTTGCCTTTACTGGTCTACACTGACCCTCACCACCATTGGGGAGACACCACCCCCTGTAAAAGATGAGGAGTATCTATTTGTCATCTTTGATTTCCTGATTGGTGTCCTCATCTTTGCCACCATCGTGGGAAATGTGGGCTCCATGATCTCCAACATGAACGCCACCCGGGCTGAGTTCCAGGCCAAGACCGACGCTGTCAAACACTATATGCAGTTCCGAAAGGTCAGCAAGGAGATGGAAGCCAAGGTCATTAGGTGGCTTGACTACCTCTGGACCAATAAGAAGAGTGTGGATGAGCGGGAAGTTCTCAAGAAACTGCCATCTAAGCTGAGGGCTGAGATAGCCATCAATGTCCACCTGTCCACACTCAAGAAAGTGCGCATCTTTCAGGATTGTGAGGCTGGCCTGCTGGTGGAGCTGGTATTAAAGCTCCGTCCTCAGGTCTTCAGTCCTGGGGATTACATTTGCCGCAAGGGGGATATTGGGAAGGAGATGTACATAATCAAGGAAGGAAAATTGGCAGTGGTGGCTGATGATGGTGTCACTCAGTATGCCCTACTCTTGGCTGGGAGTTGCTTTGGAGAGATCAGTATCCTTAACATTAAAGGCAGCAAAATGGGCAATCGACGCACAGCCAGTATCCGAAGTCTTGGCTACTCAGATCTCTTCTGCTTGTCCAAGGATGATCTTATGGAAGCTGTGACGGAGTACCCTGATGCCAAGAGGGTCTTGGAGGAGAGAGGCCGGGAGATCCTGATGAAGGAGGGATTGTTGGATGAGAATGAGGAGGCAGCCAGCATCGAGGTGGATGTGCAGGAGAAGCTAGAACAGCTGGAAACCAGCATGGAGACCTTGTACACTCGCTTTGCCTGCCTGCTGGCTGAGTACACAGGGGCCCAGCAGAAGCTCAAGCAGCGCATCATGGTTTTGGAAACCAAGATGAAGCAGAATAATGAG---GACGACTACCTGTCAGATGGAATGAATAGCCCCAAGCCAGCTGCTGCTGAGAAGCCA
Hyperoodon_planifrons  ATGACAGAAAAAGCCAATGGAGTGAAGAGCTCCCCAGCCAATAACCACAACCATCGTGCACCTCATGCCATCAAGGTCAATGGCGAAGATGACCACAGGGCC---AGCAACAGGCCACAGTCTGCGGCTGACGATGACATCTCCTCAGAACTACAGAGGCTGGCAGAGATGGATGCCCCCCTGCAGAGGAGGGGTGCCTTCCGCAGGATTGCCTGCCTGGTRGGGGTCATCAGAGAGTGGGCCAACAAGAATTTCCGCGAGGAGGAGCCCAGACCTGACTCGTTCCTTGAGCGTTTCTGTGGGCCTGAGCTCCAGACCGTGACGACACAGCAAGGAGATGGCAAAGGCGACAAGGACAGCGAGGGCAAGGGCACCAAGAAGAAATGTGAAC---TATTTGTCTTGGATCCAGCTGGGGACTGGTACTACCGCTGGCTATTTGTCATTGCCATGCCTGTCCTCTACAACTGGTGCCTACTGGTGGCCAGAGCCTGCTTCAGTGACCTACAGAAAGATTACTACGTAGTGTGGCTGGTGCTGGACTACTTCTCAGATGTGGTCTACATCGCAGACCTCTTCATCCGATTGCGCACAGGTTTCCTGGAGCAGGGGCTGCTGGTCAAAGATACCAAGAAGTTGCGGGACAACTACATCCACACCCTGCAGTTCAAGCTGGATGTGGCTTCCATCATCCCTACAGACCTGATCTATTTTGCTGTGGGCCTCCATAGCCCTGAGCTGCGCTTCAACCGCCTGCTACACTTTGCCCGCATGTTTGAGTTCTTTGACCGCACTGAGACACGCACCAGCTACCCCAACATCTTCCGCATCAGCAACCTGGTCCTCTACATCTTGGTCATCATCCACTGGAATGCCTGCATCTACTACGCCATCTCCAAGTCCATTGGTTTTGGGGTCGACACCTGGGTTTACCCTAACGTCACTGACCCTGAGTATGGCTACCTGTCTAGGGAATACATCTATTGCCTTTACTGGTCTACACTGACCCTCACCACCATTGGGGAGACACCACCCCCTGTAAAAGATGAGGAGTATCTATTTGTCATCTTTTATTTCCTGATTGGTGTCCTCATCTTTGCCACCATCGTGGGAAACGTGGGCTCCATGATCTCCAACATGAACGCCACCCGGGCTGAGTTCCAGGCCAAGACCGATGCTGTCAAACACTATATGCAGTTCCGAAAGGTCAGCAAGGAGATGGAAGCCAAGGTCATTAGGTGGCTTGACTACCTCTGGACCAATAAGAAGAGTGTGGATGAGCGGGAAGTTCTCAAGAAACTGCCATCTAAGCTGAGGGCTGAGATAGCCATCAATGTCCACCTGTCCACACTCAAGAAAGTGCGCATCTTTCAGGATTGTGAGGCTGGCCTGCTGGTGGAGCTGGTATTAAAGCTCCGTCCTCAGGTCTTCAGTCCTGGGGATTACATTTGCCGCAAGGGGGATATTGGGAAGGAGATGTACATAATCAAGGAAGGAAAATTGGCAGTGGTGGCTGATGATGGTGTCACTCAGTATGCCCTACTCTTGGCTGGGAGTTGCTTTGGAGAGGTCAGTATCCTTAACATTAAAGGCAGCAAAATGGGCAATCAACGCACAGCCAGTATCCGAAGTCTTGGCTACTCAGATCTCTTCTGCTTGTCCAAGGATGATCTTATGGAAGCTGTGACGGAGTACCCTGATGCCAAGAGGGTCTTGGAGGAGAGAGGCCGGGAGATCCTGATGAAGGAGGGATTGTTGGATGAGAATGAGGAGGCAGCCAGCATCGAGGTGGATGTGCAGGAGAAGCTAGAACAGCTGGAAACCAACATGGAGACCTTGTACACTCGCTTTGCCTGCCTGCTGGCTGAGTACACAGGGGCCCAGCAGAAGCTCAAGCAGCGCATCATGGTTTTGGAAACCAAGATGAAGCAGAATAATGAG---GACAACTACCTGTCAGATGGAATGAATAGCCCCAAGCCAGCTGCTGCTGAGAAGCCA
Indopacetus_pacificus  ATGACAGAAAAAGCCAATGGAGTGAAGAGCTCCCCAGCCAATAACCACAACCATCGTGCACCTCCTGCCATCAAGGTCAATGGCGAAGATGACCACAGGGCC---AGCAACAGGCCACAGTCTGCGGCTGACGATGACATCTCCTCAGAACTACAGAGGCTGGCAGAGATGGATGCCCCCCTGCAGAGGAGGGGTGCCTTCCGCAGGATTGCCTGCCTGGTGGGGGTCATCAGAGAGTGGGCCAACAAGAATTTCCGCGAGGAGGAGCCCAGACCTGACTCGTTCCTTGAGCGTTTCTGTGGGCCTGAGCTCCAGACCGTGACGACACAGCAAGGAGATGGCAAAGGCGACAAGGACAGCGAGGGCAAGGGCACCAAGAAGAAATGTGAAC---TATTTGTCTTGGATCCAGCTGGGGACTGGTACTACCGCTGGCTATTTGTCATTGCCACGCCTGTCCTCTACAACTGGTGCCTACTGGTGGCCAGAGCCTGCTTCAGTGACCTACAGAAAGATTACTACGTAGTGTGGCTGGTGCTGGACTACTTCTCAGATGTGGTCTACATCGCAGACCTCTTCATCCGATTGCGCACAGGTTTCCTGGAGCAGGGGCTGCTGGTCAAAGATACCAAGAAGTTGCGGGACAACTACATCCACACCCTGCAGTTCAAGCTGGATGTGGCTTCCATCATCCCTACAGACCTGATCTATTTTGCTGTGGGCCTCCACAGCCCTGAGCTGCGCTTCAACCGCCTGCTACACTTTGCCCGCATGTTTGAGTTCTTTGACCGCACTGAGACACGCACCAGCTACCCCAACATCTTCCGCATCAGCAACCTGGTCCTCTACATCTTGGTCATCATCCACTGGAATGCCTGCATCTACTACGCCATCTCCAAGTCCATTGGTTTTGGGGTCGACACCTGGGTTGACCCCAACATCACTGACCCTGAGTATGGCTACCTGTCTAGGGAATACATCTATTGCCTTTACTGGTCTACACTGACCCTCATCACCATTGGGGAGACACCACCCCCTGTAAAAGATGAGGAGTATCTATTTGTCATCTTTGATTTCCTGATTGGTGTCCTCATCTTTGCCACCATCGTGGGAAACGTGGGCTCCATGATCTCCAACATGAACGCCACCCGGGCTGAGTTCCAGGCCAAGACCGATGCTGTCAAACACTATATGCAGTTCCGAAAGGTCAGCAAGGAGATGGAAGCCAAGGTCATTAGGTGGCTTGACTACCTCTGGACCAATAAGAGGAGTGTGGATGAGCGGGAAGTTCTCGAGAAACTGCCATCTAAGCTGAGGGCTGAGATAGCCATCAATGTCCACCTGTCCACACTCAAGAAAGTGCGCATCTTTCAGGATTGTGAGGCTGGCCTGCTGGTGGAGCTGGTATTAAAGCTCCGTCCTCAGGTCTTCAGTCCTGGGGATTACATTTGCCGCAAGGGGGATATTGGGAAAGAGATGTACATAATCAAGGAAGGAAAATTGGCAGTGGTGGCTGATGATGGTGTCACTCAGTATGCCCTACTCTTGGCTGGGGGTTGCTTTGGAGAGATCAGTATCCTTAACATTAAAGGCAGCAAAATGGGCAATCGACGCACAGCCAGTATCCGAAGTCTTGGCTACTCAGATCTCTTCTGCTTGTCCAAGGATGATCTTATGGAAGCTGTGATGGAGTACCCTGATGCCAAGAGGGTCTTGGAGGAGAGAGGCCGGGAGATCCTGATGAAGGAGGGATTGTTGGATGAGAATGAGGAGGCAGCCAGCATCGAGGTGGATGTGCAGGAGAAGCTAGAACAGCTGGAAACCAACATGGAGACCTTGTACACTCGCTTTGCCTGCCTGCTGGCTGAGTACACAGGGGCCCAGCAGAAGCTCAAGCAGCGCATCATGGTTTTGGAAACCAAGATGAAGCAGAATAATGAG---GACGACTACCTGTCAGATGGAATGAATAGCCCCAAGCCAGCTGCTGCTGAGAAGCCA
Inia_geoffrensis  ATGACAGAAAAAGCCAATGGAGTTAAGAGCTCCTTAGCCAATAACCACAACCATCATGCACCTCCTGCCATCAAGGTCAATGACGAAGATGACCACAGGACC---AGCAACAGGCCACAGTATGCGGCCAACGATGACACCTCCTCAGAACTACAGAGGCAGGCAGAGATGGATGCCCCCCTGCAGAGGAGGGGTGGCTTCTGCAGGATTGCCTGCCTGGTGGGGGTCATCAGAGAGTGGGCCAACAAGAATTTCCGCGAGGAGGAGCCCAGACCTGACTCGTTCCTTGAGCGTTTCTGTGGGTCTGAGCTCCAGACCGTGACGATACAGCAAGGAGATGGCAAAGGCGACAAGGACAGCGAGGGCAAGGGCACCAAGAAGAAATGTGAAC---TATTTGTCTTGGACCCAGCTGGGGACTGGTACTACCACTGGCTATTTGTCATCGCCATGCCTGTCGTCNACAACTGGTGCCTTCTGGTGGCCAGAGCCTGCTTCAGTGACCCACAGAAAGATTACTACACAGTGCGGCTGGTGCTGGACTACTTCTCAGATGTGGTCTACATCGCAGACCTCTTCATCCGATTGCGCACAGGTTTCCTGGAGCAGGGGCTGCTGGTCAAAGATACCAAGAAATTGTGGGACAACTACATCCACACCCTGCAGTTCAAGCTGGATGTGGCTTCCATCATCCCTACAGACCTGATCTATTTTGCTGTGGGCATCCACAGCCCTGAGCTGTGCTTCAACCGCCTGCTACACTTTGCCCGCATATTTGAGTTCTTTGACCGCACTGAGACACGCACCAGCCACCCCAACATCTTCCGCATCAGCAGCCTGGTCCTCTACATCTTGGTCATCATCCACTGGAATGCCNNNATCTACNNNGCCATCTCCAAGTCCATTGGTTTTGGGGTTGACACCTGGGTTTACCCCAACGTCACTGACCCTGGGGATGGCTACCTGTCTAGGGAATACATCTATTGCCTTTACTGGTCTACACTGACCCTCACCACCATTGGGGAGACACCATCCCCTGTAAAAGATGAGGAGTACCTATTTGTCATCTTTGATTTCCTGATTGCTGTCCTCATCTTTGCCACCATCGTGGGAAACGCGGGCTCCATGATCTCCAACATGAACGCCACCCGGGCTGAGTTCCAGGCCAAGATTGATGCCATCAAACACTACATGCAGTTCCGAAAGGTCAGCAAGGAGATGGAAGCCAAGGTCATTAGGTGGTTTGACTACCTCTGGACCAATAAGAAGAGTGTGGATGAGCGGGAAGCTTTCAAGAAACTGCCATCCAAGCTGAGGGCTGAGATAGCCATCAACGTCCACCTGTCCACACTCAAGAAAGTGTGCATCTTTCAGGACTGTGAGGCTGGCCTGCTGGTGGAGCTGGTATTAAAGCTCCGTCCTCAGGTCTTCAGTCCTGGGGATTACATTTGCCACAAGGCGGATATTGGGAAGGAGATGTACATAATCAAGGAAGGAAAATTGGCAGTGGTGGCTGATGATGGTGTCACTCAGTATGCCCTGCTCTTGGCTGGGAGTTGCTTTGGACAGATCAGTATTCTTAACATTAAAGGCAGCAAAATGGGCAATCGATGCACAGCCGATATCCAAAGCCTTGGCTACTCAGATCTCTTCTGCTTGTCCAAGGATGATCTTATGGAAGCTGTGACGGAGTACCCTGATGCCAAGAGGGTCTTGGAGGAGAGAGGCCGGGAGATCCTGATGAAGGAGGGACTGCTGGGTGAGAATAAGGTGGCAGCCAGCATCGAGGTGGATGTGNNNGAGAAGCTAGAACAGCTGGAAGCCAACATGGAGACCTTGTGCACTCGCTTTGCCTGCCTGCTGGCTGAGTACACAGGGGCCCAGCAGAAGCTCAAGCAGCGCATCATGGTTTTGGAAACCAAGATGAAGCAGAATAATGAG---GATGACTACCTGTCAGATGGAATGCATAGCCCCAGGCCAGCTGCTGCTGAGAAGCCA
Kobus_leche  ATGACAGAAAAAGCCAATGGCGTGAAGAGCTCCCCAGCCAATAACCACAACCACCATGCCCCTCCTGCCATCAAGGCCAATGGCAAAGATGACCACAGGGCC---AGCAGCCGGCCACAGTCTGCGGCCGATGATGACACCTCCTCAGAGCTACAGCGACTGGCAGAGATGGATGCCCCCCAGCAGAGGAGGGGTGGCTTCCGCAGGATTGCCCGCCTGGTGGGGGTCCTCAGAGAGTGGGCTAACAGGAACTTCCGTGAAGAGGAGCCTAGACCTGACTCATTCCTTGAACGTTTCCGGGGGCCTGAGCTCCACACTGTGACAACACAGCAAGGGGACGGCAAAGGCGACAAGGACGGCGAGGGCAAGGGCACCAAGAAGAAGTTTGAAC---TTTTTGTCTTGGACCCAGCCGGGGACTGGTACTACCGCTGGCTTTTTCTCATTGCCTTGCCCGTCCTCTACAACTGGTGCCTATTGGTGGCCAGAGCCTGCTTCAGTGACCTGCAGAAAGGTTACTACATAGTGTGGCTGGTGCTGGATTACGTCTCAGATGTGGTTTACATCGCAGACCTCTTCATCCGACTGCGCACAGGTTTCTTGGAGCAGGGGCTACTGGTGAAAGACACCAAGAAGTTGCGGGACAACTACATCCACACCATGCAGTTCAAGCTGGATGTGGCCTCCATCATCCCTACAGACCTGATCTATTTTGCTGTGGGGATCCACAACCCTGAGGTGCGCTTCAACCGCCTGCTACACTTTGCCCGCATGTTTGAGTTCTTTGACCGCACTGAGACACGCACCAGCTACCCCAACATCTTCCGAATCAGCAACCTGATCCTCTACATCTTGGTCATCATCCACTGGAATGCCTGCATCTACTATGCCATCTCCAAGTCCATTGGCTTTGGGGTAGACACCTGGGTTTACCCCAATATCACTGACCCTGAGTATGGCTACCTGTCTAGGGAGTACATCTATTGCCTTTACTGGTCTACACTGACCCTCACCACCATTGGGGAGACACCACCCCCTGTAAAGGATGAGGAATACCTGTTTGTCATCTTTGACTTCCTGATTGGTGTCCTCATCTTTGCCACCATTGTGGGAAATGTGGGCTCCATGATCTCCAACATGAATGCCACCCGGGCTGAGTTCCAGGCCAAGATTGATGCCGTCAAACATTATATGCAGTTCCGAAAGGTCAGCAAGGAGATGGAAGCCAAGGTCATTAGGTGGTTTGACTACTTGTGGACTAATAAGAAGAGTGTGGATGAGCGGGAAGTCCTCAAAAACCTCCCAGCCAAGCTTAGGGCTGAGATAGCCATCAACGTCCACCTGTCCACACTCAAGAAAGTGCGCATCTTTCAGGACTGTGAGGCTGGCCTGCTGGTGGAACTGGTATTAAAGCTCCGGCCTCAGGTCTTCAGCCCTGGGGACTACATTTGCCGCAAGGGGGATATTGGGAAGGAGATGTACATAATCAAGGAGGGAAAATTGGCAGTGGTGGCTGATGATGGTATCACTCAGTATGCCCTGCTCTCGGCTGGGAGTTGCTTTGGAGAGATCAGTATCCTTAATATTAAGGGCAGCAAAATGGGCAATCGGCGCACAGCCAACATCCGCAGTCTTGGCTATTCTGATCTGTTCTGCTTGTCCAAGGATGATCTTATGGAAGCTGTGACTGAGTACCCTGATGCCAAGAGGGTCTTGGAGGAGAGAGGCCGGGAGATTCTGATGAAGGAGGGCTTGTTGGATGAGAATGAGGTGGCAGCCAGCATGGAAGTAGATGTGCAGGAAAAGCTAGAACAGCTGGAGACCAACATGGACACCTTGTACACTCGTTTTGCCCGCCTACTGGCCGAGTACACGGGAGCCCAGCAGAAGCTCAAGCAGCGCATCACAGTTTTGGAAACCAAGATGAAGCAGAATAATGAA---GATGACTACCTATCAGATGGGCTGAACAGCCCGGAGCCA---CCTGCTGAGAAGCCA
Kogia_breviceps  CTGACAGAAGAAGCCAATGAAGTGAAGAGCTCCCCAGCCAGTAACCACAACCAGCATGCACCTCCTGCCATCAAGGTCAATGGCGAAGGTGACCACAGGGCC---AGCAACAGGCCGCAGTCTGCGGCCAACGATGACACCTCCTCAGAACTACAGAGGCTGGCAGAGATGGATGCCCCCCTGCAGAGGAGGGGCGGCTTCCGCAGGATCGCCTGCCTGGTGGGGGTCATCAGAGTGTGGGTCAACAAGAATTTCCGCGAGGAGGAGCCCAGACCTGACTCGTTCCTTGAGCGTTTCTGTGGGCCTGAGCTCCAGACCGTGACGACACAGCAAGGAGGTGGCAAAGGCGACAAGGACAGCGAGGGCAAGGGCACCAGGAAGAAATGTGAAC---TATTTGTCTTGGACCCAGCTGGGGCCTGCTACTACCGCCTGGNNNNNNNNNNNNNNNNNNNNNNCCTCTACAACCGGTGCCTACTGGTGGCCAGAGCCTGCTTCAGTGACCTACAGAAAGATTACTACGTAGTGTGGCTGGTGCTGGACTACTTCTCAGACGTGGTCTACATCGCAGACCTCTTCATCCGATTGTGCACAG??????????????????????????????????????????????????????????????????????????????????????????????????????????????????????????????????????????????????????????????????????????????????????????????????????????????????????????????????????????????????????????????????????????????????????????????????????????????????????????????????????????????????????????????????????????????????????????????????????????????????????????????????????????????????????????????????????????????????????????????????????????????????????????????????????????????????????????????????????????????????????????????????????????????????????????????????????????????????????????????????????????????????????????????????????????????????????????????????????????????????????????????????????????????????????????????????????????????????????????????????????????????????????????????????????????????????????????????????????????????????????????????????????????????????????????????????????????????????????????????????????????????????????????????????????????????????????????????????????????????????????????????????????????????????????????????????????????????????????????????????????????????????????????????????????????????????????????????????????????????????????????????????????????????????????????????????????????????????????????????????????????????????????????????????????????????????????????????????????????????????????????????????????????????????????????????
Kogia_sima  AGGACAGAAGAAGCCAATGAAGTGAAGAGCTCCCCAGCCAGTAACCACAACCAGCATGCACCTCCTGCCATCAAGGTCAATGGCGAAGGTGACCACAGGGCC---AGCAACAGGCCACAGTCTGCGGCCAACGATGACGCCTCCTCAGAACTACAGAGGCTGGCAGAGATGGATGCCCCCCTGCAGAGGAGGGGCGGCTTCTGCAGGATCGCCTGCCTGGTGGGGGTCATCAGAGTGGGGGTCAACAAGAATTTCCGCGAGGAGGAGCCCAGACCCGACTCGTTCCTTGAGCCTTTCTGTGGGCCTGAGCTCCAGACCGTGACGACACAGCAAGGAGATGGCAAAGGCGACAAGGACAGCGAAGGCAAGGGCACCAAGAAGAAATGYGAAC---TATCTGTCTTGGACCCAGCTGGGGACTGGTACTACCGCTGGCTNNNNNNNNNNNNNNNNNNNNNNNTCTACAACCGGTGCCTACTGGTGGCCAGAGGCTGCTTCAGTGACCTACAGAAAGATTACTACGTAGTGCGCCTGGTGCTGGACTACTTCTCAGGCGTGGTCTACGTCGCAGACCTCTTCATCCGATTGTGCACAG??????????????????????????????????????????????????????????????????????????????????????????????????????????????????????????????????????????????????????????????????????????????????????????????????????????????????????????????????????????????????????????????????????????????????????????????????????????????????????????????????????????????????????????????????????????????????????????????????????????????????????????????????????????????????????????????????????????????????????????????????????????????????????????????????????????????????????????????????????????????????????????????????????????????????????????????????????????????????????????????????????????????????????????????????????????????????????????????????????????????????????????????????????????????????????????????????????????????????????????????????????????????????????????????????????????????????????????????????????????????????????????????????????????????????????????????????????????????????????????????????????????????????????????????????????????????????????????????????????????????????????????????????????????????????????????????????????????????????????????????????????????????????????????????????????????????????????????????????????????????????????????????????????????????????????????????????????????????????????????????????????????????????????????????????????????????????????????????????????????????????????????????????????????????????????????????
Lagenodelphis_hosei  ATGACAGAAAAAGCCAATGGAGTGAAGAGCTCCCTAGCCAATAACCACAGCCATCATGCACCTCCTGCCATCAAGGTCAATGGCGAAGATGACCACAGGACC---AGCAACAGGCCACAGTCTGCGGCCGACGATGACACCTCCTCACAACTACAGAGG---------------------CTGCAGAGGAGGGGTGGCTTCTGCAGGATTGCCTGCCTCATGGGGGTCATCAGAGAGTGGGCCAACAAGAATTTCCACGAGGAGGAGCCCAGACCTGACTCGTTCCTTGAGCGTTTCTGTGGGCCTGAGCTCCAGACCGTGACGACACAGCAAGGAGATGGCAAAGGCGACAAGGACAGCGAGGGCAAGGGCAGCAAGAAGAAATGTGAAC---TATTTGTCTTGGACCCAGCTGGGGACTGGTACTACCACNNNCTATTTGTCATCGCCATGCCTGTCCTCTACAGCTGGTGCCTTCTGGTGGCCAGAGCCT------GTGACCTACAGAAAGATTACTGCATAGTATGGCTGGTGCTGGACTACTTCTCAGATGTGGTCTACATCGCAGACCTCTTCATCCGATTGCGCACAGGTTTCCTGGAGCAGGGGCTGCTGGTCAAAGATACCAAGATGTTGCGGGACAACTACATCCACACCCTGCAGTTCAAGCTGGATGTGGCTTCCATCATCCCTACAGACCTGATCTATTTTGCTGTGGGCATCCACAGACCTGAGCTGCGCTTCAACCACCTGCTACACTTTGCCCGGATGTTTGAGTTCTTTGACCGCACTGAGACACGCACCAGCCACCACAACATCTTCCACATCAGCAACCTGGTCCTCTACATCTTGGTCATCATCTGCTGGAATGCCTGCATCTACTACGCCATCTCCAAGTCCATTGGTTTTGGGGTCGACACCTGGGTTTACTCCAACATCATTGACCCTGAGTATGGCTACCTGTCTAGGGAATGCATCTATTGCCTTTACTGGTCTACACTGACCCTCACCACCATTGGGGTGACACCACCCCCCGTAAAAGATGAGGAGTACCTATTTGTCATCTTTGATTTCCCGATTGGTGTCCTCATCTTTGCCACCATCGTGGGTAACGTGGGCTCCATGATCTCCAACATGAACGCCACCCGGGCTGAGTTCCAGGCCAAGATCGATGCCGTCAAACACTATATGCAGTTCCAAAAGGTCAGCAAGGAGATGGAAGCCAAGGTCATTAGGTGGTTTGACTACCTCTGGACCAATAAGAAGAGTGTGGATGAGCGGGAAGTTCTCAAGAAGCTGCCATCCAAGCTGAGGGCTGAGATAGCCATCAACGTCCACCTGTCCACACTCAAGAAAGTGTGCATCTTTCAGGATTGTGAGGCTGGCCTGCTGGTGGAGCTGGTATTAAAGCTCCATCCTCAGGTCTTCAGTCCTGGGGATTACNNNNNNNNNNAAGGGGGTATTGGGAAGGAGATGTACATAATCAAGGAAGGAAAATTGGCAGTGGTGGCTGATGATGGTGTCACTCAGTATGCCCTGCTCTTGGCTGGGAGTTGCTTTGGAGAGATCAGTATTCTTAACATTAAAAGCAGCAAAACGGGCAATCGACGCACAGCCAATATCCGAAGCCTTGGCTACTCAGATCTCTTCTGCTTGTCCAAGGATGATCTTATGGAAGCTGTGATGGAGTACCCTGATGCCAAGAGGGTCTTGGAGGAGAGAGGCCGGGAGATCTTGATGAAGGAGGGATTGCTGGATGAGAATGAGGTGGCAGCCAGCATCGAGGCGGATGTGCAGAAGAAGCTAGAACAGCTGGAAACCAACATGGAGACCTTGTACACTCGCTTTCCCTGCCTGCTGGCTGAGTACCCAGGGGCCCAGCAGAAGCTCAGGCAGCGCATCATGGTTTTGGAAACCAAGATGAAGCAGAATAATGAG---GATGACTACCTGTCAGATGGAATGAATAGCCCCAAGCCAGCTGCTGCTGAGAAGCCA
Lagenorhynchus_albirostris  ATGACAGAAAAAGCCAATGGAGTGAAGAGCTCCCTAGCCAATAACCACAGCCATCATGCACCTCCTGCCATCAAGGTCAATGGCGAAGATGACCACAGGACC---AGCAACAGGCCACAGTCTGCAGCCGACGATGACACCTCCTCACAACTACAGAGG---------------------CTGCAGAGGAGGGGTGGCTTCTGCAGGATTGCCTGCCTCGTGGGGGTCATCAGAGAGTGGGCCAACAAGAATTTCCACGAGGAGGAGCCCAGACCTGACTCGTTCCTTGAGCGTTTCTGTGGGCCTGAGCTCCAGACCATGACGACACAGCAAGGAGATGGCAAAGGCGACAAGGACAGCGAGGGCAAGGGCAGCAAGAAGAAATGTGAAC---TATTTGTCTTGGACCCAGCTGGGGACTGGTACTACCACNNNCTATTTGTCATCGCCATGCCTGTCCTCTACAGCTGGTGCCTTCTGGTGGCCAGAGCCT------GTGACCTACAGAAAGATTACTGCATAGTATGGCTGGTGCTGGACTACTTCTCAGATGTGGTCTACATCGCAGACCTCTTCATCCGATTGCGCACAGGTTTCCTGGAGCAGGGGCTGCTGGTCAAAGATACCAAGATGTTGCGGGACAACTACATCCACACCCTGCAGTTCAAGCTGGATGTGGCTTCCATCATCCCTACAGACCTGATCTATTTTGCTGTGGGCATCCACAGACCTGAGCTGCGCTTCAACCGCCTGCTACACTTTGCCCGGATGTTTGAGTTCTTTGACCGCACTGAGACACGCACCAGCCACCACAACATCTTCCACATCAGCAACCTGGTCCTCTACATCTTGGTCATCATCTGCTGGAATGCCTGCATCTACTATGCCATCTCCAAGTCCATTGGTTTTGGGGTCGACACCTGGGTTTACTCCAACATCATTGACCCTGAGTATGGCTACCTGTCTAGGGAATGCATCTATTGCCTTTACTGGTCTACACTGACCCTCACCACCATTGGGGTGACACCANCCCCCGTAAAAGATGAGGAGTACCTATTTGTCATCTTTGATTTCCCAATTGGTGTCCTCATCTTTGCCACCATCGTGGGTAACGTGGGCTCCATGATCTCCAACATGAACGCCACCCGGGCTGAGTTCCAGGCCAAGATCGATGCCGTCAAACACTATATGCAGTTCCAAAAGGTCAGCAAGGAGATGGAAGCCAAGGTCATTAGGTGGTTTGACTACCTCTGGACCAATAAGAAGAGTGTGGATGAGCGGGAAGTTCTCAAGAAGCTGCCATCCAAGCTGAGGGCTGAGATAGCCATCAACGTCCACCTGTCCACACTCAAGAAAGTGTGCATCTTTCAGGATTGTGAGGCTGGCCTGCTGGTGGAGCTGGTATTAAAGCTCCATCCTCAGGTCTTCAGTCCTGGGGATTACNNNNNNNNNNAAGGGGGTATTGGGAAGGAGATGTACATAATCAAGGAAGGAATATTGGCAGTGGTGGCTGATGATGGTGTCACTCAGTATGCCCTGCTCTTGGCTGGGAGTTGCTTTGGAGAGATCAGTATTCTTAACATTAAAGGCAGCAAAACGGGCAATCGACGCACAGCCAATATCCGAAGTCTTGGCTACTCAGATCTCTTCTGCTTGTCCAAGGATGATCTTATGGAAGCTGTGACGGAGTACCCTGATGCCAAGAGGGTCTTGGAGGAGAGAGGCCGGGAGATCTTGATGAAGGAGGGATTGCTGGATGAGAATGAGGTGGCAGCCAGCATCGAGGCGGATGGGCAGAAGAAGCTAGAACAGCTGGAAACCAACATGGAGACCTTGTACACTCGCTTTCCCTGCCTGCTGGCTGAGTACCCAGGGGCCCAGCAGAAGCTCAGGCAGCACATCATGGTTTTGGAAACCAAGATGAAGCAGAATAATGAG---GATGACTACCTGTCAGATGGAATGAATAGCCCCAAGCCAGCTGCTGCTGAGAAGCCA
Leucopleurus_acutus  ATGACAGAAAAAGCCAATGGAGTGAGGAGCTCCCTAGCCAATAACCACAGCCATCATGCACCTACTGCCATCAAGGTCAATGGCGAAGATGACCACAGGACC---AGCAACAGGCCACAGTCTGCGGCCGACGATGACACCTCCTCAGATCTACAGAGG---------------------CTGCAGAGGAGGGGTGGCTTCTGCAGGATTGCCTGCCTGGTGGGGGTCATCAGAGAGTGGGCCAACAAGAATTTCCACGAGGAGGAGCCCAGACCTGACTCGTTCCTTGAGCGTTTTTGTGGGCCTGAGCTCCAGACCGTGACGACACAGCAAGGAGATGGCAAANGCGACAAGGACAGCGAGGGCAAGGGCAGCAAGAAGAAATGTGAAC---TATTTGTCTTGGACCCAGCTGGGGACTGGTACTACCGCNNNCTATTTGTCATCGCCATTCCTGTCCTCTACAACTGGTGCCTTCTGGTGGCCAGAGCCNNNTTCAGTGACGTACAGAAAGATTACTACGTAGTGCAGCTGGTGCTGGACTACTTCTCAGATGTGGTCTGCATCGCAGACCTCTTCATCCGATTGCGCACAGGTTTCCTGGAGCAGGGGCTGCTGGTCAAAGACACCAAGATGTTGCGGGACAACTACACCCACATCCTGCTGTTCAAGCTGGATGTGGCTTCCATCATCCCTACAGACCTGATCTATTTTGCTGTGGGCATCCACAGACCTGAGCTGCGCTTCAGCCGCCTGCTACACTTTGCCCGCATGTTTGAGTTCTTTGACTGCACTGAGACACGCACCAGCCACCCCAACATCTTCTGCATCAGCAACCTGGTCCTCTACATCTTGGTCATCATCTGCTGGAATGCCTGCATCTACTACGCCATCTCCAAGTCCATTGGTTTTGGGGTCGACACCTGGGTTTACCCCAACATCATTGACCCTGAGTATGGCTACCTGTCTAGGGAATACATCTATTGCCTTTACTGGTCTACACTGACCCTCACCACCATTGGGGAGACACCACCNNNNATGAAAGATGACGAGTACCTATTTGTCATCTTTGATTTCCTGATTGGTGTCCTCATCTTTGCCACCATCGTGGGTAACGTGGGCTCCATGATCTCCAACATGAACGCCACCCGGGCTGAGTTCCAGGCCAAGATCGATGCCGTCAAACACTATATGCAGTTCCAAAAGGTCAGCAAGGAGATGGAAGCCAAGGTCATTAGGTGGTTTGACTACCTCTGGACCAATAAGAAGAGTGTGGATGAGCGGGAAGTTCTCAAGAAACTACCATCCAAGCTGAGGGCTGAGATAGCCATCAACGTCCACCTGTCCACACTCAAGAAAGTGTGCATCTTTCAGGATGGTGAGGCTGGCCTGCTGGTGGAGCTGGTATTAAAGCTCCGTCCTCAGGTCTTCAGTCCTGGGGATTACATTTGCCGCAAGGGGGATATTGGGAAGGAGATGTACATAATCAAGGAAGGAAAATTGGCAGTGGTGGCTGATGATGGTGTCACTCAGTTTGCCCTGCTCTTGGCTGGGAGTTGCTTTGGAGAGCTCAGTATTCTTAACATTAAAGGCAGCAAAACGGGCAATCGACGCACAGCCAATATCNNNAGCCTTGGCTACTCAGATCTCTTCTGCTTGTCCAAGGATGATCTTATGGAAGCTGTGACGGAGTACCCTGATGCCAAGAGGGTCTTGGAGGAGAGAGGTCGGGAGATCTTGATGAGGGAGGGATTGCTGGATGAGAATGAGGTGGCAGCCAGCATCGAGGCGGATGTGCAGAAGAAGCTAGAACAGCTGGAAACCAACATGGAGACCTTGTACACTCGCTTTCCCTGCCTGCTGGCTGAGTACCCAGGGGCCCAGCAGAAGCTCAAGCAGCACATCATGGTTTTGGAAACCAAGATGAAGCAGAATAATGAG---GATGACTACCTGTCAGATGGAATGAATAGCCCCAAGCCAGCTGCTGCTGAGAAGCCA
Lipotes_vexillifer  ATGACAGAAAAAGCCAATGGAGTGAAGAGCTCCCTAGCCAGTAACCACAACCATCATGCACCTCCTGCCATCAAGGCCAATGGCGAAGATGACCACAGGACC---AGCAACAGGCCACA---------CGACGATGACACCTCCTCAGAACTACAGACGCTGGCAGAGATGGATGCCCCCCTGCGGAGGAGGGGTGGCTTCCGCAGGATTGCCTGCCTGGTGGGGGTCATCAGAGAGTGGGCCAACAAGAATTTCCGCGAGGAGGAGCCCAGACCTGACTCATTCCTTGAGCGTTTCTGTGGGCCTGAGCTCCAGACCGTGACGACACAGCAAGGAGATGGCAAAGGCAACAAGGACAGCGAGGGCAAGGGCAGCAAGAAGAAATGTGAAC---TAATTGTCTTGGGCCCAGCTGGGGACTGGTACTACCGCTGGCTATTTGTCATCGCCATGCCTGTCCTCTACAACTGGTGCCTTCTGGTGGCCAGAGCCTGCTTCAGTGACCTACAGGAAGATTACTACATAGTGTGGCTGGTGCTCGACTACTTCTCAGATGTGGTCTACTTGTCAGACCTCTTCATCCGATTGCGCACAGGTTTCCTGGAGCATGGGCTGCTGGTCAAAGATACCAAGAAGTTGTGGGACAACTACATCTACACCCTGCAGTTCAAGCTGGATGTGGCTTCCATCATCCCTACAGACCTGATCTATTTTGCTGTGGGCATCCACAGCCCCGAGCTGCGCTTCAACCACCCGCTACACTTTGCCCACATGTTTGAGTCCTTTGACTGCACTGAGACACGCACCAGCCACCCCAACATCTTCCGCATCAGCAACCTGGTCCTCTACATCTTGGTCATCATCCACTGGAATGCCTGCATCTACTACGCCATCTCCAAGTCCATTGGTTTTGGGGTCGACACCTGGGTTTACCCCAACATCACTGACCCTGAGTATGGCTACCTGTCTAAGGAATACATCTATTGCCTTTACTGGTCTACACTGACCCTCACCACCATTGGGGAGACACCACCCCCTGTAAAAGATGAGGAGTACCTATTTGTCATCTTTGATTTCCTGATTGGTGTCCTCATCTTTGCCACCATCGTGGGAAACGTGGGCTCCATGACCTCCAACATGAACGCCACCTGGGCTGAGTTCCAGGCCAAGATCGATGCCGTCAAACACTATATGCAGTTCCGAAAGGTCAGCAAGGAGATGGAAGCCAAGGTCATTAGGTGGATTGACTACCTCTGGACCAATATGAAGAGTGTGGATGAGCGGGAAGTTCTCAAGAAACTGCCATCCAAGCTGAGGGCTGAGATAGCCATCAATGTCCACCTGTCCACACTCAAGAAAGTGTGCATCTTTCAGGATTGTGAGGCTGGCCTGCTGGTGGAGCTGGTATTAAAGCTCCGTCCTCAGGTCTTCAGTCCTGGGGATTACATTTGCCACAAGGGGGATATTGGGAAGGAGATGTACATGATCAAGGAAGGAAAATTGGCAGTGGTGGCTGATGATGGTGTCACTCAGTATGCCCTGCTCTTGGCTGGGAGCTGCTTTGGAGAGGTCAGTATTCTTAACATTAAAGGCAGCAAAATGGGCAATCGACGCACAGCCAATATCCGAAGCCTTGGCTACTCAGATCTCTTCTGCTTGTCCAAGGATGATCTTATGGAAGCTGTGATGGAGTACCCTGATGCCAAGAGGGTCTTGGAGGAGAGAGGCCGGGAGATCCTGATGAAGGAGGGATTGCTGGATGAGAATGAGGTGGCAGCCAGCATCGAGGTGGATGTGCAGGAGAAGCTAGAACAGCTGGAAACCAACATGGAGACCTTGTACACTCGCTTTGCCTGCCTGCTGGCTGAGTACACAGGGGCCCAGCAGAAGCTCAAGCAGCACATCATGGTTTTGGAAACCAAGATGAAGCAGAATAATGAG---GACAACTACCTGTCAGATGGAATGAATAGCCCCAAGCCAGCTGCTGCTGAGAAGCCA
Lissodelphis_borealis  ATGACAGAAAAAGCCAATGGAGTGAAGAGCTCCCTAGCCAATAACCACAGCCATCATGCACCTCCTGCCATCAAGGTCAATGGCGAAGATGACCACAGGACC---AGCAACAGGCCACAGTCTGCGGCCGACGATGACACCTCCTCACAACTACAGAGG---------------------CTGCAGAGGAGGGGTGGCTTCTGCAGGATTGCCTGCCTCGTGGGGGTCATCAGAGAGTGGGCCAACAAGAATTTCCACGAGGAGGAGCCCAGACCTGACTCGTTCCTTGAGCGTTTCTGTGGGCCTGAGCTCCAGACCGTGACGACACAGCAAGGAGATGGCAAAGGCGACAAGGACAGCGAGGGCAAGGGCAGCAAGAAGAAATGTGAAC---TATTTGTCTTGGACCCAGCTGGGGACTGGTACTACCACNNNCTATTTGTCATCGCCATGCCTGTCCTCTACAGCTGGTGCCTTCTGGTGGCCAGAGCCT------GTGACCTACAGAAAGATTACTGCATAGTATGGCTGGTGCTGGACTACTTCTCAGATGTGGTCTACATCGCAGACCTCTTCATCNNNTTGCGCACAGAKTTCCTGGAGCAGGGGCTGCTGGTCAAAGATACCAAGATGTTGCGGGACAACTACATCCACACCCTGCAGTTCAAGCTGGATGTGGCTTCCATCATCCCTACAGACCTGATCTATTTTGCTGTGGGCATCCACAGACCTGAGCTGCGCTTCAACTGCCTGCTACACTTTGCCCGGATGTTTGAGTTCTTTGACCGCACTGAGACACGCACCAGCCACCACAACATCTTCCACATCAGCAACCTGGTCCTCTACATCTTGGTCATCATCTGCTGGAATGCCTGCATCTACTACGCCATCTCCAAGTCCATTGGTTTTGGGGTCGACACCTGGGTTTACTCCAACATCATTGACCCTGAGTATGGCTACCTGTCTAGGGAATGCATCTATTGCCTTTACTGGTCTACACTGACCCTCACCACCATTGGGGTGACACCACCCCCCGTAAAAGATGAGGAGTACCTATTTGTCATCTTTGATTTCCCGATTGGTGTCCTCATCTTTGCCACCATCGTGGGTAACGTGGGCTCCATGATCTCCAACATGAACGCCACCCGGGCTGAGTTCCAGGCCAAGATCGATGCCGTCAAACACTATATGCAGTTCCAAAAGGTCAGCAAGGAGATGGAAGCCAAGGTCATTAGGTGGTTTGACTACCTCTGGACCAAAAGGAAGAGTGTGGATGAGCGGGAAGTTCTCAAGAAGCTGCCATCCAAGCTGAGGGCTGAGATAGCCATCAACGTCCACCTGTCCACACTCAAGAAAGTGTGCATCTTTCAGGATTGTGAGGCTGGCCTGCTGGTGGAGCTGGTATTAAAGCTCCATCCTCAGGTCTTCAGTCCTGGGGATTACNNNNNNNNNNAAGGGGGTATTGGGAAGGAGATGTACATAATCAAGGAAGGAAAATTGGCAGTGGTGGCTGATGATGGTGTCACTCAGTATGCCCTGCTCNNNGCTGGGAGTTGCTTTGGAGAGATCAGTATTCTTAACATTAAAGGCAGCAAAACGGGCAATCGACGCACAGCCAATATCCGAAGCCTTGGCTACTCAGATCTCTTCTGCTTGTCCAAGGATGATCTTATGGAAGCTGTGACGGAGTACCCTGATGCCAAGAGGGTCTTGGAGGAGAGAGGCCGGGAGATCTTGATGAAGGAGGGATTGCTGGATGAGAATGAGGTGGCAGCCAGCATCGAGGCGGATGTGCAGAAGAAGCTAGAACAGCTGGAAACCAACATGGAGACCTTGTACACTCGCTTTCCCTGCCTGCTGGCTGAGTACCCAGGGGCCCAGCAGAAGCTCAGGCAGCGCATCATGGTTTTGGAAACCAAGATGAAGCAGAATAATGAG---GATGACTACCTGTCAGATGGAATGAATAGCCCCAAGCCAGCTGCTGCTGAGAAGCCA
Lissodelphis_peronii  ATGACAGAAAAAGCCAATGGAGTGAAGAGCTCCCTAGCCAATAACCACAGCCATCATGCACCTCCTGCCATCAAGGTCAATGGCGAAGATGACCACAGGACC---AGCAACAGGCCACAGTCTGCGGCCGACGATGACACCTCCTCACAACTACAGAGG---------------------CTGCAGAGGAGGGGTGGCTTCTGCAGGATTGCCTGCCTCGTGGGGGTCATCAGAGAGTGGGCCAACAAGAATTTCCACGAGGAGGAGCCCAGACCTGACTCGTTCCTTGAGCGTTTCTGTGCGCCTGAGCTCCAGACCGTGACGACACAGCAAGGAGATGGCAAAGGCGACAAGGACAGCGAGGGCAAGGGCAGCAAGAAGAAATGTGAAC---TATTTGTCTTGGACCCAGCTGGGGACTGGTACTACCACNNNCTATTTGTCATCGCCATGCCTGTCCTCTACAGCTGGTGCCTTCTGGAGGCCAGAGCCT------GTGACCTACAGAAAGATTACTGCATAGTATGGCTGGTGCTGGACTACTTCTCAGATGTGGTCTACATCGCAGACCTCTTCATCNNNTTGCGCACAGGTTTCCTGGAGCAGGGGCTGCTGGTCAAAGATACCAAGATGTTGCGGGACAACTACATCCACACCCTGCAGTTCAAGCTGGATGTGGCTTCCATCATCCCTACAGACCTGATCTATTTTGCTGTGGGCATCCACAGACCTGAGCTGCGCTTCAACCGCCTGCTACACTTTGCCCGGATGTTTGAGTTCTTTGACCGCACTGAGACACGCACCAGCCACCACAACATCTTCCACATCAGCAACCTGGTCCTCTACATCTTGGTCATCATCTGCTGGAATGCCTGCATCTACTACGCCATCTCCAAGTCCATTGGTTTTGGGGTCGACACCTGGGTTTACTCCAACATCATTGACCCTGAGTATGGCTACCTGTCTAGGGAATGCATCTATTGCCTTTACTGGTCTACACTGACCCTCACCACCATTGGGGTGACACCACCCCCCGTAAAAGATGAGGAGTACCTATTTGTCATCTTTGATTTCCCGATTGGTGTCCTCATCTTTGCCACCATCGTGGGTAACGTGGGCTCCATGATCTCCAACATGAACGCCACCCGGGCTGAGTTCCAGGCCAAGATCGATGCCGTCAAACACTATATGCAGTTCCAAAAGGTCAGCAAGGAGATGGAAGCCAAGGTCATTAGGTGGTTTGACTACCTCTGGACCAAAAGGAAGAGTGTGGATGAGCGGGAAGTTCTCAAGAAGCTGCCATCCAAGCTGAGGGCTGAGATAGCCATCAACGTCCACCTGTCCACACTCAAGAAAGTGTGCATCTTTCAGGATTGTGAGGCTGGCCTGCTGGTGGAGCTGGTATTAAAGCTCCATCCTCAGGTCTTCAGTCCTGGGGATTACNNNNNNNNNNAAGGGGGTATTGGGAAGGAGATGTACATAATCAAGGAAGGAAAATTGGCAGTGGTGGCTGATGATGGTGTCACTCAGTATGCCCTGCTCNNNGCTGGGAGTTGCTTTGGAGAGATCAGTATTCTTAACATTAAAGGCAGCAAAACGGGCAATCGACGCACAGCCAATATCCGAAGCCTTGGCTACTCAGATCTCTTCTGCTTGTCCAAGGATGATCTTATGGAAGCTGTGACGGAGTACCCTGATGCCAAGAGGGTCTTGGAGGAGAGAGGCCGGGAGATCTTGATGAAGGAGGGATTGCTGGATGAGAATGAGGTGGCAGCCAGCATCGAGGCGGATGTGCAGAAGAAGCTAGAACAGCTGGAAACCAACATGGAGACCTTGTACACTCGCTTTCCCTGCCTGCTGGCTGAGTACCCAGGGGCCCAGCAGAAGCTCAGGCAGCGCATCATGGTTTTGGAAACCAAGATGAAGCAGAATAATGAG---GATGACTACCTGTCAGATGGAATGAATAGCCCCAAGCCAGCTGCTGCTGAGAAGCCA
Litocranius_walleri  ATGACAGAAAAAGCCAATGGTGTGAAGAGCTCCCCAGCCAATAACCACAGCCACCATGCCCCTCCTGCCATCAAGGCCAATGGCAAAGATGACCACAGGGCC---AGCAGCCGGCCACAGTCTGCGGCCGATGATGACACCTCCTCAGAGCTACAGCGACTGGCAGAGATGGATGCCCCTCAGCAGAGGAAGGGTGGCTTCCGCAGGATTGCCCGCCTGGTGGGGGTCCTCAGAGAGTGGGCTAACAGGAACTTCCGTGAGGAGGAGCCTAGACCTGACTCGTTCCTTGAGCGTTTCCGGGGGCCTGAGCTCCACACTGTGACAACACAGCAAGGGGACGGCAAAGGCGACAAAGACGGCGAGGGCAAGGGCACCAAGAAGAAGTTTGAAC---TCTTTGTCTTGGACCCAGCCGGGGACTGGTACTACCGTTGGCTTTTTCTTATTGCCTTGCCCGTCCTCTACAACTGGTGCCTATTGGTGGCCAGAGCCTGCTTCAGTGACCTGCAGAAAGGTTACTACATAGTGTGGCTGGTGCTGGATTACGTCTCAGATGTGGTCTACATCGCAGACCTCTTCATCCGACTGCGCACAGGTTTCTTGGAGCAGGGGCTACTGGTGAAAGACACCAAGAAGTTGCGGGACAACTACATCCACACCATGCAGTTCAAGCTGGATGTGGCCTCCATCATCCCTACAGACCTGATCTATTTTGCTGTGGGGATCCACAACCCTGAGGTGCGCTTCAACCGCCTGTTACACTTTGCCCGCATGTTTGAGTTCTTTGACCGCACTGAGACACGCACCAGCTACCCCAACATCTTCCGAATCAGCAACCTGATCCTCTACATCTTGGTCATCATCCACTGGAATGCCTGCATCTACTATGCCATCTCCAAGTCCATCGGCTTTGGGGTAGACACCTGGGTTTACCCCAACATCACTGACCCTGAGTATGGCTACCTGTCTAGGGAGTACATCTATTGCCTTTACTGGTCTACACTGACCCTCACCACCATTGGAGAGACACCACCCCCTGTAAAGGATGAGGAGTACCTGTTTGTCATCTTTGACTTCTTGATTGGTGTCCTCATCTTTGCCACCATCGTGGGAAATGTGGGCTCCATGATCTCCAACATGAATGCCACCCGGGCTGAGTTCCAGGCCAAGATTGATGCCGTCAAACATTATATGCAGTTCCGAAAGGTCAGCAAGGAGATGGAAGCCAAGGTCATTAGGTGGTTTGACTACTTGTGGACCAATAAGAAGAGTGTGGATGAGCGAGAAGTCCTCAAAAACCTGCCAGCCAAGCTTAGGGCTGAGATAGCCATCAACGTCCACCTGTCCACACTCAAGAAAGTGCGCATCTTTCAGGACTGTGAGGCTGGCCTGCTGGTGGAACTGGTATTAAAGCTCCGGCCTCAGGTCTTCAGCCCTGGGGACTACATTTGCCGCAAGGGGGATATTGGGAAGGAGATGTACATAATCAAGGAGGGAAAATTGGCAGTGGTGGCTGATGACGGTGTCACTCAGTATGCCCTGCTCTCGGCTGGGAGTTGCTTTGGAGAGATCAGTATCCTTAATATTAAGGGCAGCAAAATGGGCAATCGGCGCACAGCCAACATCCGCAGTCTTGGCTACTCTGATCTGTTCTGCTTGTCCAAGGATGATCTTATGGAAGCTGTGACTGAGTACCCTGATGCTAAGAGGGTCTTGGAGGAGAGAGGCCGGGAGATTCTGATGAAGGAGGGCTTGTTGGATGAGAATGAGGTGGCAGCCAGCATGGAAGTAGATGTGCAGGAAAAGCTAGAACAGCTGGAGACCAACATGGACACCCTGTACACTCGTTTTGCCCGCCTGCTGGCTGAGTACACGGGAGCCCAGCAGAAGCTCAAGCAGCGCATCACAGTTTTGGAAACCAAGATGAAGCAGAATAATGAG---GATGACTACCTGTCAGATGGGCTGAACAGCCCGGAACCA---CCTGTTGAAAAGTCA
Megaptera_novaeangliae  ATGACAGAAAAAGCCAGTGGAGTGAAGAGCTCCCCAGCCAATAACCACAGCCATCATGCACCTCCTGCCATCAAGGTCAGTGGCGAAGATGACCACACGACC---AGCAACAGGCCACAGTCTGCGGCCGACGATGACACCTCCTCAGAACTACAGAGGCTGGCAGCGATGGATGCCCCCCTGCAGAGGAGGGGTGGCTTCCGCAGGATTGCCTGCCTGGTGGGGGTCATCAGAGAGTGGGCCAACAAGAATTTCCGCGAGGAGGAGCCCAGACCTGACTCATTCCTTGAGCGTTTCTGTGGGCCTGAGCTCCAGACCGTGACGACACAGCAAGGAGATGGCAAAGGCGACAAGGACAGCGAGGGCAAGGGCACCAAGAAGAAATGGGAAC---TATTTGTCTTGGACCCAGCTGGTGACTGGTACTACCGCTGGCTATTTGTCATTGCCATGCCTGTCTTCTACAACTGGTGCCTACTGGTGGCCAGAGCCTGCTTCAGTGACCTACAGAAAGATTACTACGTAGTGTGGTTGGTGCTGGACTACTTCTCAGATGTGGTCTACATCGCAGACCTCTTCATCCGATTGCGCACAGGTTTCCTGGAGCAGGGGCTGCTGGTCAAAGATAACAAGAAGTTGCGGGACAACTACATCCACACCCTGCAGTTCAAGCTGGATGTGGCTTCCATCATCCCTACAGACCTGATCTATTTTGCTGTGGGCATCCACAACCCTGAGCTGCGCTTCAACCGCCTGCTACACTTTGCCCGCATGTTTGAGTTCTTTGACCGCACTGAGACACGCACCAGCTACCCCAACATCTTCCGCATCAGCAACCTGGTCCTCTACATCTTGGTCATCATCCACTGGAATGCCTGCATCTACTACGCCATCTCCAAGTCCATTGGTTTTGGGGTCGACACCTGGGTTTACCCCAACATCACTGACCCTGAGTACGGCTACCTGTCTAGGGAATACATCTATTGCCTTTACTGGTCTACACTGACCCTCACCACCATTGGGGAGACACCACCCCCTGTAAAAGATGAGGAGTACCTATTTGTCATCTTTGATTTCCTGATTGGTGTCCTCATCTTTGCCACCATCGTGGGAAACGTGGGCTCCATGATCTCCAACATGAACGCCACCCAGGCTGAGTTCCAGGCCAAGATTGATGCCGTCAAACACTATATGCAGTTCCGAAAGGTCAGCAAGGAGATGGAAGCCAAGGTCATTAGGTGGTTTGACTACCTCTGGACCAATAAGAAGAGTGTGGATGAGCGGGAAGTTCTCAAGAAACTGCCAGCCAAGCTGAGGGCTGAGATAGCCATCAACGTCCACCTGTCCACACTCAAGAAAGTGCACATCTTTCAGGATTGTGAGGCTGGCCTGCTGGTGGAGCTGGTATTAAAGCTCCGTCCTCAGGTCTTCAGTCCTGGGGATTACATTTGCCGCAAGGGGGATATTGGGAAGGAGATGTACATAATCAAGGAAGGAAAATTGGCAGTGGTGGCTGATGATGGTGTCACTCAGCATGCCCTGCTCTCGGCTGGGAGTTGCTTTGGAGAGATCAGTATCCTTAACATTAAAGGCAGCAAAATGGGCAATCGGCGCACAGCCAATATCCGAAGCCTTGGCTACTCAGATCTCTTCTGCTTGTCCAAGGATGATCTTATGGAAGCTGTGACGGAGTACCCTGAGGCCAAGAGGGTCTTGGAGGAGAGAGGCCGGGAGATCCTGATGAAGGAAGGATTGCTGGATGAGAATGAGGTGGCAGACAGCATCGAGGTGGATGTGCAGGAGAAGCTAGAACAGCTGGAAACCAACATGGAGACCTTGTACACTCGCTTTGCCTGCCTGCTGGCTGAGTACACAGGGGCCCAGCAGAAGCTCAAGCAGCGCATCGTGGTTTTGGAAACCAAGATGAAGCAGAATAATGAG---GACGACTACCTGTCAGATGGGATGAATAGCCCCAAGCCAGCTGCTGCTGAGAAGCCA
Mesoplodon_bidens  ATGACAGAAAAAGCCAATGGAGTGAAGAGCTCCCCAGCCAATAACCACAACCATCGTGCACCTCCTGCCATCAAGGTCAATGGCGAAGATGACCACAGGGCC---AGCAACAGGCCACAGTCTGTGGCCAACGATGACATCTCCTCAGAACTACAGAGGCTGGCAGAGATGGATGCCCCCCTGCAGAGGAGGGGTGCCTTCCGCAGGATTGCCTGCCTGGTGGGGGTCATCAGAGAGTGGGCCAACAAGAATTTCCGCAAGGAGGAGCCCAGACCTGACTCGCTCCTTGAGCGTTTCTGTGGGCCTGAGCTCCAGACCGTGACGACACAGCAAGGAGATGGCAAAGGCGACAAGGACAGCGAGGGCAAGGGCACCAAGAAGAAATGTGAAC---TATTTGTCTTGGATCCAGCTGGGGACTGGTACTACCGCTGGCTATTTGTCATTGCCATGCCTGTCCTCTACAATTGGTGCCTACTGGTGGCCAGAGCCTGCTTCAGTGACCTACAGAAAGATTACTACGTAGTGTGGCTGGTGCTGGACTACTTCTCAGATGTGGTCTACATCGCAGACCTCTTCATCNNNTTGCGCACAGGTTTCCTGGAGCAGGGGCTGCTGGTCAAAGATACCAAGAAGTTGCGGGACAACTACATCCACACCCTGCAGTTCAAGCTGGATGTGGCTTCCATCATCCCTACAGACCTGATCTATTTTGCTGTGGGCCTCCACAGCCCTGAGCTGCGCTTCAACCGCCTGCTACACTTTGCCCGCATGTTTGAGTTCTTTGACCGCACTGAGACACGCACCAGCTACCCCAACATCTTCCGCATCAGCAACCTGGTCCTCTACATCTTGGTCATCATCCACTGGAATGCCTGCATCTACTACGCCATCTCCAAGTCCATTGGTTTTGGGGTCGACACCTGGGTTTACCCCAACATCACTGACCCTGAGTATGGCTACCTGTCTAGGGAATACATCTATTGCCTTTACTGGTCTACACTGACCCTCACCACCATTGGGGAGACACCACCCCCTGTAAAAGAGGAGGAGTATCTATTTGTCATCTTTGATTTCCTGATCGGTGTCCTCATCTTTGCCACCATCGTGGGAAATGTGGGCTCCATGATCTCCAACATGAACGCCACCCGGGCTGAGTTCCAGGCCAAGACCGATGCTGTCAAACACTATATGCAGTTCCGAAAGGTCAGCAAGGAGATGGAAGCCAAGGTCATTAGGTGGCTTGACTACCTCTGGACCAATAAGAAGAGTGTGGATGAGCGGGAAGTTCTCAAGAAACTGCCATCTAAGCTGAGGGCTGAGATAGCCATCAGTGTCCACCTGTCCACACTCAAGAAAGTGCACATCTTTCAGGATTGTGAGGCTGGCCTGCTGGTGGAGCTGGTATTAAAGCTCCGTCCTCAGGTCTTCAGTCCTGGGGATTACATTTGCCGCAAGGGGGATATTGGGAAGGAGATGTACATGATCAAGGAAGGAAAATTGGCAGTGGTGGCTGATGATGGTGTCACTCAGTATGCCCTACTCTTGGCTGGGAGTTGCTTTGGAGAGATCAGTATCCTTAACATTAAAGGCAGCAAAATGGGCAATCGACGCACAGCCAGTATCCGAAGCCTTGGCTACTCTGATCTCTTCTGCTTGTCCAAGGATGATCTTATGGAAGCTGTGACGGAGTACCCTGATGCCAAGAGGGTCTTGGAGGAGAGAGGCCGGGAGATCCTGATGAAGGAGGGATTGTTGGATGAGAATGAGGAGGCAGCCAGCATCGAGGTGGATGTGCAGGAGAAGCTAGAACAGCTGGAAACCAACATGGAGACCTTGTACACTCGCTTTGCCTGCCTGCTGGCTGAGTACACAGGGGCCCAGCAGAAGCTCAAGCAGCGCATCATGGTTTTGGAAACCAAGATGAAGCAGAATAATGAG---GACGACTACCTGTCAGATGGAATGAATAGCCCCAAGCCAGCTGCTGCTGAGAAGCCA
Mesoplodon_bowdoini  ATGACAGAAAAAGCCAATGGAGTGAAGAGCTCCCCAGCCAATAACCACAACCATCGTGCACCTCCTGCCATCAAGGTCAATGGCGAAGATGACCACAGGGCC---AGCAACAGGCCACAGTCTGCGGCCAACGATGACATCTCCTCAGAACTACAGAGGCTGGCAGAGATGGATGCCCCCCTGCAGAGGAGGGGTGCCTTCCGCAGGATTGCCTGCCTGGTGGGGGTCATCAGAGAGTGGGCCAACAAGAATTTCCGCAAGGAGGAGCCCAGACCTGACTCGTTCCTTGAGCGTTTCTGTGGGCCTGAGCTCCAGACCGTGACGACACAGCAAGGAGATGGCAAAGGCGACAAGGACAGCGAGGGCAAGGGCACCAAGAAGAAATGTGAAC---TATTTGTCTTGGATCCAGCTGGGGACTGGTACTACCGCTGGCTATTTGTCATTGCCATGCCTGTCCTCKACAACTGGTGCCTACTGGTGGCCAGAGCCTGCTTCAGTGACCTACAGAAAGATTACTACGTAGTGTGGCTGGTGCTGGACTACTTCTCAGATGTGGTCTACATCGCAGACCTCTTCATCCGATTGCGCACAGGTTTCCTGGAGCAGGGGCTGCTGGTCAAAGATACCAAGAAGTTGTGGGACAACTACATCCACACCCTGCAGTTCAAGCTGGATGTGGCTTCCATCATCCCTACAGACCTGATCTATTTTGCTGTGGGCCTCCACAGCCCTGAGCTGCGCTTCAACCGCCTGCTACACTTTGCCCGCATGTTTGAGTTCTTTGACCGCACTGAGACACGCACCAGCTACCCCAACATCTTCCGCATCAGCAACCTGGTCCTCTACATCTTGGTCATCATCCACTGGAATGCCTGCATCTACTACGCCATCTCCAAGTCCATTGGTTTTGGGGTCGACACCTGGGTTTACCCCAACATCACTGACCCTGAGTATGGCTACCTGTCTAGGGAATACATCTATTGCCTTTACTGGTCTACACTGACCCTCACCACCATTGGGGAGACACCACCCCCTGTAAAAGATGAGGAGTATCTATTTGTCATCTTTGATTTCCTGATTGGTGTCCTCATCTTTGCCACCATCGTGGGAAATGTGGGCTCCATGATCTCCAACATGAACGCCACCCGGGCTGAGTTCCAGGCCAAGACCGATGCTGTCAAACACTATATGCAGTTCCGAAAGGTCAGCAAGGAGATGGAAGCCAAGGTCATTAGGTGGCTTGACTACCTCTGGACCAATAAGAAGAGTGTGGATGAGCGGGAAGTTCTCAAGAAACGGCCATCTAAGCTGAGGGCTGAGATAGCCATCAATGTCCACCTGTCCACACTCAAGAAAGTGCACATCTTTCAGGATTGTGAGGCTGGCCTGCTGGTGGAGCTGGTATTAAAGCTCCGTCCTCAGGTCTTCAGTCCCGGGGATTACATTTGCCGCAAGGGGGATACTGGGAAGGAGATGTACATAATCAAGGAAGGAAAATTGGCAGTGGTGGCTGATGATGGTGTCACTCAGTATGCCCTACTCTTGGCTGGGAGTTGCTTTGGAGAGATCAGTATCCTTAACATTAAAGGCAGCAAAATGGGCAATCGACGCACAGCCAGTATCCGAAGTCTTGGCTACTCAGATCTCTTCTGCTTGTCCAAGGATGATCTTATGGAAGCTGTGACGGAGTACCCTGATGCCAAGAGGGTCTTGGAGGAGAGAGGCCGGGAGATCCTGATGAAGGAGGGATTGTTGGATGAGAATGAGGAGGCAGCCAGCATCAAGGTGGATGTGCAGGAGAAGCTAGAACAGCTGGAAACCAACATGGAGACCTTGTACACTCGCTTTGCCTGCCTGCTGGCTGAGTACACAGGGGCCCAGCAGAAGCTCAAGCAGCGCATCATGGTTTTGGAAACCAAGATGAAGCAGAATAATGAG---GACGACTACCTGTCAGATGGAATGAATAGCCCCAAGCCAGCTGCTGCTGAGAAGCCA
Mesoplodon_carlhubbsi  ATGACAGAAAAAGCCAATGGAGTGAAGAGCTCCCCAGCCAATAACCACAACCATCGTGCACCTCCTGCCATCAAGGTCAATGGCGAAGATGACCACAGGGCC---AGCAACAGGCCACAGTCTGCGGCCAACGATGACATCTCCTCAGAACTACAGAGGCTGGCAGAGATGGATGCCCCCCTGCAGAGGAGGGGTGCCTTCCGCAGGATTGCCTGCCTGGTGGGGGTCATCAGAGAGTGGGCCAACAAGAATTTCCGCAAGGAGGAGCCCAGACCTGACTCGTTCCTTGAGCGTTTCTGTGGGCCTGAGCTCCAGACCGTGACGACACAGCAAGGAGATGGCAAAGGCGACAAGGACAGCGAGGGCAAGGGCACCAAGAAGAAATGTGAAC---TATTTGTCTTGGATCCAGCTGGGGACTGGTACTACCGCNNNCTATTTGTCATTGCCATGCCTGTCCTCTACAACTGGTGCCTACTGGTGGCCAGAGCCTGCTTCAGTGACCTACAGAAAGATTACTACGTAGTGTGGCTGGTGCTGGACTACTTCTCAGATGTGGTCTACATCGCAGACCTCTTCATCCGATTGCGCACAGGTTTCCTGGAGCAGGGGCTGCTGGTCAAAGATACCAAGAAGTTGTGGGACAACTACATCCACACCCTGCAGTTCAAGCTGGATGTGGCTTCCATCATCCCTACAGACCTGATCTATTTTGCTGTGGGCCTCCACAGCCCTGAGCTGCGCTTCAACCGCCTGCTACACTTTGCCCGCATGTTTGAGTTCTTTGACCGCACTGAGACACGCACCAGCTACCCCAACATCTTCCGCATCAGCAACCTGGTCCTCTACATCTTGGTCATCATCCACTGGAATGCCTGCATCTACTACGCCATCTCCAAGTCCATTGGTTTTGGGGTCGACACCTGGGTTTACCCCAACATCACTGACCCTGAGTATGGCTACCTGTCTAGGGAATACATCTATTGCCTCTACTGGTCTACACTGACCCTCACCACCATTGGGGAGACACCACCCCCTGTAAAAGATGAGGAGTATCTATTTGTCATCTTTGATTTCCTGATTGGTGTCCTCATCTTTGCCACCATCGTGGGAAATGTGGGCTCCATGATCTCCAACATGAACGCCACCCGGGCTGAGTTCCAGGCCAAGACCGATGCTGTCAAACACTATATGCAGTTCCGAAAGGTCAGCAAGGAGATGGAAGCCAAGGTCATTAGGTGGCTTGACTACCTCTGGACCAATAAGAAGAGTGTGGATGAGCGGGAAGTTCTCAAGAAACTGCCATCTAAGCTGAGGGCTGAGATAGCCATCAATGTCCACCTGTCCACACTCAAGAAAGTGCGCATCTTTCAGGATTGTGAGGCTGGCCTGCTGGTGGAGCTGGTATTAAAGCTCCGTCCTCAGGTCTTCAGTCCCGGGGATTACATTTGCCGCAAGGGGGATATTGGGAAGGAGATGTACATAATCAAGGAAGGAAAATTGGCAGTGGTGGCTGATGATGGTGTCACTCAGTATGCCCTACTCTTGGCTGGGAGTTGCTTTGGAGAGATCAGTATCCTTAACATTAAAGGCAGCAAAATGGGCAATCGACGCACAGCCAGTATCCGAAGTCTTGGCTACTCAGATCTCTTCTGCTTGTCCAAGGATGATCTTATGGAAGCTGTGACGGAGTACCCTGATGCCAAGAGGGTCTTGGAGGAGAGAGGCCGGGAGATCCTGATGAAGGAGGGATTGTTGGATGAGAATGAGGAGGCAGCCAGTATCAAGGTGGATGTGCAGGAGAAGCTAGAACAGCTGGAAACCAACATGGAGACCTTGTACACTCGCTTTGCCTGCCTGCTGGCTGAGTACACAGGGGCCCAGCAGAAGCTCAAGCAGCGCATCATGGTTTTGGAAACCAAGATGAAGCAGAATAATGAG---GACGACTACCTGTCAGATGGAATGAATAGCCCCAAGCCAGCTGCTGCTGAGAAGCCA
Mesoplodon_densirostris  ATGACAGAAAAAGCCAATGGAGTGAAGAGCTCCCCAGCCAATAACCACAACCATCGTGCACCTCCTGCCATCAAGGTCAATGGTGAAGATGACCACAGGGCC---AGCAACAGGCCACAGTCTGCGGCCAACGATGACATCTCCTCAGAACTACAGAGGCTGGCAGAGATGGATGCCCCCCTGCAGAGGAGGGGTGCCTTCCGCAGGATTGCCTGCCTGGTGGGGGTCATCAGAGAGTGGGCCAACAAGAATTTCCGCAAGGAGGAGCCCAGACCTGACTCNNNNNNNNNNNNNNNNNGTGGGCCTGAGCTCCAGACCGTGACGACACAGCAAGGAGGTGGCAAAGGCGACAAGGACAGCAAGGGCAAGGGCACCAAGAAGAAATGTGAAC---TGTTTGTCTTGGATCCAGCTGGGGACTGGTACTACCGCTGGCTATTTGTCATTGCCATGCCTGTCCTCTACAACTGCTGCCTACTGGTGGCCAGATCCTGCTCCAGTGACCTACAGAAAGATTACTACGTAGTGTGGCTGGTGCTGGACTACTTCTCAGATGTGGTCTACATCGCAGACCTCTTCATCCGATTGTGCACAGGTTTCCTGGAGCAGGGGCTGCTGGTCAAAGATACCAAGAAGTTGTGGGACAACTACATCCACACCCTGCAGTTCAAGCTGGATGTGGCTTCCATCATCCCTACAGACCTGATCTATTTTGCTGTGGGCCTCCACAGCCCTGAGCTGTGCTTCAACCGCCTGCTACACTTTGCCCGCATGTTTGAGTTCTTTGACCACACTGAGACACGCACCAGCTACCCCAACATCTTCCGCATCAGCAACCTGGTCCTCTACATCTTGGTCATCATCCACTGGAATGCCTGCATCTACTACGCCATCTCCAAGTCCATTGGTTTTGGGGTCGACACCTGGGTTTACCCCAACATCACTGACCCTGAGTATGGCTACCTGTCTAGGGAATACATCTATTGCCTTTACTGGTCTACACTGACCCTCACCACCATTGGGGAGACACCACCCCCTGTAAAAGATGAGGAGTATCTATTTGTCATCTTTGATTTCCTGATTGGTGTCCTCATCTTTGCCACCATCGTGGGAAATGTGGGCTCCATGATCTCCAACATGAACGCCACCCGGGCTGAGTTCCAGGCCAAGACCGATGCTGTCAAACACTATATGCAGTTCCGAAAGGTCAGCAAGGAGATGGAAGCCAAGGTCATTAGGTGGCTTGACTACCTCTGGACCAATAAGAAGAGTGTGGATGAGCGGGAAGTTCTCAAGAAACTGCCATCTAAGCTGAGGGCTGAGATAGCCATCAATGTCCACCTGTCCACACTCAAGAAAGTGTGCATCTTTCAGGATTGTGAGGCTGGCCTGCTGGTGGAGCTGGTATTAAAGCTCCGTCCTCAGGTCTTCAGTCCCGGGGATTACATTTGCCGCAAGGGGGATATTGGGAAGGAGATGTACATAATCAAGGAAGGAAAATTGGCAGTGGTGGCTGATGATGGTGTCACTCAGTATGCCCTACTCTTGGCTGGGAGTTGCTTTGGAGAGATCAGTATCCTTAACATTAAAGGCAGCAAAATGGGCAATCGACGCACAGCCAGTATCCGAAGTCTTGGCTACTCAGATCTCTTCTGCTTGTCCAAGGATGATCTTATGGAAGCTGTGACGGAGTACCCTGATGCCAAGAGGGTCTTGGAGGAGAGATGCCGGGAGATCCTGATGAAGGAGGGATTGTTGGATGAGAATGAGGAGGCAGCCAGCATCAAGGTGGATGTGCAGGAGAAGCTAGAACAGCTGGAAACCAACATGGAGACCTTGTACACTCGCTTTGCCTGCCTGCTGGCTGAGTACACAGGGGCCCAGCAGAAGCTCAAGCAGCGCATCATGGTTTTGGAAACCAAGATGAAGCAGAATAATGAG---GACGACTACCTGTCAGATGGAATGAATAGCCCCAAGCCAGCTGCTGCTGAGAAGCCA
Mesoplodon_europaeus  ATGACAGAAAAAGCCAATGGAGTGAAGAGCTCCCCAGCCAATAACCACAACCATCGTGCACCTCCTGCCATCAAGGTCAATGGCGAAGATGACCACAGGGCC---AGCAACAGGCCACAGTCTGCGGCCAACGATGACATCTCCTCAGAACTACAGAGGCTGGCAGAGATGGATGCCCCCCTGCAGAGGAGGGGTGCCTTCCGCAGGATTGCCTGCCTGGTGGGGGTCATCAGAGAGTGGGCCAACAAGAATTTCCGCAAGGAGGAGCCCAGACCTGACTCGTTCCTTGAGCGTTTCTGTGGGCCTGAGCTCCAGACCGTGACGACACAGCAAGGAGATGGCAAAGGCGACAAGGACAGCGAGGGCAAGGGCACCAAGAAGAAATGTGAGC---TATTTGTCTTGGATCCAGCTGGGGACTGGTACTACCGCTGGCTATTTGTCATTGCCATGCCTGTCCTCTACAACTGGTGCCTACTGGTGGCCAGAGCCTGCTTCAGTGACCTACAGAAAGATTACTACGTAGTGTGGCTGGTGCTGGACTACTTCTCAGATGTGGTCTACATCGCAGACCTCTTCATCCGATTGCGCACAGGTTTCCTGGAGCAGGGGCTGCTGGTCAAAGATACCAAGAAGTTGCGGGACAACTACATCCACACCCTGCAGTTCAAGCTGGATGTGGCTTCCATCATCCCTACAGACCTGATCTATTTTGCTGTGGGCCTCCACAGCCCTGAGCTGCGCTTCAACCGCCTGCTACACTTTGCCCGCATGTTTGAGTTCTTTGACCGCACTGAGACACGCACCAGCTACCCCAACATCTTCCGCATCAGCAACCTGGTCCTCTACATCTTGGTCATCATCCACTGGAATGCCTGCATCTACTACGCCATCTCCAAGTCCATTGGTTTTGGGGTCGACACCTGGGTTTACCCCAACATCACTGACCCTGAGTATGGCTACCTGTCTAGGGAATACATCTATTGCCTTTACTGGTCTACACTGACCCTCACCACCATTGGGGAGACACCACCCCCTGTAAAAGATGAGNNNTATCTATTTGTCATCTTTGATTTCCTGATTGGTGTCCTCATCTTTGCCACCATCGTGGGAAATGTGGGCTCCATGATCTCCAACATGAACGCCACCCGGGCTGAGTTCCAGGCCAAGACCGATGCTGTCAAACACTATATGCAGTTCCGAAAGGTCAGCAAGGAGATGGAAGCCAAGGTCATTAGGTGGCTTGACTACCTCTGGACCAATAAGAAGAGTGTGGATGAGCGGGAAGTTCTCAAGAAACTGCCATCTAAGCTGAGGGCTGAGATAGCCATCAATGTCCACCTGTCCACACTCAAGAAAGTGCGCATCTTTCAGGATTGTGAGGCTGGCCTGCTGGTGGAGCTGGTATTAAAGCTCCGTCCTCAGGTCTTCAGTCCTGGGGATTACATTTGCCGCAAGGGGGATATTGGGAAAGAGATGTACATAATCAAGGAAGGAAAATTGGCAGTGGTGGCTGATGATGGTGTCACTCAGTATGCCCTACTCTTGGCTGGGAGTTGCTTTGGAGAGATCAGTATCCTTAACATTAAAGGCAGCAAAATGGGCAATCGACGCACAGCCAGTATCCGAAGTCTTGGCTACTCAGATCTCTTCTGCTTGTCCAAGGATGATCTTATGGAAGCTGTGATGGAGTACCCTGATGCCAAGAGGGTCTTGGAGGAGAGAGGCCGGGAGATCCTGATGAAGGAGGGATTGTTGGATGAGAATGAGGAGGCAGCCAGCATCGAGGTGGATGTGCAGGAGAAGCTAGAACAGCTGGAAACCAACATGGAGACCTTGTACACTCGCTTTGCCTGCCTGCTGGCTGAGTACACAGGGGCCCAGCAGAAGCTCAAGCAGCGCATCATGGTTTTGGAAACCAAGATGAAGCAGAATAATGAA---GACGACTACCTGTCAGATGGAATGAATAGCCCCAAGCCAGCTGCTGCTGAGAAGCCA
Mesoplodon_ginkgodens  ATGACAGAAAAAGCCAATGGAGTGAAGAGCTCCCCAGCCAATAACCACAACCATCGTGCACCTCCTGCCATCAAGGTCAATGGCGAAGATGACCACAGGGCC---AGCAACAGGCCACAGTCTGCGGCCAACGATGACATCTCCTCAGAACTACAGAGGCTGGCAGAGATGGATGCCCCCCTGCAGAGGAGGGGTGCCTTCCGCAGGATTGCCTGCCTGGTGGGGGTCATCAGAGAGTGGGCCAACAAGAATTTCCGCAAGGAGGAGCCCAGACCTGACTCGTTCCTTGAGCGTTTCTGTGGGCCTGAGCTCCAGACCGTGACGACACAGCAAGGAGATGGCAAAGGCGACAAGGACAGCGAGGGCAAGGGCACCAAGAAGAAATGTGAAC---TATTTGTCTTGGATCCAGCTGGGGACTGGTACTACCGCTGGCTATTTGTCATTGCCATGCCTGTCCTCTACAACTGGTGCCTACTGGTGGCCAGAGCCTGCTTCCGTGACCTACAGAAAGATTACTACGTAGTGTGGCTGGTGCTGGACTACTTCTCAGATGTGGTCTACATCGCAGACCTCTTCATCCGATTGCGCACAGGTTTCCTGGAGCAGGGGCTGCTGGTCAAAGATACCAGGAAGTTGCGGGACAACTACATCCACACCCTGCAGTTCAAGCTGGATGTGGCTTCCATCATCCCTACAGACCTGATCTATTTTGCTGTGGGCCTCCACAGCCCTGAGCTGCGCTTCAACCGCCTGCTACACTTTGCCCGCATGTTTGAGTTCTTTGACCGCACTGAGACACGCACCAGCTACCCCAACATCTTCCGCATCAGCAACCTGGTCCTCTACATCTTGGTCATCATCCACTGGAATGCCTGCATCTACTACGCCATCTCCAAGTCCATTGGTTTTGGGGTCGACACCTGGGTTTACCCCAACATCACTGACCCTGAGTATGGCTACCTGTCTAGGGAATACATCTATTGCCTTTACTGGTCTACACTGACCCTCACCACCATTGGGGAGACACCACCCCCTGTAAAAGATGAGGAGTATCTATTTGTCATCTTTGATTTCCTGATTGGTGTCCTCATCTTTGCCACCATCGTGGGAAATGTGGGCTCCATGATCTCCAACATGAACGCCACCCGGGCTGAGTTCCAGGCCAAGACCGATGCTGTCAAACACTATATGCAGTTCCGAAAGGTCAGCAAGGAGATGGAAGCCAAGGTCATTCGGTGGCTTGACTACCTCTGGACCAATAAGAAGAGTGTGGATGAGCGGGAAGTTCTCAAGAAACTGCCAGCTAAGCTGAGGGCTGAGATAGCCATCAATGTCCACCTGTCCACACTCAAGAAAGTGCGCATCTTTCAGGATTGTGAGGCTGGCCTGCTGGTGGAGCTGGTATTAAAGCTCCRTCCTCAGGTCTTCAGTCCTGGGGATTACATTTGCCGCAAGGGGGATATTGGGAAGGAGATGTACATRATCAAGGAAGGAAAATTGGCAGTGGTGGCTGATGATGGTGTCACTCAGTATGCCCTACTCTTGGCTGGGAGTTGCTTTGGAGAGATCAGTATCCTTAACATTAAAGGCAGCAAAATGGGCAATCGACGCACAGCCAGTATCCGAAGTCTTGGCTACTCAGATGTCTTCTGCATGTCCAAGGATGATCTTATGGAAGCTGTGATGGAGTACCCTGATGCCAAGAGGGTCTTGGAGGAGAGAGGCCGGGAGATCCTGATGAAGGAGGGATTGTTGGATGAGAATGAGGAGGCAGCCAGCATCGAGGTGGATGTGCAGGAGAAGCTAGAACAGCTGGAAACCAACATGGAGACCTTGTACACTCGCTTTGCCTGCCTGCTGGCTGAGTACACAGGGGCCCAGCAGAAGCTCAAGCAGCGCATCATGGTTTTGGAAACCAAGATGAAGCAGAATAATGAG---GACGACTACCTGTCAGATGGAATGAATAGCCCCAAGCCAGCTGCTGCTGAGAAGCCA
Mesoplodon_grayi  ATGACAGAAAAAGCCAATGGAGTGAAGAGCTCCCCAGCCAATAACCWCAACCATCGTGCACCTCCTGCCATCAAGGTCAATGGCGAAGATGACCACAGGGCC---AGCAACAGGCCACAGTCTGCGGCCAACGATGACATCTCCTCAGAACTACAGAGGCTGGCAGAGATGGATGCCCCCCTGCAGAGGAGGGGTGCCTTCCGCAGGATTGCCTGCCTGGTGGGGGTCATCAGAGAGTGGGCCAACAAGAATTTCCGCAAGGAGGAGCCCAGACCTGACTCATTCCTTGAGCGTTTCTGTGGGCCTGAGCTCCAGACCGTGACGACACAGCAAGGAGATGGCAAAGGCGACAAGGACAGCGAGGGCAAGGGCACCAAGAAGAAATGTGAAC---TATTTGTCTTGGATCCAGCTGGGGACTGGTACTACCGCTGGCTATTTGTCATTGCCATGCCTGTCCTCTACAACTGGTGCCTACTGGTGGCCAGAGCCTGCTTCAGTGACCTACAGAAAGATTACTACGTAGTGTGGCTGGTGCTGGACTACTTCTCAGATGTGGTCTACATCGCAGACCTCTTCATCCGATTGCGCACAGGTTTCCTGGAGCAGGGGCTGCTGGTCAAAGATACCAAGAAGTTGTGGGACAACTACATCCACACCCTGCAGTTCAAGCTGGATGTGGCTTCCATCATCCCTACAGACCTGATCTATTTTGCTGTGGGCCTCCACAGCCCTGAGCTGCGCTTCAACCGCCTGCTACACTTTGCCCGCATGTTTGAGTTCTTTGACCGCACTGAGACACGCACCAGCTACCCCAACATCTTCCGCATCAGCAACCTGGTCCTCTACATCTTGGTCATCATCCACTGGAATGCCTGCATCTACTACGCCATCTCCAAGTCCATTGGTTTTGGGGTCGACACCTGGGTTTACCCCAACATCACTGACCCTGAGTATGGCTACCTGTCTAGGGAATACATCTATTGCCTTTACTGGTCTACACTGACCCTCACCACCATTGGGGAGACACCACCCCCTGTAAAAGATGAGGAGTATCTATTTGTCATCTTTGATTTCCTGATTGGTGTCCTCATCTTTGCCACCATCGTGGGAAATGTGGGCTCCATGATCTCCAACATGAACGCCACCCGGGCTGAGTTCCAGGCCAAGACCGATGCTGTCAAACACTATATGCAGTTCCGAAAGGTCAGCAAGGAGATGGAAGCCAAGGTCATTAGGTGGCTTGACTACCTCTGGACCAATAAGAAGAGTGTGGATGAGCGGGAAGTTCTCAAGAAACTGCCATCTAAGCTGAGGGCTGAGATAGCCATCAATGTCCACCTGTCCACACTCAAGAAAGTGCGCATCTTTCAGGATTGTGAGGCTGGCCTGCTGGTGGAGCTGGTATTAAAGCTCCGTCCTCAGGTCTTCAGTCCCGGGGATTACATTTGCCGCAAGGGGGATATTGGGAAGGAGATGTACATAATCAAGGAAGGAAAATTGGCAGTGGTGGCTGATGATGGTGTCACTCAGTATGCCCTACTCTTGGCTGGGAGTTGCTTTGGAGAGATCAGTATCCTTAACATTAAAGGCAGCAAAATGGGCAATCGACGCACAGCCAGTATCCGAAGTCTTGGCTACTCAGATCTCTTCTGCTTGTCCAAGGATGATCTTATGGAAGCTGTGACGGAGTACCCTGATGCCAAGAGGGTCTTGGAGGAGAGAGGCCGGGAGATCCTGATGAAGGAGGGATTGTTGGATGAGAATGAGGAGGCAGCCAGCATCAAGGTGGATGTGCAGGAGAAGCTAGAACAGCTGGAAACCAACATGGAGACCTTGTACACTCGCTTTGCCTGCCTGCTGGCTGAGTACACAGGGGCCCAGCAGAAGCTCAAGCAGCGCATCATGGTTTTGGAAACGAAGATGAAGCAGAATAATGAG---GACGACTACCTGTCAGATGGAATGAATAGCCCCAAGCCAGCTGCTGCTGAGAAGCCA
Mesoplodon_hectori  ATGACAGAAAAAGCCAATGGAGTGAAGAGCTCCCCAGCCAATAACCACAACCATCGTGCACCTCCTGCCATCAAGGTCAATGGTGAAGATGACCACAGGGCC---AGCAACAGGCCACAGTCTGCGGCCAACGATGACATCTCCTCAGAACTACAGAGGCTGGCAGAGATGGATGCCCCCCTGCAGAGGAGGGGTGCCTTCCGCAGGATTGCCTGCCTGGTGGGGGTCATCAGAGAGTGGGCCAACAAGAATTTCCGCAAGGAGGAGCCCAGACCTGACTCGTTCCTTGAGCGTTTCTGTGGGCCTGAGCTCCAGACCGTGACGACACAGCAAGGAGATGGCAAAGGCGACAAGGACAGCGAGGGCAAGGGCACCAAGAAGAAATGTGAAC---TATTTGTCTTGGATCCAGCTGGGGACTGGTACTACCGCTGGCTATTTGTCATTGCCATGCCTGTCCTCTACAACTGGTGCCTACTGGTGGCCAGAGCCTGCTTCAGTGACCTACAGAGAGATTACTACGTAGTGTGGCTGGTGCTGGACTACTTCTCAGATGTGGTCTACATCGCAGACCTCTTCATCCGATTGCGCACAGGTTTCCTGGAGCAGGGGCTGCTGGTCAAAGATACCAAGAAGTTGTGGGACAACTACATCCACACCCTGCAGTTCAAGCTGGATGTGGCTTCCATCATCCCTACAGACCTGATCTATTTTGCTGTGGGCCTCCACAGCCCTGAGCTGCGCTTCAACCGCCTGCTACACTTTGCCCGCATGTTTGAGTTCTTTGACCGCACTGAGACACGCACCAGCTACCCCAACATCTTCCGCATCAGCAACCTGGTCCTCTACATCTTGGTCATCATCCACTGGAATGCCTGCATCTACTACGCCATCTCCAAGTCCATTGGTTTTGGGGTCGACACCTGGGTTTACCCCAACATCACTGACCCTGAGTATGGCTACCTGTCTAGGGAATACATCTATTGCCTTTACTGGTCTACACTGACCCTCACCACCATTGGGGAGACACCACCCCCTGTAAAAGATGAGGAGTATCTATTTGTCATCTTTGATTTCCTGATTGGTGTCCTCATCTTTGCCACCATCGTGGGAAATGTGGGCTCCATGATCTCCAACATGAACGCCACCCGGGCTGAGTTCCAGGCCAAGACCGATGCTGTCAAACACTATATGCAGTTCCGAAAGGTCAGCAAGGAGATGGAAGCCAAGGTCATTAGGTGGCTTGACTACCTCTGGACCAATAAGAAGAGTGTGGGTGAGCGGGAAGTTCTCAAGAAACTGCCATCTAAGCTGAGGGCTGAGATAGCCATCAATGTCCACCTGTCCACACTCAAGAAAGTGCGCATCTTTCAGGATTGTGAGGCTGGCCTGCTGGTGGAGCTGGTATTAAAGCTCCGTCCTCAGGTCTTCAGTCCCGGGGATTACATTTGCCGCAAGGGGGATATTGGGAAGGAGATGTACATAATCAAGGAAGGAAAATTGGCAGTGGTGGCTGATGATGGTGTCACTCAGTATGCCCTACTCTTGGCTGGGAGTTGCTTTGGAGAGATCAGTATCCTTAACATTAAAGGCAGCAAAATGGGCAATCGATGCACAGCCAGTATCCGAAGTCTTGGATACTCAGATCTCTTCTGCTTGTCCAAGGATGATCTTATGGAAGCTGTGACGGAGTACCCTAATGCCAAGAGGGTCTTGGAGGAGAGAGGCCGGGAGATCCTGATGAAGGAGGGATTGTTGGATGAGAATGAGGAGGCAGCCAGCATCAAGGTGGATGTGCAGGAGAAGCTAGAACAGCTGGAAACCAACATGGAGACCTTGTACACTCGCTTTGCCTGCCTGCTGGCTGAGTACACAGGGGCCCAGCAGAAGCTCAAGCAGCGCATCATGGTTTTGGAAACGAAGATGAAGCAGAATAATGAG---GACGACTACCTGTCAGATGGAATGAATAGCCCCAAGCCAGCTGCTGCTGAGAAGCCA
Mesoplodon_layardii  ATGACAGAAAAAGCCAATGGAGTGAAGAGCTCCCCAGCCAATAACCACAACCATCGTGCACCTCCTGCCATCAAGGTCAATGGCGAAGATGACCACAGGGCC---AGCAACAGGCCACAGTCTGCGGCCAACGATGACATCTCCTCAGAACTACAGAGGCTGGCAGAGATGGATGCCCCCCTGCAGAGGAGGGGTGCCTTCCGCAGGATTGCCTGCCTGGTGGGGGTCATCAGAGAGTGGGCCAACAAGAATTTCCGCAAGGAGGAGCCCAGACCTGACTCGTTCCTTGAGCGTTTCTGTGGGCCTGAGCTCCAGACCGTGACGACACAGCAAGGAGATGGCAAAGGCGACAAGGACAGCGAGGGCAAGGGCACCAAGAAGAAATGTGAAC---TATTTGTCTTGGATCCAGCTGGGGACTGGTACTACCGCTGGCTATTTGTCATTGCCATGCCTGTCCTCTACAACTGGTGCCTACTGGTGGCCAGAGCCTGCTTCAGTGACCTACAGAAAGATTACTACGTAGTGTGGCTGGTGCTGGACTACTTCTCAGATGTGGTCTACATCGCAGACCTCTTCATCCGATTGCGCACAGGTTTCCTGGAGCAGGGGCTGCTGGTCAAAGATACCAAGAAGTTGTGGGACAACTACATCCACACCCTGCAGTTCAAGCTGGATGTGGCTTCCATCATCCCTACAGACCTGATCTATTTTGCTGTGGGCCTCCACAGCCCTGAGCTGCGCTTCAACCGCCTGCTACACTTTGCCCGCATGTTTGAGTTCTTTGACCGCACTGAGACATGCACCAGCTACCCCAACATCTTCCGCATCAGCAACCTGGTCCTCTACATCTTGGTCATCATCCACTGGAATGCCTGCATCTACTACGCCATCTCCAAGTCCATTGGTTTTGGGGTCGACACCTGGGTTTACCCCAACATCACTGACCCTGAGTATGGCTACCTGTCTAGGGAATACATCTATTGCCTTTACTGGTCTACACTGACCCTCACCACCATTGGGGAGACACCACCCCCTGTAAAAGATGAGGAGTATCTATTTGTCATCTTTGATTTCCTGATTGGTGTCCTCATCTTTGCCACCATCGTGGGAAATGTGGGCTCCATGATCTCCAACATGAACGCCACCCGGGCTGAGTTCCAGGCCAAGACCGATGCTGTCAAACACTATATGCAGTTCCGAAAGGTCAGCAAGGAGATGGAAGCCAAGGTCATTAGGTGGCTTGACTACCTCTGGACCAATAAGAAGAGTGTGGATGAGCGGGAAGTTCTCAAGAAACTGCCATCTAAGCTGAGGGCTGAGATAGCCATCAATGTCCACCTGTCCACACTCAAGAAAGTGCGCATCTTTCAGGATTGTGAGGCTGGCCTGCTGGTGGAGCTGGTATTAAAGCTCCGTCCTCAGGTCTTCAGTCCCGGGGATTACATTTGCCGCAAGGGGGATATTGGGAAGGAGATGTACATAATCAAGGAAGGAAAATTGGCAGTGGTGGCTGATGATGGTGTCACTCAGTATGCCCTACTCTTGGCTGGGAGTTGCTTTGGAGAGATCAGTATCCTTAACATTAAAGGCAGCAAAATGGGCAATCGACGCACAGCCAGTATCCGAAGTCTTGGCTACTCAGGTCTCTTCTGCTTGTCCAAGGATGATCTTATGGAAGCTGTGACGGAGTACCCTGATGCCAAGAGGGTCTTGGAGGAGAGAGGCCGGGAGATCCTGATGAAGGAGGGATTGTTGGATGAGAATGAGGAGGCAGCCAGCATCAAGGTGGATGTGCAGGAGAAGCTAGAACAGCTGGAAACCAACATGGAGACCTTGTACACTCGCTTTGCCTGCCTGCTGGCTGAGTACACAGGGGCCCAGCAGAAGCTCAAGCAGCGCATCATGGTTTTGGAAACCAAGATGAAGCAGAATAATGAG---GACGACTACCTGTCAGATGGAATGAATAGCCCCAAGCCAGCTGCTGCTGAGAAGCCA
Mesoplodon_mirus  ATGACAGAAAAAGCCAATGGAGTGAAGAGCTCCCCAGCCAATAACCACAACCATCGTGCACCTCCTGCCATCAAGGTCAATGGCGAAGATGACCACAGGGCC---AGCAACAGGCCACAGTCTGCGGCCAACGATGACATCTCCTCAGAACTACAGAGGCTGGCAGAGATGGATGCCCCCCTGCAGAGGAGGGGTGCCTTCCGCAGGATTGCCTGCCTGGTGGGGGTCATCAGAGAGTGGGCCAACAAGAATTTCCGCAAGGAGGAGCCCAGACCTGACTCGTTCCTTGAGCGTTTCTGTGGGTCTGAGCTCCAGACCGTGACGACACAGCAAGGAGATGGCAAAGGCGACAAGGACAGCGAGGGCAAGGGCACCAAGAAGGAATGTGAAC---TATTTGTCTTGGATCCAGCTGGGGACTGGTACTACCGCTGGCTATTTGTCATTGCCATGCCTGTCCTCTACAACTGGTGCCTACTGGTGGCCAGAGCCTGCTTCAGTGACCTACAGAAAGATTACTACGTAGTGTGGCTGGTGCTGGACTACTTCTCAGATGTGGTCTACATCGCAGACCTCTTCATCCGATTGCGCACAGGTTTCCTGGAGCAGGGGCTGCTGGTCAAAGATACCAAGAAGTTGCGGGACAACTACATCCACACCCTGCAGTTCAAGCTGGATGTGGCTTCCATCATCCCTACAGACCTGATCTATTTTGCTGTGGGCCTCCACAGCCCTGAGCTGCGCTTCAACCACCTGCTACGCTTTGCCCGCATGTTTGAGTTCTTTGACCGCACTGAGACACGCACCAGCTACCCCAACATCTTCCGCATCAGCAACCTGGTCCTCTACATCTTGGTCATCATCCACTGGAATGCCTGCATCTACTACACCATCTCCAAGTCCATTGGTTTTGGGGTCGACACCTGGGTTTACCCCAACATCACTGACCCTGAGTATGGCTACCTGTCTAGGGAATACATCTATTGCCTTTACTGGTCTACACTGACCCTCACCACCATTGGGGAGACACCACCCCCTGTAAAAGATGAGGAGTATCTATTTGTCATCTTTGATTTCCTGATTGGTGTCCTCATCTTTGCCACCATCGTGGGAAATGTGGGCTCCATGATCTCCAACATGAACGCCACCCGGGCTGAGTTCCAGGCCAAGACCGATGCTGTCAAACACTATATGCAGTTCCGAAAGGTCAGCAAGGAGATGGAAGCCAAGGTCATTAGGTGGCTTGACTACCTCTGGACCAATAAGAAGAGTGTGGATGAGCGGGAAATTCTCAAGAAACTGCCATCTAAGCTGAGGGCTGAGAGAGCCATCAATGTCCACCTGTCCACACTCAAGAAAGTGCGCATCTTTCAGGATTGTGAGGCTGGCCTGCTGGTGGAGCTGGTATTAAAGCTCCGTCCTCAGGTCTTCAGTCCTGGGGATTACATTTGCCGCAAGGGGGATATTGGGAAGGAGATGTACATAATCAAGGAAGGAAAATTGGCAGTGGTGGCTGATGATGGTGTCACTCAGTATGCCCTACTCTTGGCTGGGAGTTGCTTTGGAGAGATCAGTATCCTTAACATTAAAGGCAGCAAAATGGGCAATCGACGCACAGCCAGTATCCGAAGTCTTGGCTACTCAGATTTCTTCTGCTTGTCCAAGGATGATCTTATGGAAGCTGTGATGGAGTACCCTGATGCCAAGAGGGTCTTGGAGGAGAGAGGCCGGGAGATCCTGATGAAGGAGGGATTGTTGGATGAGAATGAGGAGGCAGCCAGCATCGAGGTGGATGTGCAGGAGAAGCTAGAACAGCTGGAAACCAACATGGAGACCTTGTACACTCGCTTTGCCTGCCTGCTGGCTGAGTACACAGGGGCCCAGCAGAAGCTCAAGCAGCGCATCATGGTTTTGGAAACCAAGATGAAGCAGAATAATGAG---GACGACTACCTGTCAGATGGAATGAATAGCCCCAAGCCAGCTGCTGCTGAGAAGCCA
Mesoplodon_perrini  ATGACAGAAAAAGCCAATGGAGTGAAGAGCTCCCCAGCCAATAACGACAACCATCGTGCACCTCCTGCCATCAAGGTCAATGGCGAAGATGACCACAGGGCC---AGCAACAGGCCACAGTCTGCGGCCAACGATGACATCTCCTCAGAACTACAGAGGCTGGCAGAGATGGATGCCCCCCTGCAGAGGAGGGGTGCCTTCCGCAGGATTGCCTGCCTGGTGGGGGTCATCAGAGAGTGGGCCAACAAGAATTTCCGCAAGGAGGAGCCCAGACCTGACTCGTTCCTTGAGCGTTTCCGTGGGCCGGAGCTCCAGACCGTGACGACACAGCAAGGAGGTGGCAAAGGCGACAAGGACAGCGAGGGCAAGGGCACCAAGAAGAAATGTGAAC---TANNTGTCTTGGATCCAGCTGGGGACTGGTACTACCGCTGGCTATTTGTCATTGCCATGCCTGTCCTCTACAACTGGTGCCTACTGGTGGCCAGAGCCTGCTTCAGTGACCTACAGAAAGATTACTACGTAGTGTGGCTGGTTCTGGACTACTTCTCAGATGTGGTCTACATCGCAGACCTCTTCATCCGATTGCGCACAGGTTTCCTGGAGCAGGGGCTGCTGGTCAAAGATACCAAGAAGTTGTGGGACAACTACATCCACACCCTGCAGTTCAAGCTGGATGTGGCTTCCATCATCCCTACAGACCTGATCTATTTTGCTGTGGGCCTCCACAGCCCTGAGCTGCGCTTCAACCGCCTGCTACACTTTGCCCGCATGTTTGAGTTCTTTGACCGCACTGAGACATGCACCAGCTACCCCAACATCTTCCGCATCAGCAACCTGGTCCTCTATATCTTGGTCATCATCCACTGGAATGCCTGCATCTACTACGCCATCTCCAAGTCCATTGGTTTTGGGGTCGACACCTGGGTTTACCCCAACATCACTGACCCTGAGTATGGCTACCTGTCTAGGGAATACATCTATTGCCTTTACTGGTCTACACTGACCCTCACCACCATTGGGGAGACACCACCCCCTGTAAAAGATGAGGAGTATCTATTTGTCATCTTTGATTTCCTGATTGGTGTCCTCATCTTTGCCACCATCGTGGGAAATGTGGGCTCCATGATCTCCAACATGAACGCCACCCGGGCTGAGTTCCAGGCCAAGACCGATGCTGTCAAACACTATATGCAGTTCCGAAAGGTCAGCAAGGAGATGGAAGCCAAGGTCATTAGGTGGCTTGACTACCTCTGGACCAATAAGAAGAGTGTGGATGAGCGGGAAGTTCTCAAGAAACTGCCATCTAAGCTGAGGGCTGAGATAGCCATCAATGTCCACCTGTCCACACTCAAGAAAGTGCGCATCTTTCAGGATTGTGAGGCTGGCCTGCTGGTGGAGCTGGTATTAAAGCTCCGTCCTCAGGTCTTCAGTCCCGGGGATTACATTTGCCGCAAGGGGGATATTGGGAAGGAGATGTACATAATCAAGGAAGGAAAATTGGCAGTGGTGGCTGATGATGGTGTCACTCAGTATGCCCTACTCTTGGCTGGGAGTTGCTTTGGAGAGATCAGTATCCTTAACATTAAAGGCAGCAAAATGGGCAATCGACGCACAGCCAGTATCCGAAGTCTTGGCTACTCAGATCTCTTCTGCTTGTCCAAGGATGATCTTATGGAAGCTGTGACGGAGTACCCTGATGCCAAGAGGGTCTTGGAGGAGAGAGGCTGGGAGATCCTGATGAAGGAGGGATTGTTGGATGAGAATGAGGAGGCAGCCAGCATCAAGGTGGATGTGCAGGAGAAGCTAGAACAGCTGGAAACCAACATGGAGACCTTGTACACTCACTTTGCCTGCCTGCTGGCTGAGTACACAGGGGCCCAGCAGAAGCTCAAGCAGCGCATCATTGTTTTGGAAACCAAGATGAAGCAGAATAATGAG---GACGACTACCTGTCAGATGGAATGAATAGCCCCAAGCCAGCTGCTGCTGAGAAGCCA
Mesoplodon_peruvianus  ATGACAGAAAAAGCCAATGGAGTGAAGAGCTCCCCAGCCAATAACCACAACCATCGTGCACCTCCTGCCATCAAGGTCAAGGGCGAAGATGACCACAGGGCC---AGCAACAGGCCACAGTCTGCGGCCAACGATGACATCTCCTCAGAACTACAGAGGCTGGCAGAGATGGATGCCCCCCTGCAGAGGAGGGGTGCCTTCCGCAGGATTGCCTGCCTGGTGGGGGTCATCAGAGAGTGGGCCAACAAGAATTTCCGCAAGGAGGAGCCCAGACCTGACTCGTTCCTTGAGCGTTTCTGTGGGCCGGAGCTCCAGACCGTGACGACACAGCAAGGAGGTGGCAAAGGCGACAAGGACAGCGAGGGCAAGGGCACCAAGAAGAAATGTGAAC---TATTTGTCTTGGATCCAGCTGGGGACTGGTACTACCGCTGGCTATTTGTCATTGCCATGCCTGTCCTCTACAACTGGTGCCTACTGGTGGCCAGAGCCTGCTTCAGTGACCTACAGAAAGATTACTACGTAGTGTGGCTGGTTCTGGACTACTTCTCAGATGTGGTCTACATCGCAGACCTCTTCATCCGATTGCGCACAGGTTTCCTGGAGCAGGGGCTGCTGGTCAAAGATACCAAGAAGTTGTGGGACAACTACATCCACACCCTGCAGTTCAAGCTGGATGTGGCTTCCATCATCCCTACAGACCTGATCTATTTTGCTGTGGGCCTCCACAGCCCTGAGCTGCGCTTCAGCCACCTGCTACACTTTGCCCGCATGTTTGAGTTCTTTGACCGCACTGAGACACGCACCAGCTACCCCAACATCTTCTGCATCAGCAACCTGGTCCTCTATATCTTGGTCATCATCCACTGGAATGCCTGCATCTACTACGCCATCTCCAAGTCCATTGGTTTTGGGGTCGACACCTGGGTTTACCCCAACATCACTGACCCTGAGTATGGCTACCTGTCTAGGGAATACATCTATTGCCTTTACTGGTCTACACTGACCCTCACCACCATTGGGGAGACACCACCCCCTGTAAAAGATGAGGAGTATCTATTTGTCATCTTTGATTTCCTGATTGGTGTCCTCATCTTTGCCACCATCGTGGGAAATGTGGGCTCCATGATCTCCAACATGAACGCCACCCGGGCTGAGTTCCAGGCCAAGACCGATGCTGTCAAACACTATATGCAGTTCCGAAAGGTCAGCAAGGAGATGGAAGCCAAGGTCATTAGGTGGCTTGACTACCTCTGGACCAATAAGAAGAGTGTGGATGAGCGGGAAGTTCTCAAGAAACTGCCATCTAAGCTGAGGGCTGAGATAGCCATCAATGTCCACCTGTCCACACTCAAGAAAGTGCGCATCTTTCAGGATTGTGAGGCTGGCCTGCTGGTGGAGCTGGTATTAAAGCTCCGTCCTCAGGCCTTCAGTCCCGGGGATTACATTTGCCGCAAGGGGGATATTGGGAAGGAGATGTACATAATCAAGGAAGGAAAATTGGCAGTGGTGGCTGATGATGGTGTCACTCAGTATGCCCTACTCTTGGCTGGGAGTTGCTTTGGAGAGATCAGTATCCTTAACATTAAAGGCAGCAAAATGGGCAATCGACGCACAGCCAGTATCCGAAGTCTTGGCTACTCAGATCTCTTCTGCTTGTCCAAGGATGATCTTATGGAAGCTGTGACGGAGTACCCTGATGCCAAGAGGGTCTTGGAGGAGAGAGGCCGGGAGATCCTGATGAAGGAGGGATTGTTGGATGAGAATGAGGAGGCAGCCAGCATCAAGGTGGATGTGCAGGAGAAGCTAGAACAGCTGGAAACCAACATGGAGACCTTGTACACTCACTTTGCCTGCCTGCTGGCTGAGTACACAGGGGCCCAGCAGAAGCTCAAGCAGCGCATCATTGTTTTGGAAACCAAGATGAAGCAGAATAATGAG---GACGACTACCTGTCAGATGGAATGAATAGCCCCAAGCCAGCTGCTGCTGAGAAGCCA
Mesoplodon_stejnegeri  ATGACAGAAAAAGCCAATGGAGTGAAGAGCTCCCCAGCCAATAACCACAACCACCGTGCACCTCCTGCCATCAAGGTCAATGGCGAAGATGACCACAGGGCC---AGCAACAGGCCACAGTCTGCGGCCAACGATGACATCTCCTCAGAACTACAGAGGCTGGCAGAGATGGATGNCCCCCTGCAGAGGAGGGGTGCCTTCCGCAGGATTGCCTGCCTGGTGGGGGTCATCAGAGAGTGGGCCAACAAGAATTTCCGCAAGGAGGAGCCCAGACCTGACTCGTTCCTTGAGCGTTTCTGTGGGCCTGAGCTCCAGACCGTGACGACACAGCAAGGAGGTGGCAAAGGCAACAAGGACAGCGAGGGCAAGGGCACCAAGAAGAAATGTGAAC---TATTTGTCTTGGATCCAGCTGGGGACTGGTACTACCGCTGGCTATTTGTCATTGCCATGCCTGTCCTCTACAACTGGTGCCTACTGGTGGCCAGAGCCTGCTTCAGTGACCTACAGAAAGATTACTACGTAGTGTGGCTGGTTCTGGACTACTTCTCAGATGTGGTCTACATCGCAGACCTCTTCATCCGATTGCGCACAGGTTTCCTGGAGCAGGGGCTGCTGGTCAAAGATACCAAGAAGTTGTGGGACAACTACATCCACACCCTGCAGTTCAAGCTGGATGTGGCTTCCATCATCCCTACAGACCTGATCTATTTTGCTGTGGGCCTCCACAGCCCTGAGCTGCGCTTCAACCGCCTGCTACACTTTGCCCGCATGTTTGAGTTCTTTGACCGCACTGAGACACGCACCAGCTACCCCAACATCTTCCGCATCAGCAACCTGGTCCTCTATATCTTGGTCATCATCCACTGGAATGCCTGCATCTACTACGCCATCTCCAAGTCCATTGGTTTTGGGGTCGACACCTGGGTTTACCCCAACATCCCTGACCCTGAGTATGGCTACCTGTCTAGGGAATACATCTATTACCTTTACTGGTCTACACTGACCCTCACCACCATTGGGGAGACACCACCCCCTGTAAAAGATGAGGAGTATCTATTTGTCATCTTTGATTTCCTGATTGGTGTCCTCATCTTTGCCACCATCGTGGGAAATGTGGGCTCCATGATCTCCAACATGAACGCCACCCGGGCTGAGTTCCAGGCCAAGACCGATGCTGTCAAACACTATATGCAGTTCCGAAAGGTCAGCAAGGAGCTGGAAGCCAAGGTCATTAGGTGGCTTGACTACCTCTGGACCAATAAGAAGAGTGTGGATGAGCGGGAAGTTCTCAAGAAACTGCCATCTAAGCTGAGGGCTGAGATAGCCATCAATGTCCACCTGTCCACACTCAAGAAAGTGCGCATCTTTCAGGATTGTGAGGCTGGCCTGCTGGTGGAGCTGGTATTAAAGCTCCGTCCTCAGGTCTTCAGTCCCGGGGATTACATTTGCCGCAAGGGGGATATTGGGAAGGAGATGTACATAATCAAGGAAGGAAAATTGGCAGTGGTGGCTGATGATGGTGTCACTCAGTATGCCCTACTCTTGGCTGGGAGTTGCTTTGGAGAGATCAGTATCCTTAACATTAAAGGCAGCAAAATGGGCAATCGACGCACAGCCAGTATCCGAAGTCTTGGCTACTCAGATCTCTTCTGCTTGTCCAAGGATGATCTTATGGAAGCTGTGACGGAGTACCCTGATGCCAAGAGGGTCTTGGAGGAGAGAGGCCGGGAGATCCTGATGAAGGAGGGATTGTTGGATGAGAATGAGGAGGCAGCCAGCATCAAGGTGGATGTGCAGGAGAAGCTAGAACAGCTGGAAACCAACATGGAGACCTTGTACACTCGCTTTGCCTGCCTGCTGGCTGAGTACACAGGGGCCCAGCAGAAGCTCAAGCAGCGCATCATGGTTTTGGAAACCAAGATGAAGCAGAATAATGAG---GACGACTACCTGTCAGATGGAATGAATAGCCCCAAGCCAGCTGCTGCTGAGAAGCCA
Monodon_monoceros  ATGACAGAAAAAGCCAATGGAGAGAAGAGCTCCCTAGCCAATAACCACAACCATCATGCACCTCCTGCCATCAAGGTCAATGGCGAAGATGACCACAGGACC---AGCAACAGGCCACAGTCTGCGGCCGACGATGACACCTCCTCAGAACTACAGAGGCTGGCAGAGATGGATGCCCCCCTGCAGAGGAGGGGTGGCTTCCGCAGTATTGCCTGCCTGGTGGGGGTCATCAGAGAGTGGGCCAACAAGAATTTCCACGAGGAGGAGCCCAGACCTGACTCGTTCCTTGAGCATTTCTGTGGGCCTGAGCTCCAGACCGTGATGACACAGCAAGGAGATGGCAAAGGCGACAAGGACAGCGAGGGCGAAGGCAGCAAGAAGAAATGTGAA---------------------------------------------CTATTTGTCATCGCCATGCCTGTCCTCTACAACTGGTGCCTTCTGGTGGCCAGAGCCNNNTTCAGTGACCTACAGAAAGATTACTACATAGTGTGGCTGGTGCTGGACTACTTCTCAGATGTGGTCTACATCGCAGACCTCTTCATCCGATTGCGCACGGGTTTCCTGGAGCAGGGGCTGCTGGTCAAAGATACCAAGATGTTGCGGGACAACTACATCCACACCCTGTGGTTCAAGCTGGATGTGGCTTCCATCATCCCTACAGACCTGATCTATTTTGCTGTGGGCATCCACAGCCCTGAGCTGCGCTTCAACCGCCTGCTACACTTTGCCCACATGTTTGAGTTCTTTGACCACACTGAGACACGCACCAGCCACCCCAACATCTTCCACATCAGCAACCTGGTCCTCTTCATCTTGGTCATCATCCACTGGAATGCCTGCATCTACTACGCCATCTCCAAGTCCATTGGTTTTGGGGTCGACACCTGGGTTTACCCCAACGTCACTGACCCTGAGTATGGCTACCTGTCTAGGGAATACATCTATTGCCTTTACTGGTCTACACTGACCCTCACCACCATTGGGGAGACACCACCCCCTGTAAAAGATGAGGAGTACCTATTTGTCATCTTTGATTTCCTGATTGGTGTCCTCATCTTTGCCACCATCGTGGGAAACGTGGGCTCCATGATCTCCGACATGAACGTCACCCGGGCTGAGTTCCAG---------------------------------------------------------------------------------------------------------------------------------------------------------------------------------------------------------------------------------------------------------------------------------------------------------------------------------------------------------------------------------------------------------------------------------------------------------------------------------NGCCTTGGCTACTCAGATCTCTTCTGCTTGTCCAAGGATGACCTTATGGAAGCTGTGATGGAGGACCCTGATGCCAAGAGGGTCTTGGAGGAGAGAGGCTGGGAGATCTTGATGAAGGAGGGATTGCTGGATGAGAATGAGGTGGCAGCCAGCATCGAGGCAGATGTGCAGGAGAAGCTAGAACAGCTGGAAACCAACATGGAGACCTTGTACACTCGCTTTGCCTGCCTGCTGGCTGAGTACACAGGGGCCCAGCAGAAGCTCAAGCAGCGCATCATGGTTTTGGAAACCAAGATGAAGCAGAATAATGAG---GACGACTACCTGTCAGATGGAATGAATAGCCCCAAGCCAGCTGCTGCTGAGAAGCCA
Moschus_moschiferus  ATGACAGAAAAAGCCAATGGTGTGAAGAGCTCCCCAGCCAATAACCACAACCACCATGCCCCTCCTGCCATCAAGGCCAATGGCAAAGATGACCACAGGGCC---AGCAGCCGGCCACAGTCTGCGGCCGATGATGACACCTCCTCAGAACTACAGCGACTGGCAGAGATGGATGCCCCCCAGCAGAGGAGGGGTGGCTTCCGCAGGATTGCCCGCCTGGTGGGGGTCCTCAGAGAGTGGGCTAACAGGAACTTCCGTGAGGAGGAGCCTAGACCTGACTCGTTCCTTGAGCGTTTCCGGGGGCCTGAGCTCCACACCGTGACAACACAGCAAGGGGACGGCAAAGGCGACAAGGACGGCGAAGGCGAGGGCACCAAGAAGAAGTTTGAAC---TCTTTGTCTTGGACCCAGCCGGGGACTGGTACTACCGCTGGCTTTTTCTCATTGCCTTGCCCGTCCTCTACAACTGGTGCCTACTGGTGGCCAGAGCCTGCTTCAGTGACCTGCAGAAAGGTTACTACATAGTGTGGCTGGTGCTGGATTATGTCTCAGATGTGGTCTACATCGCAGACCTCTTCATCCGACTGCGCACAGGTTTCTTGGAGCAGGGGCTACTGGTGAAAGACACCAAGAAGTTGCGGGACAACTACATCCACACCATGCAGTTCAAGCTGGATGTGGCCTCCATCATCCCTACAGACCTGATCTATTTTGCTGTGGGGATCCACAACCCTGAGGTGCGCTTCAACCGCCTGCTACACTTTGCCCGCATGTTTGAGTTCTTTGACCGCACTGAGACACGCACCAGCTACCCCAATATCTTCCGAATCAGCAACCTGGTCCTCTACATCTTGGTCATCATCCACTGGAATGCCTGCATCTACTATGCCATCTCTAAGTCCATTGGCTTTGGGGTTGACACCTGGGTTTACCCCAACATCACTGATCCTGAGTATGGCTACCTGTCTAGGGAGTACATCTATTGCCTTTACTGGTCTACACTGACCCTCACCACCATTGGGGAGACACCACCCCCTGTAAAGGATGAGGAGTACCTGTTTGTCATCTTTGACTTCCTGATTGGTGTCCTCATCTTTGCCACCATCGTGGGAAATGTGGGCTCCATGATCTCCAACATGAATGCCACCCGGGCTGAGTTCCAGGCCAAGATTGATGCCGTCAAACATTATATGCAGTTCCGAAAGGTCAGCAAGGAGATGGAAGCCAAGGTCATTAGGTGGTTTGACTACTTGTGGACCAATAAGAAGAGTGTGGATGAGCGGGAAGTCCTGAAAAACCTGCCAGCCAAGCTTAGGGCTGAGATAGCCATCAACGTCCACCTGTCCACACTCAAGAAAGTGCGCATCTTTCAGGACTGTGAGGCTGGCCTCCTGGTGGAACTGGTATTAAAGCTCCGGCCTCAGGTCTTCAGCCCTGGGGACTACATTTGCCGCAAGGGGGATATTGGGAAGGAGATGTACATAATCAAGGAGGGAAAATTGGCAGTGGTGGCTGATGACGGTGTCACTCAGTATGCCCTGCTCTCGGCTGGGAGTTGCTTTGGGGAGATCAGTATCCTTAATATTAAGGGCAGCAAAATGGGCAATCGGCGCACAGCCAACATCCGCAGTCTTGGCTACTCTGATCTGTTCTGCTTGTCCAAGGATGATCTTATGGAAGCTGTGACTGAGTACCCTGATGCCAAGAGGGTCTTAGAGGAGAGAGGCCGGGAGATTCTGATGAAGGAGGGCTTGTTGGATGAGAATGAGGTGGCAGCCAGCATGGAGGTAGATGTGCAGGAAAAGCTAGAACAGCTGGAGACCAACATGGACACCTTGTACACTCGTTTTGCCCGCCTGCTGGCCGAGTACACGGGAGCCCAGCAGAAGCTCAAGCAGCGTATCACAGTTTTGGAAACCAAGATGAAGCAGAATAATGAG---GACGACTACCTGTCAGATGGGACGAACAGCCCGGAGCCA---CCTGCCGAGAAGCTG
Nanger_granti  ATGACAGAAAAAGCCAATGGCGTGAAGAGCTCCCCAGCCAATAACCACAACCACCATGCCCCTCCTGCCATCAAGGCCAATGGCAAAGATGACCACAGGGAC---AGCAGCCGGCCACAATCTGCGGCCGATGATGACACCTCCTCAGAGCTACAGCGACTGGCAGAGATGGATGCCCCCCAGCAGAGGAGGGGTGGCTTCCGCAAGATTGCCCGCCTGGTGGGGGTCCTCAGAGAGTGGGCTAACAGGAACTTCCGTGAGGAGGAGCCTAGACCTGACTCATTCCTTGAGCGTTTCTGGGGGCCTGAGCTCCACACCGTGACAACACAGCAAGGGGACGGCAAGGGCGACAAGGACGGCGAGGGCAAGGGCACCAAGAAGAAGTTTGAAC---TCTTTGTCTTGGACCCAGCCGGGGACTGGTACTACCGTTGGCTTTTTCTCATTGCCTTGCCCGTCCTCTACAACTGGTGCCTATTGGTGGCCAGAGCCTGCTTCAGTGACTTGCAGAAAGGTTACTACATAGTGTGGCTGGTGCTGGATTACGTCTCAGATGTGGTCTACATCGCAGACCTCTTCATCCGACTGCGCACAGGTTTCTTGGAGCAGGGGCTACTGGTGAAAGACACCAAGAAATTGCGGGACAACTACATCCACACCATGCAGTTCAAGCTGGATATGGCCTCCATCATCCCTACAGACCTGATCTATTTTGCTGTGGGGATCCACAACCCTGAGGTGCGCTTCAACCGCCTGTTACACTTTGCCCGCATGTTTGAGTTCTTTGACCGCACTGAGACACGCACCAGCTACCCCAACATCTTCCGAATCAGCAATCTGATCCTCTACATCTTGGTCATCATCCACTGGAATGCCTGCATCTACTATGCCATCTCCAAGTCCATCGGCTTTGGGGTAGACACCTGGGTTTACCCCAACATCACTGACCCTGAGTATGGCTACCTGTCTAGGGAGTACATCTATTGCCTTTACTGGTCTACACTGACCCTCACCACCATTGGGGAGACACCACCCCCTGTAAAGGATGAGGAGTACCTGTTTGTCATCTTTGACTTCTTGATTGGTGTCCTCATCTTTGCCACCATCGTGGGAAATGTGGGCTCCATGATCTCCAACATGAATGCCACCCGGGCTGAGTTCCAGGCCAAGATTGATGCCGTCAAACATTATATGCAGTTCCGAAAGGTCAGCAAGGAGATGGAAGCCAAGGTCATTAGGTGGTTTGACTACTTGTGGACCAATAAGAAGAGTGTGGATGAGCGGGAAGTCCTCAAAAACCTGCCAGCCAAGCTTAGGGCTGAGATAGCCATCAACGTCCACCTGTCCACACTCAAGAAAGTGCGCATCTTTCAGGATTGTGAGGCTGGCCTGCTGGTGGAACTGGTATTAAAGCTCCGGCCTCAGGTCTTCAGCCCTGGGGACTACATTTGTCGCAAGGGGGATATTGGGAAGGAGATGTACATAATCAAGGAGGGAAAATTGGCAGTGGTGGCTGATGACGGTGTCACTCAGTATGCCCTGCTCTCGGCTGGGAGTTGCTTTGGAGAGATCAGTATCCTTAATATTAAGGGCAGCAAAATGGGCAATCGGCGCACAGCCAACATCCGCAGTCTTGGCTACTCTGATCTGTTCTGCTTGTCCAAGGATGATCTTATGGAAGCTGTGACTGAGTACCCTGATGCTAAGAGGGTCTTGGAGGAGAGAGGCCGGGAGATTCTGATGAAGGAGGGCTTGTTGGATGAGAATGAGGTGGCAGCCAGCATGGAAGTAGATGTGCAGGAAAAGCTCGAACAGCTGGAGACCAACATGGACACCTTGTACACTCGTTTTGCCCGCCTGCTGGCTGAGTACACGGGAGCCCAGCAGAAGCTCAAGCAGCGCATCACTGTTTTGGAGACCAAGATGAAGCAGAATAATGAG---GATGACTACCTGTCAGATGGGCTGAACAGCCCGGAACCA---CCTGTTGAAAAGTCA
Neophocaena_asiaeorientalis  ATGACAGAAAAAGCCAATGGAGTGAAGAGCTCCCTAGCCAACAACCACAACCATCATGCACCTCCTGCCATCAAGGTCAATGGCGAAGATGACCACAGGACC---AGCAACAGGCCACAGTCTGCGGCCGACGATGACACCTCCTCAGAACTACAGAGGCTGGCAGAGATGGATGCCCCCCTGCAGAGGAGGCATGGCTTCCGCAGGATTGCCTGCCTGGTGGGGGTCATCAGAGAGTGGGCCAACAAGAATTTCCACGAGGAGGAGCCCAGACCTGACTCGTTCCTTGAGCGTTTCTGTGGGTCTGAGCTCCAGACCGTGACGACACAGCAAGGAGATGGCAAAGGCGACAAGGACAGCGGGGGCAAGGGCAGCAAGAAGAAATGTGAA---------------------------------------------CTATTTGTCATCGCCATGCCTGTCCTCTACAACTGGTGCCTTCTGGTGGCCAGAGCCNNNTTCAGTGACCTACAGGAAGATTACTACATAGTGTGGCTGGTGCTGGACTACTTCTCAGATGTGGTCTACATCGCAGACCTCTTCATCCGATTGCGCACAGGTTTCCTGGAGCAGGGGCTGCTGGTCAAAGATACCAAGATGTTGCGGGACAACTACATCCACACCCTGNNNTTCAAGCTGGATGTGGCTTCCATCATCCCTACAGACCTGATCTATTTTGCTGTGGGCATCCACAGCCCTGAGCTGCGCTTCAACCGCCTGCTACACTTTGCCCGCATGTTTGAGTTCTTTGACCACACTGAGACACACACCAGCTACCCCAGCATCTTCCGCATCAGCAACCTGGTCCTCTGCATCTTGGTCATCATCCACTGGAATGCCTGCATCTACTACGCCATCTCCAAGTCCATTGGTTTTGGGGTCAACACCTGGGTTTACCCCAACATCACTGACCCTGAGTATGGCTACCTGTCTAGGGAATACATCTATTGCCTTTACTGGTCTACACTGACCCTCACCACCATTGGGGAGACACCACCCCCTGTAAAAGATGAGGAGTACCTATTTGTCATCTTTGATTTCCTGATTGGTGTCCTCATCTTTGCCACCATCGTGGGAAATGTGGGCTCCATGATCTCCGACATGAACGCCACCCGGGCTGAGTTCCAGGCCAAGATCGATGCCGTCAAACACTATACGCAGTTCCAAAAGGTCGGCAAGGAGATGGAAGTCAAGGTCATTAGGTGGTTTGACTACCTCTGGACCAATAAGAAGAGTGTGGATGAGCGGGAAGTGCTCAAGAAACTGCCATCCAAGCTGAGGGCTGAGATAGCCATCAACGTCCACCTGTCCACACTCAAGAAAGTGTGCATCTTTCCGGATTGTGAGGCTGGCCTGCTGGTGGAGCTGGTATTAAAGCTCCGTCCTCAGGTCTTCAGTCCTGGGGATTACATTTGCCGCAAGGGGGATATTGGGAAGGAGATGTACATAATCAAGGAAGGAAAATTGGCAGTGGTGGCTGATGATGGTGTCACTCAGTATGCCCTGCTCTTGGCTGGGAGTTGCTTTGGAGAGATCAGTATTCTTAAAGTTAAAGGCAGCAAAACGGGCAATCGACGCACAGCCAATATCCGAAGCCTTGGCTACTCAGATCTCTTCTGCTTGTCCAAGGATGACCTTATGGAAGCTGTGATGGAGTACCCTGATGCCAAGGGGGTCTTGGAGGAGAGAGGCTGGGAGATCTTGATGGAGGAGGGATTGCTGGATGAGAATGAGGTGGCAGCCAGCATCGAGGCAGATGTTC---AGAAGCTAGAACAGCTGGAAACCAACATGGAGACCTTGTACACTCGCTTTGCCTGCCTGCTGGCTGAGTACACAGGGGCCCAGCAGAAGCTCAAGCAGCGCATCATGGTTTTGGAAACCAAGATGAAGCAGGATAATGAG---GACGACTACCTGTCAGATGGAATGAATAGCCCCAAGCCAGCTGCTGCTGAGAAGCCA
Neophocaena_phocaenoides  ATGACAGAAAAAGCCAATGGAGTGAAGAGCTCCCTAGCCAACAACCACAACCATCATGCACCTCCTGCCATCAAGGTCAATGGCGAAGATGACCACAGGACC---AGCAACAGGCCACAGTCTGCGGCCGACGATGACACCTCCTCAGAACTACAGAGGCTGGCAGAGATGGATGCCCCCCTGCAGAGGAGGCGTGGCTTCCGCAGGATTGCCTGCCTGGTGGGGGTCATCAGAGAGTGGGCCAACAAGAATTTCCACGAGGAGGAGCCCAGACCTGACTCGTTCCTTGAGCGTTTCTGTGGGTCTGAGCTCCAGACCGTGACGACACAGCAAGGAGATGGCAAAGGCGACAAGGACAGCGGGGGCAAGGGCAGCAAGAAGAAATGTGAA---------------------------------------------CTATTTGTCATCGCCATGCCTGTCCTCTACAACTGGTGCCTTCTGGTGGCCAGAGCCNNNTTCAGTGACCTACAGGAAGATTACTACATAGTGTGGCTGGTGCTGGACTACTTCTCAGATGTGGTCTACATCGCAGACCTCTTCATCCGATTGCGCACAGGTTTCCTGGAGCAGGGGCTGCTGGTCAAAGATACCAAGATGTTGCGGGACAACTACATCCACACCCTGNNNTTCAAGCTGGATGTGGCTTCCATCATCCCTACAGACCTGATCTATTTTGCTGTGGGCATCCACAGCCCTGAGCTGCGCTTCAACTGCCTGCTACACTTTGCCCGCATGTTTGAGTTCTTTGACCACACTGAGACACGCACCAGCTACCCCAGCATCTTCCGCATCAGCAACCTGGTCCTCTGCATCTTGGTCATCATCCACTGGAATGCCTGCATCTACTACGCCATCTCCAAGACCATTGGTTTTGGGGTCGACACCTGGGTTTACCCCAACATCACTGACCCTGAGTATGGCTACCTGTCTAGGGAATACATCTATTGCCTTTACTGGTCTACACTGACCCTCACCACCATTGGGGAGACACCACCCCCTGTAAAAGATGAGGAGTACCTATTTGTCATCTTTGATTTCCTGATTGGTGTCCTCATCTTTGCCACCATCGTGGGAAACGTGGGCTCCATGATCTCCGACATGAACGCCACCCGGGCTGAGTTCCAGGCCAAGATCGATGCCGTCAAACACTATACGCAGTTCCAAAAGGTCGGCAAGGAGACGGAAGTCAAGGTCATTAGGTGGTTTGACTACCTCTGGACCAATAAGAAGAGTGTGGATGAGCGGGAAGTGCTCAAGAAACTGCCATCCAAGCTGAGGGCTGAGATAGCCATCAACGTCCACCTGTCCACACTCAAGAAAGTGTGCATCTTTCCGGATTGTGAGGCTGGCCTGCTGGTGGAGCTGGTATTAAAGCTCCGTCCTCAGGTCTTCAGTCCTGGGGATTACATTTGCCGCAAGGGGGATATTGGGAAGGAGATGTACATAATCAAGGAAGGAAAATTGGCAGTGGTGGCTGATGATGGTGTCACTCAGTATGCCCTGCTCTTGGCTGGGAGTTGCTTTGGAGAGATCAGTATTCTTAAAGTTAAAGGCAGCAAAACGGGCAATCGACGCACAGCCAATATCCGAAGCCTTGGCTACTCAGATCTCTTCTGCTTGTCCAAGGATGACCTTATGGAAGCTGTGATGGAGTACCCTGATGCCAAGGGGGTCTTGGAGGAGAGAGGCTGGGAGATCTTGATGGAGGAGGGATTGCTGGATGAGAATGAGGTGGCAGCCAGCATCGAGGCAGATGTTCAGGAGAAGCTAGAACAGCTGGAAACCAACATGGAGACCTTGTACACTCGCTTTGCCTGCCTGCTGGCTGAGTACACAGGGGCCCAGCAGAAGCTCAAGCAGCGCATCATGGTTTTGGAAACCAAGATGAAGCAGAATAATGAG---GACGACTACCTGTCAGATGGAATGAATAGCCCCAAGCCAGCTGCTGCTGAGAAGCCA
Neotragus_pygmaeus  ATGACAGAAAAAGCCAATGGCGTGAAGAGCTCCCCAGCCAATAACCACAACCACCATGCCCCTCCCGCCATCAAGGCCAATGGCAGAGATGACCACAGGGCC---AGCAGCCGGCCACAGTCTGCGGCCGATGATGACACCTCCTCAGAGCTACAGCGACTGGCAGAGATGGATGCCCCCCAGCAGAGGAGGGGTGGCTTCCTCAGGATTGCCCGCCTGGTGGGGGTCCTCAGAGAGTGGGCTAACAGGAACTTCCATGAGGAGGAGCCTAGACCTGACTCGTTCCTTGAGCGTTTCCGGGGGCCTGAGCTCCACACCGTGACAACACAGCAAGGGGACGGCAAAGGCGACAAGGACGGCGAGGGCAAGGGCACCAAGAAGAAGTTTGAAC---TCTTTGTCTTGGACCCAGCCGGGGACTGGTACTACCGCTGGCTTTTCCTCATTGCCTTGCCTGTCCTCTACAACTGGTGCCTGCTGGTGGCCAGAGCCTGCTTCAGTGACTTGCAGAAAGGTTACTACATAGTGTGGCTGGTGCTGGATTACGTCTCAGATGTGGTCTACATCGCAGACCTCTTCATCCGACTGCGCACAGGTTTCTTGGAGCAGGGGCTACTGGTGAAAGACACCAAGAAGTTGCGGGACAACTACATCCACACCATGCAGTTCAAGCTGGATGTGGCCTCCATCATCCCTACAGACCTGATCTATTTTGCTGTGGGGATCCACAACCCTGAGGTGCGCTTCAACCGCCTGCTACACTTTGCCCGCATGTTTGAGTTCTTTGACCGCACTGAGACACGCACCAGCTACCCCAACATCTTCCGAATCAGCAACCTGATCCTCTACATCTTGGTCATCATCCATTGGAATGCCTGCATCTACTATGCCATCTCCAAGTCCATCGGCTTTGGGGTAGACACCTGGGTTTACCCCAACATCACTGACCCTGAGTATGGCTACCTGTCTAGGGAGTACATCTATTGCCTTTACTGGTCTACTCTGACCCTCACCACCATTGGGGAGACACCACCCCCTGTAAAGGATGAGGAGTACCTGTTTGTCATCTTTGACTTCCTGATTGGTGTCCTCATCTTTGCCACCATCGTGGGAAATGTGGGCTCCATGATCTCCAACATGAATGCCACCCGGGCTGAGTTCCAGGCCAAGATTGATGCCGTCAAACATTATATGCAGTTCCGAAAGGTCAGCAAGGAGATGGAAGCCAAGGTCATTAGGTGGTTTGACTACTTGTGGACCAATAAGAAGAGTGTGGATGAGCGGGAAGTCCTCAAAAACCTACCAGCCAAGCTTAGGGCTGAGATAGCCATCAACGTCCACCTGTCCACACTCAAGAAAGTGCGCATCTTTCAGGACTGTGAGGCTGGCCTGCTGGTGGAACTGGTGTTAAAGCTCCGGCCTCAGGTCTTCAGCCCTGGCGACTACATTTGCCGCAAGGGGGATATTGGGAAGGAGATGTACATAATCAAGGAGGGAAAATTGGCAGTGGTGGCTGATGACGGTGTCACTCAGTATGCCCTGCTCTCAGCTGGGAGTTGCTTTGGAGAGATCAGTATCCTTAATATTAAGGGCAGCAAAATGGGCAATCGGCGCACAGCCAACATCCGCAGTCTTGGCTACTCTGATCTGTTCTGCTTGTCCAAGGATGATCTTATGGAAGCTGTGACTGAGTACCCTGATGCCAAGAGGGTCTTGGAGGAGAGAGGCCGGGAGATTCTGATGAAGGAGGGCTTGTTGGATGAGAATGAGGTGGCAGCCAGCATGGAAGTAGATGTGCAGGAAAAGCTAGAACAGCTGGAGACCAGCATGGACACCTTGTACACTCGTTTTGCCCGCCTGCTGGCTGAGTACACGGGAGCCCAGCAGAAGCTCAAGCAGCGCATCACAGTTTTGGAAACCAAGATGAAGCAGAATAATGAG---GATGACTACCTGTCAGATGGGCTGAACAGCCCGGAACCA---CCTGCTGAGAAGCCA
Odocoileus_virginianus  ATGACAGAAAAAGCCAATGGCGTGAAGAGCTCCCCAGCCAATAACCAAAACCACCGTGCCCCTCCTGCCATCAAGGCCAATGGCAAAGATGACCACAGGGCC---AGCAGCCGGCCACAGTCTGCGGCCGATGATGATACCTCCTCAGAGCTACAGCGACTGGCAGAGATGGACGCCCCCCAGCAGAGGAGGGGTGGCTTCCGCAGGATTGCCCGCCTGGTGGGAGTCCTCAGAGAGTGGGCTAACAGGAACTTCCGTGAGGAGGAGCCCAGACCTGACTCGTTCCTTGAGCGTTTCCGGGGACCTGAGCTCCACACCGTGACAACACAGCAAGGGGACGGCAAAGGCGACAAGGACGGCGAAGGCAG------CAAGAAGAAGTTTGAAC---TCTTTGTCTTGGACCCAGCTGGGGACTGGTACTACCGCTGGCTGTTTCTCATTGCCTTGCCTGTCCTCTATAACTGGTGCCTACTGGTGGCCAGAGCCTGCTTCAGTGACCTGCAGAAAGGTTACTACATAGTGTGGCTGGTGCTGGATTACGTCTCAGATGTGATCTACATTGCAGACCTCTTCATCCGACTGCGCACGGGTTTCTTGGAGCAGGGGCTACTGGTGAGAGACACAAAGAAGTTGCGGGACAACTACATCCACACCATGCAGTTCAAGCTGGATGTGGCCTCCATCATCCCTACAGACCTGATCTATTTTGCTGTGGGGATCCACAACCCTGAGGTGCGCTTCAACCGCCTGCTACACTTTGCCCGCATGTTTGAGTTCTTTGACCGCACTGAGACACGCACTAGCTACCCCAACATCTTCCGAATCAGCAACCTGGTCCTCTACATCTTGGTCATCATCCACTGGAATGCCTGCATCTACTATGCCATCTCCAAGTCCATCGGCTTTGGGGTGGACACCTGGGTTTACCCCAACATCACTGACCCTGAGTATGGCTACCTGTCTAGGGAGTACATCTATTGCCTTTACTGGTCTACACTGACCCTCACCACCATTGGGGAGACACCACCCCCTGTAAAGGACGAGGAGTACCTGTTTGTCATCTTTGACTTCCTAATTGGTGTCCTCATCTTTGCCACCATCGTGGGAAATGTGGGCTCCATGATCTCCAACATGAATGCCACCCGGGCTGAGTTCCAGGCCAAGATTGATGCCGTCAAACATTATATGCAGTTCCGAAAGGTCAGCAAGGAGATGGAAGCCAAGGTCATTAGGTGGTTTGACTACTTGTGGACCAATAAGAAGAGTGTGGATGAGCGGGAAGTCCTCAAAAACCTGCCAGCCAAGCTTAGGGCTGAGATAGCCATCAACGTCCACCTGTCCACACTCAAGAAAGTGCGCATCTTTCAGGACTGTGAGGCTGGCCTGCTGGTGGAACTGGTGTTAAAGCTCCGGCCTCAGGTCTTCAGCCCTGGGGACTACATTTGCCGCAAGGGGGATATTGGGAAGGAGATGTACATAATCAAGGAGGGAAAACTGGCAGTGGTGGCTGATGATGGTGTCACTCAGTATGCCCTGCTCTCGGCTGGGAGTTGCTTTGGAGAGATTAGTATCCTTAATATTAAGGGCAGCAAAATGGGCAATCGGCGCACAGCCAACATCCGTAGTCTTGGCTACTCTGATCTGTTCTGCTTGTCCAAGGATGATCTTATGGAAGCTGTGACTGAGTACCCTGATGCCAAAAGGGTTTTGGAGGAGAGAGGCCGGGAGATTCTGATGAAGGAGGGCTTGTTGGATGAGAATGAGGTGGCAGCCAGCATGGAGGTAGATGTGCAGGAGAAGCTAGAACAGCTGGAGACCAACATGGACACCTTGTACACTCGTTTTGCCCGCCTGCTGGCCGAATACACAGGAGCCCAGCAGAAGCTCAAGCAGCGCATCACAGTTTTGGAAACCAAGATGAAGCAGAATAATGAG---GACGACTACCTGTCAGATGGGATGAACAGCCCAGAGCCA---CCTGCCGAGAAGCCA
Okapia_johnstoni  ATGACAGAAAAAGCCAATGGCGTGAAGAGCTCCCCAGCCAATAACCACAACCACCATGCCCCTCCTACCATCAAGGCCAATGGCAAAGATGACCACAGGGCC---AGTAGCCGGCCACAGTCTGCAGCTGACGATGATACCTCCTCAGAGCTACAGCGACTGGCAGAGATGGACGCCCCCGCGCAGAGGAGGGGTGGCTTCTGCAGGATTGCCCGTCTGGTGGGGGTCCTCAGAGAGTGGGCTAACAGGAACTTCCGTGAGGAGGAGCCTAGACCTGACTCGTTCCTTGAGCGTTTCCGGGGGCCTGAGCTCCACACCGTGACAACACAGCAAGGGGACGGCAAAGGCGACAAGGACGGCGAGGGCAAGGGCACCAAGAAGAAGTTTGAAC---TCTTTGTCTTGGACCCAGCCGGGGACTGGTACTACCGCTGGCTGTTTCTCATTGCCTTGCCCGTCCTCTACAACTGGTGCATACTGGTGGCCAGAGCCTGCTTCAGTGACCTGCAGAAAGGTTACTACATAGTGTGGCTGGTGCTGGATTACGTCTCAGATGTGGTCTACATCGCAGACCTCTTCATCCGATTGCGCACAGGTTTCTTGGAGCAGGGGCTACTGGTGAAAGACACCAAGAAGTTGCGGGACAACTACATCCACACCATGCAGTTCAAGCTGGATGTGGCCTCTATCATCCCTACAGACCTGATCTATTTTGCTGTGGGGATCCACAACCCTGAGGTGCGCTTCAACCGCCTGTTACACTTTGCCCGCATGTTTGAGTTCTTTGACCGCACTGAGACACGCACCAGCTACCCCAACATCTTCCGAATCAGCAACCTGGTCCTCTACATCTTGGTCATCATCCACTGGAATGCCTGCATCTACTATGCCATCTCCAAGTCCATCGGTTTTGGGGTCGACACCTGGGTTTACCCCAACATCACTGACCCCGAGTATGGCTACCTCTCTAGGGAGTATATCTATTGCCTTTACTGGTCTACACTGACCCTCACCACCATTGGGGAGACACCACCCCCTGTAAAGGACGAGGAGTACCTGTTTGTCATCTTTGACTTCCTGATTGGTGTCCTCATCTTTGCCACCATCGTGGGAAATGTGGGCTCCATGATCTCCAACATGAATGCCACCCGAGCTGAGTTCCAGGCCAAGATTGATGCCATCAAACATTATATGCAGTTCCGAAAGGTCAGCAAGGAGATGGAAGCCAAGGTCATTAGGTGGTTTGACTATTTGTGGACCAATAAGAAGAGTGTGGATGAGCGAGAAGTCCTCAAAAACCTGCCAGCCAAGCTTAGGGCTGAGATAGCCATCAATGTCCACCTGTCCACACTCAAGAAAGTGCGCATCTTTCAGGACTGTGAGGCTGGCCTGCTGGTGGAACTGGTATTAAAGCTCCGGCCTCAGGTCTTCAGCCCTGGGGACTACATTTGCCGCAAGGGGGATATTGGGAAGGAGATGTACATAATCAAGGAGGGAAAATTGGCAGTAGTGGCTGATGATGGTGTCACTCAGTATGCCCTGCTCTTGGCTGGGAGTTGCTTTGGAGAGATCAGTATCCTTAATATTAAGGGCAGCAAAATGGGCAATCGGCGCACAGCCAACATCCGCAGTCTTGGCTACTCTGATCTCTTCTGCTTGTCCAAGGATGATCTTATGGAAGCTGTGACTGAGTACCCTGATGCCAAGAGGGTCTTGGAGGAGAGAGGCCGGGAGATTCTGATGAAGGAGGGCTTGTTGGATGAGAATGAGGTGGCAGCCAGCATGGAGGTAGATGTGCAGGAGAAGCTAGAACAGCTGGAGACCAACATGGACACCTTGTACACTCGTTTTGCCCGCCTGCTGGCCGAGTACACGGGAGCCCAGCAGAAGCTCAAGCAGCGCATCACAGTTTTGGAAACCAAGATGAAACAGAATAATGAG---GATGACTACCTGTCAGATGGGATGAACAGCCCAGAGCCA---CCTGCCGAGAAGCCA
Orcaella_brevirostris  ATGACAGAAAAAGCCAATGGAGTGAAGAGCTCCCTAGCCAATAACCACAGCCATCATGCACCTCCTGCCATCAAGGTCAATGGCGAAGATGACCACAGGACC---AGCAACAGNNNNNNNTCTGCGGCCGACGATGACACCTCCTCAGAACTACAGAGG---------------------CTGCAGAAGAGGGGTGGCTTCTGCAGGATTGCCTGCCTGGTGGGGGTCATCAGAGAGTGGGCCAACAAGAATTTCCACGAGGAGGAGCCCAGACCTGACTCGTTCCTTGAGCGTTTCTGTGGGCCTGAGCTCCAGACCGTGACGACACAGCAAGGAGATGGCAAAGGCGACAAGGACAGCGAGGGCAAGGGCAGCAAGAAGAAATGTGAAC---TATTTGTCTTGGACCCAGCTGGGGACTGGTACTACTGCNNNCTATTTGTCATCGCCATGCCTGTCCTCTACAACTGGTGCCTTCTGGTGGCCAGAGCCT------GTGACCTACAGAAAGATTACTGCATAGTATGGCTGGTGCTGGACTACTTCTCAGATGTGGTCTACATCGCAGACCTCTTCATCCGATTGCGCACAGGTTTCCTAGAGCAGGGGCTGCTGGTCAAAGATACCAAGATGTTGCGGGACAACTACATCCACACCCTGCAGTTCAAGCTGGATGTGGCTTCCATCATCCCTACAGACCTGATCTATTTTGCTGTGGGCATCCACAGACCTGAGCTGCGCTTCAACCGCCTGCTACACTTTGCCCGGATGTTTGAGTTCTTTGACCGCACTGAGACACGCACCAGCCACCACAACATCTTCCACATCAGCAACCTGGTCCTCTACATCTTGGTCATCATCTGCCGGAATGCCTGCATCTACTACGCCATCTCCAAGTCCATTGGTTTTGGGGTCGACACCTGGGTTTACTCCAACATCACTGACCCTGAGTATGGCTACCTGTCTAGGGAATGCATCTATTGCCTTTACTGGTCTACACTGACCCTCACCACCATTGGGGTGACACCCCCCCCCGTAAAAGATGAGGAGTACCTATTTGTCATCTTTGATTTCCCGATTGGTGTCCTCATCTTTGCCACCATCGTGGGTAACGTGGGCTCCATGATCTCCAACATGAACGCCACCCGGGCTGAGTTCCAGGCCAAGATCGATGCCGTCAAACACTATATGCAGTTCCAAAAGGTTAGCAAGGAGATGGAAGCCAAGGTCATTAGGTGGTTTGACTACCTCTGGACCAATAAGAAGAGTGTGGATGAGCGGGAAGTTCTCAAGAAGCTGCCATCCAAGCTGAGGGCTGAGATAGCCATCAACGTCCACCTGTCCACACTCAAGAAAGTGTGCATCTTTCAGGATTGTGAGGCTGGCCTGCTGGTGGAGCTGGTATTAAAGCTCCATCCTCAGGTCTTCAGTCCTGGGGATTACNNNNNNNNNNAAGGGGGTATTGGGAAGGAGATGTACATAATCAAGGAAGGAAAATTGGCAGTGGTGGCTGATGATGGTGTCACTCAGTATGCCCTGCTCTTGGCTGGGAGTTGCTTTGGAGAGATCAGTATTCTTAACATTAAAGGCAGCAAAACGGGCAATCGACGCACAGCCAATATCCGAAGGCTTGGCTACTCAGATCTCTTCTGCTTGTCCAAGGATGATCTTATGGAAGCTGTGACGGAGTACCCTGATGCCAAGAGGGTCTTGGAGGAGAGAGGCCGGGAGATCTTGATGAAGGAGGGATTGCTGGATGAGAATGAGGTGGCAGCCAGCATCGAGGCGGATGTGCAGAAGAAGCTAGAACAGCTGGAAACCAACATGGAGACCTTGTACACTCGCTTTCCCTGCCTGCTGGCTGAGTACCCAGGGGCCCAGCAGAAGCTCAGGCAGCGCATCATGGTTTTGGAAACCAAGATGAAGCAGAATAATGAG---GATGACTACCTGTCAGATGGAATGAATAGCCCCAAGCCAGCTGCTGCTGAGAAGCCA
Orcaella_heinsohni  ATGACAGAAAAAGCCAATGGAGTGAAGAGCTCCCTAGCCAATAACCACAGCCATCATGCACCTCCTGCCATCAAGGTCAATGGCGAAGATGACCACAGGACC---AGCAACAGNNNNNNNTCTGCGGCCGACGATGACACCTCCTCAGAACTACAGAGG---------------------CTGCAGAAGAGGGGTGGCTTCTGCAGGATTGCCTGCCTGGTGGGGGTCATCAGAGAGTGGGCCAACAAGAATTTCCACGAGGAGGAGCCCAGACCTGACTCGTTCCTTGAGCGTTTCTGTGGGCCTGAGTTCCAGACCGTGACGACACAGCAAGGAGATGGCAAAGGCGACAAGGACAGCGAGGGCAAGGGCAGCAAGAAGAAATGTGAAC---TATTTGTCTTGGACCCAGCTGGGGACTGGTACTACTGCNNNCTATTTGTCATCGCCATGCCTGTCCTCTACAACTGGTGCCTTCTGGTGGCCAGAGCCT------GTGACCTACAGAAAGATTACTGCATAGTATGGCTGGTGCTGGACTACTTCTCAGATGTGGTCTACATCGCAGACCTCTTCATCCGATTGCGCACAGGTTTCCTGGAGCAGGGGCTGCTGGTCAAAGATACCAAGATGTTGCGGGACAACTACATCCACACCCTGCAGTTCAAGCTGGATGTGGCTTCCATCATCCCTACAGACCTGATCTATTTTGCTGTGGGCATCCACAGACCTGAGCTGCGCTTCAACCGCCTGCTACACTTTGCCCGGATGTTTGAGTTCTTTGACCGCACTGAGACACGCACCAGCCACCACAACATCTTCCACATCAGCAACCTGGTCCTCTACATCTTGGTCATCATCTGCCGGAATGCCTGCATCTACTACGCCATCTCCAAGTCCATTGGTTTTGGGGTCGACACCTGGGTTTACTCCAACATCATTGACCCTGAGTATGGCTACCTGTCTAGGGAATGCATCTATTGCCTTTACTGGTCTACACTGACCCTCACCACCATTGGGGTGACACCACCCCCCATAAAAGATGAGGAGTACCTATTTGTCATCTTTGATTTCCCGATTGGTGTCCTCATCTTTGCCACCATCGTGGGTAACGTGGGCTCCATGATCTCCAACATGAACGCCACCCGGGCTGAGTTCCAGGCCAAGATCGATGCCGTCAAACACTATATGCAGTTCCAAAAGGTTAGCAAGGAGATGGAAGCCAAGGTCATTAGGTGGTTTGACTACCTCTGGACCAATAAGAAGAGTGTGGATGAGCGGGAAGTTCTCAAGAAGCTGCCATCCAAGCTGAGGGCTGAGATAGCCATCAACGTCCACCTGTCCACACTCAAGAAAGTGTGCATCTTTCAGGATTGTGAGGCTGGCCTGCTGGTGGAGCTGGTATTAAAGCTCCATCCTCAGGTCTTCAGTCCTGGGGATTACNNNNNNNNNNAAGGGGGTATTGGGAAGGAGATGTACATAATCAAGGAAGGAAAATTGGCAGTGGTGGCTGATGATGGTGTCACTCAGTATGCCCTGCTCTTGGCTGGGAGTTGCTTTGGAGAGATCAGTATTCTTAACATTAAAGGCAGCAAAACGGGCAATCGACGCACAGCCAATATCCGAAGGCTTGGCTACTCAGATCTCTTCTGCTTGTCCAAGGATGATCTTATGGAAGCTGTGACGGAGTACCCTGATGCCAAGAGGGTCTTGGAGGAGAGAGGCCGGGAGATCTTGATGAAGGAGGGATTGCTGGATGAGAATGAGGTGGCAGCCAGCATCGAGGCGGATGTGCAGAAGAAGCTAGAACAGCTGGAAACCAACATGGAGACCTTGTACACTCGCTTTCCCTGCCTGCTGGCTGAGTACCCAGGGGCCCAGCAGAAGCTCAGGCAGCGCATCATGGTTTTGGAAACCAAGATGAAGCAGAATAATGAG---GATGACTACCTGTCAGATGGAATGAATAGCCCCAAGCCAGCTGCTGCTGAGAAGCCA
Orcinus_orca  ATGACAGAAAAAGCCAATGGAGTGAAGAGCTCCCTAGCCAATAACCACAGCCATCATGCACCTCCTGCCATCAAGGTCAATGGCGAAGATGACCACAGGACC---AGCAACAGGCCACAGTCTGCGGCCGACGATGACACCTCCTCACAACTACAGAGG---------------------CTGCAGAGGAGGGGTGGCTTCTGCAGGATTGCCTGCCTGGTGGGGGTCATCAGAGAGTGGGCCAACAAGAATTTCCACGAGGAGGAGCCCAGACCTGACTCGTTCCTTGAGTGTTTCTGTGGGCCTGAGCTCCAGACCGTGACGACACAGCAAGGAGATGGCAAAGGCGACAAGGACAGTGAGGGCAAGGGCAGCAAGAAGAAATGTGAAC---TATTTGTCTTGGACCCAGCTGGGGACTGGTACTACCACNNNCTATTTGTCATCGCCGTGCCTGTCCTCTATAGCTGGTGCCTTCTGGTGGCCAGAGCCT------GTGACCTACAGAAAGATTACTGCATAGTATGGCTGGTGCTGGACTACTTCTCAGATGTGGTCTACATCGCAGACCTCTTCATCCGATTGCGCACAGGTTTCCTGGAGCAGGGGCTGCTGGTCAAAGATACCAAGATGTTGCGGGACAACTACATCCACACCCTGCAGTTCAAGCTGGATGTGGCTTCCATCATCCCTACAGACCTGATCTATTTTGCTGTGGGCATCCACAGACCTGAGCTGCGCTTCAACCGCCTGCTACACTTTGCCCAGATGTTTGAGTTCTTTGACCGCACTGAGACACGCACCAGCCACCACAACATCTTCCACATCAGCAACCTGGTCCTCTACATCTTGGTCATCATCTGCTGGAATGCCTGCATCTACTACGCCATCTCCAAGTCCATTGGTTTTGGGGTCAACACCTGGGTTTACTCCAACATCATTGACCCTGAGTATGGCTACCTGTCTAGGGAATGCATCTATTGCCTTTACTGGTCTACACTGACCCTCACCACCATTGGGGTGACACCACCCCCCGTAAAAGATGAGGAGTACCTATTTGTCATCTTTGATTTCCCGATTGGTGTCCTCATCTTTGCCACCATCGTGGGTAACGTGGGCTCCATGATCTCCAACATGAACGCCACCCGGGCTGAGTTCCAGGCCAAGATCGATGCCGTCAAACACTATATGCAGTTCCAAAAGGTCAGCAAGGAGATGGAAGCCAAGGTCATTAGGTGGTTTGACTACCTCTGGACCAATAAGAAGAGTGTGGATGAGCGGGAAGTTCTCAAGAAGCTGCCATCCAAGCTGAGGGCTGAGATAGCCATCAACGTCCACCTGTCCACACTCAAGAAAGTGTGCATCTTTCAGGATTGTGAGGCTGGCCTGCTGGTGGAGCTGGTATTAAAGCTCCATCCTCAGGTCTTCAGTCCTGGGGATTACNNNNNNNNNNAAGGGGGTATTGGGAAGGAGATGTACATAATCAAGGAAGGAAAATTGGCAGTGGTGGCTGATGATGGTGTCACTCAGTATGCCCTGCTCTTGGCTGGGAGTTGCTTTGGAGAGATCAGTATTCTTAACATTAAAGGCAGCAAAACGGGCAATCGACGCACAGCCAATATCCGAAGCCTTGGCTACTCAGATCTCTTCTGCTTGTCCAAGGATGATCTTATGGAAGCTGTGACGGAGTACCCTGATGCCAAGAGGGTCTTGGAGGAGAGAGGCCAGGAGATCTTGATGAAGGAGGGATTGCTGGATGAGAATGAGGTGGCAGCCAGCATCGAGGCGGATGTGCAGAAGAAGCTAGAACAGCTGGAAACCAACATGGAGACCTTGTACACTCGCTTTCCCTGCCTGCTGGCTGAGTACCCAGGGGCCCAGCAGAAGCTCAGGCAGCGCATCATGGTTTTGGAAACCAAGATGAAGCAGAATAATGAG---GATGACTACCTGTCAGATGGAATGAATAGCCCCAAGCCAGCTGCTGCTGAGAAACCA
Oreotragus_oreotragus  ATGACAGAAAAAGCCAATGGCGTGAAGAGCTCCCCAGCCAATAACCACAACCACCATGCCCCTCCTGCCATCAAGGCCAATGGCAAAGATGACCACAGGGTC---AGCAGCCGGCCACAGTCTGCGGCCAATGATGACACCTCCTCAGAGCTACAGCGACTGGCAGAGATGGACACCCCCCAGCAGAGGAGGGGTGGCTTCCGCAGGATTGCCCGCCTGGTGGGGGTCCTCAGAGAGTGGGCTAACAGGAACTTCCGTGAGGAGGAGCCTAGACCTGACTCATTCCTTGAGCGTTTCCGGGGGCCTGAGCTCCACACCGTGACAACACAGCAAGGGGACGGCAAAGGCGACAAGGACGGCGAGGGCAAGGGCACCAAGAAGAAGTTTGAAC---TCTTTGTCTTGGACCCAGCTGGGGACTGGTACTACCGCTGGCTTTTTCTCATTGCCTTGCCCGTCCTCTACAACTGGTGCCTATTGGTGGCCAGAGCCTGCTTCAGTGACCTGCAGAAAGGTTACTACATAGTGTGGCTGGTGCTGGATTACGTCTCAGATGTGGTCTACATCGCAGACCTCTTCATCCGACTGCGCACAGGTTTCTTGGAGCAGGGGCTACTGGTGAAAGACACCAAGAAGTTGCGGGACAACTACATCCACACCATGCAGTTCAAGCTGGATGTGGCCTCCATCATCCCTACAGACCTGATCTATTTTGCTGTGGGGATCCACAACCCTGAGGTGCGCTTCAACCGCCTGCTACACTTTGCCCGCATGTTTGAGTTCTTTGACCGCACTGAGACACGCACCAGCTACCCCAACATCTTCCGAATCAGCAACCTGATCCTCTACATCTTGGTCATCATCCACTGGAATGCCTGCATCTACTATGCCATCTCCAAGTCCATCGGCTTTGGGGTAGACACCTGGGTTTACCCCAACATCACTGACCCTGAGTATGGCTACCTGTCTAGGGAGTACATCTATTGCCTTTACTGGTCTACACTGACCCTCACCACCATTGGGGAGACACCACCCCCTGTAAAGGATGAGGAGTACCTGTTTGTCATCTTTGACTTCCTGATTGGTGTCCTCATCTTTGCCACCATCGTGGGAAATGTGGGCTCCATGATCTCCAACATGAATGCCACCCGGGCTGAGTTCCAGGCCAAGATTGATGCTGTCAAACATTATATGCAGTTCCGAAAGGTCAGCAAGGAGATGGAAGCCAAGGTCATTAGGTGGTTTGACTACTTGTGGACCAATAAGAAGAGTGTGGATGAGCGGGAAGTCCTCAAAAACCTTCCAGCCAAGCTTAGGGCTGAGATAGCCATCAACGTTCACCTGTCCACACTCAAGAAAGTGCGCATCTTTCAGGACTGTGAGGCTGGCCTGCTGGTGGAACTGGTATTAAAGCTCCGGCCTCAGGTCTTCAGCCCTGGGGACTACATTTGCCGCAAGGGGGATATTGGGAAGGAGATGTACATAATCAAGGAGGGAAAATTGGCAGTGGTGGCTGATGACGGCGTCACTCAGTATGCCCTGCTCTCAGCTGGGAGTTGCTTTGGAGAGATCAGTATCCTTAATATTAAGGGCAGCAAGATGGGCAATCGGCGCACAGCCAACATCCGCAGCCTTGGCTACTCTGATCTGTTCTGCTTGTCCAAGGATGATCTTATGGAAGCTGTGACTGAGTACCCTGATGCCAAGAGGGTCTTGGAGGAGAGAGGTCGGGAGATTCTGATGAAGGAGGGCTTGTTGGATGAGAATGAGGTGGCAGCCAGCATGGAAGTAGATGTGCAGGAAAAGCTAGAACAGCTGGAGACCAACATGGACACCTTGTACACTCGTTTTGCCCGCCTGCTGGCTGAGTACACAGGAGCCCAGCAGAAGCTCAAGCAGCGCATCACAGTTTTGGAAACCAAGATGAAACAGAATAATGAG---GATGACTACCTGTCAGATGGGCTGAACAGCCCGGAACCA---CCTGCTGAGAAGCCA
Oryx_dammah  ATGACAGAAAAAGCCAATGGCGTGAAGAGCTCCCCAGCCAATAACCACAACCACCATGCCCCTCATGCCATCAAGGCCAATGGCAAAGATGACCACAGGGCC---AGCAGCCGGCCACAGTCTGCGGCCGATGATGACACCTCCTCAGAGCTACAGCGACTGGCAGAGATGGATGCCCCCCAGCAGAGGAGGGGTGGCTTCCGCAGGATTGCCCGCCTGGTGGGGGTCCTCAGAGAGTGGGCTAACAGGAACTTCCGTGAGGAGGAGCCTAGACCTGACTCATTCCTTGAGCGTTTCCGGGGGCCTGAGCTCCACACCGTGACAACACAGCAAGGGGACAGCAAAGGCGACAAGGACGGCGAGGGAAAGGGCACCAAGAAGAAGTGTGAAC---TCTTTGTCTTGGACCCAGCCGGGGACTGGTACTACCGCTGGCTTTTTCTCATTGCCTTGCCCGTCCTCTACAACTGGTGCCTATTGGTGGCCAGAGCCTGCTTCAGTGACCTGCAGAAAGGTTACTACATAGTGTGGCTGGTGCTGGATTACGTCTCAGATGTGGTCTACATCGCAGACCTCTTCATCCGACTGCGCACAGGTTTCTTGGAGCAGGGGCTACTGGTGAAAGACAGCAAGAAGTTGCGGGACAACTACATCCACACCATGCAGTTCAAGCTGGATGTGGCCTCCATCATCCCTACAGACCTGATCTATTTTGCTGTGGGCATCCACAACCCTGAGGTGCGCTTCAACCGCCTGCTACACTTTGCCCGCATGTTTGAGTTCTTTGACCGCACTGAGACACGCACCAGCTACCCCAACATCTTCCGAATCAGCAACCTGATCCTCTACATCTTGGTCATCATCCACTGGAATGCCTGCATCTACTATGCCATCTCCAAGTCCATCGGCTTTGGGGTAGACACCTGGGTTTACCCCAACATCACTGACCCTGAGTATGGCTACCTGTCTAGGGAGTACATCTATTGCCTTTACTGGTCTACACTGACCCTCACCACCATTGGGGAGACACCACCCCCTGTAAAGGATGAGGAGTACCTGTTTGTCATCTTTGACTTCCTGATTGGTGTCCTCATCTTTGCCACCATTGTGGGAAATGTGGGCTCCATGATCTCCAACATGAATGCTACCCGGGCTGAGTTCCAGGCCAAGATTGATGCTGTCAAACATTATATGCAGTTCCGAAAGGTCAGCAAGGAGATGGAAGCCAAGGTCATTAGGTGGTTTGACTATTTGTGGACCAATAAGAAGAGTGTGGATGAGCGGGAAGTCCTCAAAAACCTGCCAGCCAAGCTTAGGGCTGAGATAGCCATCAACGTCCACCTGTCCACACTCAAGAAAGTGCGTATCTTTCAGGACTGTGAGGCTGGCCTGCTGGTGGAACTGGTATTAAAGCTCCGGCCTCAGGTCTTCAGCCCTGGGGACTACATTTGCCGCAAGGGGGATATTGGGAAGGAGATGTACATAATCAAGGAGGGAAAATTGGCAGTGGTGGCTGATGACGGTGTCACTCAGTATGCCCTGCTCTCGGCTGGGAGTTGCTTTGGAGAGATCAGTATCCTTAATATTAAGGGCAGCAAAATGGGCAATCGGCGCACAGCCAACATCCGCAGTCTTGGCTACTCTGATCTGTTCTGCTTGTCCAAGGATGATCTTATGGAAGCTGTGACTGAGTACCCTGATGCCAAGAGGGTCTTGGAGGAGAGAGGCCGGGAGATTCTGATGAAGGAGGGCTTGTTGGATGAGAATGAGGTGGCAGCCAGCATGGAAGTAGATGTGCAGGAAAAGCTAGACCAGCTGGAGACCAACATGGACACTTTGTACACTCGTTTTGCCCGCCTGCTGGCCGAGTACACAGGAGCCCAGCAGAAGCTCAAGCAGCGCATCACAGTTTTGGAAACCAAGATGAAGCAGAATAATGAG---GATGACTACCTGTCAGATGGTCTGAACAGCCCGGAGCCA---CCTGCTGAGAAGCCA
Ovis_aries  ATGACAGAAAAAGCCAATGGCGTGAAGAACTCCCCAGCCAATAACCACAACCACCATGCCCCTCCTGCCATCAAGGCCAATGGCAAAGATGACCACAGGGCC---AGCAGCCGGCCACAGTCTGCCGCCGATGATGACACCTCCTCAGAGCTACAGCGACTGGCAGAGATGGACGCCCCCCAGCAGAGGAGGGGTGGCTTCCGCAGGATTGCACGCCTGGTGGGGGTCCTCAGAGAGTGGGCTAACAGGAACTTCCGTGAGGAGGAGCCTAGACCTGACTCATTCCTTGAGCGTTTCCGGGGGCCTGAGCTCCACACCGTGATAACACAGCAAGGGGACGGCAAAGGCGACAAGGACGGCGAGGGAAAGGGCACCAAGAAGAAGTTTGAAT---TCTTTGTATTGGACCCAGCCGGGGACTGGTACTACCGCTGGCTTTTTCTCATTGCCTTGCCCGTCCTCTACAACTGGTGCCTATTGGTGGCCAGAGCCTGCTTCAGTGACCTGCAGAAAGGTTACTACATAGTGTGGCTTGTGCTGGATTATGTCTCAGATGTGGTCTACATCGCAGACCTCTTCATCCGACTGCGCACAGGTTTCTTGGAGCAGGGGCTACTGGTGAAAGATACCAAGAAGTTGCGGGACAACTACATCCACACCATGCAGTTCAAGCTGGATGTGGCCTCCATCATCCCTACAGACCTGATCTATTTTGCTGTGGGGATCCACAACCCTGAGGTGCGCTTCAACCGCCTGCTACACTTTGCCCGCATGTTTGAGTTCTTTGATCGCACTGAGACACGCACTAGCTACCCCAACATCTTCCGAATCAGCAACCTGATCCTCTACATCTTGGTCATCATCCACTGGAATGCCTGCATCTACTATGCCATCTCCAAGTCCATCGGCTTTGGGGTAGACACCTGGGTTTACCCCAACATCACTGACCCTGAGTATGGCTACCTGTCTAGGGAGTACATCTATTGCCTTTACTGGTCTACACTGACCCTCACCACCATTGGGGAGACACCACCCCCTGTAAAGGATGAGGAGTACCTGTTTGTCATCTTTGACTTCTTGATTGGTGTCCTCATCTTTGCCACCATCGTGGGAAATGTGGGCTCCATGATCTCCAACATGAATGCCACCCGGGCTGAGTTCCAGGCCAAGATTGATGCCGTCAAACATTATATGCAGTTCCGAAAGGTCAGCAAGGAGATGGAAGCCAAGGTCATTAGGTGGTTTGACTACTTGTGGACCAATAAGAAGAGTGTGGATGAGCGGGAAGTCCTCAAAAACCTGCCAGCCAAGCTTAGGGCTGAGATAGCTATCAACGTCCACCTGTCCACACTCAAGAAAGTGCGCATCTTTCAGGACTGTGAGGCTGGCCTGCTGGTGGAACTGGTATTAAAGCTCCGGCCTCAGGTCTTCAGCCCTGGGGACTACATTTGCCGCAAGGGGGATATTGGGAAGGAGATGTACATAATCAAGGAGGGAAAATTGGCAGTGGTGGCTGATGATGGTGTCACTCAGTATGCCCTGCTCTCGGCTGGGAGTTGCTTTGGAGAGATCAGTATCCTTAATATTAAGGGCAGCAAAATGGGCAATCGGCGCACAGCCAACATCCGCAGTCTTGGCTACTCTGATCTGTTCTGCTTGTCCAAGGATGATCTTATGGAAGCTGTGACTGAGTACCCTGATGCCAAGAGGGTCTTGGAGGAGAGAGGCCGGGAGATTCTGATGAAGGAGGGCTTGTTGGATGAGAATGAGGTGGCAGCCAGCATGGAAGTAGATGTGCAGGAAAAGCTAGAACAGCTGGAGACCAACATGGACACCTTGTACACTCGTTTTGCCCGCCTGCTGGCCGAGTACACGGGAGCCCAGCAGAAGCTCAAGCAGCGCATCACAGTTTTGGAAATCAAGATGAAGCAGAATAATGAG---GATGACTACCTGTCAGATGGGCTGAACAGCCCGGAGCCA---CCTGCTGAGAAGCCA
Peponocephala_electra  ATGACAGAAAAAGCCAATGGAGTGAAGAGCTCCCTAGCCAATAACCACAGCCATCATGCACCTCCTGCCATCAAGGTCAATGGCGAAGATGACCACAGGACC---AGCAACAGNNNNNNNTCTGCGGCCGACGATGACACCTCTTCAGAACTACAGAGG---------------------CTGCAGAAGAGGGGTGGCTTCTGCAGGATTGCCTGCCTGGTGGGGGTCATCAGAGAGTGGGCCAACAAGAATTTCCACGAGGAGGAGCCCAGACCTGACTCGTTCCTTGAGCGTTTCTGTGGGCCTGAGCTCCAGACCGTGACGACACAGCAAGGAGATGGCAAAGGCGACAAGGACAGCGAGGGCAAGGGCAGCAAGAAGAAATGTGAAC---TATTTGTCTTGGACCCAGCTGGGGACTGGCACTACCGCNNNCTATTTGTCATCGCCATGCCTGTCCTCTACAACTGGTGCCTTCTGGTGGCCAGAGCCT------GTGACCTACAGAAAGATTACTGCATAGTATGGCTGGTGCTGGACTACTTCTCAGATGTGGTCTACATCGCAGACCTCTTCATCCGATTGCGCACAGGTTTCCTGGAGCAGGGGCTGCTGGTCAAAGATACCAAGATGTTGCGGGACAACTACATCCACACCCTGCAGTTCAAGCTGGATGTGGCTTCCATCATCCCTACAGACCTGATCTATTTTGCTGTGGGCATCCACAGACCTGAGCTGCACTTCAACCGCCTGCTACACTTTGCCCGGATGTTTGAGTTCTTTGACCGCACTGAGACACGCACCAGCCACCACAACATCTTCCACATCAGCAACCTGGTCCTCTACATCTTGGTCATCATCTGCTGGAATGCCTGCATCTACTACGCCATCTCCAAGTCCATTGGTTTTGGGGTCGACACCTGGGTTTACTCCAACATCATTGACCCTGAGTATGGCTACCTGTCTAGGGAATGCATCTATTGCCTTTACTGGTCTACACTGACCCTCACCACCATTGGGGTGACACCACCCCCCGTAAAAGATGAGGAGTACCTATTTGTCATCTTTGATTTCCCGATTGGTGTCCTCATCTTTGCCACCATCGTGGGTAACGTGGGCTCCATGATCTCCAACATGAACGCCACCCGGGCTGAGTTCCAGGCCAAGATCGATGCCGTCAAACTCTATATGCAGTTCCAAAAGGTCAGCAAGGAGATGGAAGCCAAGGTCATTAGGTGGTTTGACTACCTCTGGACCAATAAGAAGAGTGTGGATGAGCGGGAAGTTCTCAAGAAGCTGCCATCCAAGCTGAGGGCTGAGATAGCCATCAACGTCCACCTGTTCACACTCAAGAAAGTGTGCATCTTTCAGGATTGTGAGGCTGGCCTGCTGGTGGAGCTGGTATTAAAGCTCCATCCTCAGGTCTTCAGTCCTGGGGATTACNNNNNNNNNNAAGGGGGTATTGGGAAGGAGATGTACATAATCAAGGAAGGAAAATTGGCAGTGGTGGCTGATGATGGTGTCACTCAGTATGCCCTGCTCTTGGCTGGGAGTTGCTTTGGAGAGATCAGTATTCTTAACATTAAAGGCAGCAAAACGGGCAATNNNCGCACAGCCAATATCCGAAGCCTTGGCTACTCAGATCTCTTCTGCTTGTCCAAGGATGATCTTATGGAAGCTGTGACGGAGTACCCTGATGCCAAGAGGGTCTTGGAGGAGAGAGGCCGGGAGATCTTGATGAAGGAGGGATTGCTGGATGAGAATGAGGTGGCAGCCAGCATCGAGGCGGATGTGCAGAAGAAGCTAGAACAGCTGGAAACCAACATGGAGACCTTGTACACTCGCTTTCCCTGCCTGCTGGCTGAGTACCCAGGGGCCCAGCAGAAGCTCAGGCAGCGCATCATGGTTTTGGAAACCAAGATGAAGCAGAATAATGAG---GATGACTACCTGTCAGATGGAATGAATAGCCCCAAGCCAGCTGCTGCTGAGAAGCCA
Phocoena_phocoena  ATGACAGAAAAAGCCAATGGAGTGAAGAGTTCCCTAGCCAACAACCACAACCATCATGCACCTCCTGCCATCAAGGTCAATGGCGAAGATGACCACAGGACC---AGCAACAGGCCACAGTCTGCGGCCGACGATGACACCTCCTCAGAACTACAGAGGCTGGCAGAGATGGATGCCCCCCTGCAGAGGAGGGGTGGCTTCCGCAGGATTGCCTGCCTGGTGGGGGTCATCAGAGAGTGGGCCAACAAGAATTTCCACGAGGAGGAGCCCAGACCTGACTCGTTCCTTGAGCGTTTCTGTGGGTCTGAGCTCCAGACCGTGACGACACAGCAAGGAGATGGCAAAGGCGACAAGGACAGCGAGGGCAAGGGCAGCAAGAAGAAATGTGAA---------------------------------------------CTATTTGTCATCGCCATGCCTGTCCTCTACAACTGGTGCCTTCTGGTGGCCAGAGCCNNNTTCAGTGACCTACAGAAAGATTACTACGTAGTGTGGCTGGTGCTGGACTACTTCTCAGATGTGGTCTACATCGCAGACCTCTTCATCCGATTGCGCACAGGTTTCCTGGAGCAGGGGCTGCTGGTCAAAGATACCAAGATGTTGCGGGACAACTACATCCACACCCTGNNNTTCAANN---------------------------------------------------------------------GCTTCAACCGCCTGCTACACTTTGCCCACATGTTTGAGTTCTTTGACCACACTGAGACACGCACCAGCCACCCCAGCATCTTCCGCATCAGCAACCTGGTCCTCTGCATCTTGGTCATCATCCACTGGAATGCCTGCATCTACTACGCCATCTCCAAGTCCATTGGTTTTGGGGTCGACACCTGGGTTTACCCCAACATCACTGACCCTGAGTATGGCTACCTGTCTAGGGAATACATCTATTGCCTTTACTGGTCTACACTGACCCTCACCACCATTGGGGAGACACCACCCCCTGTAAAAGATGAGGAGTACCTATTTGTCATCTTTGATTTCCTGATTGGTGTCCTCATCTTTGCCACCATCGTGGGAAACGTGGGCTCCATGATCTCCGACATGAACGCCACCCGGGCTGAGTTCCAGGCCAAGATCGATGCCGTCAAACACTATACGCAGTTCCAAAAGGTCAGCAAGGAGATGGAAGTCAAGGTCATTAGGTGGTTTGACTATCTCTGGACCAATAAGAAGAGTGTGGATGAGCGGGAAGTGCTCAAGAAACCGCCATCCAAGCTGAGGGCTGAGATAGCCATCAACGTCCACCTGTCCACACTCAAGAAAGTGTGCATCTTTCCGGATTGTGAGGCTGGCCTGCTGGTGGAGCTGGTATTAAAGCTCCGTCCTCAGGTCTTCAGTGCTGGGGATTACATTTGCCGCAAGGGGGATATTGGGAAGGAGATGTACATAATCAAGGAAGGAAAATTGGCAGTGGTGGCTGATGATGGTGTCACTCAGTATGCCCTGCTCTTGGCTGGGAGTTGCTTTGGAGAGGTCAGTATTCTTAACGTTAAAGGCAGCAAAACGGGCAATCGACGCACAGCCAATATCCGAAGCCTTGGCTACTCAGATCTCTTCTGCTTGTCCAAGGATGACCTTATGGAAGCTGTGATGGAGTACCCTGATGCCAAGAGGGTCTTGGAGGAGAGAGGCTGGGAGATCTTGATGGAGGAGGGATTGCTGGATGAGAATGAGGTGGCAGCCAGCATCGAGGCAGATGTTCAGGAGAAGCTAGAACAGCTGGAAACCAACATGGAGACCTTGTACACTCGCTTTGCCTGCCTGCTGGCTGAGTACACAGGGGCCCAGCAGAAGCTCAAGCAGCGCATCATGGTTTTGGAAACCAAGATGAAGCAGGATAATGAG---GACGACTACCTGTCAGATGGAATGAATAGCCCCAAGCCAGCTGCTGCTGAGAAGCCA
Phocoena_sinus  ATGACAGAAAAAGCCAATGGAGTGAAGAGCTCCCTAGCCAACAACCACAACCATCATGCACCTCCTGCCATCAAGGTCAATGGCGAAGATGACCACAGGACC---AGCAACAGGCCACAGTCTGCGGCCGACGATGACACCTCCTCAGAACTACAGAGGCTGGCAGAGATGGATGCCCCCCTGCAGAGGAGGGGTGGCTTCCGCAGGATTGCCTGCCTGGTGGGGGTCATCAGAGAGTGGGCCAACAAGAATTTCCACGAGGAGGAGCCCAGACCTGACTCGTTCCTTGAGCGTTTCTGTGGGTCTGAGCTCCAGACCGTGACGACACAGCAAGGAGATGGCAAAGGCGACAAGGACAGCGAGGGCAAGGGCAGCAAGAAGAAATGTGAA---------------------------------------------CTATTTGTCATCGCCATGCCTGTCCTCTACAACTGGTGCCTTCTGGTGGCCAGAGCCNNNTTCAGTGACCTACAGAAAGATTACTACGTAGTGTGGCTGGTGCTGGACTACTTCTCAGATGTGGTCTACATCGCAGACCTCTTCATCCGATTGCGCACAGGTTTCCTGGAGCAGGGGCTGCTGGTCAAAGATACCAAGATGTTGCGGGACAACTACATCCACACCCTGNNNTTCAAGCTGGATGTGGCTTCCATCATCCCTACAGACCTGATCTATTTTGCTGTGGGCATCCACAGCCCTGAGCTGCGCTTCAACCGCCTGCTACACTTTGCCCGCATGTTTGAGTTCTTTGACCACACTGAGACACGCACCAGCCACCCCAGCATCTTCCGCATCAGCAACCTGGTCCTCTGCATCTTGGTCATCATCCACTGGAATGCCTGCATCTACTACGCCATCTCCAAGTCCATTGGTTTTGGGGTCGACACCTGGGTTTACCCCAACATCACTGACCCTGAGTATGGCTACCTGTCTAGGGAATACATCTATTGCCTTTACTGGTCTACACTGACCCTCACCACCATTGGGGAGACACCACCCCCTGTAAAAGATGAGGAGTACCTATTTGTCATCTTTGATTTCCTGATTGGTGTCCTCATCTTTGCCACCATCGTGGGAAACGTGGGCTCCATGATCTCCGACATGAACGCCACCCGGGCTGAGTTCCAGGCCAAGATCGATGCCGTCAAACACTATACGCAGTTCCAAAAGGTCAGCAAGGAGATGGAAGTCAAGGTCATTAGGTGGTTTGACTATCTCTGGACCAATAAGAAGAGTGTGGATGAGCGGGAAGTGCTCAAGAAACCGCCATCCAAGCTGAGGGCTGAGATAGCCATCAACGTCCACCTGTCCACACTCAAGAAAGTGTGCATCTTTCCGGATTGTGAGGCTGGCCTGCTGGTGGAGCTGGTATTAAAGCTCCGTCCTCAGGTCTTCAGTCCTGGGGATTACATTTGCCGCAAGGGGGATATTGGGAAGGAGATGTACATAATCAAGGAAGGAAAATTGGCAGTGGTGGCTGATGATGGTGTCACTCAGTATGCCCTGCTCTTGGCTGGGAGTTGCTTTGGAGAGGTCAGTATTCTTAACGTTAAAGGCAGCAAAACGGGCAATCGACGCACAGCCAATATCCGAAGCCTTGGCTACTCAGATCTCTTCTGCTTGTCCAAGGATGACCTTATGGAAGCTGTGATGGAGTACCCTGATGCCAAGAGGGTCTTGGAGGAGGGAGGCTGGGAGATCTTGATGGAGGAGGGATTGCTGGATGAGAATGAGGTGGCAGTCAGCATCGAGGCAGATGTTCAGGAGAAGCTAGAACAGCTGGAAACCAACATGGAGACCTTGTACACTCGCTTTGCCTGCCTGCTGGCTGAGTACACAGGGGCCCAGCAGAAGCTCAAGCAGCGCATCATGGTTTTGGAAACCAAGATGAAGCAGGATAATGAG---GACGACTACCTGTCAGATGGAATGAATAGCCCCAAGCCAGCTGCTGCTGAGAAGCCA
Physeter_macrocephalus  ATGACAGAAAAAGCCAATGGAGTGAAGAGCTCCTCAGCCAGTAACCACAAGCATCACGCACCTCCTGCCATCAAGGTCAATGGCGAAGGTGACCACAGGGCC---AGCAACAGGCCACAGTCTGCGGCCAACGATGACACCTCCTCAGAACTACAGAGGCTGGCAGAGATGGACGCCCCCCTGCAGAGGAGGGGCGGCTTCCGCAGGATTGCCTGCCTGGTGGGGGTCATCAGAGAGTGGCCCAACAAGAGTTCCCGCGAGGAGGAGCCCAGACCTGACTCGTTCCTTGAGCGTTTCTGTGGGCCTGAGCTCCAGACCGTGACGACACAGCAAGGAGACGGCAAAGGCGACAAGGACAGCGAGGGCAAGGGCACCAAGAAGAAATGTGAACCATTATTTGTCTTGGACCCAGCTGGGGACTGGTACTACCGCTGGCTATTTGTCATTGCCATGCCTGTCCTCTACAACTGGTGCCTACTGGTGGCCAG------CTTCAGTGACCTACAGAAAGATGACTACGTAGTGTGGCTGGCGCTGGACTACTTCTCAGATGTGGTCTACGTCGCGGACCTCTTCATCCGATTGCGCACAGGTTTCCTGGAGCAGGGGCTGCTGGTCAGAGATACCGAGAAGTTGTGTGGCAGCTTGAACTGCAGGGTGNNNNNNNNNNTGGATGTGGTTGTC------------------------------------------------------------------------------------------------------------------------------------------------------------------------------NNCCACTGGAATGCCTGCATCTACTACGCCATCTCCAAGTCCATTGGTTTTGGGGTCGACACCCGGGTTTACCCCAACATCACTGACCCTGAGTATGGCTACCTGTCTAGGGAATACATCTATTGCCTTTACTGGTCTACACTGACCCTCACCACCATTGGGGAGACACCACCCCCTGTAAAAGATGAGGAGTACCTACTTGTCATCTTTGATTTCCTGATTGGTGTCCTCATCTTTGCCACCATCGTGGGAAACGTGGGCTCCATGGTCTCCAACATGAACGCCACCCGGGCTGAGTTCCAGGCCAAGATCGATGCCGTCAAACACTATATGCAGTTCCGAAAGGTCAGCAAGGAGATGGAAGCCAAGGTCATTAGGTGGTTTGACTACCTCTGGACCAATAAGAAGAGTGTGGATGAGCAGGAAGTTCTCAAGAAACTGCCAGCCAAGCTGAGGGCTGAGATAGCCATCAACGTCCACCTGTCCACGCTCAAGAAAGCGCGCATCTTTCACGACTGTGAGGCTGGCCTGCTGGTGGAGCTGGTATTAAAGCTCCGTCCTCAGGCCTTCAGTCCTGGGGGTTACATCTGCCGCAAGGGGGATATTGGGAAGGAGATGTACATAATCAAGGAAGGAAAATTGGCAGTGGTGGCTGATGATGGCGTCACTCAGTATGCCCTGCTCTCGGCTGGGAGTTGCTTTGGAGAGATCAGTATCCTTAACATTAAAGGCAGCAAAA---------------------------------NTGGCTACTCAGATCTCTTCTGCTTGTCCAGGGATGATCTTATGGAAGCTGTGACGGAGTACCCTGACGCCAAGAGGGTCTTGGAGGAGAGAGGCCGGGAGATCCTGATGAAGGAGGGATTGCTGGATGAGAATGAGGTGGCAGCCAGCATCGAGGTGGACGTGCAGGAGAAGCTAGAACAGCTGGAAACCAACATGGAGACCTGGTACACTCGCTTTGCCTGCCTGCTGGCTGAGCACACAGGGGCCCAGCAGAAGCTCAAGCAGCGCATCATGGTTTTGGAAACCAAGATGAAGCAGAACAATGAG---GACGACCACCTGTCAGATGGAGTGACTAGCCCCAAGCCAGCCGCTGCTGAGAAGCCA
Platanista_gangetica  ATGACAGAAAAAGCCAATGGAGTAAAGAGCTCCCCAGCCAATAACTACAGCCATCATGCACCTGCTGCCATCAAGGTCAATGGCGAAGATGACCACAGGACC---AGCAACAGGCAACAGTCTGCGGCCGACGATGACACCTCCTCAGAACTAGAGAGGCTGGCAGAGATGGATGTCCCCCTGCAGAGGAGGGGTGGCTTCCGCAGGATTGCCTGCCTGGTGGGGGTCATCAGAGAGTGGGCCAAC?????????????????????????????????????????????????TCTGTGGGC???????????????????????????????????????????????AAGGACAGCGAGGGCARGGSCACSAAGAAGAAATGTGAAC---TATTTGTCTTGGACCCAGCTGGGGACTGGTACTACCGCNNNCTATTTGTAATTGCCATGCCTGTCCTCTACTACTGGTGCCTGCTGGTGGCCAGAGCCTGCTTCAGTGACCTACAGAAAGATTACTACGTAGTGTGGCTGGTGCTGGACTACTTCTCA------------------GACCTCTTCATCCAATTGTGCACAGGTTTCCTGGAGCAGGGGCTGCTGGTCAAAGATACCAAGAAGTTGCGGGACAACTACATCCACACCCTGCAGTTCAAGCTGGATGTGGCTTCCATCACCCCTACAGACCTGATCTATTTTGCTGTGGGCATCCATAACCCTGRGCTGCGCTTCAACCGCCTGCTATACTTTGCCCGCATGTTTGAGTTCTTTGACCGCACTGAGACACGCACCAGCTACCCCAACATCTTCCGCATCAGCAACCTGGTCCTCTACATCTTGGTCATCATCCACTGGAATGCCTGCATCTACTACGCCATCTCCAAGTCCATTGGTTTTGGGGTCGACACCTGGGTTTACCCCAACATCACTGACCCTGAGTATGGCTACCTGTCTAGGGAATACATCTATTGCCTTTACTGGTCTACACTGACCCTCACCACCATTTGGGAGACACCGCCCCCTGTAAAAGATGAGGAGTACCTATTTGTCATCTTTGATTTCCTGATTGGCGTCCTCATCTTTGCCACCATCGTGGGAAACGTGGGCTCCATGATCTCCAACATGAACGCCACCCGGGCTGAGTACCAGGCCAAGATCGATGCCGTCAGACACTATATGCAGTTCCGAAAGGTCAGCAAGGAGATGGAAGCCAAGGTCATTAGGTGGTTTGACTACCTCTGGACCAATAAGAAGAGTGTGGATGAGCGGGAAGTTCTCAAGAAACTGCCATCCGAGCTGAGGGCTGAGATCGCCATCAACGTCCACCTGTCCACACTCAAGAAAGTGCACATCTTTCAGGATTGTGAGGCTGGCCTGCTGGTGGAGCTGGTATTAAAGCTCCGTCCTCAGGTCTTCAGTCCTGGGGATTACGTTTGCCTCAAGGGGGATATTGGGAAGGAGATGTACATAATCAAGGAAGGAAAATTGGCAGTGGTGGCTGGTGATGGTGTCACTCAGTATGCCCTGCTCTCGGCTGGGAGTTGCTTTGGAGAGATCAGTATCCTTAACATTAAAGGCAGCAAAATGGGCAATCGACGCACAGCCAGTATCCAAAGCCTTGGCTACTCAGATCTCTTCTGCTTGTCCAAGGATGATCTTATGGAAGCTGTGACGGAGTACCCTGATGCCAAGAGGGTCTTGGAGGAGAGAGGCCGGGAGATCCTGATGAAGGAGNNNTTGCTGGATGAGAATGAGGTGGCAGCCAGCATCGAGGTGGATGTGCAGGAGAAGCTAGAACAGCTGGAAACCAACATGGAGACCTTGTRCACTCGCTTTGCCTGCCTGCTGGCTGAGTACACAGGGGCCCAGCAGAAGCTCAAGCAGCGCATCATGGTTTTGGAAACCAAGATGAAGCAGAATAATGAG---GACGACTACCTGTCAGATGGAATGAATAGCCCCAAGCCAGCTGCTGCTGAGAAGCCA
Platanista_minor  ATGACAGAAAAAGCCAATGGAGTAAAGAGCTCCCCAGCCAATAACTACAGCCATCATGCACCTGCTGCCATCAAGGTCAATGGCGAAGATGACCACAGGACC---AGCAACAGGCAACAGTCTGCGGCCGACGATGACACCTCCTCAGAACTAGAGAGGCTGGCAGAGATGGATGTCCCCCTGCAGAGGAGGGGTGGCTTCCGCAGGATTGCCTGCCTGGTGGGGGTCATCAGAGAGTGGGCCAACAAGAATTTCTGCGAGGAGGAGCCCAGACCTGACTCGTTCCTTGAGCATTTCTGTGGGCCTGAGCTCCAGACCGTGACGACACAGCAAGGAGATGGCAAAGGCGACAAGGACAGCGAGGGCAAGGGCACCAAGAAGAAATGTGAAC---TATTTGTCTTGGACCCAGCTGGGGACTGGTACTACCGCNNNCTATTTGTAATTGCCATGCCTGTCCTCTACTACTGGTGCCTGCTGGTGGCCAGAGCCTGCTTCAGTGACCTACAGAAAGATTACTACGTAGTGTGGCTGGTGCTGGACTACTTCTCA------------------GACCTCTTCATCCAATTGTGCACAGGTTTCCTGGAGCAGGGGCTGCTGGTCAAAGATACCAAGAAGTTGCGGGACAACTACATCCACACCCTGCAGTTCAAGCTGGATGTGGCTTCCATCACCCCTACAGACCTGATCTATTTTGCTGTGGGCATCCATAACCCTGAGCTGCGCTTCAACCGCCTGCTATACTTTGCCTGCATGTTTGAGTTCTTTGACCGCACTGAGACACGCACCAGCTACCCCAACATCTTCCGCATCAGCAACCTGGTCCTCTACATCTTGGTCATCATCCACTGGAATGCCTGCATCTACTACGCCATCTCCAAGTCCATTGGTTTTGGGGTTGACACCTGGGTTTACCCCAACATCACTGACCCTGAGTATGGCTACCTGTCTAGGGAATACATCTATTGCCTTTACTGGTCTACACTGACCCTCACCACCATTTGGGAGACACCGCCCCCTGTAAAAGATGAGGAGTACCTATTTGTCATCTTTGATTTCCTGATTGGCGTCCTCATCTTTACCACCATCGTGGGAAACGTGGGCTCCATGATCTCCAACATGAACGCCACCCGGGCTGAGTACCAGGCCAAGATCGATGCCGTCAGACACTATATGCAGTTCCGAAAGGTCAGCAAGGAGATGGAAGCCAAGGTCATTAGGTGGTTTGACTACCTCTGGACCAATAAGAAGAGTGTGGATGAGCGGGAAGTTCTCAAGAAACTGCCATCTGAGCTGAGGGCTGAGATCGCCATCAACGTCCACCTGTCCACACTCAAGAAAGTGCACATCTTTCAGGATTGTGAGGCTGGCCTGCTGGTGGAGCTGGTATTAAAGCTCCGTCCTCAGGTCTTCAGTCCTGGGGATTACGTTTGCCTCAAGGGGGATATTGGGAAGGAGATGTACATAATCAAGGAAGGAAAATTGGCAGTGGTGGCTGGTGATGGTGTCACTCAGTATGCCCTGCTCTCGGCTGGGAGTTGCTTTGGAGAGATCAGTATCCTTAACATTAAAGGCAGCAAAATGGGCAATCGACGCACAGCCAGTATCCAAAGCCTTGGCTACTCAGATCTCTTCTGCTTGTCCAAGGATGATCTTATGGAAGCTGTGACGGAGTACCCTGATGCCAAGAGGGTCTTGGAGGAGAGAGGCCGGGAGATCCTGATGAAGGAGNNNTTGCTGGATGAGAATGAGGTGGCAGCCAGCATCGAGGTGGATGTGCAGGAGAAGCTAGAACAGCTGGAAACCAACATGGAGACCTTGTACACTCGCTTTGCCTGCCTGCTGGCTGAGTACACAGGGGCCCAGCAGAAGCTCAAGCAGCGCATCATGGTTTTGGAAACCAAGATGAAGCAGAATAATGAG---GACGACTACCTGTCAGATGGAATGAATAGCCCCAAGCCAGCTGCTGCTGAGAAGCCA
Pontoporia_blainvillei  ATGACAGAAAAAGCCAATGGAGTGAAGAGCTCCCTAGCCAATAACCACAACCATCATGCACCTCCTGCCATCANNNNNNNNNNNNNNNNNNNNNNNNNNNNN---NNNNNNNNGCCACAGTCTGCGGCCGAAGATGACACCTCCTCAGAACTACAGAGGCTGGCAGAGATGGATGCCCCCCTGCAGAGGAGGGGTGGCTTCCGCAGGATTGCCTGCCTGGTGGGGGTCATCAGAGAGTGGGCCAACAAGAACTTCCGCGAGGAGGAGCCCAGACCTGACTCGTTCCTTGAGCGTTTCTGTGGGTCTGAGCTCCAGACCGTGAAGACACAGCAAGGAGGTGGCAAAGGTGACAAGGACAGCGAGGGCAAGGGCAGCAAGAAGAAATGTGAAC---TATTTGTCTTGGACCCAGCTGGGGACTGGTAC------TGGCTATTTGTCATTGCCATGCCCGTCCTCTACAACTGGTGCCTTCTGGTGGCCAGAGCCTGCTTCAGTGACCTACAGAAAGATTACTACACAGTGTGGCTGGTGCTGGACTACTTCTCAGATGTGGTCTACATCACAGACCTCTTCACCCGATTGCACACAGGTTTCCTGGAGCAGGGGCTGCTGGTCAAAGATACCAAGAAGTTGTGGGACAACTACATCCACACCCTGCAGTTCAAGCTGGATGTGGCTTCCATCATCCCTACAGACCTGATCTATTTTGCTGTGGGCATCCACAGCCCTGAGCTGCGCTTCAACCGCCTGCTACACTTTGCCCACATGTTTGAGTTCTTTGACCGCACTGAGACATGCACCAGCCACCCCGACATCTTCCACATCAGCAGCCTGGTCCTCTACATCTTTGTCATCATCCACTGGAATGCCTGCATCTACTACGCCATCTCCAAGTCCATTGGTTTTGGGCTCGACACCTGGGTTTACCCCAACATCACTGACCCTGAGCATGGCCACCTGTCTAGGNNNTACATCTATTGCCTTTACTGGTCTGCACTGACCCTCACCACCATTTGGGAGACACCACCCCCTGTAAAAGATAAGGAGTACCTATTTGTCATCTTTGATTTCCTGATTGCTGTCCTCATCTTTGCCACCATCGTGGGAAACGTGGGCTCCATGACCTCCAACATGAACGCCACCCGCGCTGAGTTCCAGGCCAAGATCGATGCCGTCAAACACTATATGCAGTTCCGAAAGTTCAGCAAGGAGATGGAAGCCAAGGTCATTAGGTGGTTTGACTACCTCTGCACCAATAAGAAGAGTGTGGGTGAGCAGGAAGTTCTCAAGAAACTGCCATCCAAGCTGAGGGCTGAGATAGCCATCAATGTCCACCTGTCCACACTCAAGAAAGTGTGCATCTTTCAGGATTGTGAGGCTGGCCTTCTGGTGGAGCTGGTATTAAAGCTCCGTCCTCAGGTCTTCAGTCCTGGGGATTACATTTGCCACAAAAGGAATATTGGGAAGGAGATGTACATAATCAAGGAAGGAAAATTGGCAGTGGTGGCTGATGATGGTGTCACTCAGTATGCCCTGCTCTTGGCTGGGAGTTGCTTTGGAGAGATCAGTATTCTTAACATTAAAGGCAGCAAAATGGGCAATCGATGCACAGCCAATATCNNNAGCCTTGGCTACTCAGATCTCTTCTGCTTGTCCAAGGATGATCTTATGGAAGCTGTGACAGAGTACCCTGATGCCAAGAGGGTCTTGGAGGAGAGAGGCCGGGAGATCCTGATGAAGGAGGGATTGCTGGATGAGAATGAGGTGGCAGCCAGCATCGAGGTGGATGTGCAGGAGAAGCTAGAACAGCTGGAAACCAACATGGAGACCTTGTACACTTGCTTTGCCTGCCTGCTGGCTGAGTACACAGGGGCCCAGCAGAAGCTCAAGCAGTGCATCATGGTTTTGGAAACCAAGATGAAGCAGAATAATGAG---GACGACTACCTGTCAGATGGAATGAATAGCCCCAGGCCAGCTGCTGCTGAGAAGCCA
Pseudorca_crassidens  ATGACAGAAAAAGCCAATGGAGTGAAGAGCTCCCTAGCCAATAACCACAGCCATCATGCACCTCCTGCCATCAAGGTCAATGGCGAAGATGACCACAGGACC---AGCAACAGGCCACAGTCTGCGGCCGACGATGACACCTCCTCACAACTACAGAGG---------------------CTGCAGAGGAGGGGTGGCTTCTGCAGGATTGCCTGCCTCGTGGGGGTCATCAGAGAGTGGGCCAACAAGAATTTCCACGAGGAGGAGCCCAGACCTGACTCGTTCCTTGAGCGTTTCTGTGGCCCTGAGCTCCAGACCGTGACGACACAGCAAGGAGATGGCAAAGGCGACAAGGACAGCGAGGGCAAGGGCAGCAAGAAGAAATGTGAAC---TATTTGTCTTGGACCCAGCTGGGGACTGGTACTACCACNNNCTATTTGTCATCACCATGCCTGTCCTCTACAGCTGGTGCCTTCTGGTGGCCAGAGCCT------GTGACCTACAGAAAGATTACTGCATAGTATGGCTGGTGCTGGACTACTTCTCAGATGTGGTCTACATCGCAGACCTCTTCATCCGATTGCGCACAGGTTTCCTGGAGCAGGGGCTGCTGGTCAAAGATACCAAGATGTTGCGGGACAACTACATCCACACCCTGCAGTTCAAGCTGGATGTGGCTTCCATCATCCCTACAGACCTGATCTATTTTGCTGTGGGCATCCACAGACCTGAGCTGCGCTTCAACCGCCTGCTACACTTTGCCCGGATGTTTGAGTTCTTTGACCGCACTGAGACACGCACCAGCCACCACAACATCTTCCACATCAGCAACCTGGTCCTCTACATCTTGGTCATCATCTGCTGGAATGCCTGCATCTACTACGCCATCTCCAAGTCCATTGGTTTTGGGGTCGACACCTGGGTTTACTCCAACATCATTGACCCTGAGTATGGCTACCTGTCTAGGGAATGCATCTATTGCCTTTACTGGTCTACACTGACCCTCACCACCATTGGGGTGACACCACCCCCCGTAAAAGATGAGGAGTACCTATTTGTCATCTTTGATTTCCCGATTGGTGTCCTCATCTTTGCCACCATCGTGGGTAACGTGGGCTCCATGATCTCCAACATGAACGCCACCCGGGCTGAGTTCCAGGCCAAGATCGATGCCGTCAAACACTATATGCAGTTCCAAAAGGTCAGCAAGGAGATGGAAGCCAAGGTCATTAGGTGGTTTGACTACCTCTGGACCAATAAGAAGAGTGTGGATGAGCGGGAAGTTCTCAAGAAGCTGCCATACAAGCTGAGGGCTGAGATAGCCATCAACGTCCACCTGTTCACACTCAAGAAAGTGTGCATCTTTCAGGATTGTGAGGCTGGCCTGCTGGTGGAGCTGGTATTAAAGCTCCATCCTCAGGTCTTCAGTCCTGGGGATTACNNNNNNNNNNAAGGGGGTATTGGGAAGGAGATGTACATAATCAAGGAAGGAAAATTGGCAGTGGTGGCTGATGATGGTGTCACTCAGTATGCCCTGCTCTTGGCTGGGAGTTGCTTTGGAGAGATCAGTATTCTTAACATTAAAGGCAGCAAAACGGGCAATCGACGCACAGCCAATATCCGAAGCCTTGGCTACTCAGATCTCTTCTGCTTGTCCAAGGATGATCTTATGGAAGCTGTGACGGAGTACCCTGATGCCAAGAGGGTCTTGGAGGAGAGAGGCCGGGAGATCTTGATGAAGGAGGGATTGCTGGATGAGAATGAGGTGGCAGCCAGCATCGAGGTGGATGTGCAGAAGAAGCTAGAACAGCTGGAAACCAACATGGAGACCTTGTACACTCGCTTTCCCTGCCTGCTGGCTGAGTACCCAGGGGCCCAGCAGAAGCTCAGGCAGCGCATCATGGTTTTGGAAACCAAGATGAAGCAGAATAATGAG---GATGACTACCTGTCAGATGGAATGAATAGCCCCAAGCCAGCTGCTGCTGAGAAGCCA
Sagmatias_obliquidens  ATGACAGAAAAAGCCAATGGAGTGAAGAGCTCCCTAGCCAATAACCACAGCCATCATGCACCTCCTGCCATCAAGGTCAATGGCGAAGATGACCACAGGACC---AGCAACAGGCCACAGTCTGCGGCCGACGATGACACCTCCTCACAACTACAGAGG---------------------CTGCAGAGGAGGGGTGGCTTCTGCAGGATTGCCTGCCTCGTGGGGGTCATCAGAGAGTGGGCCAACAAGAATTTCCACGAGAAGGAGCCCAGACCTGACTCGTTCCTTGAGCGTTTCTGTGGGCCTGAGCTCCAGACCGTGACGACACAGCAAGGAGATGGCAAAGGCGACAAGGACAGCGAGGGCAAGGGCAGCAAGAAGAAATGTGAAC---TATTTGTCTTGGGCCCAGCTGGGGACTGGTACTACCACNNNCTATTTGTCATCGCCATGCCTGTCCTCTACAGCTGGTGCCTTCTGGTGGCCAGAGCCT------GTGACCTACAGAAAGATTACTGCATAGTATGGCTGGTGCTGGACTACTTCTCAGATGTGGTCTACATCGCAGACCTCTTCATCNNNTTGCGCACAGGTTTCCTGGAGCAGGGGCTGCTGGTCAAAGATACCAAGATGTTGCGGGACAACTACATCCACACCCTGCAGTTCAAGCTGGATGTGGCTTCCATCATCCCTACAGACCTGATCTATTTTGCTGTGGGCATCCACAGACCTGAGCTGCGCTTCAACCGCCTGCTACACTTTGCCCGGATGTTTGAGTTCTTTGACCGCACTGAGACACACACCAGCCACCACAACATCTTCCACATCAGCAACCTGGTCCTCTACATCTTGGTCATCATCTGCTGGAATGCCTGCATCTACTACGCCATCTCCAAGTCCATTGGTTTTGGGGTCGACACCTGGGTTTACTCCAACATCATTGACCCTGAGTATGGCTACCTGTCTAGGGAATGCATCTATTGCCTTTACTGGTCTACACTGACCCTCACCACCATTGGGGTGACACCACCCCCCGTAAAAGATGAGGAGTACCTATTTGTCATCTTTGATTTCCCGATTGGTGTCCTCATCTTTGCCACCATCGTGGGTAACGTGGGCTCCATGATCTCCAACATGAACGCCACCCGGGCTGAGTTCCAGGCCAAGATCGATGCCGTCAAACACTATATGCAGTTCCAAAAGGTCAGCAAGGAGATGGAAGCCAAGGTCATTAGGTGGTTTGACTACCTCTGGACCAAAAGGAAGAGTGTGGATGAGCGGGAAGTTCTCAAGAAGCTGCCATCCAAGCTGAGGGCTGAGATAGCCATCAACGTCCACCTGTTCACACTCAAGAAAGTGTGCATCTTTCAGGATTGTGAGGCTGGCCTGCTGGTGGAGCTGGTATTAAAGCTCCATCCTCAGGTCTTCAGTCCTGGGGATTACNNNNNNNNNNAAGGGGGTATTGGGAAGGAGATGTACATAATCAAGGAAGGAAAATTGGCAGTGGTGGCTGATGATGGTGTCACTCAGTATGCCCTGCTCTTGGCTGGGAGTTGCTTTGGAGAGATCAGTATTCTTAACATTAAAGGCAGCAAAACGGGCAATCGACGCACAGCCAATATCCGAAGCCTTGGCTACTCAGATCTCTTCTGCTTGTCCAAGGATGATCTTATGGAAGCTGTGACGGAGTACCCTGATGCCAAGAGGGTCTTGGAGGAGAGAGGCCGGGAGATCTTGATGAAGGAGGGATTGCTGGATGAGAATGAGGTGGCAGCCAGCATCGAGGCGGATGTGCAGAAGAAGCTAGAACAGCTGGAAACCAACATGGAGACCTTGTACACTCGCTTTCCCTGCCTGCTGGCTGAGTACCCAGGGGCCCAGCAGAAGCTCAGGCAGCGCATCATGGTTTTGGAAACCAAGATGAAGCAGAATAATGAG---GATGACTACCTGTCAGATGGAATGAATAGCCCCAAGCCAGCTGCTGCTGAGAAGCCA
Sagmatias_obscurus  ATGACAGAAAAAGCCAATGGAGTGAAGAGCTCCCTAGCCAATAACCACAGCCATCATGCACCTCCTGCCATCAAGGTCAATGGCGAAGATGACCACAGGACC---AGCAACAGGCCACAGTCTGCGGCCGACGATGACACCTCCTCACAACTACAGAGG---------------------CTGCAGAGGAGGGGTGGCTTCTGCAGGATTGCCTGCCTCGTGGGGGTCATCAGAGAGTGGGCCAACAAGAATTTCCACGAGGAGGAGCCCAGACCTGACTCGTTCCTTGAGCGTTTCTGTGGGCCTGAGCTCCAGACCGTGACGACACAGCAAGGAGATGGCAAAGGCGACAAGGACAGCGAGGGCAAGGGCAGCAAGAAGAAATGTGAAC---TATTTGTCTTGGGCCCAGCTGGGGACTGGTACTACCACNNNCTATTTGTCATCGCCATGCCTGTCCTCTACAGCTGGTGCCTTCTGGTGGCCAGAGCCT------GTGACCTACAGAAAGATTACTGCATAGTATGGCTGGTGCTGGACTACTTCTCAGATGTGGTCTACATCGCAGACCTCTTCATCNNNTTGCGCACAGGTTTCCTGGAGCAGGGGCTGCTGGTCAAAGATACCAAGATGTTGCGGGACAACTACATCCACACCCTGCAGTTCAAGCTGGATGTGGCTTCCATCATCCCTACAGACCTGATCTATTTTGCTGTGGGCATCCACAGACCTGAGCTGCGCTTCAACCGCCTGCTACACTTTGCCCGGATGTTTGAGTTCTTTGACCGCACTGAGACACACACCAGCCACCACAACATCTTCCACATCAGCAACCTGGTCCTCTACATCTTGGTCATCATCTGCTGGAATGCCTGCATCTACTACGCCATCTCCAAGTCCATTGGTTTTGGGGTCGACACCTGGGTTTACTCCAACATCATTGACCCTGAGTATGGCTACCTGTCTAGGGAATGCATCTATTGCCTTTACTGGTCTACACTGACCCTCACCACCATTGGGGTGACACCACCCCCCGTAAAAGATGAGGAGTACCTATTTGTCATCTTTGATTTCCCGATTGGTGTCCTCATCTTTGCCACCATCGTGGGTAACGTGGGCTCCATGATCTCCAACATGAACGCCACCCGGGCTGAGTTCCAGGCCAAGATCGATGCCGTCAAACACTATATGCAGTTCCAAAAGGTCAGCAAGGAGATGGAAGCCAAGGTCATTAGGTGGTTTGACTACCTCTGGACCAAAAGGAAGAGTGTGGATGAGCGGGAAGTTCTCAAGAAGCTGCCATCCAAGCTGAGGGCTGAGATAGCCATCAACGTCCACCTGTTCACACTCAAGAAAGTGTGCATCTTTCAGGATTGTGAGGCTGGCCTGCTGGTGGAGCTGGTATTAAAGCTCCATCCTCAGGTCTTCAGTCCTGGGGATTACNNNNNNNNNNAAGGGGGTATTGGGAAGGAGATGTACATAATCAAGGAAGGAAAATTGGCAGTGGTGGCTGATGATGGTGTCACTCAGTATGCCCTGCTCTTGGCTGGGAGTTGCTTTGGAGAGATCAGTATTCTTAACATTAAAGGCAGCAAAACGGGCAATCAACGCACAGCCAATATCCGAAGCCTTGGCTACTCAGATCTCTTCTGCTTGTCCAAGGATGATCTTATGGAAGCTGTGACGGAGTACCCTGATGCCAAGAGGGTCTTGGAGGAGAGAGGCCGGGAGATCTTGATGAAGGAGGGATTGCTGGATGAGAATGAGGTGGCAGCCAGCATCGAGGCGGATGTGCAGAAGAAGCTAGAACAGCTGGAAACCAACATGGAGACCTTGTACACTCGCTTTCCCTGCCTGCTGGCTGAGTACCCAGGGGCCCAGCAGAAGCTCAGGCAGCGCATCATGGTTTTGGAAACCAAGATGAAGCAGAATAATGAG---GATGACTACCTGTCAGATGGAATGAATAGCCCCAAGCCAGCTGCTGCTGAGAAGCCA
Sousa_chinensis  ATGACAGAAAAAGCCAATGGAGTGAAGAGCTCCCTAGCCAATAACCACAGCCATCATGCACCTCCTGCCATCAAGGTCAATGGCGAAGATGACCACAGGACC---AGCAACAGGCCACAGTCTGCGGCCGACGATGACACCTCCTCACAACTACAGAGG---------------------CTGCAGAGGAGGGGTGGCTTCTGCAGGATTGCCTGCCTGGTGGGGGTCATCAGAGAGTGGGCCAACAAGAATTTCCATGAGGAGGAGCCCAGACCTGACTCGTTCCTTGAGCGTTTCTGTGGGCCTGAGCTCCAGACCGTGACGACACAGCAAGGAGATGGCAAAGGGGACAAGGACAGCGAGGGCAAGGGCAGCAAGAAGAAATGTGAAC---TATTTGTCTTGGACCCAGCTGGGGACTGGTACTACCGCNNNCTATTTGTCATCTCCATGCCTGTCCTCTACAGCTGGTGCCTTCTGGTGGCCAGAGCCNNNTTCAGTGACCTACAGAAAGATTACTACATAGTGTGGCTGATGCTGGACTACTTCTCAGATGTGGTCTGCATCGCAGACCTCTTCATCCGATTGCGCACAGGTTTCCTGGAGCAGGGGCTGCTGGTCAAAGATACCAAGATGTTGCAGGACAACTACATCCACACCCTGCAGTTCAAGCTGGATGTGGCTTCCATCATCCCTACAGACCTGATCTATTTTGCTGTGGGCATCCACAGACCTGAGCTGCGCTTCAACCGCCTGCTACACTTTGCCTGGATGTTTGAGTTCTTTGACCGCACTGAGACACGCACCAGCCACCACAACATCTTCCACATCAGCAACCTGGTCCTCTACATCTTGGTCATCATCTGCTGGAATGCCTGCATCTACTACGCCATCTCCAAGTCCATTGGTTTTGGGGTCGACACCTGGGTTTACTCCAACATCATTGACCCTGAGTATGGCTACCTGTCTAGGGAATGCATCTATTGCCTTTACTGGTCTACACTGACCCTCACCACCATTGGGGTGACACCACCCCCCGTAAAAGATGAGGAGTACCTATTTGTCATCTTTGATTTCCCGATTGGTGTCCTCATCTTTGCCACCATCGTGGGTAACGTGGGCTCCATGATCTCCAACATGAACGCCACCCGGGCTGAGTTCCAGGCCAAGATCGATGCCGTCAAACACTATATGCAGTTCCAAAAGGTCAGCAAGGAGATGGAAGCCAAGGTCATTAGGTGGTTTGACTACCTCTGGACCAATAAGAAGAGTGTGGATGAGCGGGAAGTTCTCAAGAAGCTGCCATCCAAGCTGAGGGCTGAGATAGCCATCAACGTCCACCTGTCCACACTCAAGAAAGTGTGCATCTTTCAGGATTGTGAGGCTGGCCTGCTGGTGGAGCTGGTATTAAAGCTCCATCCTCAGGTCTTCAGTCCTGGGGATTACNNNNNNNNNNAAGGGGGTATTGGGAAGGAGATGTACATAATCAAGGAAGGAAAATTGGCAGTGGTGGCTGATGATGGTGTCACTCAGTATGCCCTGCTCTTGGCTGGGAGTTGCTTTGGAGAGATCAGTATTCTTAACATTAAAAGCAGCAAAACGGGCAATCGACGCACAGCCAATATCCGAAGCCTTGGCTACTCAGATCTCTTCTGCTTGTCCAAGGATGATCTTATGGAAGCTGTGATGGAGTACCCTGATGCCAAGAGGGTCTTGGAGGAGAGAGGCCGGGAGATCTTGATGAAGGAGGGATTGCTGGATGAGAATGAGGTGGCAGCCAGCATCGAGGCGGATGTGCAGAAGAAGCTAGAACAGCTGGAAACCAACATGGAGACCTTGTACACTCGCTTTCCCTGCCTGCTGGCTGAGTACCCAGGGGCCCAGCAGAAGCTCAGGCAGCGCATCATGGTTTTGGAAACCAAGATGAAGCAGAATAATGAG---GATGACTACCTGTCAGATGGAATGAATAGCCCCAAGCCAGCTGCTGCTGAGAAGCCA
Stenella_attenuata  ATGACAGAAAAAGCCAATGGAGTGAAGAGCTCCCTAGCCAATAACCACAGCCATCATGCACCTCCTGCCATCAAGGTCAATGGCGAAGATGACCACAGGACC---AGCAACAGGCCACAGTCTGCGGCCGACGATGACACCTCCTCACAACTACAGAGG---------------------CTGCAGAGGAGGGGTGGCTTCTGCAGGATTGCCNNNTTCGTGGGGGTCATCAGAGAGTGGGCCAACAAGAATTTCCACGAGGAGGAGCCCAGACCTGACTCGTTCCTTGAGCGTTTCTGTGGGCCTGAGCTCCAGACCGTGACGACACAGCAAGGAGATGGCAAAGGCGACAAGGACAGCGAGGGCAAGGGCAGCAAGAAGAAATGTGAAC---TATTTGTCTTGGACCCAGCTGGGGACTGGTACTACCGCNNNCTATTTGTCATCTCCATGCCTGTCCTCTACAGCTGGTGCCTTCTGGTGGCCAGAGCCNNNTTCAGTGACCTACAGAAAGATTACTACATAGTGTGGCTGATGCTGGACTACTTCTCAGATGTGGTCTGCATCGCAGACCTCTTCATCCGATTGCGCACAGGTTTCCTGGAGCAGGGGCTGCTGGTCAAAGATACCAAGATGTTGCAGGACAACTACATCCACACCCTGCAGTTCAAGCTGGATGTGGCTTCCATCATCCCTACAGACCTGATCTATTTTGCTGTGGGCATCCACAGACCTGAGCTGCGCTTCAACCGCCTGCTACACTTTGCCTGGATGTTTGAGTTCTTTGACCGCACTGAGACACGCACCAGCCACCACAACATCTTCCACATCAGCAACCTGGTCCTCTACATCTTGGTCATCATCTGCTGGAATGCCTGCATCTACTACGCCATCTCCAAGTCCATTGGTTTTGGGGTCGACACCTGGGTTTACTCCAACATCATTGACCCTGAGTATGGCTACCTGTCTAGGGAATGCATCTATTGCCTTTACTGGTCTACACTGACCCTCACCACCATTGGGGTGACACCACCCCCCGTAAAAGATGAGGAGTACCTATTTGTCATCTTTGATTTCCCGATTGGTGTCCTCATCTTTGCCACCATCGTGGGTAACGTGGGCTCCATGATCTCCAACATGAACGCCACCCGGGCTGAGTTCCAGGCCAAGATCGATGCCGTCAAACACTATATGCAGTTCCAAAAGGTCAGCAAGGAGATGGAAGCCAAGGTCATTAGGTGGTTTGACTACCTCTGGACCAATAAGAAGAGTGTGGATGAGCGGGAAGTTCTCAAGAAGCTGCCATCCAAGCTGAGGGCTGAGATAGCCATCAACGTCCACCTGTTCACACTCAAGAAAGTGTGCATCTTTCAGGATTGTGAGGCTGGCCTGCTGGTGGAGCTGGTATTAAAGCTCCATCCTCAGGTCTTCAGTCCTGGGGATTACNNNNNNNNNNAAGGGGGTATTGGGAAGGAGATGTACATAATCAAGGAAGGAAAATTGGCAGTGGTGGCTGATGATGGTGTCACTCAGTATGCCCTGCTCTTGGCTGGGAGTTGCTTTGGAGAGATCAGTATTCTTAACATTAAAGGCAGCAAGACGGGCAATCGACGCACAGCCAATATCCGAAGCCTTGGCTACTCAGATCTCTTCTGCTTGTCCAAGGATGATCTTATGGAAGCTGTGACGGAGTACCCTGATGCCAAGAGGGTCTTGGAGGAGAGAGGCCGGGAGATCTTGATGAAGGAGGGATTGCTGGATGAGAATGAGGTGGCAGCCAGCATCGAGGCGGATGTGCAGAAGAAGCTAGAACAGCTGGAAACCAACATGGAGACCTTGTACACTCGCTTTCCCTGCCTGCTGGCTGAGTACCCAGGGGCCCAGCAGAAGCTCAGGCAGCGCATCATGGTTTTGGAAACCAAGATGAAGCAGAATAATGAG---GATGACTACCTGTCAGATGGAATGAATAGCCCCAAGCCAGCTGCTGCTGAGAAGCCA
Stenella_clymene  ATGACAGAAAAAGCCAATGGAGTGAAGAGCTCCCTAGCCAATAACCACAGCCATCATGCACCTCCTGCCATCAAGGTCAATGGCGAAGATGACCACAGGACC---AGCAACAGGCCACAGTCTGCGGCCGACGATGACACCTCCTCACAACTACAGAGG---------------------CTGCAGAGGAGGGGTGGCTTCTGCAGGATTGCCNNNTTCGTGGGGGTCATCAGAGAGTGGGCCAACAAGAATTTCCACGAGGAGGAGCCCAGACCTGACTCGTTCCTTGAGCGTTTCTGTGGGCCTGAGCTCCAGACCGTGACGACACAGCAAGGAGATGGCAAAGGCGACAAGGACAGCGAGGGCAAGGGCAGCAAGAAGAAATGTGAAC---TATTTGTCTTGGACCCAGCTGGGGACTGGTACTACCACNNNCTATTTGTCATCGCCATGCCTGTCCTCTACAGCTGGTGCCTTCTGGTGGCCAGAGCCNNNTTCAGTGACCTACAGAAAGATTACTACATAGTGTGGCTGATGCTGGACTACTTCTCAGATGTGGTCTGCATCGCAGACCTCTTCATCCGATTGCGCACAGGTTTCCTGGAGCAGGGGCTGCTGGTCAAAGATACTAAGATGTTGCAGGACAACTACATCCACACCCTGCAGTTCAAGCTGGATGTGGCTTCCATCATCCCTACAGACCTGATCTATTTTGCTGTGGGCATCCACAGACCTGAGCTGCGCTTCAACCGCCTGCTACACTTTGCCTGGATGTTTGAGTTCTTTGACCGCACTGAGACACGCACCAGCCACCACAACATCTTCCACATCAGCAACCTGGTCCTCTACATCTTGGTCATCATCTGCTGGAATGCCTGCATCTACTACGCCATCTCCAAGTCCATTGGTTTTGGGGTCGACACCTGGGTTTACTCCAACATCATTGACCCTGAGTATGGCTACCTGTCTAGGGAATGCATCTATTGCCTTTACTGGTCTACACTGACCCTCACCACCATTGGGGTGACACCACCCCCCGTAAAAGATGAGGAGTACCTATTTGTCATCTTTGATTTCCCGATTGGTGTCCTCATCTTTGCCACCATCGTGGGTAACGTGGGCTCCATGATCTCCAACATGAACGCCACCCGGGCTGAGTTCCAGGCCAAGATCGATGCCGTCAAACACTATATGCAGTTCCAAAAGGTCAGCAAGGAGATGGAAGCCAAGGTCATTAGGTGGTTTGACTACCTCTGGACCAATAAGAAGAGTGTGGATGAGCGGGAAGTTCTCAAGAAGCTGCCATCCAAGCTGAGGGCTGAGATAGCCATCAACGTCCACCTGTTCACACTCAAGAAAGTGTGCATCTTTCAGGATTGTGAGGCTGGCCTGCTGGTGGAGCTGGTATTAAAGCTCCATCCTCAGGTCTTCAGTCCTGGGGATTACNNNNNNNNNNAAGGGGGTATTGGGAAGGAGATGTACATAATCAAGGAAGGAAAATTGGCAGTGGTGGCTGATGATGGTGTCACTCAGTATGCCCTGCTCTTGGCTGGGAGTTGCTTTGGAGAGATCAGTATTCTTAACATTAAAGGCAGCAAGACGGGCAATCGACGCACAGCCAATATCCGAAGCCTTGGCTACTCAGATCTCTTCTGCTTGTCCAAGGATGATCTTATGGAAGCTGTGACGGAGTACCCTGATGCCAAGAGGGTCTTGGAGGAGAGAGGCCGGGAGATCTTGATGAAGGAGGGATTGCTGGATGAGAATGAGGTGGCAGCCAGCATCGAGGCGGATGTGCAGAAGAAGCTTGAACAGCTGGAAACCAACATGGAGACCTTGTACACTCGCTTTCCCTGCCTGCTGGCTGAGTACCCAGGGGCCCAGCAGAAGCTCAGGCAGCGCATCATGGTTTTGGAAACCAAGATGAAGCAGAATAATGAG---GATGACTACCTGTCAGATGGAATGAATAGCCCCAAGCCAGCTGCTGCTGAGAAGCCA
Stenella_coeruleoalba  ATGACAGAAAAAGCCAATGGAGTGAAGAGCTCCCTAGCCAATAACCACAGCCATCATGCACCTCCTGCCATCAAGGTCAATGGCGAAGATGACCACAGGACC---AGCAACAGGCCACAGTCTGCAGCCGACGATGACACCTCCTCACAACTACAGAGG---------------------CTGCAGAGGAGGGGTGGCTTCTGCAGGATTGCCNNNTTCGTGGGGGTCATCAGAGAGTGGGCCAACAAGAATTTCCACGAGGAGGAGCCCAGACCTGACTCGTTCCTTGAGCGTTTCTGTGGGCCTGAGCTCCAGACCGTGACGACACAGCAAGGAGATGGCAAAGGCGACAAGGACAGCGAGGGCAAGGGCAGCAAGAAGAAATGTGAAC---TATTTGTCTTGGACCCAGCTGGGGACTGGTACTACCACNNNCTATTTGTCATCGCCATGCCTGTCCTCTACAGCTGGTGCCTTCTGGTGGCCAGAGCCT------GTGACCTACAGAAAGATTACTGCATAGTATGGCTGGTGCTGGACTACTTCTCAGATGTGGTCTACATCGCAGACCTCTTCATCCGATTGCGCACAGGTTTCCTGGAGCAGGGGCTGCTGGTCAAAGATACCAAGATGTTGCGGGACAACTACATCCACACCCTGCAGTTCAAGCTGGATGTGGCTTCCATCATCCCTACAGACCTGATCTATTTTGCTGTGGGCATCCACAGACCTGAGCTGCGCTTCAACCGCCTGCTACACTTTGCCCGGATGTTTGAGTTCTTTGACCGCACTGAGACACGCACCAGCCACCACAACATCTTCCACATCAGCAACCTGGTCCTCTACATCTTGGTCATCATCTGCTGGAATGCCTGCATCTACTACGCCATCTCCAAGTCCATTGGTTTTGGGGTCGACACCTGGGTTTACTCCAACATCATTGACCCTGAGTATGGCTACCTGTCTAGGGAATGCATCTATTGCCTTTACTGGTCTACACTGACCCTCACCACCATTGGGGTGACACCACCCCCCGTAAGAGATGAGGAGTACCTATTTGTCATCTTTGATTTCCCGATTGGTGTCCTCATCTTTGCCACCATCGTGGGTAACGTGGGCTCCATGATCTCCAACATGAACGCCACCCGGGCTGAGTTCCAGGCCAAGATCGATGCCGTCAAACACTATATGCAGTTCCAAAAGGTCAGCAAGGAGATGGAAGCCAAGGTCATTAGGTGGTTTGACTACCTCTGGACCAATAAGAAGAGTGTGGATGAGCGGGAAGTTCTCAAGAAGCTGCCATCCAAGCTGAGGGCTGAGATAGCCATCAACGTCCACCTGTCCACACTCAAGAAAGTGTGCATCTTTCAGGATTGTGAGGCTGGCCTGCTGGTGGAGCTGGTATTAAAGCTCCATCCTCAGGTCTTCAGTCCTGGGGATTACNNNNNNNNNNAAGGGGGTATTGGGAAGGAGATGTACATAATCAAGGAAGGAAAATTGGCAGTGGTGGCTGATGATGGTGTCACTCAGTATGCCCTGCTCTTGGCTGGGAGTTGCTTTGGAGAGATCAGTATTCTTAACATTAAAAGCAGCAAAACGGGCAATCGACGCACAGCCAATATCCGAAGCCTTGGCTACTCAGATCTCTTCTGCTTGTCCAAGGATGATCTTATGGAAGCTGTGACGGAGTACCCTGATGCCAAGAGGGTCTTGGAGGAGAGAGGCCGGGAGATCTTGATGAAGGAGGGATTGCTGGATGAGAATGAGGTGGCAGCCAGCATCGAGGCGGATGTGCAGAAGAAGCTAGAACAGCTGGAAACCAACATGGAGACCTTGTACACTCGCTTTCCCTGCCTGCTGGCTGAGTACCCAGGGGCCCAGCAGAAGCTCAGGCAGCGCATCATGGTTTTGGAAACCAAGATGAAGCAGAATAATGAG---GATGACTACCTGTCAGATGGAATGAATAGCCCCAAGCCAGCTGCTGCTGAGAAGCCA
Stenella_frontalis  ATGACAGAAAAAGCCAATGGAGTGAAGAGCTCCCTAGCCAATAACCACAGCCATCATGCACCTCCTGCCATCAAGGTCAATGGCGAAGATGACCACAGGACC---AGCAACAGGCCACAGTCTGCGGCCGACGATGACACCTCCTCACAACTACAGAGG---------------------CTGCAGAGGAGGGGTGGCTTCTGCAGGATTGCCNNNTTCGTGGGGGTCATCAGAGAGTGGGCCAACAAGAATTTCCACGAGGAGGAGCCCAGACCTGACTCGTTCCTTGAGCGTTTCTGTGGGCCTGAGCTCCAGACCGTGACGACACAGCAAGGAGATGGCAAAGGCGACAAGGACAGCGAGGGCAAGGGCAGCAAGAAGAAATGTGAAC---TATTTGTCTTGGACCCAGCTGGGGACTGGTACTACCGCNNNCTATTTGTCATCTCCATGCCTGTCCTCTACAGCTGGTGCCTTCTGGTGGCCAGAGCCNNNTTCAGTGACCTACAGAAAGATTACTACATAGTGTGGCTGATGCTGGACTACTTCTCAGATGTGGTCTGCATCGCAGACCTCTTCATCCGATTGCGCACAGGTTTCCTGGAGCAGGGGCTGCTGGTCAAAGATACCAAGATGTTGCAGGACAACTACATCCACACCCTGCAGTTCAAGCTGGATGTGGCTTCCATCATCCCTACAGACCTGATCTATTTTGCTGTGGGCATCCACAGACCTGAGCTGCGCTTCAACCGCCTGCTACACTTTGCCTGGATGTTTGAGTTCTTTGACCGCACTGAGACACGCACCAGCCACCACAACATCTTCCACATCAGCAACCTGGTCCTCTACATCTTGGTCATCATCTGCTGGAATGCCTGCATCTACTACGCCATCTCCAAGTCCATTGGTTTTGGGGTCGACACCTGGGTTTACTCCAACATCATTGACCCTGAGTATGGCTACCTGTCTAGGGAATGCATCTATTGCCTTTACTGGTCTACACTGACCCTCACCACCATTGGGGTGACACCACCCCCCGTAAAAGATGAGGAGTACCTATTTGTCATCTTTGATTTCCCGATTGGTGTCCTCATCTTTGCCACCATCGTGGGTAACGTGGGCTCCATGATCTCCAACATGAACGCCACCCGGGCTGAGTTCCAGGCCAAGATCGATGCCGTCAAACACTATATGCAGTTCCAAAAGGTCAGCAAGGAGATGGAAGCCAAGGTCATTAGGTGGTTTGACTACCTCTGGACCAATAAGAAGAGTGTGGATGAGTGGGAAGTTCTCAAGAAGCTGCCATCCAAGCTGAGGGCTGAGATAGCCATCAACGTCCACCTGTTCACACTCAAGAAAGTGTGCATCTTTCAGGATTGTGAGGCTGGCCTGCTGGTGGAGCTGGTATTAAAGCTCCATCCTCAGGTCTTCAGTCCTGGGGATTACNNNNNNNNNNAAGGGGGTATTGGGAAGGAGATGTACATAATCAAGGAAGGAAAATTGGCAGTGGTGGCTGATGATGGTGTCACTCAGTATGCCCTGCTCTTGGCTGGGAGTTGCTTTGGAGAGATCAGTATTCTTAACATTAAAGGCAGCAAGACGGGCAATCGACGCACAGCCAATATCNNNAGCCTTGGCTACTCAGATCTCTTCTGCTTGTCCAAGGATGATCTTATGGAAGCTGTGATGGAGTACCCTGATGCCAAGAGGGTCTTGGAGGAGAGAGGCCGGGAGATCTTGATGAAGGAGGGATTGCTGGATGAGAATGAGGTGGCAGCCAGCATCGAGGCGGATGTGCAGAAGAAGCTAGAACAGCTGGAAACCAACATGGAGACCTTGTACACTCGCTTTCCCTGCCTGCTGGCTGAGTACCCAGGGGCCCAGCAGAAGCTCAGGCAGCGCATCATGGTTTTGGAAACCAAGATGAAGCAGAATAATGAG---GATGACTACCTGTCAGATGGAATGAATAGCCCCAAGCCAGCTGCTGCTGAGAAGCCA
Stenella_longirostris  ATGACAGAAAAAGCCAATGGAGTGAAGAGCTCCCTAGCCAATAACCACAGCCATCATGCACCTCCTGCCATCAAGGTCAATGGCGAAGATGACCACAGGACC---AGCAACAGGCCACAGTCTGCGGCCGACGATGACACCTCCTCACAACTACAAAGG---------------------CTGCAGAGGAGGGGTGGCTTCTGCAGGATTGCCTGCCTCGTGGGGGTCATCAGAGAGTGGGCCAACAAGAATTTCCACGAGGAGGAGCCCAGACCTGACTCGTTCCTTGAGCGTTTCTGTGGGCCTGAGCTCCAGACCGTGACGACACAGCAAGGAGATGGCAAAGGCGACAAGGACAGCGAGGGCAAGGGCAGCAAGAAGAAATGTGAAC---TATTTGTCTTGGACCCAGCTGGGGACTGGTACTACCACNNNCTATTTGTCATCGCCATGCCTGTCCTCTACAGCTGGTGCCTTCTGGTGGCCAGAGCCNNNTTCAGTGACCTACAGAAAGATTACTACATAGTGTGGCTGATGCTGGACTACTTCTCAGATGTGGTCTGCATCGCAGACCTCTTCATCCGATTGCGCACAGGTTTCCTGGAGCAGGGGCTGCTGGTCAAAGATACCAAGATGTTGCGGGACAACTACATCCACACCCTGCAGTTCAAGCTGGATGTGGCTTCCATCATCCCTACAGACCTGATCTATTTTGCTGTGGGCATCCACAGACCTGAGCTGCGCTTCAACCGCCTGCTACACTTTGCCTGGATGTTTGAGTTCTTTGACCGCACTGAGACACGCACCAGCCACCACAACATCTTCCACATCAGCAACCTGGTCCTCTACATCTTGGTCATCATCTACTGGAATGCCTGCATCTACTACGCCACCTCCAAGTCCATTGGTTTTGGGGTCGACACCTGGGTTTACTCCAACATCATTGACCCTGAGTATGGCTACCTGTCTAGGGAATGCATCTATTGCCTTTACTGGTCTACACTGACCCTCACCACCATTGGGGTGACACCACCCCCCGTAAAAGATGAGGAGTACCTATTTGTCATCTTTGATTTCCCGATTGGTGTCCTCATCTTTGCCACCATCGTGGGTAACGTGGGCTCCATGATCTCCAACATGAACGCCACCCGGGCTGAGTTCCAGGCCAAGATCGATGCCGTCAAACACTATATGCAGTTCCAAAAGGTCAGCAAGGAGATGGAAGCCAAGGTCATTAGGTGGTTTGACTACCTCTGGACCAATAAGAAGAGTGTGGATGAGCGGGAAGTTCTCAAGAAGCTGCCATCCAAGCTGAGGGCTGAGATAGCCATCAACGTCCACCTGTTCACACTCAAGAAAGTGTGCATCTTTCAGGATTGTGAGGCTGGCCTGCTGGTGGAGCTGGTATTAAAGCTCCATCCTCAGGTCTTCAGTCCTGGGGATTACNNNNNNNNNNAAGGGGGTATTGGGAAGGAGATGTACATAATCAAGGAAGGAAAATTGGCAGTGGTGGCTGATGATGGTGTCACTCAGTATGCCCTGCTCTTGGCTGGGAGTTGCTTTGGAGAGATCAGTATTCTTAACATTAAAGGCAGCAAGACGGGCAATCGACGCACAGCCAATATCCGAAGCCTTGGCTACTCAGATCTCTTCTGCTTGTCCAAGGATGATCTTATGGAAGCTGTGACGGAGTACCCTGATGCCAAGAGGGTCTTGGAGGAGAGAGGCCGGGAGATCTTGATGAAGGAGGGATTGCTGGATGAGAATGAGGTGGCAGCCAGCATCGAGGCGGATGTGCAGAAGAAGCTAGAACAGCTGGAAACCAACATGGAGACCTTGTACACTCGCTTTCCCTGCCTGCTGGCTGAGTACCCAGGGGCCCAGCAGAAGCTCAGGCAGCGCATCATGGTTTTGGAAACCAAGATGAAGCAGAATAATGAG---GATGACTACCTGTCAGATGGAATGAATAGCCCCAAGCCAGCTGCTGCTGAGAAGCCA
Steno_bredanensis  ATGACAGAAAAAGCCAATGGAGTGAAGAGCTCCCTAGCCAATAACCACAGCCATCATGCACCTCCTGCCATCAAGGTCAATGGCGAAGATGACCACAGGACC---AGCAACAGGCCACAGTCTGTGGCCGACGATGACACCTCCTCACAACTACAGAGG---------------------CTGCAGAGGAGGGGTGGCTTCTGCAGGATTGCCTGCCTCGTGGGGGTCATCAGAGAGTGGGCCAACAAGAATTTCCACGAGGAGGAGCCCAGACCTGACTCGTTCCTTGAGCGTTTCTGTGGGCCTGAGCTCCAGACCGTGACGACACAGCAAGGAGATGGCAAAGGCGACAAGGACAGCGAGGGCAAGGGCAGCAAGAAGAAATGTGAAC---TATTTGTCATGGACCCAGCTGGGGACTGGTACTACCACNNNCTATTTGTCATCGCCATGCCTGTCCTCTACAGCTGGTGCCTTCTGGTGGCCAGAGCCT------GTGACCTACAGAAAGATTACTGCATAGTATGGCTGGTGCTGGACTACTTCTCAGATGTGGTCTACATCGCAGACCTCTTCATCCGATTGCGCACAGGTTTCCTGGAGCAGGGGCTGCTGGTCAAAGATACCAAGATGTTGCGGGACAACTACATCCACACCCTGCAGTTCAAGCTGGATGTGGCTTCCATCATCCCTACAGACCTGATCTATTTTGCTGTGGGCATCCACAGACCTGAGCTGCGCTTCAACCGCCTGCTACACTTTGCCCGGATGTTTGAGTTCTTTGACCGCACTGAGACACGCACCAGCCACCACAACATCTTCCACATCAGCAACCTGGTCCTCTACATCTTGGTCATCATCTGCTGGAATGCCTGCATCTACTACGCCATCTCCAAGTCCATTGGTTTTGGGGTCGACACCTGGGTTTACTCCAACATCATTGACCCTGAGTATGGCTACCTGTCTAGGGAATGCATCTATTGCCTTTACTGGTCTACACTGACCCTCACCACCATTGGGGTGACACCACCCCCCGTAAAAGATGAGGAGTACCTATTTGTCATCTTTGATTTCCCGATTGGTGTCCTCATCTTTGCCACCATCGTGGGTAACGTGGGCTCCATGATCTCCAACATGAACGCCACCCGGGCTGAGTTCCAGGCCAAGATCGATGCCGTCAAACACTATATGCAGTTCCAAAAGGTCAGCAAGGAGATGGAAGCCAAGGTCATTAGGTGGTTTGACTACCTCTGGACCAATAAGAAGAGTGTGGATGAGCGGGAAGTTCTCAAGAAGCTGCCATCCAAGCTGAGGGCTGAGATAGCCATCAACGTCCACCTGTTCACACTCAAGAAAGTGTGCATCTTTCAGGATTGTGAGGCTGGCCTGCTGGTGGAGCTGGTATTAAAGCTCCATCCTCAGGTCTTCAGTCCTGGGGATTACNNNNNNNNNNAAGGGGGTATTGGGAAGGAGATGTACATAATCAAGGAAGGAAAATTGGCAGTGGCGGCTGATGATGGTGTCACTCAGTATGCCCTGCTCTTGGCTGGGAGTTGCTTTGGAGAGATCAGTATTCTTAACATTAAAGGCAGCAAAACGGGCAATCGACGCACAGCCAATATCCGAAGCCTTGGCTACTCAGATCTCTTCTGCTTGTCCAAGGATGATCTTATGGAAGCTGTGACGGAGTGCCCTGACGCCAAGAGGGTCTTGGAGGAGAGAGGCCGGGAGATCTTGATGAAGGAGGGATTGCTGGATGAGAATGAGGTGGCAGCCAGCATCGAGGCGGATGTGCAGAAGAAGCTAGAACAGCTGGAAACCAACATGGAGACCTTGTACACTCGCTTTCCCTGCCTGCTGGCTGAGTACCCAGGGGCCCAGCAGAAGCTCAGGCAGCGCATCATGGTTTTGGAAACCAAGATGAAGCAGAATAATGAG---GATGACTACCTGTCAGATGGAATGAATAGCCCCAAGCCAGCTGCTGCTGAGAAGCCA
Sus_scrofa  ATGACAGAAAAGGCCAATGGCGTGAAGAGCTCCCCAGCC---AACCACAACCATCACGCACCTCCCACCATCAAGGCCAACGGCAAAGATGACCACAGGACT---AGCAGCAGGCCACAGTCTGCAGCCGACGATGACACGTCTTCAGAACTACAGAGGCTGGCAGAGCTGGATGCTCCCCAGCGGGGGCGGGGTGGCTTCCGCAGGATCGTCCGCCTGGTGGGCGTCATCAGGGACTGGGCCAACAAGAATTTCCGCGAAGAGGAGCCTCGACCCGACTCGTTCCTTGAGCGTTTCCGTGGGCCTGAGCTCCAGACCGTGACGACGCAGCAAGGAGATGGCAAGGGCGACAAGGACGGCGAGGGCAAGGCCACCAAGAAGAAATTTGAAC---TCTTCGTCCTGGACCCAGCTGGGGACTGGTACTATCGCTGGCTGTTTGTCATTGCCCTGCCTGTCCTCTACAACTGGTGCCTACTGGTGGCCAGAGCCTGCTTCAGTGACCTACAGAAGGGTTACTACATAGCGTGGCTGGTGCTGGACTACTTCTCGGATGTGGTCTACATCATAGACCTCCTCATCCGATTGCGCACAGGTTTTTTGGAGCAGGGGCTGCTGGTCAGAGATCCCAAGAAGTTACGGGACAACTACATCCATACCCTTCAGTTCAAGCTGGATGTGGCTTCCATCATCCCCACAGACCTGATCTATTTTGCTGTGGGCATCCACCGTCCTGAGGTGCGCTTCAACCGCCTGCTACACTTTGCCCGCATGTTTGAGTTCTTTGACCGCACTGAGACACGCACCAGCTATCCCAACATCTTCCGCATCAGCAACCTGGTCCTCTACATCTTGGTCATCATCCACTGGAATGCCTGCATCTACTATGCCATCTCCAAGTCCATTGGCTTTGGGGTTGATACCTGGGTTTACCCCAACATCACGGACCCTGAGTATGGCTACCTGGCTAGGGAATACATCTATTGCCTTTACTGGTCTACACTGACCCTCACCACCATTGGGGAGACACCGCCCCCTGTCAAGGATGAGGAGTACCTATTTGTCATCTTTGATTTCCTAATTGGTGTCCTCATCTTTGCCACCATCGTGGGAAACGTGGGCTCCATGATCTCCAACATGAATGCCACCCGGGCTGAGTTCCAGGCCAAGATTGATGCCGTCAAACATTACATGCAGTTCCGAAAGGTCAGCAAGGAGATGGAAGCCAAGGTCATTAGGTGGTTTGACTACCTGTGGACCAATAAGAAGAGTGTGGATGAGCGGGAAGTTCTCAAGAACCTGCCAGCCAAGCTGAGAGCAGAGATAGCCATCAATGTCCACCTGTCCACACTCAAGAAAGTGCGCATCTTCCAGGACTGTGAGGCTGGTCTGCTGGTGGAGCTGGTATTAAAGCTCCGTCCTCAGGTCTTCAGCCCTGGAGATTACATCTGCCGCAAGGGGGATATTGGGAAGGAGATGTACATAATCAAGGAGGGGAAACTGGCAGTGGTTGCTGATGATGGTGTCACTCAGTATGCCCTGCTCTCAGCTGGCAGTTGCTTTGGAGAGATCAGCATCCTTAACATCAAGGGCAGCAAAATGGGCAATCGACGTACAGCCAATATCCGCAGCCTTGGTTACTCAGATCTCTTCTGCTTGTCCAAGGATGACCTTATGGAAGCTGTCACCGAGTACCCGGATGCCAAGAAGGTCCTGGAGGAGAGGGGCCGGGAGATCCTGATGAAGGAGGGGCTGCTGGATGAGAACGAGGTGGCAGCCAGCATGGAGGTGAATGTGCAGGAGAAGCTAGAACAGCTGGAGACCAACATGGAGACCTTGTACACGCGCTTTGCCCGCCTGCTGGCCGAGTACACGGGGGCCCAGCAGAAGCTCAAGCAGCGCATCACAGTTTTGGAAACCAAGATGAAACAGAATAATGAG---GACGACTACCTGTCAGATGGGATGAACAGCCCCGAGCCAGCTGCTGCTGAGAACCCA
Tasmacetus_shepherdi  ATGACAGAAAAAGCCAATGGAGTGAAGAGCTCCCCAGCCAATAACCACAACCATCGTGCACCTCCTGCCATCAAGGTCAATGGCGAAGATGACCACAGGGCC---AGCAACAGGCCACAGTCTGCGGCCGACGATGACATCTCCTCAGAACTACAGAGGCTGGCAGAGATGGATGCCCGCCGGCAGAGGAGGGGTGGCTTCCGCAGGATTGCCTGCCTGGTGGGGGTCATCAGAGAGTGGGCCAACAAGAATTTCCGCGAGGAGGAGCCCAGACCTGACTCGTTCCTTGAGCGTTTCTGTGGGCCTGAGCTCCAGACCGTGACGACACAGCAAGGAGATGGCAAAGGCGACAAGGACAGCGAGGGCAAGGGCACCAAGAAGAAATGTGAAC---TATTTGTCTTGGATCCAGCTGGGGACTGGTACTACCGCTGGCTATTTGTCATTGCCATGCCTGTCCTCTACAACTGGTGCCTACTGGTGGCCAGAGCCTGCTTCAGTGACCTACAGAAAGATTACTACGTAGTGTGGCTGGTGCTGGACTACTTCTCAGATGTGGTCTACATCGCAGACCTCTTCGTCCGATTGCGCACAGGTTTCCTGGAGCAGGGGCAGCTGGTCAAAGATACCAAGAAGTTGCGGGACAACTACATCCACACCCTGCAGTTCAAGCTGGATGTGGCTTCCATCATCCCTACAGACCTGATCTATTTTGCTGTGGGCCTCCACAGCCCTGAGCTGCGCTTCAACCGCCTGCTACACTTTGCCCGCATGTTTGAGTTCTTTGACCGCACTGAGACACGCACCAGCTACCCCAACATCTTCCGCATCAGCAACCTGGTCCTCTACATCTTGGTCATCATCCACTGGAATGCCTGCATCTACTACGCCATCTCCAAGTCCATTGGTTTTGGGGTCGACACCTGGGTTTACCCCAACATCACTGACCCTGAGTATGGCTACCTGTCTAGGGAATACATCTATTGCCTTTACTGGTCTACACTGACCCTCACCACCATTGGGGAGACACCACCCCCTGTAAAAGATGAGGAGTATCTATTTGTCATCTTTGATTTCCTGATTGGTGTCCTCATCTTTGCCACCATCGTGGGAAACATGGGCTCCATGATCTCCAACATGAACGCCACCCGGGCTGAGTTCCAGGCCAAGACCGATGCTGTCAAACACTATATGCAGTTCCGAAAGGTCAGCAAGGAGATGGAAGCCAAGGTCATTAGGTGGCTTGACTACCTCTGGACCAATAAGAAGAGTGTGGATGAGCGGGAAGTTCTCAAGAAACTGCCATCTAAGCTGAGGGCTGAGATAGCCATCAATGTCCACCTGTCCACACTCAAGAAAGTGCGCATCTTTCAGGATTGTGAGGCTGGCCTGCTGGTGGAGCTGGTATTAAAGCTCTGTCCTCAGGTCTTCAGTCCTGGGGATTACATTTGCCGCAAGGGGGATATTGGGAAGGAGATGTACATAATCAAGGAAGGAAAATTGGCAGTGGTGGCTGATGATGGTGTCACTCAGTATGCCCTACTCTTGGCTGGGAGTTGCTTTGGAGAGATCAGTATCCTTAACATTAAAGGCAGCAAAATGGGCAATCGACGCACAGCCAGTATCCGAAGTCTTGGCTACTCAGATCTCTTCTGCTTGTCCAAGGATGATCTTATGGAAGCTGTGACGGAGTACCCTGATGCCAAGAGGGTCTTGGAGGAGAGAGGCCGGGAGATCCTGATGAAGGAGGGATTGTTGGATGAGAATGAGGAGGCAGCCAGCATCGAGGTGGATGTGCAGGAGAAGCTAGAACAGCTGGAAACCAACATGGAGACCTTGTACACTCGCTTTGCCTGCCTGCTGGCTGAGTACACAGGGGCCCAGCAGAAGCTCAAGCAGCGCATCATGGTTTTGGAAACCAAGATGAAGCAGAATAATGAG---GACGACTACCTGTCAGATGGAACGAATAGCCCCAAGCCAGCTGCTTCTGAGAAGCCA
Tragelaphus_eurycerus  ATGACAGAAAAAGCCAATGGTGTGAAGAGCTCCCCAGCCAATAACCACAACCACCATGCCCCTCCTGCCATCAAGGCCAATGGCAAAGATGACCACAGGGCC---AGCAGCCGGCCACAGTCTGCGGCCGACGATGACACCTCCTCAGAGCTACAGCGACTGGCAGAGATGGATGCCCCCCAGCAGAGGAGGGGTGGCTTCCGCAGGATTGCCCGCCTGGTGGGGGTCCTCAGAGAGTGGGCTAACAGGAACTTCCGTGAGGAGGAGCCTAGACCTGACTCGTTCCTTGAGCGTTTCCGGGGGCCCGAGCTCCACACCGTGACAACACAGCAAGGAGATGGCAAAGGCGACAAGGACGGCGAGGGCAAGGGCACCAAGAAGAAGTTTGAAC---TCTTTGTCTTGGACCCAGCTGGGGACTGGTACTACCGCTGGCTTTTTCTCATTGCCTTGCCCGTCCTCTACAACTGGTGCCTATTGGTGGCCAGAGCCTGCTTCAGTGACCTGCAGAAAGGCTACTACATAGTGTGGCTGGTGCTGGATTACGTCTCAGATGTGGTCTACATCGCAGACCTCTTCATCCGACTGCGTACAGGTTTCTTGGAGCAGGGGCTACTGGTGAAAGACACCAAGAAGTTGCGGGACAACTACATCCACACCATGCAGTTCAAGCTGGATGTGGCCTCCATCATCCCTACAGACCTGATCTATTTTGCTGTGGGGATCCACAACCCTGAGGTGCGCTTCAACCGCCTGCTACACTTTGCCCGCATGTTTGAGTTCTTTGACCGCACTGAGACACGCACCAGCTACCCCAACATCTTCCGAATCAGCAACCTGATCCTCTACATCCTGGTCATCATCCACTGGAATGCCTGCATCTACTATGCCATCTCCAAGTCTATCGGCTTTGGGGTAGACACCTGGGTTTACCCCAACATCACTGACCCTGAGTATGGCTACCTGTCTAGGGAGTACATCTATTGCCTTTATTGGTCTACACTGACCCTCACCACCATTGGAGAGACACCACCCCCTGTAAGGGATGAGGAGTACCTGTTTGTCATCTTTGACTTCCTGATTGGTGTCCTCATCTTTGCCACCATTGTGGGAAATGTGGGCTCCATGATCTCCAACATGAATGCGACACGGGCTGAGTTCCAGGCCAAGATTGATGCTGTCAAACATTATATGCAGTTCCGAAAGGTCAGCAAGGAGATGGAAGCCAAGGTCATTAGGTGGTTTGATTACTTGTGGACCAATAAGAAGAGTGTGGATGAGCGGGAAGTCCTCAAAAACCTGCCAGCCAAGCTCAGGGCTGAGATAGCCATCAACGTCCACCTGTCCACACTCAAGAAAGTGCGCATCTTTCAGGACTGTGAGGCTGGCCTGCTGGTGGAACTGGTATTAAAGCTCCGGCCTCAGGTCTTTAGCCCTGGGGACTACATTTGCCGCAAGGGGGATATTGGGAAGGAGATGTACATAATCAAGGAGGGAAAATTGGCAGTGGTGGCTGATGACGGTGTCACTCAGTATGCCCTGCTCTCAGCTGGGAGTTGCTTTGGAGAAATCAGTATCCTTAATATTAAGGGCAGCAAAATGGGCAATCGGCGCACAGCCAACATCCGCAGTCTTGGCTACTCTGATCTGTTCTGCTTGTCCAAGGATGATCTTATGGAAGCTGTGACTGAGTACCCTGATGCCAAGAGGGTCTTGGAAGAGAGAGGCCGGGAGATTCTGATGAAGGAGGGCTTGTTGGATGAGAATGAGGTGGCAGCCAGCATGGAGGTAGATGTGCAGGAAAAGCTAGAACAGCTGGAGACCAACATGGACACCTTGTACACTCGTTTTGCCCGCCTGCTGGCCGAGTACACGGGAGCCCAGCAGAAGCTCAAGCAGCGCATCACAGTTTTGGAAACCAAGATGAAGCAGAATAATGAG---GATGACTACCTGTCAGATGGGATGAACAGCCCGGAGCCA---CCTGCCGAGAAGCCA
Tragulus_javanicus  ATGACAGAAAAAGCCAATGGTGTGAAGAGCTCCCCGGCCCATAACCGCAACCACCACGCACCTCCTGCCATCAAGGCCAATGGCAGAGACGACCGCAGGGCC---AGCAGCCGGCCACAGTCCGCAGCCGACGATGACACCTCCTCAGAGCTACAGAGGCTGGCAGAGATGGATGCCCCCCAGCAGAGGCGGGCTGGCTTCCGCAGGATCGCCCGCCTGGTGGGGGTCATCCGAGACTGGGCCAACAGGAACTTCCGCGAGGAGGAGCCCAGACCCGACTCATTCCTTGAGCGTTTCCGGGGGCCTGAGCTCCAGACCGTGACGACACAGCAAGGGGACAGCAAAGGCGACAAGGACGGCGAGGGCAAGGGCACCAAGAAGAAGTTTGAGC---TCTTTGTTTTGGACCCTGCGGGGGACTGGTACTACCGCTGGCTGTTTGTCATTGCCCTGCCTGTCCTCTACAACTGGTGCCTACTGGTGGCCAGAGCTTGCTTCAGTGACCTACAGAAGGGTTACTACCTAGTGTGGCTGCTGCTGGACTACATCTCAGATGTGATCTACATTGCAGACCTCTTCATCCGATTGCGCACAGGCTTCTTGGAGCAGGGGCTACTGGTCAAAGACACCAAGAAGCTGCGGGACAATTACATCCACACCATGCAGTTCAAGCTGGATGTGGCTTCCATCATTCCTACGGACCTGATCTACTTTGCTGTGGGGATCCACAACCCTGAGGTGCGTTTCAACCGCCTGCTACACTTTGCCCGCATGTTTGAGTTCTTTGACCGCACCGAGACACGCACTAGCTACCCCAACATCTTCCGAATCAGCAACCTGGTCCTCTACATCCTGGTCATCATCCACTGGAATGCCTGCATCTACTATGCTATCTCCAAGTCCATCGGTTTTGGGGTTGACACCTGGGTGTACCCCAACATCACTGACCCTGAGTATGGCTACCTGTCCAGAGAGTACATTTATTGCCTTTACTGGTCTACATTGACCCTCACCACCATTGGAGAGACACCACCCCCTGTAAAGGATGAGGAGTACCTATTTGTCATCTTTGATTTCCTGATTGGCGTCCTCATCTTTGCCACCATCGTGGGAAATGTGGGCTCCATGATCTCCAACATGAATGCCACCCGGGCAGAGTTCCAGGCCAAGATCGATGCCGTCAAACATTATATGCAATTCCGAAAGGTCAGCAAGGAGATGGAAGCCAAGGTCATTAGGTGGTTTGACTACTTGTGGACCAATAAGAAAAGTGTGGATGAGCGGGAAGTTCTCAAAAACCTGCCAGCCAAGCTTCGGGCTGAGATAGCCATCAATGTCCACCTGTCCACACTCAAGAAAGTGCGCATCTTTCAGGACTGTGAGGCTGGCCTGCTGGTGGAGCTGGTGTTAAAGCTCCGTCCTCAGGTCTTCAGCCCTGGGGATTACATTTGCCGCAAGGGTGATATTGGAAAGGAGATGTACATCATCAAGGAGGGAAAATTGGCAGTGGTGGCTGATGATGGAGTCACGCAGTACGCCCTGCTCTCCGCTGGGAGTTGCTTTGGAGAGATCAGTATCCTTAACATTAAGGGCAGCAAAATGGGCAATCGACGCACGGCCAACATTCGCAGTCTTGGCTACTCGGATCTCTTCTGCTTGTCCAAGGATGATCTGATGGAAGCTGTCACTGAGTATCCTGATGCCAAGAGGGTCTTGGAGGAGAGGGGCCGGGAGATTCTGATGAAGGAGGGGCTGCTGGACGAGAACGAGGTGGCGGCCAGCACGGAGGTGAACGTGCAGGAGAAGCTAGAGCAGCTGGAGACTAACATGGACACGCTGTACACTCGCTTTGCCCGCCTGCTGGCTGAGTACACGGGAGCCCAGCAGAAGCTCAAGCAGCGCATCACAGTTCTGGAAACCAAGATGAAGCAGAATAATGAG---GATGACTATCTGTCAGATGGGATGAACAGCCCCGAGCTA---CCTGCCGAGAAGCCA
Tursiops_aduncus  ATGACAGAAAAAGCCAATGGAGTGAAGAGCTCCCTAGCCAATAACCACAGCCATCATGCACCTCCTGCCATCAAGGTCAATGGCGAAGATGACCACAGGACC---AGCAACAGGCCACAGTCTGCGGCCGACGATGACACCTCCTCACAACTACAGAGG---------------------CTGCAGAGGAGGGGTGGCTTCTGCAGGATTGCCTGCCTCGTGGGGGTCATCAGAGAGTGGGCCAACAAGAATTTCCACGAGGAGGAGCCCAGACCTGACTCGTTCCTTGAGCGTTTCTGTGGGCCTGAGCTCCAGACCGTGACGACACAGCAAGGAGATGGCAAAGGCGACAAGGACAGCGAGGGCAAGGGCAGCAAGAAGAAATGTGAAC---TATTTGTCTTGGACCCAGCTGGGGACTGGTACTACCACNNNCTATTTGTCATCGCCATGCCTGTCCTCTACAGCTGGTGCCTTCTGGTGGCCAGAGCCT------GTGACCTACAGAAAGATTACTGCATAGTATGGCTGGTGCTGGACTACTTCTCAGATGTGGTCTACATCGCAGACCTCTTCATCCGATTGCGCACAGGTTTCCTGGAGCAGGGGCTGCTGGTCAAAGATACCAAGATGTTGCGGGACAACTACATCCACACCCTGCAGTTCAAGCTGGATGTGGCTTCCATCATCCCTACAGACCTGATCTATTTTGCTGTGGGCATCCACAGACCTGAGCTGCGCTTCAACCGCCTGCTACACTTTGCCCGGATGTTTGAGTTCTTTGACCGCACTGAGACACGCACCAGCCACCACAACATCTTCCACATCAGCAACCTGGTCCTCTACATCTTGGTCATCATCTGCTGGAATGCCTGCATCTACTACGCCATCTCCAAGTCCATTGGTTTTGGGGTCGACACCTGGGTTTACTCCAACATCATTGACCCTGAGTATGGCTACCTGTCTAGGGAATGCATCTATTGCCTTTACTGGTCTACACTGACCCTCACCACCATTGGGGTGACACCACCCCCCATAAAAGATGAGGAGTACCTATTTGTCATCTTTGATTTCCCGATTGGTGTCCTCATCTTTGCCACCATCGTGGGTAACGTGGGCTCCATGATCTCCAACATGAACACCACCCGGGCTGAGTTCCAGGCCAAGATCGATGCCGTCAAACACTATATGCAGTTCCAAAAGGTCAGCAAGGAGATGGAAGCCAAGGTCATTAGGTGGTTTGACTACCTCTGGACCAATAAGAAGAGTGTGGATGAGCGGGAAGTTCTCAAGAAGCTGCCATCCAAGCTGAGGGCTGAGATAGCCATCAACGTCCACCTGTTCACACTCAAGAAAGTGTGCATCTTTCAGGATTGTGAGGCTGGCCTGCTGGTGGAGCTGGTATTAAAGCTCCATCCTCAGGTCTTCAGTCCTGGGGATTACNNNNNNNNNNAAGGGGGTATTGGGAAGGAGATGTACATAATCAAGGAAGGAAAATTGGCAGTGGTGGCTGATGATGGTGTCACTCAGTATGCCCTGCTCTTGGCTGGGAGTTGCTTTGGAGAGATCAGTATTCTTAACATTAAAGGCAGCAAAACGGGCAATCGACGCACAGCCAATATCCGAAGCCTTGGCTACTCAGATCTCTTCTGCTTGTCCAAGGATGATCTTATGGAAGCTGTGATGGAGTACCCTGATGCCAAGAGGGTCTTGGAGGAGAGAGGCCGGGAGATCTTGATGAAGGAGGGATTGCTGGATGAGAATGAGGTGGCAGCCAGCATCGAGGCGGATGTGCAGAAGAAGCTAGAACAGCTGGAAACCAACATGGAGACCTTGTACACTCGCTTTCCCTGCCTGCTGCCTGAGCACCCAGGGGCCCAGCAGAAGCTCAGGCAGCGCATCATGGTTTTGGAAACCAAGATGAAGCAGAATAATGAG---GATGACTACCTGTCAGATGGAATGAATAGCCCCAAGCCAGCTGCTGCTGAGAAGCCA
Tursiops_truncatus  ATGACAGAAAAAGCCAATGGAGTGAAGAGCTCCCTAGCCAATAACCACAGCCATCATGCACCTCCTGCCATCAAGGTCAATGGCGAAGATGACCACAGGACC---AGCAACAGGCCACAGTCTGCGGCCGACGATGACACCTCCTCACAACTACAGAGG---------------------CTGCAGAGGAGGGGTGGCTTCTGCAGGATTGCCTGCCTCATGGGGGTCATCAGAGAGTGGGCCAACAAGAATTTCCACGAGGAGGAGCCCAGACCTGACTCGTTCCTTGAGCGTTTCTGTGGGCCTGAGCTCCAGACCGTGACGACACAGCAAGGAGATGGCAAAGGCGACAAGGACAGCGAGGGCAAGGGCAGCAAGAAGAAATGTGAAC---TATTTGTCTTGGACCCAGCTGGGGACTGGTACTACCGCNNNCTATTTGTCATCGCCATGCCTGTCCTCTACAGCTGGTGCCTTCTGGTGGCCAGAGCCT------GTGACCTACAGAAAGATTACTGCATAGTATGGCTGGTGCTGGACTACTTCTCAGATGTGGTCTACATCGCAGACCTCTTCATCCGATTGCGCACAGGTTTCCTGGAGCAGGGGCTGCTGGTCAAAGATACCAAGATGTTGCGGGACAACTACATCCACACCCTGCAGTTCAAGCTGGATGTGGCTTCCATCATCCCTACAGACCTGATCTATTTTCCTGTGGGCATCCACAGACCTGAGCTGCGCTTCAACCGCCTGCTACACTTTGCCCGGATGTTTGAGTTCTTTGACCGCACTGAGACACGCACCAGCCACCACAACATCTTCCACATCAGCAACCTGGTCCTCTACATCTTGGTCATCATCTGCTGGAATGCCTGCATCTACTACGCCATCTCCAAGTCCATTGGTTTTGGGGTCGACACCTGGGTTTACTCCAACATCATTGACCCTGAGTATGGCTACCTGTCTAGGGAATGCATCTATTGCCTTTACTGGTCTACACTGACCCTCACCACCATTGGGGTGACACCACCCCCCGTAAAAGATGAGGAGTACCTATTTGTCATCTTTGATTTCCCGATTGGTGTCCTCATCTTTGCCACCATCGTGGGTAACGTGGGCTCCATGATCTCCAACATGAACGCCACCCGGGCTGAGTTCCAGGCCAAGATCGATGCCGTCAAACACTATATGCAGTTCCAAAAGGTCAGCAAGGAGATGGAAGCCAAGGTCATTAGGTGGTTTGACTACCTCTGGACCAATAAGAAGAGTGTGGATGAGTGGGAAGTTCTCAAGAAGCTGCCATCCAAGCTGAGGGCTGAGATAGCCATCAACGTCCACCTGTTCACACTCAAGAAAGTGTGCATCTTTCAGGATTGTGAGGCTGGCCTGCTGGTGGAACTGGTATTAAAGCTCCATCCTCAGGTCTTCAGTCCTGGGGATTACNNNNNNNNNNAAGGGGGTATTGGGAAGGAGATGTACATAATCAAGGAAGGAAAATTGGCAGTGGTGGCTGATGATGGTGTCACTCAGTATGCCCTGCTCTTGGCTGGGAGTTGCTTTGGAGAGATCAGTACTCTTAACATTAAAGGCAGCAAAACGGGCAATCGACGCACAGCCAATATCCGAAGCCTTGGCTACTCAGATCTCTTCTGCTTGTCCAAGGATGATCTTATGGAAGCTGTGACGGAGTACCCTGATGCCAAGAGGGTCTTGGAGGAGAGAGGCCGGGAGATCTTGATGAAGGAGGGATTGCTGGATGAGAATGAGGTGGCAGCCAGCATCGAGGCGGATGTGCAGAAGAAGCTAGAACAGCTGGAAACCAACATGGAGACCTTGTACACTCGCTTTCCCTGCCTGCTGGCTGAGTACCCAGGGGCCCAGCAGAAGCTCAGGCAGCGCATCATGGTTTTGGAAACCAAGATGAAGCAGAATAATGAG---GATGACTACCTGTCAGATGGAATGAATAGCCCCAAGCCAGCTGCTGCTGAGAAGCCA
Vicugna_pacos  ATGACAGAAAAAACCAATGGTGTGAAGAGCTCCCCAGCCAATAACCACAATCATCATGCACCTCCAGTCATCAAGGCCAATGGCAAAGATGACCACAGGACC---AGCAACAGGCCACAGTCTGCGGCTGATAATGATACCTCTTCAGAACTACAGAGGCTGGCAGAGATGGATGCCCCCCAGCAGAGGAGGGGTGGCTTCTGCAGGATCGTCCGCCTGGTGGGGGTCATCAGAGAGTGGGCCAACAAGAATTTACGTGAGGAGGAACCTAGACCAGACTCATTCCTTGAACGTTTCCGTGGGCCTGAGCTCCATACTGTGACAACACAGCAAGGGGATGGCAAAGGCAACAAGGACGGCGAGGGCAAGGGTACCAAGAAGAAATTTGAAC---TGTTTGTCTTGGATCCAGCTGGGGACTGGTACTACTGTTGGCTGTTTGTCATTGCCATGCCTGTCTTCTACAACTGGTGCCTCTTAGTGGCCAGAGCCTGCTTCAGTGACCTCCAGAAAAATTACTACCTAGTGTGGCTGGTGCTGGACTACTTCTCAGATGTGGTCTACATCGCAGACCTCTTCATCCGATTGCGCACAGGCTTCCTGGAACAGGGGCTGCTGGTCAAAGACACCAAGAAGCTGCGGGACAATTACATCCACACCCTGCAGTTCAAGCTGGATGTGGCTTCCGTCATCCCTACGGACCTCATCTATTTTGCTGTGGGCATTCACAGCCCTGAGGTGCGCTTCAACCGCCTACTACACTTTGCCCGCATGTTTGAGTTCTTTGATCGCACTGAGACACGCACCAGCTACCCCAACATCTTCCGCATCAGCAACCTCATCCTCTATATCTTGGTCATCATCCACTGGAATGCCTGCATCTACTATGCCATCTCCAAGTCCATTGGCTTTGGAGTTGACACTTGGGTTTACCCCAATATCACTGACCCTGAGTATGGCTACTTGGCTAGGGAATACATCTACTGTCTTTACTGGTCTACACTGACCCTCACCACCATTGGGGAGACACCACCCCCTGTAAAGGATGAGGAGTACCTATTTGTCATCTTTGACTTCCTGATTGGTGTCCTCATCTTTGCCACCATCGTGGGAAATGTGGGCTCTATGATCTCCAACATGAATGCCACCCGGGCTGAGTTCCAGGCCAAAATTGACGCTGTCAAACATTACATGCAATTCCGCAAGGTCAGCAAGGAGATGGAAGCCAAAGTCATTAGGTGGTTTGACTACCTGTGGACCAATAAGAAGAGTGTGGATGAGCGGGAAGTTCTCAAGAACCTGCCAGCCAAGCTGAGGGCAGAAATAGCCATCAACGTCCACCTGTCCACACTCAAGAAAGTGCGCATCTTCCAGGATTGTGAGGCTGGCTTGCTGGTGGAGCTGGTATTAAAGCTCCGTCCTCAGGTCTTTAGCCCTGGAGATTACATTTGCCGCAAAGGGGACATTGGGAAGGAGATGTATATAATCAAGGAGGGAAAACTGGCAGTGGTGGCCAACGATGGTGTCACTCAGTATGCTCTGCTCTCAGCTGGGAGTTGCTTTGGAGAGATCAGTATCCTTAACATTAAGGGCAGCAAAATGGGCAATCGACGCACAGCTAATATCCGCAGCCTTGGTTACTCAGATCTCTTCTGCTTGTCCAAGGATGATCTTATGGAAGCTGTGACTGAGTATCCTGATGCCAAGAAGGTCTTGGAGGAGAGGGGCCGGGAGATCCTGATGAAGGAAGGTCTGCTGGATGAGAATGAAGTGGCAGCCAGCATGGAGGTCGATGTGCAGGAGAAGCTAGAGCAGCTGGAGACCAACATGGAGACCTTGTACACTCGCTTCACCCGCCTGCTGGCTGAGTACACAGGGGCCCAGCAGAAGCTCAAGCAGCGCATCACAGTCTTGGAAACCAAAATGAAGCAGAATAATGAG---GACGACTACCTGTCAGATGGGATGAACAGCCCCGAGCCAGCTGCTGCTGAGAAGCCA
Ziphius_cavirostris  ATGACAGAAAAAGCCAATGGAGTGAAGAGCTCCCCAGCCAATAACCACAACCATCGTGCACCTCCTGCCATCAAGGTCAATGGCGAAGATGACCACAGGGCC---AGCAACAGGCCACAGTCTGCGGCTGACGATGACATCTCCTCAGAACTACAGAGGCTGGCAGAGATGGATGCCCCCCTGCAGAGGAGGGGTGCCTTCCGCAGGATTGCCTGCCTGGTGGGGGTCATCAGAGAGTGGGCCAACAAGAATTTCCGCGAGGAGGAGCCCAGACCTGACTCATTCCTTGAGCGTTTCTGTGGGCCTGAGCTCCAGACCGTGACGACACAGCAAGGAGATGGCAAAGGCGACAGGGACAGCGAGGGCAAGGGCACCAAGAAGAAATGTGAAC---TATTTGTCTTGGATCCAGCTGGGGACTGGTACTACCGCTGGCTATTTGTCATTGCCATGCCTGTCCTCTACAACTGGTGCCTACTGGTGGCCAGAGCCTGCTTCAGTGACCTACAGAAAGATTACTACGTAGTGTGGCTGGTGCTGGACTACTTCTCAGATGTGGTCTACATCGCAGACCTCTTCATCCGATTGCGCACAGGTTTCCTGGAGCAGGGGCTGCTGGTCAAAGATACCAAGAAGTTGCGGGACAACTACATCCACACCCTGCAGTTCAAGCTGGATGTGGCTTCCATCATCCCTACAGACCTGATCTATTTTGCTGTGGGCCTCCACAGCCCTGAGCTGCGCTTCAACCGCCTGCTACGCTTTGCCCGCATGTTTGAGTTCTTTGACCGCACTGAGACACGCACCAGCTACCCCAACATCTTCTGCATCAGCAACCTGGTCCTCTACATCTTGGTCATCATCCACTGGAATGCCTGCATCTACTACGCCATCTCCAAGTCCATTGGTTTTGGGGTCGACACCTGGGTTTACCCCAACATCACTGACCCTGAGTATGGCTACCTGTCTAGGGAATACATCTATTGCCTTTACTGGTCTACACTGACCCTCACCACCATTGGGGAGACACCACCCCCTGTAAAAGATGAGGAGTATCTATTTGTCATCTTTGATTTCCTGATTGGTGTCCTCATCTTTGCCACCATCGTGGGAAACGTGGGCTCCATGATCTCCAACATGAACGCCACCCGGGCTGAGTTCCAGGCCAAGACCGATGCTGTCAAACACTATATGCAGTTCCGAAAGGTCAGCAAGGAGATGGAAGCCAAGGTCATTAGGTGGCTTGACTACCTTTGGACCAATAAGAAGAGTGTGGATGAGCGGGAAGTTCTCAAGAAACTGCCATCTAAGCTGAGGGCTGAGATAGCCATCAATGTCCACCTGTCCACACTCAAGAAAGTGCACATCTTTCAGGACTGTGAGGCTGGCCTGCTGGTGGAGCTGGTATTAAAGCTCCGTCCTCAGGTCTTCAGTCCTGGGGATTACATTTGCCGCAAGGGGGATATTGGGAAGGAGATGTACATAATCAAGGAAGGAAAATTGGCAGTGGTGGCTGATGATGGTGTCACTCAGTATGCCCTACTCTTAGCTGGGAGTTGCTTTGGAGAGATCAGTATCCTTAACATTAAAGGCAGCAAAATGGGCAATCGACGCACAGCCAGTATCCGAAGTCTTGGCTACTCAGATCTCTTCTGCTTGTCCAAGGATGATCTTATGGAAGCTGTGACGGAGTACCCTGATGCCAAGAGGGTCTTGGAGGAGAGAGGCTGGGAGATCCTGATGAAGGAGGGATTGTTGGATGAGAATGAGGAGGCAGCCAGCATCGAGGTGGATGTGCAGGAGAAGCTAGAACAGCTGGAAACCAACATGGAGACCTTGTACACTCGCTTTGCCTGCCTGCTGGCTGAGTACACAGGGGCCCAGCAGAAGCTCAAGCAGCGCATCATGGTTTTGGAAACCAAGATGAAGCAGAATAATGAG---GACGACTACCTGTCAGATGGAATGAATAGCCCCAAGCCAGCTGCTGCTGAGAAGCCA
