# Supplementary material for: Molecular Evidence for the Parallel Evolution of Anosmia in Multiple Odontoceti (Toothed Whales) Clades
Source: Genes (Basel). 2026 May 31;17(6):651. doi: 10.3390/genes17060651 (PMC13299492; doi:10.3390/genes17060651)
Supplement: Supplementary file 1 [file genes-17-00651-s001.zip › PAML files/CNGA2_NoCpG.phy]

107 1803
Physeter_macrocephalus  ATGACAGAAAAAGCCAATGGAGTGAAGAGCTCCTCAGCCAGTAACCACAAGCATCACGCACCTCCTGCCATCAAGGTCAATGGTGACCACAGGGCC---AGCAACAGGCCACAGTCTGACACCTCCTCAGAACTACAGAGGCTGGCAGAGATGGACGCCCCCCTGCAGAGGAGGGGCGGCTTCAGGATTGCCTGCCTGGTGGGGGTCATCAGAGAGTGGCCCAACAAGAGTTCCGAGGAGCCCAGACCTGACTTCCTTGAGTTCTGTGGGCCTGAGCTCCAGACACAGCAAGGAGACGGCAAAAAGGACGGCAAGGGCACCAAGAAGAAATGTGAACCATTATTTGTCTTGGACCCAGCTGGGGACTGGTACTACTGGCTATTTGTCATTGCCATGCCTGTCCTCTACAACTGGTGCCTACTGGTGGCCAG------CTTCAGTGACCTACAGAAAGATGACGTGTGGCTGGCGCTGGACTACTTCTCAGATGTGGTCTACGACCTCTTCATCTTGACAGGTTTCCTGGAGCAGGGGCTGCTGGTCAGAGATACCGAGAAGTTGGGCAGCTTGAACTGCAGGGTGNNNNNNNNNNTGGATGTGGTTGTC------------------------------------------------------------------------------------------------------------------------------------------------------------NNCCACTGGAATGCCTGCATCTACATCTCCAAGTCCATTGGTTTTGGGACCCGGGTTTACCCCAACATCACTGACCCTGAGTATGGCTACCTGTCTAGGGAATACATCTATTGCCTTTACTGGTCTACACTGACCCTCACCACCATTGGGGAGACACCACCCCCTGTAAAAGATGAGGAGTACCTACTTGTCATCTTTGATTTCCTGATTGGTGTCCTCATCTTTGCCACCGGAGGCTCCATGGTCTCCAACATGACCGCTGAGTTCCAGGCCAAGAAACACTATATGCAGTTCAAGGTCAGCAAGGAGATGGAAGCCAAGGTCATTAGGTGGTTTGACTACCTCTGGACCAATAAGAAGAGTGTGGATGAGGAAGTTCTCAAGAAACTGCCAGCCAAGCTGAGGGCTGAGATAGCCATCCACCTGTCCACGCTCAAGAAAGCGATCTTTCACGACTGTGAGGCTGGCCTGCTGGTGGAGCTGGTATTAAAGCTCCCTCAGGCCTTCAGTCCTGGGGGTTACATCTGCAAGGGGGATATTGGGAAGGAGATGTACATAATCAAGGAAGGAAAATTGGCAGTGGTGGCTGATGATGGCGTCACTCAGTATGCCCTGCTCGCTGGGAGTTGCTTTGGAGAGATCAGTATCCTTAACATTAAAGGCAGCAAAA------------------------NTGGCTACTCAGATCTCTTCTGCTTGTCCAGGGATGATCTTATGGAAGCTGTGGAGTACCCTGACGCCAAGAGGGTCTTGGAGGAGAGAGGCGAGATCCTGATGAAGGAGGGATTGCTGGATGAGAATGAGGTGGCAGCCAGCGTGGACGTGCAGGAGAAGCTAGAACAGCTGGAAACCAACATGGAGACCTGGTACACTTTTGCCTGCCTGCTGGCTGAGCACACAGGGGCCCAGCAGAAGCTCAAGCAGATCATGGTTTTGGAAACCAAGATGAAGCAGAACAATGAG---CACCTGTCAGATGGAGTGACTAGCCCCAAGCCAGCCGCTGCTGAGAAGCCA
Platanista_gangetica  ATGACAGAAAAAGCCAATGGAGTAAAGAGCTCCCCAGCCAATAACTACAGCCATCATGCACCTGCTGCCATCAAGGTCAATGATGACCACAGGACC---AGCAACAGGCAACAGTCTGACACCTCCTCAGAACTAGAGAGGCTGGCAGAGATGGATGTCCCCCTGCAGAGGAGGGGTGGCTTCAGGATTGCCTGCCTGGTGGGGGTCATCAGAGAGTGGGCCAAC?????????????????????????????????????TCTGTGGGC????????????????????????????????AAGGACGGCARGGSCACSAAGAAGAAATGTGAAC---TATTTGTCTTGGACCCAGCTGGGGACTGGTACTACNNNCTATTTGTAATTGCCATGCCTGTCCTCTACTACTGGTGCCTGCTGGTGGCCAGAGCCTGCTTCAGTGACCTACAGAAAGATTACGTGTGGCTGGTGCTGGACTACTTCTCA------------GACCTCTTCATCTTGACAGGTTTCCTGGAGCAGGGGCTGCTGGTCAAAGATACCAAGAAGTTGGACAACTACATCCACACCCTGCAGTTCAAGCTGGATGTGGCTTCCATCACCCCTACAGACCTGATCTATTTTGCTGTGGGCATCCATAACCCTGRGCTGTTCAACCTGCTATACTTTGCCATGTTTGAGTTCTTTGACACTGAGACAACCAGCTACCCCAACATCTTCATCAGCAACCTGGTCCTCTACATCTTGGTCATCATCCACTGGAATGCCTGCATCTACATCTCCAAGTCCATTGGTTTTGGGACCTGGGTTTACCCCAACATCACTGACCCTGAGTATGGCTACCTGTCTAGGGAATACATCTATTGCCTTTACTGGTCTACACTGACCCTCACCACCATTTGGGAGACACCGCCCCCTGTAAAAGATGAGGAGTACCTATTTGTCATCTTTGATTTCCTGATTGGCGTCCTCATCTTTGCCACCGGAGGCTCCATGATCTCCAACATGACCGCTGAGTACCAGGCCAAGAGACACTATATGCAGTTCAAGGTCAGCAAGGAGATGGAAGCCAAGGTCATTAGGTGGTTTGACTACCTCTGGACCAATAAGAAGAGTGTGGATGAGGAAGTTCTCAAGAAACTGCCATCCGAGCTGAGGGCTGAGATCGCCATCCACCTGTCCACACTCAAGAAAGTGATCTTTCAGGATTGTGAGGCTGGCCTGCTGGTGGAGCTGGTATTAAAGCTCCCTCAGGTCTTCAGTCCTGGGGATTACGTTTGCAAGGGGGATATTGGGAAGGAGATGTACATAATCAAGGAAGGAAAATTGGCAGTGGTGGCTGGTGATGGTGTCACTCAGTATGCCCTGCTCGCTGGGAGTTGCTTTGGAGAGATCAGTATCCTTAACATTAAAGGCAGCAAAATGGGCAATACAGCCAGTATCAGCCTTGGCTACTCAGATCTCTTCTGCTTGTCCAAGGATGATCTTATGGAAGCTGTGGAGTACCCTGATGCCAAGAGGGTCTTGGAGGAGAGAGGCGAGATCCTGATGAAGGAGNNNTTGCTGGATGAGAATGAGGTGGCAGCCAGCGTGGATGTGCAGGAGAAGCTAGAACAGCTGGAAACCAACATGGAGACCTTGTRCACTTTTGCCTGCCTGCTGGCTGAGTACACAGGGGCCCAGCAGAAGCTCAAGCAGATCATGGTTTTGGAAACCAAGATGAAGCAGAATAATGAG---TACCTGTCAGATGGAATGAATAGCCCCAAGCCAGCTGCTGCTGAGAAGCCA
Kogia_breviceps  CTGACAGAAGAAGCCAATGAAGTGAAGAGCTCCCCAGCCAGTAACCACAACCAGCATGCACCTCCTGCCATCAAGGTCAATGGTGACCACAGGGCC---AGCAACAGGCCGCAGTCTGACACCTCCTCAGAACTACAGAGGCTGGCAGAGATGGATGCCCCCCTGCAGAGGAGGGGCGGCTTCAGGATCGCCTGCCTGGTGGGGGTCATCAGAGTGTGGGTCAACAAGAATTTCGAGGAGCCCAGACCTGACTTCCTTGAGTTCTGTGGGCCTGAGCTCCAGACACAGCAAGGAGGTGGCAAAAAGGACGGCAAGGGCACCAGGAAGAAATGTGAAC---TATTTGTCTTGGACCCAGCTGGGGCCTGCTACTACCTGGNNNNNNNNNNNNNNNNNNNNNNCCTCTACAACCGGTGCCTACTGGTGGCCAGAGCCTGCTTCAGTGACCTACAGAAAGATTACGTGTGGCTGGTGCTGGACTACTTCTCAGACGTGGTCTACGACCTCTTCATCTTGACAG-----------------------------------------------------------------------------------------------------------------------------------------------------------------------------------------------------------------------------------------------------------------------------------------------------------------------------------------------------------------------------------------------------------------------------------------------------------------------------------------------------------------------------------------------------------------------------------------------------------------------------------------------------------------------------------------------------------------------------------------------------------------------------------------------------------------------------------------------------------------------------------------------------------------------------------------------------------------------------------------------------------------------------------------------------------------------------------------------------------------------------------------------------------------------------------------------------------------------------------------------------------------------------------------------------------------------------------
Kogia_sima  AGGACAGAAGAAGCCAATGAAGTGAAGAGCTCCCCAGCCAGTAACCACAACCAGCATGCACCTCCTGCCATCAAGGTCAATGGTGACCACAGGGCC---AGCAACAGGCCACAGTCTGACGCCTCCTCAGAACTACAGAGGCTGGCAGAGATGGATGCCCCCCTGCAGAGGAGGGGCGGCTTCAGGATCGCCTGCCTGGTGGGGGTCATCAGAGTGGGGGTCAACAAGAATTTCGAGGAGCCCAGACCCGACTTCCTTGAGTTCTGTGGGCCTGAGCTCCAGACACAGCAAGGAGATGGCAAAAAGGACGGCAAGGGCACCAAGAAGAAATGYGAAC---TATCTGTCTTGGACCCAGCTGGGGACTGGTACTACTGGCTNNNNNNNNNNNNNNNNNNNNNNNTCTACAACCGGTGCCTACTGGTGGCCAGAGGCTGCTTCAGTGACCTACAGAAAGATTACGTGCGCCTGGTGCTGGACTACTTCTCAGGCGTGGTCTACGACCTCTTCATCTTGACAG-----------------------------------------------------------------------------------------------------------------------------------------------------------------------------------------------------------------------------------------------------------------------------------------------------------------------------------------------------------------------------------------------------------------------------------------------------------------------------------------------------------------------------------------------------------------------------------------------------------------------------------------------------------------------------------------------------------------------------------------------------------------------------------------------------------------------------------------------------------------------------------------------------------------------------------------------------------------------------------------------------------------------------------------------------------------------------------------------------------------------------------------------------------------------------------------------------------------------------------------------------------------------------------------------------------------------------------
Platanista_minor  ATGACAGAAAAAGCCAATGGAGTAAAGAGCTCCCCAGCCAATAACTACAGCCATCATGCACCTGCTGCCATCAAGGTCAATGATGACCACAGGACC---AGCAACAGGCAACAGTCTGACACCTCCTCAGAACTAGAGAGGCTGGCAGAGATGGATGTCCCCCTGCAGAGGAGGGGTGGCTTCAGGATTGCCTGCCTGGTGGGGGTCATCAGAGAGTGGGCCAACAAGAATTTCGAGGAGCCCAGACCTGACTTCCTTGAGTTCTGTGGGCCTGAGCTCCAGACACAGCAAGGAGATGGCAAAAAGGACGGCAAGGGCACCAAGAAGAAATGTGAAC---TATTTGTCTTGGACCCAGCTGGGGACTGGTACTACNNNCTATTTGTAATTGCCATGCCTGTCCTCTACTACTGGTGCCTGCTGGTGGCCAGAGCCTGCTTCAGTGACCTACAGAAAGATTACGTGTGGCTGGTGCTGGACTACTTCTCA------------GACCTCTTCATCTTGACAGGTTTCCTGGAGCAGGGGCTGCTGGTCAAAGATACCAAGAAGTTGGACAACTACATCCACACCCTGCAGTTCAAGCTGGATGTGGCTTCCATCACCCCTACAGACCTGATCTATTTTGCTGTGGGCATCCATAACCCTGAGCTGTTCAACCTGCTATACTTTGCCATGTTTGAGTTCTTTGACACTGAGACAACCAGCTACCCCAACATCTTCATCAGCAACCTGGTCCTCTACATCTTGGTCATCATCCACTGGAATGCCTGCATCTACATCTCCAAGTCCATTGGTTTTGGGACCTGGGTTTACCCCAACATCACTGACCCTGAGTATGGCTACCTGTCTAGGGAATACATCTATTGCCTTTACTGGTCTACACTGACCCTCACCACCATTTGGGAGACACCGCCCCCTGTAAAAGATGAGGAGTACCTATTTGTCATCTTTGATTTCCTGATTGGCGTCCTCATCTTTACCACCGGAGGCTCCATGATCTCCAACATGACCGCTGAGTACCAGGCCAAGAGACACTATATGCAGTTCAAGGTCAGCAAGGAGATGGAAGCCAAGGTCATTAGGTGGTTTGACTACCTCTGGACCAATAAGAAGAGTGTGGATGAGGAAGTTCTCAAGAAACTGCCATCTGAGCTGAGGGCTGAGATCGCCATCCACCTGTCCACACTCAAGAAAGTGATCTTTCAGGATTGTGAGGCTGGCCTGCTGGTGGAGCTGGTATTAAAGCTCCCTCAGGTCTTCAGTCCTGGGGATTACGTTTGCAAGGGGGATATTGGGAAGGAGATGTACATAATCAAGGAAGGAAAATTGGCAGTGGTGGCTGGTGATGGTGTCACTCAGTATGCCCTGCTCGCTGGGAGTTGCTTTGGAGAGATCAGTATCCTTAACATTAAAGGCAGCAAAATGGGCAATACAGCCAGTATCAGCCTTGGCTACTCAGATCTCTTCTGCTTGTCCAAGGATGATCTTATGGAAGCTGTGGAGTACCCTGATGCCAAGAGGGTCTTGGAGGAGAGAGGCGAGATCCTGATGAAGGAGNNNTTGCTGGATGAGAATGAGGTGGCAGCCAGCGTGGATGTGCAGGAGAAGCTAGAACAGCTGGAAACCAACATGGAGACCTTGTACACTTTTGCCTGCCTGCTGGCTGAGTACACAGGGGCCCAGCAGAAGCTCAAGCAGATCATGGTTTTGGAAACCAAGATGAAGCAGAATAATGAG---TACCTGTCAGATGGAATGAATAGCCCCAAGCCAGCTGCTGCTGAGAAGCCA
Mesoplodon_europaeus  ATGACAGAAAAAGCCAATGGAGTGAAGAGCTCCCCAGCCAATAACCACAACCATCGTGCACCTCCTGCCATCAAGGTCAATGATGACCACAGGGCC---AGCAACAGGCCACAGTCTGACATCTCCTCAGAACTACAGAGGCTGGCAGAGATGGATGCCCCCCTGCAGAGGAGGGGTGCCTTCAGGATTGCCTGCCTGGTGGGGGTCATCAGAGAGTGGGCCAACAAGAATTTCGAGGAGCCCAGACCTGACTTCCTTGAGTTCTGTGGGCCTGAGCTCCAGACACAGCAAGGAGATGGCAAAAAGGACGGCAAGGGCACCAAGAAGAAATGTGAGC---TATTTGTCTTGGATCCAGCTGGGGACTGGTACTACTGGCTATTTGTCATTGCCATGCCTGTCCTCTACAACTGGTGCCTACTGGTGGCCAGAGCCTGCTTCAGTGACCTACAGAAAGATTACGTGTGGCTGGTGCTGGACTACTTCTCAGATGTGGTCTACGACCTCTTCATCTTGACAGGTTTCCTGGAGCAGGGGCTGCTGGTCAAAGATACCAAGAAGTTGGACAACTACATCCACACCCTGCAGTTCAAGCTGGATGTGGCTTCCATCATCCCTACAGACCTGATCTATTTTGCTGTGGGCCTCCACAGCCCTGAGCTGTTCAACCTGCTACACTTTGCCATGTTTGAGTTCTTTGACACTGAGACAACCAGCTACCCCAACATCTTCATCAGCAACCTGGTCCTCTACATCTTGGTCATCATCCACTGGAATGCCTGCATCTACATCTCCAAGTCCATTGGTTTTGGGACCTGGGTTTACCCCAACATCACTGACCCTGAGTATGGCTACCTGTCTAGGGAATACATCTATTGCCTTTACTGGTCTACACTGACCCTCACCACCATTGGGGAGACACCACCCCCTGTAAAAGATGAGNNNTATCTATTTGTCATCTTTGATTTCCTGATTGGTGTCCTCATCTTTGCCACCGGAGGCTCCATGATCTCCAACATGACCGCTGAGTTCCAGGCCAAGAAACACTATATGCAGTTCAAGGTCAGCAAGGAGATGGAAGCCAAGGTCATTAGGTGGCTTGACTACCTCTGGACCAATAAGAAGAGTGTGGATGAGGAAGTTCTCAAGAAACTGCCATCTAAGCTGAGGGCTGAGATAGCCATCCACCTGTCCACACTCAAGAAAGTGATCTTTCAGGATTGTGAGGCTGGCCTGCTGGTGGAGCTGGTATTAAAGCTCCCTCAGGTCTTCAGTCCTGGGGATTACATTTGCAAGGGGGATATTGGGAAAGAGATGTACATAATCAAGGAAGGAAAATTGGCAGTGGTGGCTGATGATGGTGTCACTCAGTATGCCCTACTCGCTGGGAGTTGCTTTGGAGAGATCAGTATCCTTAACATTAAAGGCAGCAAAATGGGCAATACAGCCAGTATCAGTCTTGGCTACTCAGATCTCTTCTGCTTGTCCAAGGATGATCTTATGGAAGCTGTGGAGTACCCTGATGCCAAGAGGGTCTTGGAGGAGAGAGGCGAGATCCTGATGAAGGAGGGATTGTTGGATGAGAATGAGGAGGCAGCCAGCGTGGATGTGCAGGAGAAGCTAGAACAGCTGGAAACCAACATGGAGACCTTGTACACTTTTGCCTGCCTGCTGGCTGAGTACACAGGGGCCCAGCAGAAGCTCAAGCAGATCATGGTTTTGGAAACCAAGATGAAGCAGAATAATGAA---TACCTGTCAGATGGAATGAATAGCCCCAAGCCAGCTGCTGCTGAGAAGCCA
Mesoplodon_densirostris  ATGACAGAAAAAGCCAATGGAGTGAAGAGCTCCCCAGCCAATAACCACAACCATCGTGCACCTCCTGCCATCAAGGTCAATGATGACCACAGGGCC---AGCAACAGGCCACAGTCTGACATCTCCTCAGAACTACAGAGGCTGGCAGAGATGGATGCCCCCCTGCAGAGGAGGGGTGCCTTCAGGATTGCCTGCCTGGTGGGGGTCATCAGAGAGTGGGCCAACAAGAATTTCGAGGAGCCCAGACCTGACNNNNNNNNNNNNNGTGGGCCTGAGCTCCAGACACAGCAAGGAGGTGGCAAAAAGGACGGCAAGGGCACCAAGAAGAAATGTGAAC---TGTTTGTCTTGGATCCAGCTGGGGACTGGTACTACTGGCTATTTGTCATTGCCATGCCTGTCCTCTACAACTGCTGCCTACTGGTGGCCAGATCCTGCTCCAGTGACCTACAGAAAGATTACGTGTGGCTGGTGCTGGACTACTTCTCAGATGTGGTCTACGACCTCTTCATCTTGACAGGTTTCCTGGAGCAGGGGCTGCTGGTCAAAGATACCAAGAAGTTGGACAACTACATCCACACCCTGCAGTTCAAGCTGGATGTGGCTTCCATCATCCCTACAGACCTGATCTATTTTGCTGTGGGCCTCCACAGCCCTGAGCTGTTCAACCTGCTACACTTTGCCATGTTTGAGTTCTTTGACACTGAGACAACCAGCTACCCCAACATCTTCATCAGCAACCTGGTCCTCTACATCTTGGTCATCATCCACTGGAATGCCTGCATCTACATCTCCAAGTCCATTGGTTTTGGGACCTGGGTTTACCCCAACATCACTGACCCTGAGTATGGCTACCTGTCTAGGGAATACATCTATTGCCTTTACTGGTCTACACTGACCCTCACCACCATTGGGGAGACACCACCCCCTGTAAAAGATGAGGAGTATCTATTTGTCATCTTTGATTTCCTGATTGGTGTCCTCATCTTTGCCACCGGAGGCTCCATGATCTCCAACATGACCGCTGAGTTCCAGGCCAAGAAACACTATATGCAGTTCAAGGTCAGCAAGGAGATGGAAGCCAAGGTCATTAGGTGGCTTGACTACCTCTGGACCAATAAGAAGAGTGTGGATGAGGAAGTTCTCAAGAAACTGCCATCTAAGCTGAGGGCTGAGATAGCCATCCACCTGTCCACACTCAAGAAAGTGATCTTTCAGGATTGTGAGGCTGGCCTGCTGGTGGAGCTGGTATTAAAGCTCCCTCAGGTCTTCAGTCCCGGGGATTACATTTGCAAGGGGGATATTGGGAAGGAGATGTACATAATCAAGGAAGGAAAATTGGCAGTGGTGGCTGATGATGGTGTCACTCAGTATGCCCTACTCGCTGGGAGTTGCTTTGGAGAGATCAGTATCCTTAACATTAAAGGCAGCAAAATGGGCAATACAGCCAGTATCAGTCTTGGCTACTCAGATCTCTTCTGCTTGTCCAAGGATGATCTTATGGAAGCTGTGGAGTACCCTGATGCCAAGAGGGTCTTGGAGGAGAGATGCGAGATCCTGATGAAGGAGGGATTGTTGGATGAGAATGAGGAGGCAGCCAGCGTGGATGTGCAGGAGAAGCTAGAACAGCTGGAAACCAACATGGAGACCTTGTACACTTTTGCCTGCCTGCTGGCTGAGTACACAGGGGCCCAGCAGAAGCTCAAGCAGATCATGGTTTTGGAAACCAAGATGAAGCAGAATAATGAG---TACCTGTCAGATGGAATGAATAGCCCCAAGCCAGCTGCTGCTGAGAAGCCA
Mesoplodon_peruvianus  ATGACAGAAAAAGCCAATGGAGTGAAGAGCTCCCCAGCCAATAACCACAACCATCGTGCACCTCCTGCCATCAAGGTCAAGGATGACCACAGGGCC---AGCAACAGGCCACAGTCTGACATCTCCTCAGAACTACAGAGGCTGGCAGAGATGGATGCCCCCCTGCAGAGGAGGGGTGCCTTCAGGATTGCCTGCCTGGTGGGGGTCATCAGAGAGTGGGCCAACAAGAATTTCGAGGAGCCCAGACCTGACTTCCTTGAGTTCTGTGGGCCGGAGCTCCAGACACAGCAAGGAGGTGGCAAAAAGGACGGCAAGGGCACCAAGAAGAAATGTGAAC---TATTTGTCTTGGATCCAGCTGGGGACTGGTACTACTGGCTATTTGTCATTGCCATGCCTGTCCTCTACAACTGGTGCCTACTGGTGGCCAGAGCCTGCTTCAGTGACCTACAGAAAGATTACGTGTGGCTGGTTCTGGACTACTTCTCAGATGTGGTCTACGACCTCTTCATCTTGACAGGTTTCCTGGAGCAGGGGCTGCTGGTCAAAGATACCAAGAAGTTGGACAACTACATCCACACCCTGCAGTTCAAGCTGGATGTGGCTTCCATCATCCCTACAGACCTGATCTATTTTGCTGTGGGCCTCCACAGCCCTGAGCTGTTCAGCCTGCTACACTTTGCCATGTTTGAGTTCTTTGACACTGAGACAACCAGCTACCCCAACATCTTCATCAGCAACCTGGTCCTCTATATCTTGGTCATCATCCACTGGAATGCCTGCATCTACATCTCCAAGTCCATTGGTTTTGGGACCTGGGTTTACCCCAACATCACTGACCCTGAGTATGGCTACCTGTCTAGGGAATACATCTATTGCCTTTACTGGTCTACACTGACCCTCACCACCATTGGGGAGACACCACCCCCTGTAAAAGATGAGGAGTATCTATTTGTCATCTTTGATTTCCTGATTGGTGTCCTCATCTTTGCCACCGGAGGCTCCATGATCTCCAACATGACCGCTGAGTTCCAGGCCAAGAAACACTATATGCAGTTCAAGGTCAGCAAGGAGATGGAAGCCAAGGTCATTAGGTGGCTTGACTACCTCTGGACCAATAAGAAGAGTGTGGATGAGGAAGTTCTCAAGAAACTGCCATCTAAGCTGAGGGCTGAGATAGCCATCCACCTGTCCACACTCAAGAAAGTGATCTTTCAGGATTGTGAGGCTGGCCTGCTGGTGGAGCTGGTATTAAAGCTCCCTCAGGCCTTCAGTCCCGGGGATTACATTTGCAAGGGGGATATTGGGAAGGAGATGTACATAATCAAGGAAGGAAAATTGGCAGTGGTGGCTGATGATGGTGTCACTCAGTATGCCCTACTCGCTGGGAGTTGCTTTGGAGAGATCAGTATCCTTAACATTAAAGGCAGCAAAATGGGCAATACAGCCAGTATCAGTCTTGGCTACTCAGATCTCTTCTGCTTGTCCAAGGATGATCTTATGGAAGCTGTGGAGTACCCTGATGCCAAGAGGGTCTTGGAGGAGAGAGGCGAGATCCTGATGAAGGAGGGATTGTTGGATGAGAATGAGGAGGCAGCCAGCGTGGATGTGCAGGAGAAGCTAGAACAGCTGGAAACCAACATGGAGACCTTGTACACTTTTGCCTGCCTGCTGGCTGAGTACACAGGGGCCCAGCAGAAGCTCAAGCAGATCATTGTTTTGGAAACCAAGATGAAGCAGAATAATGAG---TACCTGTCAGATGGAATGAATAGCCCCAAGCCAGCTGCTGCTGAGAAGCCA
Mesoplodon_stejnegeri  ATGACAGAAAAAGCCAATGGAGTGAAGAGCTCCCCAGCCAATAACCACAACCACCGTGCACCTCCTGCCATCAAGGTCAATGATGACCACAGGGCC---AGCAACAGGCCACAGTCTGACATCTCCTCAGAACTACAGAGGCTGGCAGAGATGGATGNCCCCCTGCAGAGGAGGGGTGCCTTCAGGATTGCCTGCCTGGTGGGGGTCATCAGAGAGTGGGCCAACAAGAATTTCGAGGAGCCCAGACCTGACTTCCTTGAGTTCTGTGGGCCTGAGCTCCAGACACAGCAAGGAGGTGGCAAAAAGGACGGCAAGGGCACCAAGAAGAAATGTGAAC---TATTTGTCTTGGATCCAGCTGGGGACTGGTACTACTGGCTATTTGTCATTGCCATGCCTGTCCTCTACAACTGGTGCCTACTGGTGGCCAGAGCCTGCTTCAGTGACCTACAGAAAGATTACGTGTGGCTGGTTCTGGACTACTTCTCAGATGTGGTCTACGACCTCTTCATCTTGACAGGTTTCCTGGAGCAGGGGCTGCTGGTCAAAGATACCAAGAAGTTGGACAACTACATCCACACCCTGCAGTTCAAGCTGGATGTGGCTTCCATCATCCCTACAGACCTGATCTATTTTGCTGTGGGCCTCCACAGCCCTGAGCTGTTCAACCTGCTACACTTTGCCATGTTTGAGTTCTTTGACACTGAGACAACCAGCTACCCCAACATCTTCATCAGCAACCTGGTCCTCTATATCTTGGTCATCATCCACTGGAATGCCTGCATCTACATCTCCAAGTCCATTGGTTTTGGGACCTGGGTTTACCCCAACATCCCTGACCCTGAGTATGGCTACCTGTCTAGGGAATACATCTATTACCTTTACTGGTCTACACTGACCCTCACCACCATTGGGGAGACACCACCCCCTGTAAAAGATGAGGAGTATCTATTTGTCATCTTTGATTTCCTGATTGGTGTCCTCATCTTTGCCACCGGAGGCTCCATGATCTCCAACATGACCGCTGAGTTCCAGGCCAAGAAACACTATATGCAGTTCAAGGTCAGCAAGGAGCTGGAAGCCAAGGTCATTAGGTGGCTTGACTACCTCTGGACCAATAAGAAGAGTGTGGATGAGGAAGTTCTCAAGAAACTGCCATCTAAGCTGAGGGCTGAGATAGCCATCCACCTGTCCACACTCAAGAAAGTGATCTTTCAGGATTGTGAGGCTGGCCTGCTGGTGGAGCTGGTATTAAAGCTCCCTCAGGTCTTCAGTCCCGGGGATTACATTTGCAAGGGGGATATTGGGAAGGAGATGTACATAATCAAGGAAGGAAAATTGGCAGTGGTGGCTGATGATGGTGTCACTCAGTATGCCCTACTCGCTGGGAGTTGCTTTGGAGAGATCAGTATCCTTAACATTAAAGGCAGCAAAATGGGCAATACAGCCAGTATCAGTCTTGGCTACTCAGATCTCTTCTGCTTGTCCAAGGATGATCTTATGGAAGCTGTGGAGTACCCTGATGCCAAGAGGGTCTTGGAGGAGAGAGGCGAGATCCTGATGAAGGAGGGATTGTTGGATGAGAATGAGGAGGCAGCCAGCGTGGATGTGCAGGAGAAGCTAGAACAGCTGGAAACCAACATGGAGACCTTGTACACTTTTGCCTGCCTGCTGGCTGAGTACACAGGGGCCCAGCAGAAGCTCAAGCAGATCATGGTTTTGGAAACCAAGATGAAGCAGAATAATGAG---TACCTGTCAGATGGAATGAATAGCCCCAAGCCAGCTGCTGCTGAGAAGCCA
Mesoplodon_ginkgodens  ATGACAGAAAAAGCCAATGGAGTGAAGAGCTCCCCAGCCAATAACCACAACCATCGTGCACCTCCTGCCATCAAGGTCAATGATGACCACAGGGCC---AGCAACAGGCCACAGTCTGACATCTCCTCAGAACTACAGAGGCTGGCAGAGATGGATGCCCCCCTGCAGAGGAGGGGTGCCTTCAGGATTGCCTGCCTGGTGGGGGTCATCAGAGAGTGGGCCAACAAGAATTTCGAGGAGCCCAGACCTGACTTCCTTGAGTTCTGTGGGCCTGAGCTCCAGACACAGCAAGGAGATGGCAAAAAGGACGGCAAGGGCACCAAGAAGAAATGTGAAC---TATTTGTCTTGGATCCAGCTGGGGACTGGTACTACTGGCTATTTGTCATTGCCATGCCTGTCCTCTACAACTGGTGCCTACTGGTGGCCAGAGCCTGCTTCCGTGACCTACAGAAAGATTACGTGTGGCTGGTGCTGGACTACTTCTCAGATGTGGTCTACGACCTCTTCATCTTGACAGGTTTCCTGGAGCAGGGGCTGCTGGTCAAAGATACCAGGAAGTTGGACAACTACATCCACACCCTGCAGTTCAAGCTGGATGTGGCTTCCATCATCCCTACAGACCTGATCTATTTTGCTGTGGGCCTCCACAGCCCTGAGCTGTTCAACCTGCTACACTTTGCCATGTTTGAGTTCTTTGACACTGAGACAACCAGCTACCCCAACATCTTCATCAGCAACCTGGTCCTCTACATCTTGGTCATCATCCACTGGAATGCCTGCATCTACATCTCCAAGTCCATTGGTTTTGGGACCTGGGTTTACCCCAACATCACTGACCCTGAGTATGGCTACCTGTCTAGGGAATACATCTATTGCCTTTACTGGTCTACACTGACCCTCACCACCATTGGGGAGACACCACCCCCTGTAAAAGATGAGGAGTATCTATTTGTCATCTTTGATTTCCTGATTGGTGTCCTCATCTTTGCCACCGGAGGCTCCATGATCTCCAACATGACCGCTGAGTTCCAGGCCAAGAAACACTATATGCAGTTCAAGGTCAGCAAGGAGATGGAAGCCAAGGTCATTCGGTGGCTTGACTACCTCTGGACCAATAAGAAGAGTGTGGATGAGGAAGTTCTCAAGAAACTGCCAGCTAAGCTGAGGGCTGAGATAGCCATCCACCTGTCCACACTCAAGAAAGTGATCTTTCAGGATTGTGAGGCTGGCCTGCTGGTGGAGCTGGTATTAAAGCTCCCTCAGGTCTTCAGTCCTGGGGATTACATTTGCAAGGGGGATATTGGGAAGGAGATGTACATRATCAAGGAAGGAAAATTGGCAGTGGTGGCTGATGATGGTGTCACTCAGTATGCCCTACTCGCTGGGAGTTGCTTTGGAGAGATCAGTATCCTTAACATTAAAGGCAGCAAAATGGGCAATACAGCCAGTATCAGTCTTGGCTACTCAGATGTCTTCTGCATGTCCAAGGATGATCTTATGGAAGCTGTGGAGTACCCTGATGCCAAGAGGGTCTTGGAGGAGAGAGGCGAGATCCTGATGAAGGAGGGATTGTTGGATGAGAATGAGGAGGCAGCCAGCGTGGATGTGCAGGAGAAGCTAGAACAGCTGGAAACCAACATGGAGACCTTGTACACTTTTGCCTGCCTGCTGGCTGAGTACACAGGGGCCCAGCAGAAGCTCAAGCAGATCATGGTTTTGGAAACCAAGATGAAGCAGAATAATGAG---TACCTGTCAGATGGAATGAATAGCCCCAAGCCAGCTGCTGCTGAGAAGCCA
Mesoplodon_bowdoini  ATGACAGAAAAAGCCAATGGAGTGAAGAGCTCCCCAGCCAATAACCACAACCATCGTGCACCTCCTGCCATCAAGGTCAATGATGACCACAGGGCC---AGCAACAGGCCACAGTCTGACATCTCCTCAGAACTACAGAGGCTGGCAGAGATGGATGCCCCCCTGCAGAGGAGGGGTGCCTTCAGGATTGCCTGCCTGGTGGGGGTCATCAGAGAGTGGGCCAACAAGAATTTCGAGGAGCCCAGACCTGACTTCCTTGAGTTCTGTGGGCCTGAGCTCCAGACACAGCAAGGAGATGGCAAAAAGGACGGCAAGGGCACCAAGAAGAAATGTGAAC---TATTTGTCTTGGATCCAGCTGGGGACTGGTACTACTGGCTATTTGTCATTGCCATGCCTGTCCTCKACAACTGGTGCCTACTGGTGGCCAGAGCCTGCTTCAGTGACCTACAGAAAGATTACGTGTGGCTGGTGCTGGACTACTTCTCAGATGTGGTCTACGACCTCTTCATCTTGACAGGTTTCCTGGAGCAGGGGCTGCTGGTCAAAGATACCAAGAAGTTGGACAACTACATCCACACCCTGCAGTTCAAGCTGGATGTGGCTTCCATCATCCCTACAGACCTGATCTATTTTGCTGTGGGCCTCCACAGCCCTGAGCTGTTCAACCTGCTACACTTTGCCATGTTTGAGTTCTTTGACACTGAGACAACCAGCTACCCCAACATCTTCATCAGCAACCTGGTCCTCTACATCTTGGTCATCATCCACTGGAATGCCTGCATCTACATCTCCAAGTCCATTGGTTTTGGGACCTGGGTTTACCCCAACATCACTGACCCTGAGTATGGCTACCTGTCTAGGGAATACATCTATTGCCTTTACTGGTCTACACTGACCCTCACCACCATTGGGGAGACACCACCCCCTGTAAAAGATGAGGAGTATCTATTTGTCATCTTTGATTTCCTGATTGGTGTCCTCATCTTTGCCACCGGAGGCTCCATGATCTCCAACATGACCGCTGAGTTCCAGGCCAAGAAACACTATATGCAGTTCAAGGTCAGCAAGGAGATGGAAGCCAAGGTCATTAGGTGGCTTGACTACCTCTGGACCAATAAGAAGAGTGTGGATGAGGAAGTTCTCAAGAAACGGCCATCTAAGCTGAGGGCTGAGATAGCCATCCACCTGTCCACACTCAAGAAAGTGATCTTTCAGGATTGTGAGGCTGGCCTGCTGGTGGAGCTGGTATTAAAGCTCCCTCAGGTCTTCAGTCCCGGGGATTACATTTGCAAGGGGGATACTGGGAAGGAGATGTACATAATCAAGGAAGGAAAATTGGCAGTGGTGGCTGATGATGGTGTCACTCAGTATGCCCTACTCGCTGGGAGTTGCTTTGGAGAGATCAGTATCCTTAACATTAAAGGCAGCAAAATGGGCAATACAGCCAGTATCAGTCTTGGCTACTCAGATCTCTTCTGCTTGTCCAAGGATGATCTTATGGAAGCTGTGGAGTACCCTGATGCCAAGAGGGTCTTGGAGGAGAGAGGCGAGATCCTGATGAAGGAGGGATTGTTGGATGAGAATGAGGAGGCAGCCAGCGTGGATGTGCAGGAGAAGCTAGAACAGCTGGAAACCAACATGGAGACCTTGTACACTTTTGCCTGCCTGCTGGCTGAGTACACAGGGGCCCAGCAGAAGCTCAAGCAGATCATGGTTTTGGAAACCAAGATGAAGCAGAATAATGAG---TACCTGTCAGATGGAATGAATAGCCCCAAGCCAGCTGCTGCTGAGAAGCCA
Mesoplodon_carlhubbsi  ATGACAGAAAAAGCCAATGGAGTGAAGAGCTCCCCAGCCAATAACCACAACCATCGTGCACCTCCTGCCATCAAGGTCAATGATGACCACAGGGCC---AGCAACAGGCCACAGTCTGACATCTCCTCAGAACTACAGAGGCTGGCAGAGATGGATGCCCCCCTGCAGAGGAGGGGTGCCTTCAGGATTGCCTGCCTGGTGGGGGTCATCAGAGAGTGGGCCAACAAGAATTTCGAGGAGCCCAGACCTGACTTCCTTGAGTTCTGTGGGCCTGAGCTCCAGACACAGCAAGGAGATGGCAAAAAGGACGGCAAGGGCACCAAGAAGAAATGTGAAC---TATTTGTCTTGGATCCAGCTGGGGACTGGTACTACNNNCTATTTGTCATTGCCATGCCTGTCCTCTACAACTGGTGCCTACTGGTGGCCAGAGCCTGCTTCAGTGACCTACAGAAAGATTACGTGTGGCTGGTGCTGGACTACTTCTCAGATGTGGTCTACGACCTCTTCATCTTGACAGGTTTCCTGGAGCAGGGGCTGCTGGTCAAAGATACCAAGAAGTTGGACAACTACATCCACACCCTGCAGTTCAAGCTGGATGTGGCTTCCATCATCCCTACAGACCTGATCTATTTTGCTGTGGGCCTCCACAGCCCTGAGCTGTTCAACCTGCTACACTTTGCCATGTTTGAGTTCTTTGACACTGAGACAACCAGCTACCCCAACATCTTCATCAGCAACCTGGTCCTCTACATCTTGGTCATCATCCACTGGAATGCCTGCATCTACATCTCCAAGTCCATTGGTTTTGGGACCTGGGTTTACCCCAACATCACTGACCCTGAGTATGGCTACCTGTCTAGGGAATACATCTATTGCCTCTACTGGTCTACACTGACCCTCACCACCATTGGGGAGACACCACCCCCTGTAAAAGATGAGGAGTATCTATTTGTCATCTTTGATTTCCTGATTGGTGTCCTCATCTTTGCCACCGGAGGCTCCATGATCTCCAACATGACCGCTGAGTTCCAGGCCAAGAAACACTATATGCAGTTCAAGGTCAGCAAGGAGATGGAAGCCAAGGTCATTAGGTGGCTTGACTACCTCTGGACCAATAAGAAGAGTGTGGATGAGGAAGTTCTCAAGAAACTGCCATCTAAGCTGAGGGCTGAGATAGCCATCCACCTGTCCACACTCAAGAAAGTGATCTTTCAGGATTGTGAGGCTGGCCTGCTGGTGGAGCTGGTATTAAAGCTCCCTCAGGTCTTCAGTCCCGGGGATTACATTTGCAAGGGGGATATTGGGAAGGAGATGTACATAATCAAGGAAGGAAAATTGGCAGTGGTGGCTGATGATGGTGTCACTCAGTATGCCCTACTCGCTGGGAGTTGCTTTGGAGAGATCAGTATCCTTAACATTAAAGGCAGCAAAATGGGCAATACAGCCAGTATCAGTCTTGGCTACTCAGATCTCTTCTGCTTGTCCAAGGATGATCTTATGGAAGCTGTGGAGTACCCTGATGCCAAGAGGGTCTTGGAGGAGAGAGGCGAGATCCTGATGAAGGAGGGATTGTTGGATGAGAATGAGGAGGCAGCCAGTGTGGATGTGCAGGAGAAGCTAGAACAGCTGGAAACCAACATGGAGACCTTGTACACTTTTGCCTGCCTGCTGGCTGAGTACACAGGGGCCCAGCAGAAGCTCAAGCAGATCATGGTTTTGGAAACCAAGATGAAGCAGAATAATGAG---TACCTGTCAGATGGAATGAATAGCCCCAAGCCAGCTGCTGCTGAGAAGCCA
Mesoplodon_layardii  ATGACAGAAAAAGCCAATGGAGTGAAGAGCTCCCCAGCCAATAACCACAACCATCGTGCACCTCCTGCCATCAAGGTCAATGATGACCACAGGGCC---AGCAACAGGCCACAGTCTGACATCTCCTCAGAACTACAGAGGCTGGCAGAGATGGATGCCCCCCTGCAGAGGAGGGGTGCCTTCAGGATTGCCTGCCTGGTGGGGGTCATCAGAGAGTGGGCCAACAAGAATTTCGAGGAGCCCAGACCTGACTTCCTTGAGTTCTGTGGGCCTGAGCTCCAGACACAGCAAGGAGATGGCAAAAAGGACGGCAAGGGCACCAAGAAGAAATGTGAAC---TATTTGTCTTGGATCCAGCTGGGGACTGGTACTACTGGCTATTTGTCATTGCCATGCCTGTCCTCTACAACTGGTGCCTACTGGTGGCCAGAGCCTGCTTCAGTGACCTACAGAAAGATTACGTGTGGCTGGTGCTGGACTACTTCTCAGATGTGGTCTACGACCTCTTCATCTTGACAGGTTTCCTGGAGCAGGGGCTGCTGGTCAAAGATACCAAGAAGTTGGACAACTACATCCACACCCTGCAGTTCAAGCTGGATGTGGCTTCCATCATCCCTACAGACCTGATCTATTTTGCTGTGGGCCTCCACAGCCCTGAGCTGTTCAACCTGCTACACTTTGCCATGTTTGAGTTCTTTGACACTGAGACAACCAGCTACCCCAACATCTTCATCAGCAACCTGGTCCTCTACATCTTGGTCATCATCCACTGGAATGCCTGCATCTACATCTCCAAGTCCATTGGTTTTGGGACCTGGGTTTACCCCAACATCACTGACCCTGAGTATGGCTACCTGTCTAGGGAATACATCTATTGCCTTTACTGGTCTACACTGACCCTCACCACCATTGGGGAGACACCACCCCCTGTAAAAGATGAGGAGTATCTATTTGTCATCTTTGATTTCCTGATTGGTGTCCTCATCTTTGCCACCGGAGGCTCCATGATCTCCAACATGACCGCTGAGTTCCAGGCCAAGAAACACTATATGCAGTTCAAGGTCAGCAAGGAGATGGAAGCCAAGGTCATTAGGTGGCTTGACTACCTCTGGACCAATAAGAAGAGTGTGGATGAGGAAGTTCTCAAGAAACTGCCATCTAAGCTGAGGGCTGAGATAGCCATCCACCTGTCCACACTCAAGAAAGTGATCTTTCAGGATTGTGAGGCTGGCCTGCTGGTGGAGCTGGTATTAAAGCTCCCTCAGGTCTTCAGTCCCGGGGATTACATTTGCAAGGGGGATATTGGGAAGGAGATGTACATAATCAAGGAAGGAAAATTGGCAGTGGTGGCTGATGATGGTGTCACTCAGTATGCCCTACTCGCTGGGAGTTGCTTTGGAGAGATCAGTATCCTTAACATTAAAGGCAGCAAAATGGGCAATACAGCCAGTATCAGTCTTGGCTACTCAGGTCTCTTCTGCTTGTCCAAGGATGATCTTATGGAAGCTGTGGAGTACCCTGATGCCAAGAGGGTCTTGGAGGAGAGAGGCGAGATCCTGATGAAGGAGGGATTGTTGGATGAGAATGAGGAGGCAGCCAGCGTGGATGTGCAGGAGAAGCTAGAACAGCTGGAAACCAACATGGAGACCTTGTACACTTTTGCCTGCCTGCTGGCTGAGTACACAGGGGCCCAGCAGAAGCTCAAGCAGATCATGGTTTTGGAAACCAAGATGAAGCAGAATAATGAG---TACCTGTCAGATGGAATGAATAGCCCCAAGCCAGCTGCTGCTGAGAAGCCA
Mesoplodon_mirus  ATGACAGAAAAAGCCAATGGAGTGAAGAGCTCCCCAGCCAATAACCACAACCATCGTGCACCTCCTGCCATCAAGGTCAATGATGACCACAGGGCC---AGCAACAGGCCACAGTCTGACATCTCCTCAGAACTACAGAGGCTGGCAGAGATGGATGCCCCCCTGCAGAGGAGGGGTGCCTTCAGGATTGCCTGCCTGGTGGGGGTCATCAGAGAGTGGGCCAACAAGAATTTCGAGGAGCCCAGACCTGACTTCCTTGAGTTCTGTGGGTCTGAGCTCCAGACACAGCAAGGAGATGGCAAAAAGGACGGCAAGGGCACCAAGAAGGAATGTGAAC---TATTTGTCTTGGATCCAGCTGGGGACTGGTACTACTGGCTATTTGTCATTGCCATGCCTGTCCTCTACAACTGGTGCCTACTGGTGGCCAGAGCCTGCTTCAGTGACCTACAGAAAGATTACGTGTGGCTGGTGCTGGACTACTTCTCAGATGTGGTCTACGACCTCTTCATCTTGACAGGTTTCCTGGAGCAGGGGCTGCTGGTCAAAGATACCAAGAAGTTGGACAACTACATCCACACCCTGCAGTTCAAGCTGGATGTGGCTTCCATCATCCCTACAGACCTGATCTATTTTGCTGTGGGCCTCCACAGCCCTGAGCTGTTCAACCTGCTACGCTTTGCCATGTTTGAGTTCTTTGACACTGAGACAACCAGCTACCCCAACATCTTCATCAGCAACCTGGTCCTCTACATCTTGGTCATCATCCACTGGAATGCCTGCATCTACATCTCCAAGTCCATTGGTTTTGGGACCTGGGTTTACCCCAACATCACTGACCCTGAGTATGGCTACCTGTCTAGGGAATACATCTATTGCCTTTACTGGTCTACACTGACCCTCACCACCATTGGGGAGACACCACCCCCTGTAAAAGATGAGGAGTATCTATTTGTCATCTTTGATTTCCTGATTGGTGTCCTCATCTTTGCCACCGGAGGCTCCATGATCTCCAACATGACCGCTGAGTTCCAGGCCAAGAAACACTATATGCAGTTCAAGGTCAGCAAGGAGATGGAAGCCAAGGTCATTAGGTGGCTTGACTACCTCTGGACCAATAAGAAGAGTGTGGATGAGGAAATTCTCAAGAAACTGCCATCTAAGCTGAGGGCTGAGAGAGCCATCCACCTGTCCACACTCAAGAAAGTGATCTTTCAGGATTGTGAGGCTGGCCTGCTGGTGGAGCTGGTATTAAAGCTCCCTCAGGTCTTCAGTCCTGGGGATTACATTTGCAAGGGGGATATTGGGAAGGAGATGTACATAATCAAGGAAGGAAAATTGGCAGTGGTGGCTGATGATGGTGTCACTCAGTATGCCCTACTCGCTGGGAGTTGCTTTGGAGAGATCAGTATCCTTAACATTAAAGGCAGCAAAATGGGCAATACAGCCAGTATCAGTCTTGGCTACTCAGATTTCTTCTGCTTGTCCAAGGATGATCTTATGGAAGCTGTGGAGTACCCTGATGCCAAGAGGGTCTTGGAGGAGAGAGGCGAGATCCTGATGAAGGAGGGATTGTTGGATGAGAATGAGGAGGCAGCCAGCGTGGATGTGCAGGAGAAGCTAGAACAGCTGGAAACCAACATGGAGACCTTGTACACTTTTGCCTGCCTGCTGGCTGAGTACACAGGGGCCCAGCAGAAGCTCAAGCAGATCATGGTTTTGGAAACCAAGATGAAGCAGAATAATGAG---TACCTGTCAGATGGAATGAATAGCCCCAAGCCAGCTGCTGCTGAGAAGCCA
Mesoplodon_perrini  ATGACAGAAAAAGCCAATGGAGTGAAGAGCTCCCCAGCCAATAACGACAACCATCGTGCACCTCCTGCCATCAAGGTCAATGATGACCACAGGGCC---AGCAACAGGCCACAGTCTGACATCTCCTCAGAACTACAGAGGCTGGCAGAGATGGATGCCCCCCTGCAGAGGAGGGGTGCCTTCAGGATTGCCTGCCTGGTGGGGGTCATCAGAGAGTGGGCCAACAAGAATTTCGAGGAGCCCAGACCTGACTTCCTTGAGTTCCGTGGGCCGGAGCTCCAGACACAGCAAGGAGGTGGCAAAAAGGACGGCAAGGGCACCAAGAAGAAATGTGAAC---TANNTGTCTTGGATCCAGCTGGGGACTGGTACTACTGGCTATTTGTCATTGCCATGCCTGTCCTCTACAACTGGTGCCTACTGGTGGCCAGAGCCTGCTTCAGTGACCTACAGAAAGATTACGTGTGGCTGGTTCTGGACTACTTCTCAGATGTGGTCTACGACCTCTTCATCTTGACAGGTTTCCTGGAGCAGGGGCTGCTGGTCAAAGATACCAAGAAGTTGGACAACTACATCCACACCCTGCAGTTCAAGCTGGATGTGGCTTCCATCATCCCTACAGACCTGATCTATTTTGCTGTGGGCCTCCACAGCCCTGAGCTGTTCAACCTGCTACACTTTGCCATGTTTGAGTTCTTTGACACTGAGACAACCAGCTACCCCAACATCTTCATCAGCAACCTGGTCCTCTATATCTTGGTCATCATCCACTGGAATGCCTGCATCTACATCTCCAAGTCCATTGGTTTTGGGACCTGGGTTTACCCCAACATCACTGACCCTGAGTATGGCTACCTGTCTAGGGAATACATCTATTGCCTTTACTGGTCTACACTGACCCTCACCACCATTGGGGAGACACCACCCCCTGTAAAAGATGAGGAGTATCTATTTGTCATCTTTGATTTCCTGATTGGTGTCCTCATCTTTGCCACCGGAGGCTCCATGATCTCCAACATGACCGCTGAGTTCCAGGCCAAGAAACACTATATGCAGTTCAAGGTCAGCAAGGAGATGGAAGCCAAGGTCATTAGGTGGCTTGACTACCTCTGGACCAATAAGAAGAGTGTGGATGAGGAAGTTCTCAAGAAACTGCCATCTAAGCTGAGGGCTGAGATAGCCATCCACCTGTCCACACTCAAGAAAGTGATCTTTCAGGATTGTGAGGCTGGCCTGCTGGTGGAGCTGGTATTAAAGCTCCCTCAGGTCTTCAGTCCCGGGGATTACATTTGCAAGGGGGATATTGGGAAGGAGATGTACATAATCAAGGAAGGAAAATTGGCAGTGGTGGCTGATGATGGTGTCACTCAGTATGCCCTACTCGCTGGGAGTTGCTTTGGAGAGATCAGTATCCTTAACATTAAAGGCAGCAAAATGGGCAATACAGCCAGTATCAGTCTTGGCTACTCAGATCTCTTCTGCTTGTCCAAGGATGATCTTATGGAAGCTGTGGAGTACCCTGATGCCAAGAGGGTCTTGGAGGAGAGAGGCGAGATCCTGATGAAGGAGGGATTGTTGGATGAGAATGAGGAGGCAGCCAGCGTGGATGTGCAGGAGAAGCTAGAACAGCTGGAAACCAACATGGAGACCTTGTACACTTTTGCCTGCCTGCTGGCTGAGTACACAGGGGCCCAGCAGAAGCTCAAGCAGATCATTGTTTTGGAAACCAAGATGAAGCAGAATAATGAG---TACCTGTCAGATGGAATGAATAGCCCCAAGCCAGCTGCTGCTGAGAAGCCA
Mesoplodon_hectori  ATGACAGAAAAAGCCAATGGAGTGAAGAGCTCCCCAGCCAATAACCACAACCATCGTGCACCTCCTGCCATCAAGGTCAATGATGACCACAGGGCC---AGCAACAGGCCACAGTCTGACATCTCCTCAGAACTACAGAGGCTGGCAGAGATGGATGCCCCCCTGCAGAGGAGGGGTGCCTTCAGGATTGCCTGCCTGGTGGGGGTCATCAGAGAGTGGGCCAACAAGAATTTCGAGGAGCCCAGACCTGACTTCCTTGAGTTCTGTGGGCCTGAGCTCCAGACACAGCAAGGAGATGGCAAAAAGGACGGCAAGGGCACCAAGAAGAAATGTGAAC---TATTTGTCTTGGATCCAGCTGGGGACTGGTACTACTGGCTATTTGTCATTGCCATGCCTGTCCTCTACAACTGGTGCCTACTGGTGGCCAGAGCCTGCTTCAGTGACCTACAGAGAGATTACGTGTGGCTGGTGCTGGACTACTTCTCAGATGTGGTCTACGACCTCTTCATCTTGACAGGTTTCCTGGAGCAGGGGCTGCTGGTCAAAGATACCAAGAAGTTGGACAACTACATCCACACCCTGCAGTTCAAGCTGGATGTGGCTTCCATCATCCCTACAGACCTGATCTATTTTGCTGTGGGCCTCCACAGCCCTGAGCTGTTCAACCTGCTACACTTTGCCATGTTTGAGTTCTTTGACACTGAGACAACCAGCTACCCCAACATCTTCATCAGCAACCTGGTCCTCTACATCTTGGTCATCATCCACTGGAATGCCTGCATCTACATCTCCAAGTCCATTGGTTTTGGGACCTGGGTTTACCCCAACATCACTGACCCTGAGTATGGCTACCTGTCTAGGGAATACATCTATTGCCTTTACTGGTCTACACTGACCCTCACCACCATTGGGGAGACACCACCCCCTGTAAAAGATGAGGAGTATCTATTTGTCATCTTTGATTTCCTGATTGGTGTCCTCATCTTTGCCACCGGAGGCTCCATGATCTCCAACATGACCGCTGAGTTCCAGGCCAAGAAACACTATATGCAGTTCAAGGTCAGCAAGGAGATGGAAGCCAAGGTCATTAGGTGGCTTGACTACCTCTGGACCAATAAGAAGAGTGTGGGTGAGGAAGTTCTCAAGAAACTGCCATCTAAGCTGAGGGCTGAGATAGCCATCCACCTGTCCACACTCAAGAAAGTGATCTTTCAGGATTGTGAGGCTGGCCTGCTGGTGGAGCTGGTATTAAAGCTCCCTCAGGTCTTCAGTCCCGGGGATTACATTTGCAAGGGGGATATTGGGAAGGAGATGTACATAATCAAGGAAGGAAAATTGGCAGTGGTGGCTGATGATGGTGTCACTCAGTATGCCCTACTCGCTGGGAGTTGCTTTGGAGAGATCAGTATCCTTAACATTAAAGGCAGCAAAATGGGCAATACAGCCAGTATCAGTCTTGGATACTCAGATCTCTTCTGCTTGTCCAAGGATGATCTTATGGAAGCTGTGGAGTACCCTAATGCCAAGAGGGTCTTGGAGGAGAGAGGCGAGATCCTGATGAAGGAGGGATTGTTGGATGAGAATGAGGAGGCAGCCAGCGTGGATGTGCAGGAGAAGCTAGAACAGCTGGAAACCAACATGGAGACCTTGTACACTTTTGCCTGCCTGCTGGCTGAGTACACAGGGGCCCAGCAGAAGCTCAAGCAGATCATGGTTTTGGAAACGAAGATGAAGCAGAATAATGAG---TACCTGTCAGATGGAATGAATAGCCCCAAGCCAGCTGCTGCTGAGAAGCCA
Mesoplodon_bidens  ATGACAGAAAAAGCCAATGGAGTGAAGAGCTCCCCAGCCAATAACCACAACCATCGTGCACCTCCTGCCATCAAGGTCAATGATGACCACAGGGCC---AGCAACAGGCCACAGTCTGACATCTCCTCAGAACTACAGAGGCTGGCAGAGATGGATGCCCCCCTGCAGAGGAGGGGTGCCTTCAGGATTGCCTGCCTGGTGGGGGTCATCAGAGAGTGGGCCAACAAGAATTTCGAGGAGCCCAGACCTGACCTCCTTGAGTTCTGTGGGCCTGAGCTCCAGACACAGCAAGGAGATGGCAAAAAGGACGGCAAGGGCACCAAGAAGAAATGTGAAC---TATTTGTCTTGGATCCAGCTGGGGACTGGTACTACTGGCTATTTGTCATTGCCATGCCTGTCCTCTACAATTGGTGCCTACTGGTGGCCAGAGCCTGCTTCAGTGACCTACAGAAAGATTACGTGTGGCTGGTGCTGGACTACTTCTCAGATGTGGTCTACGACCTCTTCATCTTGACAGGTTTCCTGGAGCAGGGGCTGCTGGTCAAAGATACCAAGAAGTTGGACAACTACATCCACACCCTGCAGTTCAAGCTGGATGTGGCTTCCATCATCCCTACAGACCTGATCTATTTTGCTGTGGGCCTCCACAGCCCTGAGCTGTTCAACCTGCTACACTTTGCCATGTTTGAGTTCTTTGACACTGAGACAACCAGCTACCCCAACATCTTCATCAGCAACCTGGTCCTCTACATCTTGGTCATCATCCACTGGAATGCCTGCATCTACATCTCCAAGTCCATTGGTTTTGGGACCTGGGTTTACCCCAACATCACTGACCCTGAGTATGGCTACCTGTCTAGGGAATACATCTATTGCCTTTACTGGTCTACACTGACCCTCACCACCATTGGGGAGACACCACCCCCTGTAAAAGAGGAGGAGTATCTATTTGTCATCTTTGATTTCCTGATCGGTGTCCTCATCTTTGCCACCGGAGGCTCCATGATCTCCAACATGACCGCTGAGTTCCAGGCCAAGAAACACTATATGCAGTTCAAGGTCAGCAAGGAGATGGAAGCCAAGGTCATTAGGTGGCTTGACTACCTCTGGACCAATAAGAAGAGTGTGGATGAGGAAGTTCTCAAGAAACTGCCATCTAAGCTGAGGGCTGAGATAGCCATCCACCTGTCCACACTCAAGAAAGTGATCTTTCAGGATTGTGAGGCTGGCCTGCTGGTGGAGCTGGTATTAAAGCTCCCTCAGGTCTTCAGTCCTGGGGATTACATTTGCAAGGGGGATATTGGGAAGGAGATGTACATGATCAAGGAAGGAAAATTGGCAGTGGTGGCTGATGATGGTGTCACTCAGTATGCCCTACTCGCTGGGAGTTGCTTTGGAGAGATCAGTATCCTTAACATTAAAGGCAGCAAAATGGGCAATACAGCCAGTATCAGCCTTGGCTACTCTGATCTCTTCTGCTTGTCCAAGGATGATCTTATGGAAGCTGTGGAGTACCCTGATGCCAAGAGGGTCTTGGAGGAGAGAGGCGAGATCCTGATGAAGGAGGGATTGTTGGATGAGAATGAGGAGGCAGCCAGCGTGGATGTGCAGGAGAAGCTAGAACAGCTGGAAACCAACATGGAGACCTTGTACACTTTTGCCTGCCTGCTGGCTGAGTACACAGGGGCCCAGCAGAAGCTCAAGCAGATCATGGTTTTGGAAACCAAGATGAAGCAGAATAATGAG---TACCTGTCAGATGGAATGAATAGCCCCAAGCCAGCTGCTGCTGAGAAGCCA
Mesoplodon_grayi  ATGACAGAAAAAGCCAATGGAGTGAAGAGCTCCCCAGCCAATAACCWCAACCATCGTGCACCTCCTGCCATCAAGGTCAATGATGACCACAGGGCC---AGCAACAGGCCACAGTCTGACATCTCCTCAGAACTACAGAGGCTGGCAGAGATGGATGCCCCCCTGCAGAGGAGGGGTGCCTTCAGGATTGCCTGCCTGGTGGGGGTCATCAGAGAGTGGGCCAACAAGAATTTCGAGGAGCCCAGACCTGACTTCCTTGAGTTCTGTGGGCCTGAGCTCCAGACACAGCAAGGAGATGGCAAAAAGGACGGCAAGGGCACCAAGAAGAAATGTGAAC---TATTTGTCTTGGATCCAGCTGGGGACTGGTACTACTGGCTATTTGTCATTGCCATGCCTGTCCTCTACAACTGGTGCCTACTGGTGGCCAGAGCCTGCTTCAGTGACCTACAGAAAGATTACGTGTGGCTGGTGCTGGACTACTTCTCAGATGTGGTCTACGACCTCTTCATCTTGACAGGTTTCCTGGAGCAGGGGCTGCTGGTCAAAGATACCAAGAAGTTGGACAACTACATCCACACCCTGCAGTTCAAGCTGGATGTGGCTTCCATCATCCCTACAGACCTGATCTATTTTGCTGTGGGCCTCCACAGCCCTGAGCTGTTCAACCTGCTACACTTTGCCATGTTTGAGTTCTTTGACACTGAGACAACCAGCTACCCCAACATCTTCATCAGCAACCTGGTCCTCTACATCTTGGTCATCATCCACTGGAATGCCTGCATCTACATCTCCAAGTCCATTGGTTTTGGGACCTGGGTTTACCCCAACATCACTGACCCTGAGTATGGCTACCTGTCTAGGGAATACATCTATTGCCTTTACTGGTCTACACTGACCCTCACCACCATTGGGGAGACACCACCCCCTGTAAAAGATGAGGAGTATCTATTTGTCATCTTTGATTTCCTGATTGGTGTCCTCATCTTTGCCACCGGAGGCTCCATGATCTCCAACATGACCGCTGAGTTCCAGGCCAAGAAACACTATATGCAGTTCAAGGTCAGCAAGGAGATGGAAGCCAAGGTCATTAGGTGGCTTGACTACCTCTGGACCAATAAGAAGAGTGTGGATGAGGAAGTTCTCAAGAAACTGCCATCTAAGCTGAGGGCTGAGATAGCCATCCACCTGTCCACACTCAAGAAAGTGATCTTTCAGGATTGTGAGGCTGGCCTGCTGGTGGAGCTGGTATTAAAGCTCCCTCAGGTCTTCAGTCCCGGGGATTACATTTGCAAGGGGGATATTGGGAAGGAGATGTACATAATCAAGGAAGGAAAATTGGCAGTGGTGGCTGATGATGGTGTCACTCAGTATGCCCTACTCGCTGGGAGTTGCTTTGGAGAGATCAGTATCCTTAACATTAAAGGCAGCAAAATGGGCAATACAGCCAGTATCAGTCTTGGCTACTCAGATCTCTTCTGCTTGTCCAAGGATGATCTTATGGAAGCTGTGGAGTACCCTGATGCCAAGAGGGTCTTGGAGGAGAGAGGCGAGATCCTGATGAAGGAGGGATTGTTGGATGAGAATGAGGAGGCAGCCAGCGTGGATGTGCAGGAGAAGCTAGAACAGCTGGAAACCAACATGGAGACCTTGTACACTTTTGCCTGCCTGCTGGCTGAGTACACAGGGGCCCAGCAGAAGCTCAAGCAGATCATGGTTTTGGAAACGAAGATGAAGCAGAATAATGAG---TACCTGTCAGATGGAATGAATAGCCCCAAGCCAGCTGCTGCTGAGAAGCCA
Berardius_minimus  ATGACAGAAAAAGCCAATGGAGTGAAGAGCTCCCCAGCCAATAACCACAACCATCGTGCACCTCCTGCCATCAAGGTCAATGATGACCACAGGGCC---AGCAACAAGTCACAGTCTGACATCTCCTCAGAACTAGAGAGGCTGGCAGAGATGGATGCCCCCCTGCAGAGGAGGGGTGGCTTCAGGATTGTCTGCCTGGTGGGGGTCATCAGAGAGTGGGCCAACAAGAATTTCGAGGAGCCCAGACCTGACTTCCTTGAGTTCTGTGGGCCTGAGCTCCAGACACAGCAAGGAGATGGCAAAAAGGACGGCAAGGGCACCAAGAAGAAATGTGAAC---TACTTGTCTTGGACCCATCTGGGGACTGGTACTACTGGCTATTTGTCATTACCATGCCTGTTCTCTACAACTGGTGCCTACTGGTGGCCAGAGCCTGCTTCAGTGACTTACAGAAAGATTACGTGTGGCTGGTGCTGGACTACTTCTCAGATGTGGTCTACGACCTCTTCATCTTGACAGGTTTCCTGGAGCAGGGGCTGCTGGTCAAAGATACCAAGAAGTTGGACAACTATATCCACACCCTGCAGTTCAAGCTGGATGTGGCTTCCATCATCCCTACAGACCTGATCTATTTTGCTGTGGGCCTCCACAGCCCTGAGCTGTTCAACCTGCTACACTTTGCCATGTTTGAGTTCTTTGACACTGAGACAACCAGCTACCCCAACATCTTCATCAGCAACCTGGTCCTCTACATCTTGGTCTTCATCCACTGGAATGCCTGCATCTACATCTCCAAGTCCATTGGTTTTGGGACCTGGGTTTACCCCAACATCACTGACSCTGAGTATGGCTACCTTTCTAGGGAATACATCTATTGCCTTTACTGGTCTACACTGACCCTCACCACCATTGGGGAGACACCACCCCCTGTAAAAGATGAGGAGTACCTATTTGTCATCTTTGATTTYCTGATTGGTGTCCTCATCTTTGCCACCGGAGGCTCCATGATCTCCAACATGACCGCTGAGTTCCAGGCCAAGAAACACTATATGCAGTTCAAGGTCAGCAAGGAGATGGAAGCCAAGGTCATT????????????????????????????????????????????????????????????CCGCCATCCAAGCTGAGGGCTGAGATAGCCATCCACCTGTCCACACTCAAGAAAGTGGTCTTTCAGGATTGTGAGGCTGGTCTGCTGGTGGGGCTGGTATTAAAGCTCCCTCAGGTCTTCAGTCCTGGGGATTACATTTGCAAGGGGGATATTGGGAAGGAGATGTACATAATCAAGGAAGGAAAATTGGCAGTGGTGGCTGATGATGGTGTCACTCAGTATGCCCTGCTCGCTGGGAGTTGCTTTGGAGAGATCAGTATCCTTAACATTAAAGGCAGCAAAATGGGCAATACCGCCAATATCAGACTTGGCTACTCAGATCTCTTCTGCTTGTCTAAGGATGATCTTATGGAAGCTGTGGAGTACCCTGATGCCAAGAGGGTCTTGGAGGAGAGAGGCGAGATCCTGATGAAGGAGGGATTGCTGGATGAGAATGAGGTGGCAGCCAGCGTGGATGTGCAGGAGAAGCTAGAACAGCTGGAAACCAACATGGAGACCTTGTACACTTTTGCCTGCCTGCTGGCTGAGTATACAGGGGCCCAGCAGAAGCTCAAGCAGATCATGGTTTTGGAAACCAAGATGAAGCAGAATAATGAG---TACCTGTCAGATGGAATGAACAACCCCAAGCCAGCTGCTGCTGAGAAGCCA
Berardius_arnuxii  ATGACAGAAAAAGCCAATGGAGTGAAGAGCTCCCCAGCCAATAACCACAACCATCGTGCACCTCCTGCCATCCAGGTCAATGATGACCACAGGGCC---AGCAACAGGTCACAGTCTGACATCTCCTCAGAACTAGAGAGGCTGGCAGAGATGGATGCCCCCCTGCAGAGGAGGGGTGGCTTCAGGATTGCCTGCCTGGTGGGGGTCATCAGAGAGTGGGCCAACAAGAATTTCGAGGAGCCCAGACCTGACTTCCTTGAGTTCTGTGGGCCTGAGCTCCAGACACAGCAAGGAGATGGCAAAAAGGACGGCAAGGGCACCAAGAAGAAATGTGAAC---TACTTGTCTTGGACCCATCTGGGGACTGGTACTACTGGCTATTTGTCATTACCATGCCTGTTCTCTACAACTGGTGCCTACTGGTGGCCAGAGCCTGCTTCAGTGACTTACAGAAAGATTACGTGTGGCTGGTGCTGGACTACTTCTCAGATGTGGTCTACGACCTCTTCATCTTGACAGGTTTCCTGGAGCAGGGGCTGCTGGTCAAAGATACCAAGAAGTTGGACAACTATATCCACACCCTGCAGTTCAAGCTGGATGTGGCTTCCATCATCCCTACAGACTTGATCTATTTTGCTGTGGGCCTCCACAGCCCTGAGCTGTTCAACCTGCTACACTTTGCCATGTTTGAGTTCTTTGACACTGAGACAACCAGCTACCCCAACATCTTCATCAGCAACCTGGTCCTCTACATCTTGGTCTTCATCCACTGGAATGCCTGCATCTACATCTCCAAGTCCATTGGTTTTGGGACCTGGGTTTACCCCAACATCACTGACCCTGAGTATGGCTACCTTTCTAGGGAATACATCTATTGCCTTTACTGGTCTACACTGACCCTCACCACCATTGGGGAGACACCACCCCCTGTAAAAGATGAGGAGTACCTATTTGTCATCTTTGATTTCCTGATTGGTGTCCTCATCTTTGCCACCGGAGGCTCCATGATCTCCAACATGACCGCTGAGTTCCAGGCCAAGAAACACTATATGCAGTTCAAGGTCAGCAAGGAGATGGAAGCCAAGGTCATTAGGTGGTTTGACTACCTCTGGACCAATAAGAAGAGTGTGGATGAGGAAGTTCTCAAGAAACTGCCATCCAAGCTGAGGGCTGAGATAGCCATCCACCTGTCCACACTCAAGAAAGTGGTCTTTCAGGATTGTGAGGCTGGTCTGCTGGTGGGGCTGGTATTAAAGCTCCCTCAGGTCTTCAGTCCTGGGGATTACATTTGCAAGGGGGATATTGGGAAGGAGATGTACATAATCAAGGAAGGAAAATTGGCAGTGGTGGCTGATGATGGTGTCACTCAGTATGCCCTGCTCGCTGGGAGTTGCTTTGGAGAGATCAGTATCCTTAACATTAAAGGCAGCAAAATGGGCAATACCGCCAATATCAGACTTGGCTACTCAGATCTCTTCTGCTTGTCTAAGGATGATCTTATGGAAGCTGTGGAGTACCCTGATGCCAAGAGGGTCTTGGAGGAGAGAGGCGAGATCCTGATGAAGGAGGGATTGCTGGATGAGAATGAGGTGGCAGCCAGCGTGGATGTGCAGGAGAAGCTAGAACAGCTGGAAACCAACATGGAGACCTTGTACACTTTTGCCTGCCTGCTGGCTGAGTATACAGGGGCCCAGCAGAAGCTCAAGCAGATCATGGTTTTGGAAACCAAGATGAAGCAGAATAATGAG---TACCTGTCAGATGGAATGAACAACCCCAAGCCAGCTGCTGCTGAGAAGCCA
Hyperoodon_ampullatus  ATGACAGAAAAAGCCAATGGAGTGAAGAGCTCCCCAGCCAATAACCACAACCATCGTGCACCTCCTGCCATCAAGGTCAATGATGACCACAGGGCC---AGCAACAGGCCACAGTCTGACATCTCCTCAGAACTACAGAGGCTGGCAGAGATGGATGCCCCCCTGCAGAGGAGGGGTGCCTTCAGGATTGCCTGCCTGGTGGGGGTCATCAGAGAGTGGGCCAACAAGAATTTCGAGGAGCCCAGACCTGACTTCCTTGAGTTCTGTGGGCCTGAGCTCCAGACACAGCAAGGAGATGGCAAAAAGGACGGCAAGGGCACCAAGAAGAAATGTGAAC---TATTTGTCTTGGATCCAGCTGGGGACTGGTACTACTGGCTATTTGTCATTGCCATGCCTGTCCTCTACAACTGGTGCCTACTGGTGGCCAGAGCCTGCTTCAGTGACCTACAGAAAGATTACGTGTGGCTGGTGCTGGACTACTTCTCAGGTGTGGTCTACGACCTCTTCATCTTGACAGGTTTCCTGGAGCAGGGGCTGCTGGTCAAAGATACCAAGAAGTTGGACAACTACATCCACACCCTGCAGTTCAAGCTGGATGTGGCTTCCATCATCCCTACAGACCTGATCTATTTTGCTGTGGGCCTCCACAGCCCTGAGCTGTTCAACCTGCTACACTTTGCCATGTTTGAGTTCTTTGACACTGAGACAACCAGCTACCCCAACATCTTCATCAGCAACCTGGTCCTCTACATCTTGGTCATCATCCACTGGAACGCCTGCATCTACATCTCCAAGTCCATTGGTTTTGGGACCTGGGTTTACCCCAACATCACTGACCCTGAGTATGGCTACCTGTCTAGGGAATACATCTGTTGCCTTTACTGGTCTACACTGACCCTCACCACCATTGGGGAGACACCACCCCCTGTAAAAGATGAGGAGTATCTATTTGTCATCTTTGATTTCCTGATTGGTGTCCTCATCTTTGCCACCGGAGGCTCCATGATCTCCAACATGACCGCTGAGTTCCAGGCCAAGAAACACTATATGCAGTTCAAGGTCAGCAAGGAGATGGAAGCCAAGGTCATTAGGTGGCTTGACTACCTCTGGACCAATAAGAAGAGTGTGGATGAGGAAGTTCTCAAGAAACTGCCATCTAAGCTGAGGGCTGAGATAGCCATCCACCTGTCCACACTCAAGAAAGTGATCTTTCAGGATTGTGAGGCTGGCCTGCTGGTGGAGCTGGTATTAAAGCTCCCTCAGGTCTTCAGTCCTGGGGATTACATTTGCAAGGGGGATATTGGGAAGGAGATGTACATAATCAAGGAAGGAAAATTGGCAGTGGTGGCTGATGATGGTGTCACTCAGTATGCCCTACTCGCTGGGAGTTGCTTTGGAGAGATCAGTATCCTTAACATTAAAGGCAGCAAAATGGGCAATACAGCCAGTATCAGTCTTGGCTACTCAGATCTCTTCTGCTTGTCCAAGGATGATCTTATGGAAGCTGTGGAGTACCCTGATGCCAAGAGGGTCTTGGAGGAGAGAGGCGAGATCCTGATGAAGGAGGGATTGTTGGATGAGAATGAGGAGGCAGCCAGCGTGGATGTGCAGGAGAAGCTAGAACAGCTGGAAACCAGCATGGAGACCTTGTACACTTTTGCCTGCCTGCTGGCTGAGTACACAGGGGCCCAGCAGAAGCTCAAGCAGATCATGGTTTTGGAAACCAAGATGAAGCAGAATAATGAG---TACCTGTCAGATGGAATGAATAGCCCCAAGCCAGCTGCTGCTGAGAAGCCA
Hyperoodon_planifrons  ATGACAGAAAAAGCCAATGGAGTGAAGAGCTCCCCAGCCAATAACCACAACCATCGTGCACCTCATGCCATCAAGGTCAATGATGACCACAGGGCC---AGCAACAGGCCACAGTCTGACATCTCCTCAGAACTACAGAGGCTGGCAGAGATGGATGCCCCCCTGCAGAGGAGGGGTGCCTTCAGGATTGCCTGCCTGGTRGGGGTCATCAGAGAGTGGGCCAACAAGAATTTCGAGGAGCCCAGACCTGACTTCCTTGAGTTCTGTGGGCCTGAGCTCCAGACACAGCAAGGAGATGGCAAAAAGGACGGCAAGGGCACCAAGAAGAAATGTGAAC---TATTTGTCTTGGATCCAGCTGGGGACTGGTACTACTGGCTATTTGTCATTGCCATGCCTGTCCTCTACAACTGGTGCCTACTGGTGGCCAGAGCCTGCTTCAGTGACCTACAGAAAGATTACGTGTGGCTGGTGCTGGACTACTTCTCAGATGTGGTCTACGACCTCTTCATCTTGACAGGTTTCCTGGAGCAGGGGCTGCTGGTCAAAGATACCAAGAAGTTGGACAACTACATCCACACCCTGCAGTTCAAGCTGGATGTGGCTTCCATCATCCCTACAGACCTGATCTATTTTGCTGTGGGCCTCCATAGCCCTGAGCTGTTCAACCTGCTACACTTTGCCATGTTTGAGTTCTTTGACACTGAGACAACCAGCTACCCCAACATCTTCATCAGCAACCTGGTCCTCTACATCTTGGTCATCATCCACTGGAATGCCTGCATCTACATCTCCAAGTCCATTGGTTTTGGGACCTGGGTTTACCCTAACGTCACTGACCCTGAGTATGGCTACCTGTCTAGGGAATACATCTATTGCCTTTACTGGTCTACACTGACCCTCACCACCATTGGGGAGACACCACCCCCTGTAAAAGATGAGGAGTATCTATTTGTCATCTTTTATTTCCTGATTGGTGTCCTCATCTTTGCCACCGGAGGCTCCATGATCTCCAACATGACCGCTGAGTTCCAGGCCAAGAAACACTATATGCAGTTCAAGGTCAGCAAGGAGATGGAAGCCAAGGTCATTAGGTGGCTTGACTACCTCTGGACCAATAAGAAGAGTGTGGATGAGGAAGTTCTCAAGAAACTGCCATCTAAGCTGAGGGCTGAGATAGCCATCCACCTGTCCACACTCAAGAAAGTGATCTTTCAGGATTGTGAGGCTGGCCTGCTGGTGGAGCTGGTATTAAAGCTCCCTCAGGTCTTCAGTCCTGGGGATTACATTTGCAAGGGGGATATTGGGAAGGAGATGTACATAATCAAGGAAGGAAAATTGGCAGTGGTGGCTGATGATGGTGTCACTCAGTATGCCCTACTCGCTGGGAGTTGCTTTGGAGAGGTCAGTATCCTTAACATTAAAGGCAGCAAAATGGGCAATACAGCCAGTATCAGTCTTGGCTACTCAGATCTCTTCTGCTTGTCCAAGGATGATCTTATGGAAGCTGTGGAGTACCCTGATGCCAAGAGGGTCTTGGAGGAGAGAGGCGAGATCCTGATGAAGGAGGGATTGTTGGATGAGAATGAGGAGGCAGCCAGCGTGGATGTGCAGGAGAAGCTAGAACAGCTGGAAACCAACATGGAGACCTTGTACACTTTTGCCTGCCTGCTGGCTGAGTACACAGGGGCCCAGCAGAAGCTCAAGCAGATCATGGTTTTGGAAACCAAGATGAAGCAGAATAATGAG---TACCTGTCAGATGGAATGAATAGCCCCAAGCCAGCTGCTGCTGAGAAGCCA
Indopacetus_pacificus  ATGACAGAAAAAGCCAATGGAGTGAAGAGCTCCCCAGCCAATAACCACAACCATCGTGCACCTCCTGCCATCAAGGTCAATGATGACCACAGGGCC---AGCAACAGGCCACAGTCTGACATCTCCTCAGAACTACAGAGGCTGGCAGAGATGGATGCCCCCCTGCAGAGGAGGGGTGCCTTCAGGATTGCCTGCCTGGTGGGGGTCATCAGAGAGTGGGCCAACAAGAATTTCGAGGAGCCCAGACCTGACTTCCTTGAGTTCTGTGGGCCTGAGCTCCAGACACAGCAAGGAGATGGCAAAAAGGACGGCAAGGGCACCAAGAAGAAATGTGAAC---TATTTGTCTTGGATCCAGCTGGGGACTGGTACTACTGGCTATTTGTCATTGCCACGCCTGTCCTCTACAACTGGTGCCTACTGGTGGCCAGAGCCTGCTTCAGTGACCTACAGAAAGATTACGTGTGGCTGGTGCTGGACTACTTCTCAGATGTGGTCTACGACCTCTTCATCTTGACAGGTTTCCTGGAGCAGGGGCTGCTGGTCAAAGATACCAAGAAGTTGGACAACTACATCCACACCCTGCAGTTCAAGCTGGATGTGGCTTCCATCATCCCTACAGACCTGATCTATTTTGCTGTGGGCCTCCACAGCCCTGAGCTGTTCAACCTGCTACACTTTGCCATGTTTGAGTTCTTTGACACTGAGACAACCAGCTACCCCAACATCTTCATCAGCAACCTGGTCCTCTACATCTTGGTCATCATCCACTGGAATGCCTGCATCTACATCTCCAAGTCCATTGGTTTTGGGACCTGGGTTGACCCCAACATCACTGACCCTGAGTATGGCTACCTGTCTAGGGAATACATCTATTGCCTTTACTGGTCTACACTGACCCTCATCACCATTGGGGAGACACCACCCCCTGTAAAAGATGAGGAGTATCTATTTGTCATCTTTGATTTCCTGATTGGTGTCCTCATCTTTGCCACCGGAGGCTCCATGATCTCCAACATGACCGCTGAGTTCCAGGCCAAGAAACACTATATGCAGTTCAAGGTCAGCAAGGAGATGGAAGCCAAGGTCATTAGGTGGCTTGACTACCTCTGGACCAATAAGAGGAGTGTGGATGAGGAAGTTCTCGAGAAACTGCCATCTAAGCTGAGGGCTGAGATAGCCATCCACCTGTCCACACTCAAGAAAGTGATCTTTCAGGATTGTGAGGCTGGCCTGCTGGTGGAGCTGGTATTAAAGCTCCCTCAGGTCTTCAGTCCTGGGGATTACATTTGCAAGGGGGATATTGGGAAAGAGATGTACATAATCAAGGAAGGAAAATTGGCAGTGGTGGCTGATGATGGTGTCACTCAGTATGCCCTACTCGCTGGGGGTTGCTTTGGAGAGATCAGTATCCTTAACATTAAAGGCAGCAAAATGGGCAATACAGCCAGTATCAGTCTTGGCTACTCAGATCTCTTCTGCTTGTCCAAGGATGATCTTATGGAAGCTGTGGAGTACCCTGATGCCAAGAGGGTCTTGGAGGAGAGAGGCGAGATCCTGATGAAGGAGGGATTGTTGGATGAGAATGAGGAGGCAGCCAGCGTGGATGTGCAGGAGAAGCTAGAACAGCTGGAAACCAACATGGAGACCTTGTACACTTTTGCCTGCCTGCTGGCTGAGTACACAGGGGCCCAGCAGAAGCTCAAGCAGATCATGGTTTTGGAAACCAAGATGAAGCAGAATAATGAG---TACCTGTCAGATGGAATGAATAGCCCCAAGCCAGCTGCTGCTGAGAAGCCA
Ziphius_cavirostris  ATGACAGAAAAAGCCAATGGAGTGAAGAGCTCCCCAGCCAATAACCACAACCATCGTGCACCTCCTGCCATCAAGGTCAATGATGACCACAGGGCC---AGCAACAGGCCACAGTCTGACATCTCCTCAGAACTACAGAGGCTGGCAGAGATGGATGCCCCCCTGCAGAGGAGGGGTGCCTTCAGGATTGCCTGCCTGGTGGGGGTCATCAGAGAGTGGGCCAACAAGAATTTCGAGGAGCCCAGACCTGACTTCCTTGAGTTCTGTGGGCCTGAGCTCCAGACACAGCAAGGAGATGGCAAAAGGGACGGCAAGGGCACCAAGAAGAAATGTGAAC---TATTTGTCTTGGATCCAGCTGGGGACTGGTACTACTGGCTATTTGTCATTGCCATGCCTGTCCTCTACAACTGGTGCCTACTGGTGGCCAGAGCCTGCTTCAGTGACCTACAGAAAGATTACGTGTGGCTGGTGCTGGACTACTTCTCAGATGTGGTCTACGACCTCTTCATCTTGACAGGTTTCCTGGAGCAGGGGCTGCTGGTCAAAGATACCAAGAAGTTGGACAACTACATCCACACCCTGCAGTTCAAGCTGGATGTGGCTTCCATCATCCCTACAGACCTGATCTATTTTGCTGTGGGCCTCCACAGCCCTGAGCTGTTCAACCTGCTACGCTTTGCCATGTTTGAGTTCTTTGACACTGAGACAACCAGCTACCCCAACATCTTCATCAGCAACCTGGTCCTCTACATCTTGGTCATCATCCACTGGAATGCCTGCATCTACATCTCCAAGTCCATTGGTTTTGGGACCTGGGTTTACCCCAACATCACTGACCCTGAGTATGGCTACCTGTCTAGGGAATACATCTATTGCCTTTACTGGTCTACACTGACCCTCACCACCATTGGGGAGACACCACCCCCTGTAAAAGATGAGGAGTATCTATTTGTCATCTTTGATTTCCTGATTGGTGTCCTCATCTTTGCCACCGGAGGCTCCATGATCTCCAACATGACCGCTGAGTTCCAGGCCAAGAAACACTATATGCAGTTCAAGGTCAGCAAGGAGATGGAAGCCAAGGTCATTAGGTGGCTTGACTACCTTTGGACCAATAAGAAGAGTGTGGATGAGGAAGTTCTCAAGAAACTGCCATCTAAGCTGAGGGCTGAGATAGCCATCCACCTGTCCACACTCAAGAAAGTGATCTTTCAGGACTGTGAGGCTGGCCTGCTGGTGGAGCTGGTATTAAAGCTCCCTCAGGTCTTCAGTCCTGGGGATTACATTTGCAAGGGGGATATTGGGAAGGAGATGTACATAATCAAGGAAGGAAAATTGGCAGTGGTGGCTGATGATGGTGTCACTCAGTATGCCCTACTCGCTGGGAGTTGCTTTGGAGAGATCAGTATCCTTAACATTAAAGGCAGCAAAATGGGCAATACAGCCAGTATCAGTCTTGGCTACTCAGATCTCTTCTGCTTGTCCAAGGATGATCTTATGGAAGCTGTGGAGTACCCTGATGCCAAGAGGGTCTTGGAGGAGAGAGGCGAGATCCTGATGAAGGAGGGATTGTTGGATGAGAATGAGGAGGCAGCCAGCGTGGATGTGCAGGAGAAGCTAGAACAGCTGGAAACCAACATGGAGACCTTGTACACTTTTGCCTGCCTGCTGGCTGAGTACACAGGGGCCCAGCAGAAGCTCAAGCAGATCATGGTTTTGGAAACCAAGATGAAGCAGAATAATGAG---TACCTGTCAGATGGAATGAATAGCCCCAAGCCAGCTGCTGCTGAGAAGCCA
Tasmacetus_shepherdi  ATGACAGAAAAAGCCAATGGAGTGAAGAGCTCCCCAGCCAATAACCACAACCATCGTGCACCTCCTGCCATCAAGGTCAATGATGACCACAGGGCC---AGCAACAGGCCACAGTCTGACATCTCCTCAGAACTACAGAGGCTGGCAGAGATGGATGCCCGCCGGCAGAGGAGGGGTGGCTTCAGGATTGCCTGCCTGGTGGGGGTCATCAGAGAGTGGGCCAACAAGAATTTCGAGGAGCCCAGACCTGACTTCCTTGAGTTCTGTGGGCCTGAGCTCCAGACACAGCAAGGAGATGGCAAAAAGGACGGCAAGGGCACCAAGAAGAAATGTGAAC---TATTTGTCTTGGATCCAGCTGGGGACTGGTACTACTGGCTATTTGTCATTGCCATGCCTGTCCTCTACAACTGGTGCCTACTGGTGGCCAGAGCCTGCTTCAGTGACCTACAGAAAGATTACGTGTGGCTGGTGCTGGACTACTTCTCAGATGTGGTCTACGACCTCTTCGTCTTGACAGGTTTCCTGGAGCAGGGGCAGCTGGTCAAAGATACCAAGAAGTTGGACAACTACATCCACACCCTGCAGTTCAAGCTGGATGTGGCTTCCATCATCCCTACAGACCTGATCTATTTTGCTGTGGGCCTCCACAGCCCTGAGCTGTTCAACCTGCTACACTTTGCCATGTTTGAGTTCTTTGACACTGAGACAACCAGCTACCCCAACATCTTCATCAGCAACCTGGTCCTCTACATCTTGGTCATCATCCACTGGAATGCCTGCATCTACATCTCCAAGTCCATTGGTTTTGGGACCTGGGTTTACCCCAACATCACTGACCCTGAGTATGGCTACCTGTCTAGGGAATACATCTATTGCCTTTACTGGTCTACACTGACCCTCACCACCATTGGGGAGACACCACCCCCTGTAAAAGATGAGGAGTATCTATTTGTCATCTTTGATTTCCTGATTGGTGTCCTCATCTTTGCCACCGGAGGCTCCATGATCTCCAACATGACCGCTGAGTTCCAGGCCAAGAAACACTATATGCAGTTCAAGGTCAGCAAGGAGATGGAAGCCAAGGTCATTAGGTGGCTTGACTACCTCTGGACCAATAAGAAGAGTGTGGATGAGGAAGTTCTCAAGAAACTGCCATCTAAGCTGAGGGCTGAGATAGCCATCCACCTGTCCACACTCAAGAAAGTGATCTTTCAGGATTGTGAGGCTGGCCTGCTGGTGGAGCTGGTATTAAAGCTCCCTCAGGTCTTCAGTCCTGGGGATTACATTTGCAAGGGGGATATTGGGAAGGAGATGTACATAATCAAGGAAGGAAAATTGGCAGTGGTGGCTGATGATGGTGTCACTCAGTATGCCCTACTCGCTGGGAGTTGCTTTGGAGAGATCAGTATCCTTAACATTAAAGGCAGCAAAATGGGCAATACAGCCAGTATCAGTCTTGGCTACTCAGATCTCTTCTGCTTGTCCAAGGATGATCTTATGGAAGCTGTGGAGTACCCTGATGCCAAGAGGGTCTTGGAGGAGAGAGGCGAGATCCTGATGAAGGAGGGATTGTTGGATGAGAATGAGGAGGCAGCCAGCGTGGATGTGCAGGAGAAGCTAGAACAGCTGGAAACCAACATGGAGACCTTGTACACTTTTGCCTGCCTGCTGGCTGAGTACACAGGGGCCCAGCAGAAGCTCAAGCAGATCATGGTTTTGGAAACCAAGATGAAGCAGAATAATGAG---TACCTGTCAGATGGAACGAATAGCCCCAAGCCAGCTGCTTCTGAGAAGCCA
Sagmatias_obliquidens  ATGACAGAAAAAGCCAATGGAGTGAAGAGCTCCCTAGCCAATAACCACAGCCATCATGCACCTCCTGCCATCAAGGTCAATGATGACCACAGGACC---AGCAACAGGCCACAGTCTGACACCTCCTCACAACTACAGAGG---------------------CTGCAGAGGAGGGGTGGCTTCAGGATTGCCTGCCTCGTGGGGGTCATCAGAGAGTGGGCCAACAAGAATTTCAAGGAGCCCAGACCTGACTTCCTTGAGTTCTGTGGGCCTGAGCTCCAGACACAGCAAGGAGATGGCAAAAAGGACGGCAAGGGCAGCAAGAAGAAATGTGAAC---TATTTGTCTTGGGCCCAGCTGGGGACTGGTACTACNNNCTATTTGTCATCGCCATGCCTGTCCTCTACAGCTGGTGCCTTCTGGTGGCCAGAGCCT------GTGACCTACAGAAAGATTACGTATGGCTGGTGCTGGACTACTTCTCAGATGTGGTCTACGACCTCTTCATCTTGACAGGTTTCCTGGAGCAGGGGCTGCTGGTCAAAGATACCAAGATGTTGGACAACTACATCCACACCCTGCAGTTCAAGCTGGATGTGGCTTCCATCATCCCTACAGACCTGATCTATTTTGCTGTGGGCATCCACAGACCTGAGCTGTTCAACCTGCTACACTTTGCCATGTTTGAGTTCTTTGACACTGAGACAACCAGCCACCACAACATCTTCATCAGCAACCTGGTCCTCTACATCTTGGTCATCATCTGCTGGAATGCCTGCATCTACATCTCCAAGTCCATTGGTTTTGGGACCTGGGTTTACTCCAACATCATTGACCCTGAGTATGGCTACCTGTCTAGGGAATGCATCTATTGCCTTTACTGGTCTACACTGACCCTCACCACCATTGGGGTGACACCACCCCCCGTAAAAGATGAGGAGTACCTATTTGTCATCTTTGATTTCCCGATTGGTGTCCTCATCTTTGCCACCGGTGGCTCCATGATCTCCAACATGACCGCTGAGTTCCAGGCCAAGAAACACTATATGCAGTTCAAGGTCAGCAAGGAGATGGAAGCCAAGGTCATTAGGTGGTTTGACTACCTCTGGACCAAAAGGAAGAGTGTGGATGAGGAAGTTCTCAAGAAGCTGCCATCCAAGCTGAGGGCTGAGATAGCCATCCACCTGTTCACACTCAAGAAAGTGATCTTTCAGGATTGTGAGGCTGGCCTGCTGGTGGAGCTGGTATTAAAGCTCCCTCAGGTCTTCAGTCCTGGGGATTACNNNNNNNAAGGGGGTATTGGGAAGGAGATGTACATAATCAAGGAAGGAAAATTGGCAGTGGTGGCTGATGATGGTGTCACTCAGTATGCCCTGCTCGCTGGGAGTTGCTTTGGAGAGATCAGTATTCTTAACATTAAAGGCAGCAAAACGGGCAATACAGCCAATATCAGCCTTGGCTACTCAGATCTCTTCTGCTTGTCCAAGGATGATCTTATGGAAGCTGTGGAGTACCCTGATGCCAAGAGGGTCTTGGAGGAGAGAGGCGAGATCTTGATGAAGGAGGGATTGCTGGATGAGAATGAGGTGGCAGCCAGCGCGGATGTGCAGAAGAAGCTAGAACAGCTGGAAACCAACATGGAGACCTTGTACACTTTTCCCTGCCTGCTGGCTGAGTACCCAGGGGCCCAGCAGAAGCTCAGGCAGATCATGGTTTTGGAAACCAAGATGAAGCAGAATAATGAG---TACCTGTCAGATGGAATGAATAGCCCCAAGCCAGCTGCTGCTGAGAAGCCA
Sagmatias_obscurus  ATGACAGAAAAAGCCAATGGAGTGAAGAGCTCCCTAGCCAATAACCACAGCCATCATGCACCTCCTGCCATCAAGGTCAATGATGACCACAGGACC---AGCAACAGGCCACAGTCTGACACCTCCTCACAACTACAGAGG---------------------CTGCAGAGGAGGGGTGGCTTCAGGATTGCCTGCCTCGTGGGGGTCATCAGAGAGTGGGCCAACAAGAATTTCGAGGAGCCCAGACCTGACTTCCTTGAGTTCTGTGGGCCTGAGCTCCAGACACAGCAAGGAGATGGCAAAAAGGACGGCAAGGGCAGCAAGAAGAAATGTGAAC---TATTTGTCTTGGGCCCAGCTGGGGACTGGTACTACNNNCTATTTGTCATCGCCATGCCTGTCCTCTACAGCTGGTGCCTTCTGGTGGCCAGAGCCT------GTGACCTACAGAAAGATTACGTATGGCTGGTGCTGGACTACTTCTCAGATGTGGTCTACGACCTCTTCATCTTGACAGGTTTCCTGGAGCAGGGGCTGCTGGTCAAAGATACCAAGATGTTGGACAACTACATCCACACCCTGCAGTTCAAGCTGGATGTGGCTTCCATCATCCCTACAGACCTGATCTATTTTGCTGTGGGCATCCACAGACCTGAGCTGTTCAACCTGCTACACTTTGCCATGTTTGAGTTCTTTGACACTGAGACAACCAGCCACCACAACATCTTCATCAGCAACCTGGTCCTCTACATCTTGGTCATCATCTGCTGGAATGCCTGCATCTACATCTCCAAGTCCATTGGTTTTGGGACCTGGGTTTACTCCAACATCATTGACCCTGAGTATGGCTACCTGTCTAGGGAATGCATCTATTGCCTTTACTGGTCTACACTGACCCTCACCACCATTGGGGTGACACCACCCCCCGTAAAAGATGAGGAGTACCTATTTGTCATCTTTGATTTCCCGATTGGTGTCCTCATCTTTGCCACCGGTGGCTCCATGATCTCCAACATGACCGCTGAGTTCCAGGCCAAGAAACACTATATGCAGTTCAAGGTCAGCAAGGAGATGGAAGCCAAGGTCATTAGGTGGTTTGACTACCTCTGGACCAAAAGGAAGAGTGTGGATGAGGAAGTTCTCAAGAAGCTGCCATCCAAGCTGAGGGCTGAGATAGCCATCCACCTGTTCACACTCAAGAAAGTGATCTTTCAGGATTGTGAGGCTGGCCTGCTGGTGGAGCTGGTATTAAAGCTCCCTCAGGTCTTCAGTCCTGGGGATTACNNNNNNNAAGGGGGTATTGGGAAGGAGATGTACATAATCAAGGAAGGAAAATTGGCAGTGGTGGCTGATGATGGTGTCACTCAGTATGCCCTGCTCGCTGGGAGTTGCTTTGGAGAGATCAGTATTCTTAACATTAAAGGCAGCAAAACGGGCAATACAGCCAATATCAGCCTTGGCTACTCAGATCTCTTCTGCTTGTCCAAGGATGATCTTATGGAAGCTGTGGAGTACCCTGATGCCAAGAGGGTCTTGGAGGAGAGAGGCGAGATCTTGATGAAGGAGGGATTGCTGGATGAGAATGAGGTGGCAGCCAGCGCGGATGTGCAGAAGAAGCTAGAACAGCTGGAAACCAACATGGAGACCTTGTACACTTTTCCCTGCCTGCTGGCTGAGTACCCAGGGGCCCAGCAGAAGCTCAGGCAGATCATGGTTTTGGAAACCAAGATGAAGCAGAATAATGAG---TACCTGTCAGATGGAATGAATAGCCCCAAGCCAGCTGCTGCTGAGAAGCCA
Lissodelphis_borealis  ATGACAGAAAAAGCCAATGGAGTGAAGAGCTCCCTAGCCAATAACCACAGCCATCATGCACCTCCTGCCATCAAGGTCAATGATGACCACAGGACC---AGCAACAGGCCACAGTCTGACACCTCCTCACAACTACAGAGG---------------------CTGCAGAGGAGGGGTGGCTTCAGGATTGCCTGCCTCGTGGGGGTCATCAGAGAGTGGGCCAACAAGAATTTCGAGGAGCCCAGACCTGACTTCCTTGAGTTCTGTGGGCCTGAGCTCCAGACACAGCAAGGAGATGGCAAAAAGGACGGCAAGGGCAGCAAGAAGAAATGTGAAC---TATTTGTCTTGGACCCAGCTGGGGACTGGTACTACNNNCTATTTGTCATCGCCATGCCTGTCCTCTACAGCTGGTGCCTTCTGGTGGCCAGAGCCT------GTGACCTACAGAAAGATTACGTATGGCTGGTGCTGGACTACTTCTCAGATGTGGTCTACGACCTCTTCATCTTGACAGAKTTCCTGGAGCAGGGGCTGCTGGTCAAAGATACCAAGATGTTGGACAACTACATCCACACCCTGCAGTTCAAGCTGGATGTGGCTTCCATCATCCCTACAGACCTGATCTATTTTGCTGTGGGCATCCACAGACCTGAGCTGTTCAACCTGCTACACTTTGCCATGTTTGAGTTCTTTGACACTGAGACAACCAGCCACCACAACATCTTCATCAGCAACCTGGTCCTCTACATCTTGGTCATCATCTGCTGGAATGCCTGCATCTACATCTCCAAGTCCATTGGTTTTGGGACCTGGGTTTACTCCAACATCATTGACCCTGAGTATGGCTACCTGTCTAGGGAATGCATCTATTGCCTTTACTGGTCTACACTGACCCTCACCACCATTGGGGTGACACCACCCCCCGTAAAAGATGAGGAGTACCTATTTGTCATCTTTGATTTCCCGATTGGTGTCCTCATCTTTGCCACCGGTGGCTCCATGATCTCCAACATGACCGCTGAGTTCCAGGCCAAGAAACACTATATGCAGTTCAAGGTCAGCAAGGAGATGGAAGCCAAGGTCATTAGGTGGTTTGACTACCTCTGGACCAAAAGGAAGAGTGTGGATGAGGAAGTTCTCAAGAAGCTGCCATCCAAGCTGAGGGCTGAGATAGCCATCCACCTGTCCACACTCAAGAAAGTGATCTTTCAGGATTGTGAGGCTGGCCTGCTGGTGGAGCTGGTATTAAAGCTCCCTCAGGTCTTCAGTCCTGGGGATTACNNNNNNNAAGGGGGTATTGGGAAGGAGATGTACATAATCAAGGAAGGAAAATTGGCAGTGGTGGCTGATGATGGTGTCACTCAGTATGCCCTGCTCGCTGGGAGTTGCTTTGGAGAGATCAGTATTCTTAACATTAAAGGCAGCAAAACGGGCAATACAGCCAATATCAGCCTTGGCTACTCAGATCTCTTCTGCTTGTCCAAGGATGATCTTATGGAAGCTGTGGAGTACCCTGATGCCAAGAGGGTCTTGGAGGAGAGAGGCGAGATCTTGATGAAGGAGGGATTGCTGGATGAGAATGAGGTGGCAGCCAGCGCGGATGTGCAGAAGAAGCTAGAACAGCTGGAAACCAACATGGAGACCTTGTACACTTTTCCCTGCCTGCTGGCTGAGTACCCAGGGGCCCAGCAGAAGCTCAGGCAGATCATGGTTTTGGAAACCAAGATGAAGCAGAATAATGAG---TACCTGTCAGATGGAATGAATAGCCCCAAGCCAGCTGCTGCTGAGAAGCCA
Tursiops_truncatus  ATGACAGAAAAAGCCAATGGAGTGAAGAGCTCCCTAGCCAATAACCACAGCCATCATGCACCTCCTGCCATCAAGGTCAATGATGACCACAGGACC---AGCAACAGGCCACAGTCTGACACCTCCTCACAACTACAGAGG---------------------CTGCAGAGGAGGGGTGGCTTCAGGATTGCCTGCCTCATGGGGGTCATCAGAGAGTGGGCCAACAAGAATTTCGAGGAGCCCAGACCTGACTTCCTTGAGTTCTGTGGGCCTGAGCTCCAGACACAGCAAGGAGATGGCAAAAAGGACGGCAAGGGCAGCAAGAAGAAATGTGAAC---TATTTGTCTTGGACCCAGCTGGGGACTGGTACTACNNNCTATTTGTCATCGCCATGCCTGTCCTCTACAGCTGGTGCCTTCTGGTGGCCAGAGCCT------GTGACCTACAGAAAGATTACGTATGGCTGGTGCTGGACTACTTCTCAGATGTGGTCTACGACCTCTTCATCTTGACAGGTTTCCTGGAGCAGGGGCTGCTGGTCAAAGATACCAAGATGTTGGACAACTACATCCACACCCTGCAGTTCAAGCTGGATGTGGCTTCCATCATCCCTACAGACCTGATCTATTTTCCTGTGGGCATCCACAGACCTGAGCTGTTCAACCTGCTACACTTTGCCATGTTTGAGTTCTTTGACACTGAGACAACCAGCCACCACAACATCTTCATCAGCAACCTGGTCCTCTACATCTTGGTCATCATCTGCTGGAATGCCTGCATCTACATCTCCAAGTCCATTGGTTTTGGGACCTGGGTTTACTCCAACATCATTGACCCTGAGTATGGCTACCTGTCTAGGGAATGCATCTATTGCCTTTACTGGTCTACACTGACCCTCACCACCATTGGGGTGACACCACCCCCCGTAAAAGATGAGGAGTACCTATTTGTCATCTTTGATTTCCCGATTGGTGTCCTCATCTTTGCCACCGGTGGCTCCATGATCTCCAACATGACCGCTGAGTTCCAGGCCAAGAAACACTATATGCAGTTCAAGGTCAGCAAGGAGATGGAAGCCAAGGTCATTAGGTGGTTTGACTACCTCTGGACCAATAAGAAGAGTGTGGATGAGGAAGTTCTCAAGAAGCTGCCATCCAAGCTGAGGGCTGAGATAGCCATCCACCTGTTCACACTCAAGAAAGTGATCTTTCAGGATTGTGAGGCTGGCCTGCTGGTGGAACTGGTATTAAAGCTCCCTCAGGTCTTCAGTCCTGGGGATTACNNNNNNNAAGGGGGTATTGGGAAGGAGATGTACATAATCAAGGAAGGAAAATTGGCAGTGGTGGCTGATGATGGTGTCACTCAGTATGCCCTGCTCGCTGGGAGTTGCTTTGGAGAGATCAGTACTCTTAACATTAAAGGCAGCAAAACGGGCAATACAGCCAATATCAGCCTTGGCTACTCAGATCTCTTCTGCTTGTCCAAGGATGATCTTATGGAAGCTGTGGAGTACCCTGATGCCAAGAGGGTCTTGGAGGAGAGAGGCGAGATCTTGATGAAGGAGGGATTGCTGGATGAGAATGAGGTGGCAGCCAGCGCGGATGTGCAGAAGAAGCTAGAACAGCTGGAAACCAACATGGAGACCTTGTACACTTTTCCCTGCCTGCTGGCTGAGTACCCAGGGGCCCAGCAGAAGCTCAGGCAGATCATGGTTTTGGAAACCAAGATGAAGCAGAATAATGAG---TACCTGTCAGATGGAATGAATAGCCCCAAGCCAGCTGCTGCTGAGAAGCCA
Delphinus_delphis_delphis  ATGACAGAAAAAGCCAATGGAGTGAAGAGCTCCCTAGCCAATAACCACAGCCATCATGCACCTCCTGCCATCAAGGTCAATGATGACCACAGGACC---AGCAACAGGCCACAGTCTGACACCTCCTCACAACTACAGAGG---------------------CTGCAGAGGAGGGGTGGCTTCAGGATTGCCTGCCTCATGGGGGTCATCAGAGAGTGGGCCAACAAGAATCTCGAGGAGCCCAGACCTGACTTCCTTGAGTTCTGTGGGCCTGAGCTCCAGACACAGCAAGGAGATGGCAAAAAGGACGGCAAGGGCAGCAAGAAGAAATGTGAAC---TATTTGTCTTGGACCCAGCTGGGGACTGGTACTACNNNCTATTTGTCATCGCCATGCCTGTCCTCTACAGCTGGTGCCTTCTGGTGGCCAGAGCCT------GTGACCTACAGAAAGATTACGTATGGCTGGTGCTGGACTACTTCTCAGATGTGGTCTACGACCTCTTCATCTTGACAGGTTTCCTGGAGCAGGGGCTGCTGGTCAAAGATACCAAGATGTTGGACAACTACATCCACACCCTGCAGTTCAAGCTGGATGTGGCTTCCATCATCCCTACAGACCTGATCTATTTTGCTGTGGGCATCCACAGACCTGAGCTGTTCAACCTGCTACACTTTGCCATGTTTGAGTTCTTTGACACTGAGACAACCAGCCACCACAACATCTTCATCAGCAACCTGGTCCTCTACATCTTGGTCATCATCTGCTGGAATGCCTGCATCTACATCTCCAAGTCCATTGGTTTTGGGACCTGGGTTTACTCCAACATCATTGACCCTGAGTATGGCTACCTGTCTAGGGAATGCATCTATTGCCTTTACTGGTCTACACTGACCCTCACCACCATTGGGGTGACACCACCCCCCGTAAAAGATGAGGAATACCTATTTGTCATCTTTGATTTCCCGATTGGTGTCCTCATCTTTGCCACCGGTGGCTCCATGATCTCCAACATGACCGCTGAGTTCCAGGCCAAGAAACACTATATGCAGTTCAAGGTCAGCAAGGAGATGGAAGCCAAGGTCATTAGGTGGTTTGACTACCTCTGGACCAATAAGAAGAGTGTGGATGAGGAAGTTCTCAAGAAGCTGCCATCCAAGCTGAGGGCTGAGATAGCCATCCACCTGTCCACACTCAAGAAAGTGATCTTTCAGGATTGTGAGGCTGGCCTGCTGGTGGAGCTGGTATTAAAGCTCCCTCAGGTCTTCAGTCCTGGGGATTACNNNNNNNAAGGGGGTATTGGGAAGGAGATGTACATAATCAAGGAAGGAAAATTGGCAGTGGTGGCTGATGATGGTGTCACTCAGTATGCCCTGCTCGCTGGGAGTTGCTTTGGAGAGATCAGTATTCTTAACATTAAAAGCAGCAAAACGGGCAATACAGCCAATATCAGCCTTGGCTACTCAGATCTCTTCTGCTTGTCCAAGGATGATCTTATGGAAGCTGTGGAGTACCCTGATGCCAAGAGGGTCTTGGAGGAGAGAGGCGAGATCTTGATGAAGGAGGGATTGCTGGATGAGAATGAGGTGGCAGCCAGCGCGGATGTGCAGAAGAAGCTAGAACAGCTGGAAACCAACATGGAGACCTTGTACACTTTTCCCTGCCTGCTGGCTGAGTACCCAGGGGCCCAGCAGAAGCTCAGGCAGATCATGGTTTTGGAAACCAAGATGAAGCAGAATAATGAG---TACCTGTCAGATGGAATGAATAGCCCCAAGCCAGCTGCTGCTGAGAAGCCA
Delphinus_delphis_bairdii  ATGACAGAAAAAGACAATGGAGTGAAGAGCTCCCTAGCCAATAACCACAGCCATCATGCACCTCCTGCCATCAAGGTCAATGATGACCACAGGACC---AGCAACAGGCCACAGTCTGACACCTCCTCACAACTACAGAGG---------------------CTGCAGAGGAGGGGTGGCTTCAGGATTGCCTGCCTCATGGGGGTCATCAGAGAGTGGGCCAACAAGAATTTCGAGGAGCCCAGACCTGACTTCCTTGAGTTCTGTGGGCCTGAGCTCCAGACACAGCAAGGAGATGGCAAAAAGGACGGCAAGGGCAGCAAGAAGAAATGTGAAC---TATTTGTCTTGGACCCAGCTGGGGACTGGTACTACNNNCTATTTGTCATCGCCATGCCTGTCCTCTACAGCTGGTGCCTTCTGGTGGCCAGAGCCT------GTGACCTACAGAAAGATTACGTATGGCTGGTGCTGGACTACTTCTCAGATGTGGTCTACGACCTCTTCATCTTGACAGGTTTCCTGGAGCAGGGGCTGCTGGTCAAAGATACCAAGATGTTGGACAACTACATCCACACCCTGCAGTTCAAGCTGGATGTGGCTTCCATCATCCCTACAGACCTGATCTATTTTGCTGTGGGCATCCACAGACCTGAGCTGTTCAACCTGCTACACTTTGCCATGTTTGAGTTCTTTGACACTGAGACAACCAGCCACCACAACATCTTCATCAGCAACCTGGTCCTCTACATCTTGGTCATCATCTGCTGGAATGCCTGCATCTACATCTCCAAGTCCATTGGTTTTGGGACCTGGGTTTACTCCAACATCATTGACCCTGAGTATGGCTACCTGTCTAGGGAATGCATCTATTGCCTTTACTGGTCTACACTGACCCTCACCACCATTGGGGTGACACCACCCCCCGTAAAAGATGAGGAATACCTATTTGTCATCTTTGATTTCCCGATTGGTGTCCTCATCTTTGCCACCGGTGGCTCCATGATCTCCAACATGACCGCTGAGTTCCAGGCCAAGAAACACTATATGCAGTTCAAGGTCAGCAAGGAGATGGAAGCCAAGGTCATTAGGTGGTTTGACTACCTCTGGACCAATAAGAAGAGTGTGGATGAGGAAGTTCTCAAGAAGCTGCCATCCAAGCTGAGGGCTGAGATAGCCATCCACCTGTCCACACTCAAGAAAGTGATCTTTCAGGATTGTGAGGCTGGCCTGCTGGTGGAGCTGGTATTAAAGCTCCCTCAGGTCTTCAGTCCTGGGGATTACNNNNNNNAAGGGGGTATTGGGAAGGAGATGTACATAATCAAGGAAGGAAAATTGGCAGTGGTGGCTGATGATGGTGTCACTCAGTATGCCCTGCTCGCTGGGAGTTGCTTTGGAGAGATCAGTATTCTTAACATTAAAAGCAGCAAAACGGGCAATACAGCCAATATCAGCCTTGGCTACTCAGATCTCTTCTGCTTGTCCAAGGATGATCTTATGGAAGCTGTGGAGTACCCTGATGCCAAGAGGGTCTTGGAGGAGAGAGGCGAGATCTTGATGAAGGAGGGATTGCTGGATGAGAATGAGGTGGCAGCCAGCGCGGATGTGCAGAAGAAGCTAGAACAGCTGGAAACCAACATGGAGACCTTGTACACTTTTCCCTGCCTGCTGGCTGAGTACCCAGGGGCCCAGCAGAAGCTCAGGCAGATCATGGTTTTGGAAACCAAGATGAAGCAGAATAATGAG---TACCTGTCAGATGGAATGAATAGCCCCAAGCCAGCTGCTGCTGAGAAGCCA
Lagenodelphis_hosei  ATGACAGAAAAAGCCAATGGAGTGAAGAGCTCCCTAGCCAATAACCACAGCCATCATGCACCTCCTGCCATCAAGGTCAATGATGACCACAGGACC---AGCAACAGGCCACAGTCTGACACCTCCTCACAACTACAGAGG---------------------CTGCAGAGGAGGGGTGGCTTCAGGATTGCCTGCCTCATGGGGGTCATCAGAGAGTGGGCCAACAAGAATTTCGAGGAGCCCAGACCTGACTTCCTTGAGTTCTGTGGGCCTGAGCTCCAGACACAGCAAGGAGATGGCAAAAAGGACGGCAAGGGCAGCAAGAAGAAATGTGAAC---TATTTGTCTTGGACCCAGCTGGGGACTGGTACTACNNNCTATTTGTCATCGCCATGCCTGTCCTCTACAGCTGGTGCCTTCTGGTGGCCAGAGCCT------GTGACCTACAGAAAGATTACGTATGGCTGGTGCTGGACTACTTCTCAGATGTGGTCTACGACCTCTTCATCTTGACAGGTTTCCTGGAGCAGGGGCTGCTGGTCAAAGATACCAAGATGTTGGACAACTACATCCACACCCTGCAGTTCAAGCTGGATGTGGCTTCCATCATCCCTACAGACCTGATCTATTTTGCTGTGGGCATCCACAGACCTGAGCTGTTCAACCTGCTACACTTTGCCATGTTTGAGTTCTTTGACACTGAGACAACCAGCCACCACAACATCTTCATCAGCAACCTGGTCCTCTACATCTTGGTCATCATCTGCTGGAATGCCTGCATCTACATCTCCAAGTCCATTGGTTTTGGGACCTGGGTTTACTCCAACATCATTGACCCTGAGTATGGCTACCTGTCTAGGGAATGCATCTATTGCCTTTACTGGTCTACACTGACCCTCACCACCATTGGGGTGACACCACCCCCCGTAAAAGATGAGGAGTACCTATTTGTCATCTTTGATTTCCCGATTGGTGTCCTCATCTTTGCCACCGGTGGCTCCATGATCTCCAACATGACCGCTGAGTTCCAGGCCAAGAAACACTATATGCAGTTCAAGGTCAGCAAGGAGATGGAAGCCAAGGTCATTAGGTGGTTTGACTACCTCTGGACCAATAAGAAGAGTGTGGATGAGGAAGTTCTCAAGAAGCTGCCATCCAAGCTGAGGGCTGAGATAGCCATCCACCTGTCCACACTCAAGAAAGTGATCTTTCAGGATTGTGAGGCTGGCCTGCTGGTGGAGCTGGTATTAAAGCTCCCTCAGGTCTTCAGTCCTGGGGATTACNNNNNNNAAGGGGGTATTGGGAAGGAGATGTACATAATCAAGGAAGGAAAATTGGCAGTGGTGGCTGATGATGGTGTCACTCAGTATGCCCTGCTCGCTGGGAGTTGCTTTGGAGAGATCAGTATTCTTAACATTAAAAGCAGCAAAACGGGCAATACAGCCAATATCAGCCTTGGCTACTCAGATCTCTTCTGCTTGTCCAAGGATGATCTTATGGAAGCTGTGGAGTACCCTGATGCCAAGAGGGTCTTGGAGGAGAGAGGCGAGATCTTGATGAAGGAGGGATTGCTGGATGAGAATGAGGTGGCAGCCAGCGCGGATGTGCAGAAGAAGCTAGAACAGCTGGAAACCAACATGGAGACCTTGTACACTTTTCCCTGCCTGCTGGCTGAGTACCCAGGGGCCCAGCAGAAGCTCAGGCAGATCATGGTTTTGGAAACCAAGATGAAGCAGAATAATGAG---TACCTGTCAGATGGAATGAATAGCCCCAAGCCAGCTGCTGCTGAGAAGCCA
Cephalorhynchus_commersonii  ATGACAGAAAAAGCCAATGGAGTGAAGAGCTCCCTAGCCAATAACCACAGCCATCATGCACCTCCTGCCATCAAGGTCAATGATGACCACAGGACC---AGCAACAGGCCACAGTCTGACACCTCCTCACAACTACAGAGG---------------------CTGCAGAGGAGGGGTGGCTTCAGGATTGCCTGCCTCGTGGGGGTCATCAGAGAGTGGGCCAACAAGAATTTCGAGGAGCCCAGACCTGACTTCCTTGAGTTCTGTGGGCCTGAGCTCCAGACACAGCAAGGAGATGGCAAAAAGGACGGCAAGGGCAGCAAGAAGAAATGTGAAC---TATTTGTCTTGGACCCAGCTGGGGACTGGTACTACNNNCTATTTGTCATCGCCATGCCTGTCCTCTACAGCTGGTGCCTTCTGGTGGCCAGAGCCT------GTGACCTACAGAAAGATTACGTATGGCTGGTGCTGGACTACTTCTCAGATGTGGTCTACGACCTCTTCATCTTGACAGGTTTCCTGGAGCAGGGGCTGCTGGTCAAAGATACCAAGATGTTGGACAACTACATCCACACCCTGCAGTTCAAGCTGGATGTGGCTTCCATCATCCCTACAGACCTGATCTATTTTGCTGTGTGCATCCACAGACCTGAGCTGTTCAACCTGCTACACTTTGCCATGTTTGAGTTCTTTGACACTGAGACAACCAGCCACCACAACATCTTCATCAGCAACCTGGTCCTCTACATCTTGGTCATCATCTGCTGGAATGCCTGCATCTACATCTCCAAGTCCATTGGTTTTGGGACCTGGGTTTACTCCAACATCATTGACCCTGAGTATGGCTACCTGTCTAGGGAATGCATCTATTGCCTTTACTGGTCTACACTGACCCTCACCACCATTGGGGTGACACCACCCCCCGTAAAAGATGAGGAGTACCTATTTGTCATCTTTGATTTCCCGATTGGTGTCCTCATCTTTGCCACCGGTGGCTCCATGATCTCCAACATGACCGCTGAGTTCCAGGCCAAGAAACACTATATGCAGTTCAAGGTCAGCAAGGAGATGGAAGCCAAGGTCATTAGGTGGTTTGACTACCTCTGGACCAATAAGAAGAGTGTGGATGAGGAAGTTCTCAAGAAGCTGCCATCCAAGCTGAGGGCTGAGATAGCCATCCACCTGTCCACACTCAAGAAAGTGATCTTTCAGGATTGTGAGGCTGGCCTGCTGGTGGAGTTGGTATTAAAGCTCCCTCAGGTCTTCAGTCCTGGGGATTACNNNNNNNAAGGGGGTATTGGGAAGGAGATGTACATAATCAAGGAAGGAAAATTGGCAGTGGTGGCTGATGATGGTGTCACTCAGTATGCCCTGCTCGCTGGGAGTTGCTTTGGAGAGATCAGTATTCTTAACATTAAAGGCAGCAAAACGGGCAATACAGCCAATATCAGCCTTGGCTACTCAGATCTCTTCTGCTTGTCCAAGGATGATCTTATGGAAGCTGTGGAGTACCCTGATGCCAAGAGGGTCTTGGAGGAGAGAGGCGAGATCTTGATGAAGGAGGGATTGCTGGATGAGAATGAGGTGGCAGCCAGCGCGGATGTGCAGAAGAAGCTAGAACAGCTGGAAACCAACATGGAGACCTTGTACACTTTTCCCTGCCTGCTGGCTGAGTACCCAGGGGCCCAGCAGAAGCTCAGGCAGATCATGGTTTTGGAAACCAAGATGAAGCAGAATAATGAG---TACCTGTCAGATGGAATGAATAGCCCCAAGACAGCTGCTGCTGAGAAGCCA
Cephalorhynchus_heavisidii  ATGACAGAAAAAGCCAATGGAGTGAAGAGCTCCCTAGCCAATAACCACAGCCATCATGCACCTCCTGCCATCAAGGTCAATGATGACCACAGGACC---AGCAACAGGCCACAGTCTGACACCTCCTCACAACTACAGAGG---------------------CTGCAGAGGAGGGGTGGCTTCAGGATTGCCTGCCTCGTGGGGGTCATCAGAGAGTGGGCCAACAAGAATTTCGAGGAGCCCAGACCTGACTTCCTTGAGTTCTGTGGGCCTGAGCTCCAGACACAGCAAGGAGATGGCAAAAAGGACGGCAAGGGCAGCAAGAAGAAATGTGAAC---TATTTGTCTTGGACCCAGCTGGGGACTGGTACTACNNNCTATTTGTCATCGCCATGCCTGTCCTCTACAGCTGGTGCCTTCTGGTGGCCAGAGCCT------GTGACCTACAGAAAGATTACGTATGGCTGGTGCTGGACTACTTCTCAGATGTGGTCTACGACCTCTTCATCTTGACAGGTTTCCTGGAGCAGGGGCTGCTGGTCAAAGATACCAAGATGTTGGACAACTACATCCACACCCTGCAGTTCAAGCTGGATGTGGCTTCCATCATCCCTACAGACCTGATCTATTTTGCTGTGGGCATCCACAGACCTGAGCTGTTCAACCTGCTACACTTTGCCATGTTTGAGTTCTTTGACACTGAGACAACCAGCCACCACAACATCTTCATCAGCAACCTGGTCCTCTACATCTTGGTCATCATCTGCTGGAATGCCTGCATCTACATCTCCAAGTCCATTGGTTTTGGGACCTGGGTTTACTCCAACATCATTGACCCTGAGTATGGCTACCTGTCTAGGGAATGCATCTATTGCCTTTACTGGTCTACACTGACCCTCACCACCATTGGGGTGACACCACCCCCCGTAAAAGATGAGGAGTACCTATTTGTCATCTTTGATTTCCCGATTGGTGTCCTCATCTTTGCCACCGGTGGCTCCATGATCTCCAACATGACCGCTGAGTTCCAGGCCAAGAAACACTATATGCAGTTCAAGGTCAGCAAGGAGATGGAAGCCAAGGTCATTAGGTGGTTTGACTACCTCTGGACCAATAAGAAGAGTGTGGATGAGGAAGTTCTCAAGAAGCTGCCATCCAAGCTGAGGGCTGAGATAGCCATCCACCTGTCCACACTCAAGAAAGTGATCTTTCAGGATTGTGAGGCTGGCCTGCTGGTGGAGCTGGTATTAAAGCTCCCTCAGGTCTTCAGTCCTGGGGATTACNNNNNNNAAGGGGGTATTGGGAAGGAGATGTACATAATCAAGGAAGGAAAATTGGCAGTGGTGGCTGATGATGGTGTCACTCAGTATGCCCTGCTCGCTGGGAGTTGCTTTGGAGAGATCAGTATTCTTAACATTAAAGGCAGCAAAACGGGCAATACAGCCAATATCAGCCTTGGCTACTCAGATCTCTTCTGCTTGTCCAAGGATGATCTTATGGAAGCTGTGGAGTACCCTGATGCCAAGAGGGTCTTGGAGGAGAGAGGCGAGATCTTGATGAAGGAGGGATTGCTGGATGAGAATGAGGTGGCAGCCAGCGCGGATGTGCAGAAGAAGCTAGAACAGCTGGAAACCAACATGGAGACCTTGTACACTTTTCCCTGCCTGCTGGCTGAGTACCCAGGGGCCCAGCAGAAGCTCAGGCAGATCATGGTTTTGGAAACCAAGATGAAGCAGAATAATGAG---TACCTGTCAGATGGAATGAATAGCCCCAAGCCAGCTGCTGCTGAGAAGCCA
Cephalorhynchus_hectori  ATGACAGAAAAAGCCAATGGAGTGAAGAGCTCCCTAGCCAATAACCACAGCCATCATGCACCTCCTGCCATCAAGGTCAATGATGACCACAGGACC---AGCAACAGGCCACAGTCTGACACCTCCTCACAACTACAGAGG---------------------CTGCAGAGGAGGGGTGGCTTCAGGATTGCCTGCCTCGTGGGGGTCATCAGAGAGTGGGCCAACAAGAATTTCGAGGAGCCCAGACCTGACTTCCTTGAGTTCTGTGGGCCTGAGCTCCAGACACAGCAAGGAGATGGCAAAAAGGACGGCAAGGGCAGCAAGAAGAAATGTGAAC---TATTTGTCTTGGACCCAGCTGGGGACTGGTACTACNNNCTATTTGTCATCGCCATGCCTGTCCTCTACAGCTGGTGCCTTCTGGTGGCCAGAGCCT------GTGACCTACAGAAAGATTACGTATGGCTGGTGCTGGACTACTTCTCAGATGTGGTCTACGACCTCTTCATCTTGACAGGTTTCCTGGAGCAGGGGCTGCTGGTCAAAGATACCAAGATGTTGGACAACTACATCCACACCCTGCAGTTCAAGCTGGATGTGGCTTCCATCATCCCTACAGACCTGATCTATTTTGCTGTGGGCATCCACAGACCTGAGCTGTTCAACCTGCTACACTTTGCCATGTTTGAGTTCTTTGACACTGAGACAACCAGCCACCACAACATCTTCATCAGCAACCTGGTCCTCTACATCTTGGTCATCATCTGCTGGAATGCCTGCATCTACATCTCCAAGTCCATTGGTTTTGGGACCTGGGTTTACTCCAACATCATTGACCCTGAGTATGGCTACCTGTCTAGGGAATGCATCTATTGCCTTTACTGGTCTACACTGACCCTCACCACCATTGGGGTGACACCACCCCCCGTAAAAGATGAGGAGTACCTATTTGTCATCTTTGATTTCCCGATTGGTGTCCTCATCTTTGCCACCGGTGGCTCCATGATCTCCAACATGACCGCTGAGTTCCAGGCCAAGAAACACTATATGCAGTTCAAGGTCAGCAAGGAGATGGAAGCCAAGGTCATTAGGTGGTTTGACTACCTCTGGACCAATAAGAAGAGTGTGGATGAGGAAGTTCTCAAGAAGCTGCCATCCAAGCTGAGGGCTGAGATAGCCATCCACCTGTCCACACTCAAGAAAGTGATCTTTCAGGATTGTGAGGCTGGCCTGCTGGTGGAGCTGGTATTAAAGCTCCCTCAGGTCTTCAGTCCTGGGGATTACNNNNNNNAAGGGGGTATTGGGAAGGAGATGTACATAATCAAGGAAGGAAAATTGGCAGTGGTGGCTGATGATGGTGTCACTCAGTATGCCCTGCTCGCTGGGAGTTGCTTTGGAGAGATCAGTATTCTTAACATTAAAGGCAGCAAAACGGGCAATACAGCCAATATCAGCCTTGGCTACTCAGATCTCTTCTGCTTGTCCAAGGATGATCTTATGGAAGCTGTGGAGTACCCTGATGCCAAGAGGGTCTTGGAGGAGAGAGGCGAGATCTTGATGAAGGAGGGATTGCTGGATGAGAATGAGGTGGCAGCCAGCGCGGATGTGCAGAAGAAGCTAGAACAGCTGGAAACCAACATGGAGACCTTGTACACTTTTCCCTGCCTGCCGGCTGAGTACCCAGGGGCCCAGCAGAAGCTCAGGCAGATCATGGTTTTGGAAACCAAGATGAAGCAGAATAGTGAG---TACCTGTCAGATGGAATGAATAGCCCCAAGCCAGCTGCTGCTGAGAAGCCA
Cephalorhynchus_eutropia  ATGACAGAAAAAGCCAATGGAGTGAAGAGCTCCCTAGCCAATAACCACAGCCATCATGCACCTCCTGCCATCAAGGTCAATGATGACCACAGGACC---AGCAACAGGCCACAGTCTGACACCTCCTCACAACTACAGAGG---------------------CTGCAGAGGAGGGGTGGCTTCAGGATTGCCTGCCTCGTGGGGGTCATCAGAGAGTGGGCCAACAAGAATTTCGAGGAGCCCAGACCTGACTTCCTTGAGTTCTGTGGGCCTGAGCTCCAGACACAGCAAGGAGATGGCAAAAAGGACGGCAAGGGCAGCAAGAAGAAATGTGAAC---TATTTGTCTTGGACCCAGCTGGGGACTGGTACTACNNNCTATTTGTCATCGCCATGCCTGTCCTCTACAGCTGGTGCCTTCTGGTGGCCAGAGCCT------GTGACCTACAGAAAGATTACGTATGGCTGGTGCTGGACTACTTCTCAGATGTGGTCTACGACCTCTTCATCTTGACAGGTTTCCTGGAGCAGGGGCTGCTGGTCAAAGATACCAAGATGTTGGACAACTACATCCACACCCTGCAGTTCAAGCTGGATGTGGCTTCCATCATCCCTACAGACCTGATCTATTTTGCTGTGGGCATCCACAGACCTGAGCTGTTCAACCTGCTACACTTTGCCATGTTTGAGTTCTTTGACACTGAGACAACCAGCCACCACAACATCTTCATCAGCAACCTGGTCCTCTACATCTTGGTCATCATCTGCTGGAATGCCTGCATCTACATCTCCAAGTCCATTGGTTTTGGGACCTGGGTTTACTCCAACATCATTGACCCTGAGTATGGCTACCTGTCTAGGGAATGCATCTATTGCCTTTACTGGTCTACACTGACCCTCACCACCATTGGGGTGACACCACCCCCCGTAAAAGATGAGGAGTACCTATTTGTCATCTTTGATTTCCCGATTGGTGTCCTCATCTTTGCCACCGGTGGCTCCATGATCTCCAACATGACCGCTGAGTTCCAGGCCAAGAAACACTATATGCAGTTCAAGGTCAGCAAGGAGATGGAAGCCAAGGTCATTAGGTGGTTTGACTACCTCTGGACCAATAAGAAGAGTGTGGATGAGGAAGTTCTCAAGAAGCTGCCATCCAAGCTGAGGGCTGAGATAGCCATCCACCTGTCCACACTCAAGAAAGTGATCTTTCAGGATTGTGAGGCTGGCCTGCTGGTGGAGTTGGTATTAAAGCTCCCTCAGGTCTTCAGTCCTGGGGATTACNNNNNNNAAGGGGGTATTGGGAAGGAGATGTACATAATCAAGGAAGGAAAATTGGCAGTGGTGGCTGATGATGGTGTCACTCAGTATGCCCTGCTCGCTGGGAGTTGCTTTGGAGAGATCAGTATTCTTAACATTAAAGGCAGCAAAACGGGCAATACAGCCAATATCAGCCTTGGCTACTCAGATCTCTTCTGCTTGTCCAAGGATGATCTTATGGAAGCTGTGGAGTACCCTGATGCCAAGAGGGTCTTGGAGGAGAGAGGCGAGATCTTGATGAAGGAGGGATTGCTGGATGAGAATGAGGTGGCAGCCAGCGCGGATGTGCAGAAGAAGCTAGAACAGCTGGAAACCAACATGGAGACCTTGTACACTTTTCCCTGCCTGCTGGCTGAGTACCCAGGGGCCCAGCAGAAGCTCAGGCAGATCATGGTTTTGGAAACCAAGATGAAGCAGAATAATGAG---TACCTGTCAGATGGAATGAATAGCCCCGAGACAGCTGCTGCTGAGAAGCCA
Pseudorca_crassidens  ATGACAGAAAAAGCCAATGGAGTGAAGAGCTCCCTAGCCAATAACCACAGCCATCATGCACCTCCTGCCATCAAGGTCAATGATGACCACAGGACC---AGCAACAGGCCACAGTCTGACACCTCCTCACAACTACAGAGG---------------------CTGCAGAGGAGGGGTGGCTTCAGGATTGCCTGCCTCGTGGGGGTCATCAGAGAGTGGGCCAACAAGAATTTCGAGGAGCCCAGACCTGACTTCCTTGAGTTCTGTGGCCCTGAGCTCCAGACACAGCAAGGAGATGGCAAAAAGGACGGCAAGGGCAGCAAGAAGAAATGTGAAC---TATTTGTCTTGGACCCAGCTGGGGACTGGTACTACNNNCTATTTGTCATCACCATGCCTGTCCTCTACAGCTGGTGCCTTCTGGTGGCCAGAGCCT------GTGACCTACAGAAAGATTACGTATGGCTGGTGCTGGACTACTTCTCAGATGTGGTCTACGACCTCTTCATCTTGACAGGTTTCCTGGAGCAGGGGCTGCTGGTCAAAGATACCAAGATGTTGGACAACTACATCCACACCCTGCAGTTCAAGCTGGATGTGGCTTCCATCATCCCTACAGACCTGATCTATTTTGCTGTGGGCATCCACAGACCTGAGCTGTTCAACCTGCTACACTTTGCCATGTTTGAGTTCTTTGACACTGAGACAACCAGCCACCACAACATCTTCATCAGCAACCTGGTCCTCTACATCTTGGTCATCATCTGCTGGAATGCCTGCATCTACATCTCCAAGTCCATTGGTTTTGGGACCTGGGTTTACTCCAACATCATTGACCCTGAGTATGGCTACCTGTCTAGGGAATGCATCTATTGCCTTTACTGGTCTACACTGACCCTCACCACCATTGGGGTGACACCACCCCCCGTAAAAGATGAGGAGTACCTATTTGTCATCTTTGATTTCCCGATTGGTGTCCTCATCTTTGCCACCGGTGGCTCCATGATCTCCAACATGACCGCTGAGTTCCAGGCCAAGAAACACTATATGCAGTTCAAGGTCAGCAAGGAGATGGAAGCCAAGGTCATTAGGTGGTTTGACTACCTCTGGACCAATAAGAAGAGTGTGGATGAGGAAGTTCTCAAGAAGCTGCCATACAAGCTGAGGGCTGAGATAGCCATCCACCTGTTCACACTCAAGAAAGTGATCTTTCAGGATTGTGAGGCTGGCCTGCTGGTGGAGCTGGTATTAAAGCTCCCTCAGGTCTTCAGTCCTGGGGATTACNNNNNNNAAGGGGGTATTGGGAAGGAGATGTACATAATCAAGGAAGGAAAATTGGCAGTGGTGGCTGATGATGGTGTCACTCAGTATGCCCTGCTCGCTGGGAGTTGCTTTGGAGAGATCAGTATTCTTAACATTAAAGGCAGCAAAACGGGCAATACAGCCAATATCAGCCTTGGCTACTCAGATCTCTTCTGCTTGTCCAAGGATGATCTTATGGAAGCTGTGGAGTACCCTGATGCCAAGAGGGTCTTGGAGGAGAGAGGCGAGATCTTGATGAAGGAGGGATTGCTGGATGAGAATGAGGTGGCAGCCAGCGTGGATGTGCAGAAGAAGCTAGAACAGCTGGAAACCAACATGGAGACCTTGTACACTTTTCCCTGCCTGCTGGCTGAGTACCCAGGGGCCCAGCAGAAGCTCAGGCAGATCATGGTTTTGGAAACCAAGATGAAGCAGAATAATGAG---TACCTGTCAGATGGAATGAATAGCCCCAAGCCAGCTGCTGCTGAGAAGCCA
Steno_bredanensis  ATGACAGAAAAAGCCAATGGAGTGAAGAGCTCCCTAGCCAATAACCACAGCCATCATGCACCTCCTGCCATCAAGGTCAATGATGACCACAGGACC---AGCAACAGGCCACAGTCTGACACCTCCTCACAACTACAGAGG---------------------CTGCAGAGGAGGGGTGGCTTCAGGATTGCCTGCCTCGTGGGGGTCATCAGAGAGTGGGCCAACAAGAATTTCGAGGAGCCCAGACCTGACTTCCTTGAGTTCTGTGGGCCTGAGCTCCAGACACAGCAAGGAGATGGCAAAAAGGACGGCAAGGGCAGCAAGAAGAAATGTGAAC---TATTTGTCATGGACCCAGCTGGGGACTGGTACTACNNNCTATTTGTCATCGCCATGCCTGTCCTCTACAGCTGGTGCCTTCTGGTGGCCAGAGCCT------GTGACCTACAGAAAGATTACGTATGGCTGGTGCTGGACTACTTCTCAGATGTGGTCTACGACCTCTTCATCTTGACAGGTTTCCTGGAGCAGGGGCTGCTGGTCAAAGATACCAAGATGTTGGACAACTACATCCACACCCTGCAGTTCAAGCTGGATGTGGCTTCCATCATCCCTACAGACCTGATCTATTTTGCTGTGGGCATCCACAGACCTGAGCTGTTCAACCTGCTACACTTTGCCATGTTTGAGTTCTTTGACACTGAGACAACCAGCCACCACAACATCTTCATCAGCAACCTGGTCCTCTACATCTTGGTCATCATCTGCTGGAATGCCTGCATCTACATCTCCAAGTCCATTGGTTTTGGGACCTGGGTTTACTCCAACATCATTGACCCTGAGTATGGCTACCTGTCTAGGGAATGCATCTATTGCCTTTACTGGTCTACACTGACCCTCACCACCATTGGGGTGACACCACCCCCCGTAAAAGATGAGGAGTACCTATTTGTCATCTTTGATTTCCCGATTGGTGTCCTCATCTTTGCCACCGGTGGCTCCATGATCTCCAACATGACCGCTGAGTTCCAGGCCAAGAAACACTATATGCAGTTCAAGGTCAGCAAGGAGATGGAAGCCAAGGTCATTAGGTGGTTTGACTACCTCTGGACCAATAAGAAGAGTGTGGATGAGGAAGTTCTCAAGAAGCTGCCATCCAAGCTGAGGGCTGAGATAGCCATCCACCTGTTCACACTCAAGAAAGTGATCTTTCAGGATTGTGAGGCTGGCCTGCTGGTGGAGCTGGTATTAAAGCTCCCTCAGGTCTTCAGTCCTGGGGATTACNNNNNNNAAGGGGGTATTGGGAAGGAGATGTACATAATCAAGGAAGGAAAATTGGCAGTGGCGGCTGATGATGGTGTCACTCAGTATGCCCTGCTCGCTGGGAGTTGCTTTGGAGAGATCAGTATTCTTAACATTAAAGGCAGCAAAACGGGCAATACAGCCAATATCAGCCTTGGCTACTCAGATCTCTTCTGCTTGTCCAAGGATGATCTTATGGAAGCTGTGGAGTGCCCTGACGCCAAGAGGGTCTTGGAGGAGAGAGGCGAGATCTTGATGAAGGAGGGATTGCTGGATGAGAATGAGGTGGCAGCCAGCGCGGATGTGCAGAAGAAGCTAGAACAGCTGGAAACCAACATGGAGACCTTGTACACTTTTCCCTGCCTGCTGGCTGAGTACCCAGGGGCCCAGCAGAAGCTCAGGCAGATCATGGTTTTGGAAACCAAGATGAAGCAGAATAATGAG---TACCTGTCAGATGGAATGAATAGCCCCAAGCCAGCTGCTGCTGAGAAGCCA
Lagenorhynchus_albirostris  ATGACAGAAAAAGCCAATGGAGTGAAGAGCTCCCTAGCCAATAACCACAGCCATCATGCACCTCCTGCCATCAAGGTCAATGATGACCACAGGACC---AGCAACAGGCCACAGTCTGACACCTCCTCACAACTACAGAGG---------------------CTGCAGAGGAGGGGTGGCTTCAGGATTGCCTGCCTCGTGGGGGTCATCAGAGAGTGGGCCAACAAGAATTTCGAGGAGCCCAGACCTGACTTCCTTGAGTTCTGTGGGCCTGAGCTCCAGACACAGCAAGGAGATGGCAAAAAGGACGGCAAGGGCAGCAAGAAGAAATGTGAAC---TATTTGTCTTGGACCCAGCTGGGGACTGGTACTACNNNCTATTTGTCATCGCCATGCCTGTCCTCTACAGCTGGTGCCTTCTGGTGGCCAGAGCCT------GTGACCTACAGAAAGATTACGTATGGCTGGTGCTGGACTACTTCTCAGATGTGGTCTACGACCTCTTCATCTTGACAGGTTTCCTGGAGCAGGGGCTGCTGGTCAAAGATACCAAGATGTTGGACAACTACATCCACACCCTGCAGTTCAAGCTGGATGTGGCTTCCATCATCCCTACAGACCTGATCTATTTTGCTGTGGGCATCCACAGACCTGAGCTGTTCAACCTGCTACACTTTGCCATGTTTGAGTTCTTTGACACTGAGACAACCAGCCACCACAACATCTTCATCAGCAACCTGGTCCTCTACATCTTGGTCATCATCTGCTGGAATGCCTGCATCTACATCTCCAAGTCCATTGGTTTTGGGACCTGGGTTTACTCCAACATCATTGACCCTGAGTATGGCTACCTGTCTAGGGAATGCATCTATTGCCTTTACTGGTCTACACTGACCCTCACCACCATTGGGGTGACACCANCCCCCGTAAAAGATGAGGAGTACCTATTTGTCATCTTTGATTTCCCAATTGGTGTCCTCATCTTTGCCACCGGTGGCTCCATGATCTCCAACATGACCGCTGAGTTCCAGGCCAAGAAACACTATATGCAGTTCAAGGTCAGCAAGGAGATGGAAGCCAAGGTCATTAGGTGGTTTGACTACCTCTGGACCAATAAGAAGAGTGTGGATGAGGAAGTTCTCAAGAAGCTGCCATCCAAGCTGAGGGCTGAGATAGCCATCCACCTGTCCACACTCAAGAAAGTGATCTTTCAGGATTGTGAGGCTGGCCTGCTGGTGGAGCTGGTATTAAAGCTCCCTCAGGTCTTCAGTCCTGGGGATTACNNNNNNNAAGGGGGTATTGGGAAGGAGATGTACATAATCAAGGAAGGAATATTGGCAGTGGTGGCTGATGATGGTGTCACTCAGTATGCCCTGCTCGCTGGGAGTTGCTTTGGAGAGATCAGTATTCTTAACATTAAAGGCAGCAAAACGGGCAATACAGCCAATATCAGTCTTGGCTACTCAGATCTCTTCTGCTTGTCCAAGGATGATCTTATGGAAGCTGTGGAGTACCCTGATGCCAAGAGGGTCTTGGAGGAGAGAGGCGAGATCTTGATGAAGGAGGGATTGCTGGATGAGAATGAGGTGGCAGCCAGCGCGGATGGGCAGAAGAAGCTAGAACAGCTGGAAACCAACATGGAGACCTTGTACACTTTTCCCTGCCTGCTGGCTGAGTACCCAGGGGCCCAGCAGAAGCTCAGGCAGATCATGGTTTTGGAAACCAAGATGAAGCAGAATAATGAG---TACCTGTCAGATGGAATGAATAGCCCCAAGCCAGCTGCTGCTGAGAAGCCA
Grampus_griseus  ATGACAGAAAAAGCCAATGGAGTGAAGAGCTCCCTAGCCAATAACCACAGCCATCATGCACCTCCTGCCATCAAGGTCAATGATGACCACAGGACC---AGCAACAGGCCACAGTCTGACACCTCCTCACAACTACAGAGG---------------------CTGCAGAGGAGGGGTGGCTTCAGGATTGCCTGCCTGGTGGGGGTCATCAGAGAGTGGGCCAACAAGAATTTCGAGGAGCCCAGACCTGACTTCCTTGAGTTCTGTGGGCCTGAGCTCCAGACACAGCAAGGAGATGGCAAAAAGGACGGCAAGGGCAGCAAGAAGAAATGTGAAC---TATTTGTCTTGGACCCAGCTGGGGACTGGTACTACNNNCTATTTGTCATCGCCATGCCTGTCCTCTACAACTGGTGCCTTCTGGTGGCCAGAGCCT------GTGACCTACAGAAAGATTACGTATGGCTGGTGCTGGACTACTTCTCAGATGTGGTCTACGACCTCTTCATCTTGACAGGTTTCCTGGAGCAGGGGCTGCTGGTCAAAGATACCAAGATGTTGGACAACTACATCCACACCCTGCAGTTCAAGCTGGATGTGGCTTCCATCATCCCTACAGACCTGATCTATTTTGCTGTGGGCATCCACAGACCTGAGCTGTTCAACCTGCTACACTTTGCCATGTTTGAGTTCTTTGACACTGAGACAACCAGCCACCACAACATCTTCATCAGCAACCTGGTCCTCTACATCTTGGTCATCATCTGCTGGAATGCCTGCATCTACATCTCCAAGTCCATTGGTTTTGGGACCTGGGTTTACTCCAACATCATTGACCCTGAGTATGGCTACCTGTCTAGGAAATGCATCTATTGCCTTTACTGGTCTACACTGACCCTCACCACCATTGGAGTGACACCACCCCCCGTAAAAGATGAGGAGTACCTATTTGTCATCTTTGATTTCCCGATTGGTGTCCTCATCTTTGCCACCGGTGGCTCCATGATCTCCAACATGACCGCTGAGTTCCAGGCCAAGAAACACTATATGCAGTTCAAGGTCAGCAAGGAGATGGAAGCCAAGGTCATTAGGTGGTTTGACTACCTCTGGACCAATAAGAAGAGTGTGGATGAGGAAGTTCTCAAGAAGCTGCCATCCAAGCTGAGGGCTGAGATAGCCATCCACCTGTTCACACTCAAGAAAGTGATCTTTCAGGATTGTGAGGCTGGCCTGCTGGTGGAGCTGGTATTAAAGCTCCCTCAGGTCTTCAGTCCTGGGGATTACNNNNNNNAAGGGGGTATTGGGAAGGAGATGTACATAATCAAGGAAGGAAAATTGGCAGTGGTGGCTGATGATGGTGTCACTCAGTATGCCCTGCTCGCTGGGAGTTGCTTTGGAGAGATCAGTATTCTTAACATTAAAGGCAGCAAAACGGGCAATACAGCCAATATCAGCCTTGGCTACTCAGATCTCTTCTGCTTGTCCAAGGATGATCTTATGGAAGCTGTGGAGTACCCTGATGCCAAGAGGGTCTTGGAGGAGAGAGGCGAGATCTTGATGAAGGAGGGATTGCTGGATGAGAATGAGGTGGCAGCCAGCGCGGATGTGCAGAAGAAGCTAGAACAGCTGGAAACCAACATGGAGACCTTGTACACTTTTCCCTGCCTGCTGGCTGAGTACCCAGGGGCCCAGCAGAAGCTCAGGCAGATCATGGTTTTGGAAACCAAGATGAAGCAGAATAATGAG---TACCTGTCAGATGGAATGAATAGCCCCAAGCCAGCTGCTGCTGAGAAGCCA
Tursiops_aduncus  ATGACAGAAAAAGCCAATGGAGTGAAGAGCTCCCTAGCCAATAACCACAGCCATCATGCACCTCCTGCCATCAAGGTCAATGATGACCACAGGACC---AGCAACAGGCCACAGTCTGACACCTCCTCACAACTACAGAGG---------------------CTGCAGAGGAGGGGTGGCTTCAGGATTGCCTGCCTCGTGGGGGTCATCAGAGAGTGGGCCAACAAGAATTTCGAGGAGCCCAGACCTGACTTCCTTGAGTTCTGTGGGCCTGAGCTCCAGACACAGCAAGGAGATGGCAAAAAGGACGGCAAGGGCAGCAAGAAGAAATGTGAAC---TATTTGTCTTGGACCCAGCTGGGGACTGGTACTACNNNCTATTTGTCATCGCCATGCCTGTCCTCTACAGCTGGTGCCTTCTGGTGGCCAGAGCCT------GTGACCTACAGAAAGATTACGTATGGCTGGTGCTGGACTACTTCTCAGATGTGGTCTACGACCTCTTCATCTTGACAGGTTTCCTGGAGCAGGGGCTGCTGGTCAAAGATACCAAGATGTTGGACAACTACATCCACACCCTGCAGTTCAAGCTGGATGTGGCTTCCATCATCCCTACAGACCTGATCTATTTTGCTGTGGGCATCCACAGACCTGAGCTGTTCAACCTGCTACACTTTGCCATGTTTGAGTTCTTTGACACTGAGACAACCAGCCACCACAACATCTTCATCAGCAACCTGGTCCTCTACATCTTGGTCATCATCTGCTGGAATGCCTGCATCTACATCTCCAAGTCCATTGGTTTTGGGACCTGGGTTTACTCCAACATCATTGACCCTGAGTATGGCTACCTGTCTAGGGAATGCATCTATTGCCTTTACTGGTCTACACTGACCCTCACCACCATTGGGGTGACACCACCCCCCATAAAAGATGAGGAGTACCTATTTGTCATCTTTGATTTCCCGATTGGTGTCCTCATCTTTGCCACCGGTGGCTCCATGATCTCCAACATGACCGCTGAGTTCCAGGCCAAGAAACACTATATGCAGTTCAAGGTCAGCAAGGAGATGGAAGCCAAGGTCATTAGGTGGTTTGACTACCTCTGGACCAATAAGAAGAGTGTGGATGAGGAAGTTCTCAAGAAGCTGCCATCCAAGCTGAGGGCTGAGATAGCCATCCACCTGTTCACACTCAAGAAAGTGATCTTTCAGGATTGTGAGGCTGGCCTGCTGGTGGAGCTGGTATTAAAGCTCCCTCAGGTCTTCAGTCCTGGGGATTACNNNNNNNAAGGGGGTATTGGGAAGGAGATGTACATAATCAAGGAAGGAAAATTGGCAGTGGTGGCTGATGATGGTGTCACTCAGTATGCCCTGCTCGCTGGGAGTTGCTTTGGAGAGATCAGTATTCTTAACATTAAAGGCAGCAAAACGGGCAATACAGCCAATATCAGCCTTGGCTACTCAGATCTCTTCTGCTTGTCCAAGGATGATCTTATGGAAGCTGTGGAGTACCCTGATGCCAAGAGGGTCTTGGAGGAGAGAGGCGAGATCTTGATGAAGGAGGGATTGCTGGATGAGAATGAGGTGGCAGCCAGCGCGGATGTGCAGAAGAAGCTAGAACAGCTGGAAACCAACATGGAGACCTTGTACACTTTTCCCTGCCTGCTGCCTGAGCACCCAGGGGCCCAGCAGAAGCTCAGGCAGATCATGGTTTTGGAAACCAAGATGAAGCAGAATAATGAG---TACCTGTCAGATGGAATGAATAGCCCCAAGCCAGCTGCTGCTGAGAAGCCA
Lissodelphis_peronii  ATGACAGAAAAAGCCAATGGAGTGAAGAGCTCCCTAGCCAATAACCACAGCCATCATGCACCTCCTGCCATCAAGGTCAATGATGACCACAGGACC---AGCAACAGGCCACAGTCTGACACCTCCTCACAACTACAGAGG---------------------CTGCAGAGGAGGGGTGGCTTCAGGATTGCCTGCCTCGTGGGGGTCATCAGAGAGTGGGCCAACAAGAATTTCGAGGAGCCCAGACCTGACTTCCTTGAGTTCTGTGCGCCTGAGCTCCAGACACAGCAAGGAGATGGCAAAAAGGACGGCAAGGGCAGCAAGAAGAAATGTGAAC---TATTTGTCTTGGACCCAGCTGGGGACTGGTACTACNNNCTATTTGTCATCGCCATGCCTGTCCTCTACAGCTGGTGCCTTCTGGAGGCCAGAGCCT------GTGACCTACAGAAAGATTACGTATGGCTGGTGCTGGACTACTTCTCAGATGTGGTCTACGACCTCTTCATCTTGACAGGTTTCCTGGAGCAGGGGCTGCTGGTCAAAGATACCAAGATGTTGGACAACTACATCCACACCCTGCAGTTCAAGCTGGATGTGGCTTCCATCATCCCTACAGACCTGATCTATTTTGCTGTGGGCATCCACAGACCTGAGCTGTTCAACCTGCTACACTTTGCCATGTTTGAGTTCTTTGACACTGAGACAACCAGCCACCACAACATCTTCATCAGCAACCTGGTCCTCTACATCTTGGTCATCATCTGCTGGAATGCCTGCATCTACATCTCCAAGTCCATTGGTTTTGGGACCTGGGTTTACTCCAACATCATTGACCCTGAGTATGGCTACCTGTCTAGGGAATGCATCTATTGCCTTTACTGGTCTACACTGACCCTCACCACCATTGGGGTGACACCACCCCCCGTAAAAGATGAGGAGTACCTATTTGTCATCTTTGATTTCCCGATTGGTGTCCTCATCTTTGCCACCGGTGGCTCCATGATCTCCAACATGACCGCTGAGTTCCAGGCCAAGAAACACTATATGCAGTTCAAGGTCAGCAAGGAGATGGAAGCCAAGGTCATTAGGTGGTTTGACTACCTCTGGACCAAAAGGAAGAGTGTGGATGAGGAAGTTCTCAAGAAGCTGCCATCCAAGCTGAGGGCTGAGATAGCCATCCACCTGTCCACACTCAAGAAAGTGATCTTTCAGGATTGTGAGGCTGGCCTGCTGGTGGAGCTGGTATTAAAGCTCCCTCAGGTCTTCAGTCCTGGGGATTACNNNNNNNAAGGGGGTATTGGGAAGGAGATGTACATAATCAAGGAAGGAAAATTGGCAGTGGTGGCTGATGATGGTGTCACTCAGTATGCCCTGCTCGCTGGGAGTTGCTTTGGAGAGATCAGTATTCTTAACATTAAAGGCAGCAAAACGGGCAATACAGCCAATATCAGCCTTGGCTACTCAGATCTCTTCTGCTTGTCCAAGGATGATCTTATGGAAGCTGTGGAGTACCCTGATGCCAAGAGGGTCTTGGAGGAGAGAGGCGAGATCTTGATGAAGGAGGGATTGCTGGATGAGAATGAGGTGGCAGCCAGCGCGGATGTGCAGAAGAAGCTAGAACAGCTGGAAACCAACATGGAGACCTTGTACACTTTTCCCTGCCTGCTGGCTGAGTACCCAGGGGCCCAGCAGAAGCTCAGGCAGATCATGGTTTTGGAAACCAAGATGAAGCAGAATAATGAG---TACCTGTCAGATGGAATGAATAGCCCCAAGCCAGCTGCTGCTGAGAAGCCA
Stenella_longirostris  ATGACAGAAAAAGCCAATGGAGTGAAGAGCTCCCTAGCCAATAACCACAGCCATCATGCACCTCCTGCCATCAAGGTCAATGATGACCACAGGACC---AGCAACAGGCCACAGTCTGACACCTCCTCACAACTACAAAGG---------------------CTGCAGAGGAGGGGTGGCTTCAGGATTGCCTGCCTCGTGGGGGTCATCAGAGAGTGGGCCAACAAGAATTTCGAGGAGCCCAGACCTGACTTCCTTGAGTTCTGTGGGCCTGAGCTCCAGACACAGCAAGGAGATGGCAAAAAGGACGGCAAGGGCAGCAAGAAGAAATGTGAAC---TATTTGTCTTGGACCCAGCTGGGGACTGGTACTACNNNCTATTTGTCATCGCCATGCCTGTCCTCTACAGCTGGTGCCTTCTGGTGGCCAGAGCCNNNTTCAGTGACCTACAGAAAGATTACGTGTGGCTGATGCTGGACTACTTCTCAGATGTGGTCTGCGACCTCTTCATCTTGACAGGTTTCCTGGAGCAGGGGCTGCTGGTCAAAGATACCAAGATGTTGGACAACTACATCCACACCCTGCAGTTCAAGCTGGATGTGGCTTCCATCATCCCTACAGACCTGATCTATTTTGCTGTGGGCATCCACAGACCTGAGCTGTTCAACCTGCTACACTTTGCCATGTTTGAGTTCTTTGACACTGAGACAACCAGCCACCACAACATCTTCATCAGCAACCTGGTCCTCTACATCTTGGTCATCATCTACTGGAATGCCTGCATCTACACCTCCAAGTCCATTGGTTTTGGGACCTGGGTTTACTCCAACATCATTGACCCTGAGTATGGCTACCTGTCTAGGGAATGCATCTATTGCCTTTACTGGTCTACACTGACCCTCACCACCATTGGGGTGACACCACCCCCCGTAAAAGATGAGGAGTACCTATTTGTCATCTTTGATTTCCCGATTGGTGTCCTCATCTTTGCCACCGGTGGCTCCATGATCTCCAACATGACCGCTGAGTTCCAGGCCAAGAAACACTATATGCAGTTCAAGGTCAGCAAGGAGATGGAAGCCAAGGTCATTAGGTGGTTTGACTACCTCTGGACCAATAAGAAGAGTGTGGATGAGGAAGTTCTCAAGAAGCTGCCATCCAAGCTGAGGGCTGAGATAGCCATCCACCTGTTCACACTCAAGAAAGTGATCTTTCAGGATTGTGAGGCTGGCCTGCTGGTGGAGCTGGTATTAAAGCTCCCTCAGGTCTTCAGTCCTGGGGATTACNNNNNNNAAGGGGGTATTGGGAAGGAGATGTACATAATCAAGGAAGGAAAATTGGCAGTGGTGGCTGATGATGGTGTCACTCAGTATGCCCTGCTCGCTGGGAGTTGCTTTGGAGAGATCAGTATTCTTAACATTAAAGGCAGCAAGACGGGCAATACAGCCAATATCAGCCTTGGCTACTCAGATCTCTTCTGCTTGTCCAAGGATGATCTTATGGAAGCTGTGGAGTACCCTGATGCCAAGAGGGTCTTGGAGGAGAGAGGCGAGATCTTGATGAAGGAGGGATTGCTGGATGAGAATGAGGTGGCAGCCAGCGCGGATGTGCAGAAGAAGCTAGAACAGCTGGAAACCAACATGGAGACCTTGTACACTTTTCCCTGCCTGCTGGCTGAGTACCCAGGGGCCCAGCAGAAGCTCAGGCAGATCATGGTTTTGGAAACCAAGATGAAGCAGAATAATGAG---TACCTGTCAGATGGAATGAATAGCCCCAAGCCAGCTGCTGCTGAGAAGCCA
Stenella_clymene  ATGACAGAAAAAGCCAATGGAGTGAAGAGCTCCCTAGCCAATAACCACAGCCATCATGCACCTCCTGCCATCAAGGTCAATGATGACCACAGGACC---AGCAACAGGCCACAGTCTGACACCTCCTCACAACTACAGAGG---------------------CTGCAGAGGAGGGGTGGCTTCAGGATTGCCNNNTTCGTGGGGGTCATCAGAGAGTGGGCCAACAAGAATTTCGAGGAGCCCAGACCTGACTTCCTTGAGTTCTGTGGGCCTGAGCTCCAGACACAGCAAGGAGATGGCAAAAAGGACGGCAAGGGCAGCAAGAAGAAATGTGAAC---TATTTGTCTTGGACCCAGCTGGGGACTGGTACTACNNNCTATTTGTCATCGCCATGCCTGTCCTCTACAGCTGGTGCCTTCTGGTGGCCAGAGCCNNNTTCAGTGACCTACAGAAAGATTACGTGTGGCTGATGCTGGACTACTTCTCAGATGTGGTCTGCGACCTCTTCATCTTGACAGGTTTCCTGGAGCAGGGGCTGCTGGTCAAAGATACTAAGATGTTGGACAACTACATCCACACCCTGCAGTTCAAGCTGGATGTGGCTTCCATCATCCCTACAGACCTGATCTATTTTGCTGTGGGCATCCACAGACCTGAGCTGTTCAACCTGCTACACTTTGCCATGTTTGAGTTCTTTGACACTGAGACAACCAGCCACCACAACATCTTCATCAGCAACCTGGTCCTCTACATCTTGGTCATCATCTGCTGGAATGCCTGCATCTACATCTCCAAGTCCATTGGTTTTGGGACCTGGGTTTACTCCAACATCATTGACCCTGAGTATGGCTACCTGTCTAGGGAATGCATCTATTGCCTTTACTGGTCTACACTGACCCTCACCACCATTGGGGTGACACCACCCCCCGTAAAAGATGAGGAGTACCTATTTGTCATCTTTGATTTCCCGATTGGTGTCCTCATCTTTGCCACCGGTGGCTCCATGATCTCCAACATGACCGCTGAGTTCCAGGCCAAGAAACACTATATGCAGTTCAAGGTCAGCAAGGAGATGGAAGCCAAGGTCATTAGGTGGTTTGACTACCTCTGGACCAATAAGAAGAGTGTGGATGAGGAAGTTCTCAAGAAGCTGCCATCCAAGCTGAGGGCTGAGATAGCCATCCACCTGTTCACACTCAAGAAAGTGATCTTTCAGGATTGTGAGGCTGGCCTGCTGGTGGAGCTGGTATTAAAGCTCCCTCAGGTCTTCAGTCCTGGGGATTACNNNNNNNAAGGGGGTATTGGGAAGGAGATGTACATAATCAAGGAAGGAAAATTGGCAGTGGTGGCTGATGATGGTGTCACTCAGTATGCCCTGCTCGCTGGGAGTTGCTTTGGAGAGATCAGTATTCTTAACATTAAAGGCAGCAAGACGGGCAATACAGCCAATATCAGCCTTGGCTACTCAGATCTCTTCTGCTTGTCCAAGGATGATCTTATGGAAGCTGTGGAGTACCCTGATGCCAAGAGGGTCTTGGAGGAGAGAGGCGAGATCTTGATGAAGGAGGGATTGCTGGATGAGAATGAGGTGGCAGCCAGCGCGGATGTGCAGAAGAAGCTTGAACAGCTGGAAACCAACATGGAGACCTTGTACACTTTTCCCTGCCTGCTGGCTGAGTACCCAGGGGCCCAGCAGAAGCTCAGGCAGATCATGGTTTTGGAAACCAAGATGAAGCAGAATAATGAG---TACCTGTCAGATGGAATGAATAGCCCCAAGCCAGCTGCTGCTGAGAAGCCA
Stenella_attenuata  ATGACAGAAAAAGCCAATGGAGTGAAGAGCTCCCTAGCCAATAACCACAGCCATCATGCACCTCCTGCCATCAAGGTCAATGATGACCACAGGACC---AGCAACAGGCCACAGTCTGACACCTCCTCACAACTACAGAGG---------------------CTGCAGAGGAGGGGTGGCTTCAGGATTGCCNNNTTCGTGGGGGTCATCAGAGAGTGGGCCAACAAGAATTTCGAGGAGCCCAGACCTGACTTCCTTGAGTTCTGTGGGCCTGAGCTCCAGACACAGCAAGGAGATGGCAAAAAGGACGGCAAGGGCAGCAAGAAGAAATGTGAAC---TATTTGTCTTGGACCCAGCTGGGGACTGGTACTACNNNCTATTTGTCATCTCCATGCCTGTCCTCTACAGCTGGTGCCTTCTGGTGGCCAGAGCCNNNTTCAGTGACCTACAGAAAGATTACGTGTGGCTGATGCTGGACTACTTCTCAGATGTGGTCTGCGACCTCTTCATCTTGACAGGTTTCCTGGAGCAGGGGCTGCTGGTCAAAGATACCAAGATGTTGGACAACTACATCCACACCCTGCAGTTCAAGCTGGATGTGGCTTCCATCATCCCTACAGACCTGATCTATTTTGCTGTGGGCATCCACAGACCTGAGCTGTTCAACCTGCTACACTTTGCCATGTTTGAGTTCTTTGACACTGAGACAACCAGCCACCACAACATCTTCATCAGCAACCTGGTCCTCTACATCTTGGTCATCATCTGCTGGAATGCCTGCATCTACATCTCCAAGTCCATTGGTTTTGGGACCTGGGTTTACTCCAACATCATTGACCCTGAGTATGGCTACCTGTCTAGGGAATGCATCTATTGCCTTTACTGGTCTACACTGACCCTCACCACCATTGGGGTGACACCACCCCCCGTAAAAGATGAGGAGTACCTATTTGTCATCTTTGATTTCCCGATTGGTGTCCTCATCTTTGCCACCGGTGGCTCCATGATCTCCAACATGACCGCTGAGTTCCAGGCCAAGAAACACTATATGCAGTTCAAGGTCAGCAAGGAGATGGAAGCCAAGGTCATTAGGTGGTTTGACTACCTCTGGACCAATAAGAAGAGTGTGGATGAGGAAGTTCTCAAGAAGCTGCCATCCAAGCTGAGGGCTGAGATAGCCATCCACCTGTTCACACTCAAGAAAGTGATCTTTCAGGATTGTGAGGCTGGCCTGCTGGTGGAGCTGGTATTAAAGCTCCCTCAGGTCTTCAGTCCTGGGGATTACNNNNNNNAAGGGGGTATTGGGAAGGAGATGTACATAATCAAGGAAGGAAAATTGGCAGTGGTGGCTGATGATGGTGTCACTCAGTATGCCCTGCTCGCTGGGAGTTGCTTTGGAGAGATCAGTATTCTTAACATTAAAGGCAGCAAGACGGGCAATACAGCCAATATCAGCCTTGGCTACTCAGATCTCTTCTGCTTGTCCAAGGATGATCTTATGGAAGCTGTGGAGTACCCTGATGCCAAGAGGGTCTTGGAGGAGAGAGGCGAGATCTTGATGAAGGAGGGATTGCTGGATGAGAATGAGGTGGCAGCCAGCGCGGATGTGCAGAAGAAGCTAGAACAGCTGGAAACCAACATGGAGACCTTGTACACTTTTCCCTGCCTGCTGGCTGAGTACCCAGGGGCCCAGCAGAAGCTCAGGCAGATCATGGTTTTGGAAACCAAGATGAAGCAGAATAATGAG---TACCTGTCAGATGGAATGAATAGCCCCAAGCCAGCTGCTGCTGAGAAGCCA
Stenella_frontalis  ATGACAGAAAAAGCCAATGGAGTGAAGAGCTCCCTAGCCAATAACCACAGCCATCATGCACCTCCTGCCATCAAGGTCAATGATGACCACAGGACC---AGCAACAGGCCACAGTCTGACACCTCCTCACAACTACAGAGG---------------------CTGCAGAGGAGGGGTGGCTTCAGGATTGCCNNNTTCGTGGGGGTCATCAGAGAGTGGGCCAACAAGAATTTCGAGGAGCCCAGACCTGACTTCCTTGAGTTCTGTGGGCCTGAGCTCCAGACACAGCAAGGAGATGGCAAAAAGGACGGCAAGGGCAGCAAGAAGAAATGTGAAC---TATTTGTCTTGGACCCAGCTGGGGACTGGTACTACNNNCTATTTGTCATCTCCATGCCTGTCCTCTACAGCTGGTGCCTTCTGGTGGCCAGAGCCNNNTTCAGTGACCTACAGAAAGATTACGTGTGGCTGATGCTGGACTACTTCTCAGATGTGGTCTGCGACCTCTTCATCTTGACAGGTTTCCTGGAGCAGGGGCTGCTGGTCAAAGATACCAAGATGTTGGACAACTACATCCACACCCTGCAGTTCAAGCTGGATGTGGCTTCCATCATCCCTACAGACCTGATCTATTTTGCTGTGGGCATCCACAGACCTGAGCTGTTCAACCTGCTACACTTTGCCATGTTTGAGTTCTTTGACACTGAGACAACCAGCCACCACAACATCTTCATCAGCAACCTGGTCCTCTACATCTTGGTCATCATCTGCTGGAATGCCTGCATCTACATCTCCAAGTCCATTGGTTTTGGGACCTGGGTTTACTCCAACATCATTGACCCTGAGTATGGCTACCTGTCTAGGGAATGCATCTATTGCCTTTACTGGTCTACACTGACCCTCACCACCATTGGGGTGACACCACCCCCCGTAAAAGATGAGGAGTACCTATTTGTCATCTTTGATTTCCCGATTGGTGTCCTCATCTTTGCCACCGGTGGCTCCATGATCTCCAACATGACCGCTGAGTTCCAGGCCAAGAAACACTATATGCAGTTCAAGGTCAGCAAGGAGATGGAAGCCAAGGTCATTAGGTGGTTTGACTACCTCTGGACCAATAAGAAGAGTGTGGATGAGGAAGTTCTCAAGAAGCTGCCATCCAAGCTGAGGGCTGAGATAGCCATCCACCTGTTCACACTCAAGAAAGTGATCTTTCAGGATTGTGAGGCTGGCCTGCTGGTGGAGCTGGTATTAAAGCTCCCTCAGGTCTTCAGTCCTGGGGATTACNNNNNNNAAGGGGGTATTGGGAAGGAGATGTACATAATCAAGGAAGGAAAATTGGCAGTGGTGGCTGATGATGGTGTCACTCAGTATGCCCTGCTCGCTGGGAGTTGCTTTGGAGAGATCAGTATTCTTAACATTAAAGGCAGCAAGACGGGCAATACAGCCAATATCAGCCTTGGCTACTCAGATCTCTTCTGCTTGTCCAAGGATGATCTTATGGAAGCTGTGGAGTACCCTGATGCCAAGAGGGTCTTGGAGGAGAGAGGCGAGATCTTGATGAAGGAGGGATTGCTGGATGAGAATGAGGTGGCAGCCAGCGCGGATGTGCAGAAGAAGCTAGAACAGCTGGAAACCAACATGGAGACCTTGTACACTTTTCCCTGCCTGCTGGCTGAGTACCCAGGGGCCCAGCAGAAGCTCAGGCAGATCATGGTTTTGGAAACCAAGATGAAGCAGAATAATGAG---TACCTGTCAGATGGAATGAATAGCCCCAAGCCAGCTGCTGCTGAGAAGCCA
Stenella_coeruleoalba  ATGACAGAAAAAGCCAATGGAGTGAAGAGCTCCCTAGCCAATAACCACAGCCATCATGCACCTCCTGCCATCAAGGTCAATGATGACCACAGGACC---AGCAACAGGCCACAGTCTGACACCTCCTCACAACTACAGAGG---------------------CTGCAGAGGAGGGGTGGCTTCAGGATTGCCNNNTTCGTGGGGGTCATCAGAGAGTGGGCCAACAAGAATTTCGAGGAGCCCAGACCTGACTTCCTTGAGTTCTGTGGGCCTGAGCTCCAGACACAGCAAGGAGATGGCAAAAAGGACGGCAAGGGCAGCAAGAAGAAATGTGAAC---TATTTGTCTTGGACCCAGCTGGGGACTGGTACTACNNNCTATTTGTCATCGCCATGCCTGTCCTCTACAGCTGGTGCCTTCTGGTGGCCAGAGCCT------GTGACCTACAGAAAGATTACGTATGGCTGGTGCTGGACTACTTCTCAGATGTGGTCTACGACCTCTTCATCTTGACAGGTTTCCTGGAGCAGGGGCTGCTGGTCAAAGATACCAAGATGTTGGACAACTACATCCACACCCTGCAGTTCAAGCTGGATGTGGCTTCCATCATCCCTACAGACCTGATCTATTTTGCTGTGGGCATCCACAGACCTGAGCTGTTCAACCTGCTACACTTTGCCATGTTTGAGTTCTTTGACACTGAGACAACCAGCCACCACAACATCTTCATCAGCAACCTGGTCCTCTACATCTTGGTCATCATCTGCTGGAATGCCTGCATCTACATCTCCAAGTCCATTGGTTTTGGGACCTGGGTTTACTCCAACATCATTGACCCTGAGTATGGCTACCTGTCTAGGGAATGCATCTATTGCCTTTACTGGTCTACACTGACCCTCACCACCATTGGGGTGACACCACCCCCCGTAAGAGATGAGGAGTACCTATTTGTCATCTTTGATTTCCCGATTGGTGTCCTCATCTTTGCCACCGGTGGCTCCATGATCTCCAACATGACCGCTGAGTTCCAGGCCAAGAAACACTATATGCAGTTCAAGGTCAGCAAGGAGATGGAAGCCAAGGTCATTAGGTGGTTTGACTACCTCTGGACCAATAAGAAGAGTGTGGATGAGGAAGTTCTCAAGAAGCTGCCATCCAAGCTGAGGGCTGAGATAGCCATCCACCTGTCCACACTCAAGAAAGTGATCTTTCAGGATTGTGAGGCTGGCCTGCTGGTGGAGCTGGTATTAAAGCTCCCTCAGGTCTTCAGTCCTGGGGATTACNNNNNNNAAGGGGGTATTGGGAAGGAGATGTACATAATCAAGGAAGGAAAATTGGCAGTGGTGGCTGATGATGGTGTCACTCAGTATGCCCTGCTCGCTGGGAGTTGCTTTGGAGAGATCAGTATTCTTAACATTAAAAGCAGCAAAACGGGCAATACAGCCAATATCAGCCTTGGCTACTCAGATCTCTTCTGCTTGTCCAAGGATGATCTTATGGAAGCTGTGGAGTACCCTGATGCCAAGAGGGTCTTGGAGGAGAGAGGCGAGATCTTGATGAAGGAGGGATTGCTGGATGAGAATGAGGTGGCAGCCAGCGCGGATGTGCAGAAGAAGCTAGAACAGCTGGAAACCAACATGGAGACCTTGTACACTTTTCCCTGCCTGCTGGCTGAGTACCCAGGGGCCCAGCAGAAGCTCAGGCAGATCATGGTTTTGGAAACCAAGATGAAGCAGAATAATGAG---TACCTGTCAGATGGAATGAATAGCCCCAAGCCAGCTGCTGCTGAGAAGCCA
Orcinus_orca  ATGACAGAAAAAGCCAATGGAGTGAAGAGCTCCCTAGCCAATAACCACAGCCATCATGCACCTCCTGCCATCAAGGTCAATGATGACCACAGGACC---AGCAACAGGCCACAGTCTGACACCTCCTCACAACTACAGAGG---------------------CTGCAGAGGAGGGGTGGCTTCAGGATTGCCTGCCTGGTGGGGGTCATCAGAGAGTGGGCCAACAAGAATTTCGAGGAGCCCAGACCTGACTTCCTTGAGTTCTGTGGGCCTGAGCTCCAGACACAGCAAGGAGATGGCAAAAAGGACGGCAAGGGCAGCAAGAAGAAATGTGAAC---TATTTGTCTTGGACCCAGCTGGGGACTGGTACTACNNNCTATTTGTCATCGCCGTGCCTGTCCTCTATAGCTGGTGCCTTCTGGTGGCCAGAGCCT------GTGACCTACAGAAAGATTACGTATGGCTGGTGCTGGACTACTTCTCAGATGTGGTCTACGACCTCTTCATCTTGACAGGTTTCCTGGAGCAGGGGCTGCTGGTCAAAGATACCAAGATGTTGGACAACTACATCCACACCCTGCAGTTCAAGCTGGATGTGGCTTCCATCATCCCTACAGACCTGATCTATTTTGCTGTGGGCATCCACAGACCTGAGCTGTTCAACCTGCTACACTTTGCCATGTTTGAGTTCTTTGACACTGAGACAACCAGCCACCACAACATCTTCATCAGCAACCTGGTCCTCTACATCTTGGTCATCATCTGCTGGAATGCCTGCATCTACATCTCCAAGTCCATTGGTTTTGGGACCTGGGTTTACTCCAACATCATTGACCCTGAGTATGGCTACCTGTCTAGGGAATGCATCTATTGCCTTTACTGGTCTACACTGACCCTCACCACCATTGGGGTGACACCACCCCCCGTAAAAGATGAGGAGTACCTATTTGTCATCTTTGATTTCCCGATTGGTGTCCTCATCTTTGCCACCGGTGGCTCCATGATCTCCAACATGACCGCTGAGTTCCAGGCCAAGAAACACTATATGCAGTTCAAGGTCAGCAAGGAGATGGAAGCCAAGGTCATTAGGTGGTTTGACTACCTCTGGACCAATAAGAAGAGTGTGGATGAGGAAGTTCTCAAGAAGCTGCCATCCAAGCTGAGGGCTGAGATAGCCATCCACCTGTCCACACTCAAGAAAGTGATCTTTCAGGATTGTGAGGCTGGCCTGCTGGTGGAGCTGGTATTAAAGCTCCCTCAGGTCTTCAGTCCTGGGGATTACNNNNNNNAAGGGGGTATTGGGAAGGAGATGTACATAATCAAGGAAGGAAAATTGGCAGTGGTGGCTGATGATGGTGTCACTCAGTATGCCCTGCTCGCTGGGAGTTGCTTTGGAGAGATCAGTATTCTTAACATTAAAGGCAGCAAAACGGGCAATACAGCCAATATCAGCCTTGGCTACTCAGATCTCTTCTGCTTGTCCAAGGATGATCTTATGGAAGCTGTGGAGTACCCTGATGCCAAGAGGGTCTTGGAGGAGAGAGGCGAGATCTTGATGAAGGAGGGATTGCTGGATGAGAATGAGGTGGCAGCCAGCGCGGATGTGCAGAAGAAGCTAGAACAGCTGGAAACCAACATGGAGACCTTGTACACTTTTCCCTGCCTGCTGGCTGAGTACCCAGGGGCCCAGCAGAAGCTCAGGCAGATCATGGTTTTGGAAACCAAGATGAAGCAGAATAATGAG---TACCTGTCAGATGGAATGAATAGCCCCAAGCCAGCTGCTGCTGAGAAACCA
Globicephala_macrorhynchus  ATGACAGAAAAAGCCAATGGAGTGAAGAGCTCCCTAGCCAATAACCACAGCCATCATGCACCTCCTGCCATCAAGGTCAATGATGACCACAGGACC---AGCAACAGNNNNNNNTCTGACACCTCCTCAGAACTACAGAGG---------------------CTGCAGAAGAGGGGTGGCTTCAGGATTGCCTGCCTGGTGGGGGTCATCAGAGAGTGGGCCAACAAGAATTTCGAGGAGCCCAGACCTGACTTCCTTGAGTTCTGTGGGCCTGAGCTCCAGACACAGCAAGGAGATGGCAAAAAGGACNNNNNNNNNNNNNNGAAGAAATGTGAAC---TATTTGTCTTGGACCCAGCTGGGGACTGGCACTACNNNCTATTTGTCATCGCCATGCCTGTCCTCTACAACTGGTGCCTTCTGGTGGCCAGAGCCT------GTGACCTACAGAAAGATTACGTATGGCTGGTGCTGGACTACTTCTCAGATGTGGTCTACGACCTCTTCATCTTGACAGGTTTCCTGGAGCAGGGGCTGCTGGTCAAAGATACCAAGATGTTGGACAACTACATCCACACCCTGCAGTTCAAGCTGGATGTGGCTTCCATCATCCCTACAGACCTGATCTATTTTGCTGTGGGCATCCACAGACCTGAGCTGTTCAACCTGCTACACTTTGCCATGTTTGAGTTCTTTGACACTGAGACAACCAGCCACCACAACATCTTCATCAGCAACCTGGTCCTCTACATCTTGGTCATCATCTGCTGGAATGCCTGCATCTACATCTCCAAGTCCATTGGTTTTGGGACCTGGGTTTACTCCAACATCATTGACCCTGAGTATGGCTACCTGTCTAGGGAATGCATCTATTGCCTTTACTGGTCTACACTGACCCTCACCACCATTGGGGTGACACCACCCCCCGTAAAAGATGAGGAGTACCTATTTGTCATCTTTGATTTCCCGATTGGTGTCCTCATCTTTGCCACCGGTGGCTCCATGATCTCCAACATGACCGCTGAGTTCCAGGCCAAGAAACTCTATATGCAGTTCAAGGTCAGCAAGGAGATGGAAGCCAAGGTCATTAGGTGGTTTGACTACCTCTGGACCAATAAGAAGAGTGTGGATGAGGAAGTTCTCAAGAAGCTGCCATCCAAGCTGAGGGCTGAGATAGCCATCCACCTGTTCACACTCAAGAAAGTGATCTTTCAGGATTGTGAGGCTGGCCTGCTGGTGGAGCTGGTATTAAAGCTCCCTCAGGTCTTCAGTCCTGGGGATTACNNNNNNNAAGGGGGTATTGGGAAGGAGATGTACATAATCAAGGAAGGAAAATTGGCAGTGGTGGCTGATGATGGTGTCACTCAGTATGCCCTGCTCGCTGGGAGTTGCTTTGGAGAGATCAGTATTCTTAACATTAAAGGCAGCAAAACGGGCAATACAGCCAATATCAGCCTTGGCTACTCAGATCTCTTCTGCTTGTCCAAGGATGATCTTATGGAAGCTGTGGAGTACCCTGATGCCAAGAGGGTCTTGGAGGAGAGAGGCGAGATCTTGATGAAGGAGGGATTGCTGGATGAGAATGAGGTGGCAGCCAGCGCGGATGTGCAGAAGAAGCTAGAACAGCTGGAAACCAACATGGAGACCTTGTACACTTTTCCCTGCCTGCTGGCTGAGTACCCAGGGGCCCAGCAGAAGCTCAGGCAGATCATGGTTTTGGAAACCAAGATGAAGCAGAATAATGAG---TACCTGTCAGATGGAATGAATAGCCCCAAGCCAGCTGCTGCTGAGAAGCCA
Globicephala_melas  ATGACAGAAAAAGCCAATGGAGTGAAGAGCTCCCTAGCCAATAACCACAGCCATCATGCACCTCCTGCCATCAAGGTCAATGATGACCACAGGACC---AGCAACAGNNNNNNNTCTGACACCTCCTCAGAACTACAGAGG---------------------CTGCAGAAGAGGGGTGGCTTCAGGATTGCCTGCCTGGTGGGGGTCATCAGAGAGTGGGCCAACAAGAATTTCGAGGAGCCCAGACCTGACTTCCTTGAGTTCTGTGGGCCTGAGCTCCAGACACAGCAAGGAGATGGCAAAAAGGACNNNNNNNNNNNNNNGAAGAAATGTGAAC---TATTTGTCTTGGACCCAGCTGGGGACTGGCACTACNNNCTATTTGTCATCGCCATGCCTGTCCTCTACAACTGGTGCCTTCTGGTGGCCAGAGCCT------GTGACCTACAGAAAGATTACGTATGGCTGGTGCTGGACTACTTCTCAGATGTGGTCTACGACCTCTTCATCTTGACAGGTTTCCTGGAGCAGGGGCTGCTGGTCAAAGATACCAAGATGTTGGACAACTACATCCACACCCTGCAGTTCAAGCTGGATGTGGCTTCCATCATCCCTACAGACCTGATCTATTTTGCTGTGGGCATCCACAGACCTGAGCTGTTCAACCTGCTACACTTTGCCATGTTTGAGTTCTTTGACACTGAGACAACCAGCCACCACAACATCTTCATCAGCAACCTGGTCCTCTACATCTTGGTCATCATCTGCTGGAATGCCTGCATCTACATCTCCAAGTCCATTGGTTTTGGGACCTGGGTTTACTCCAACATCATTGACCCTGAGTATGGCTACCTGTCTAGGGAATGCATCTATTGCCTTTACTGGTCTACACTGACCCTCACCACCATTGGGGTGACACCACCCCCCGTAAAAGATGAGGAGTACCTATTTGTCATCTTTGATTTCCCGATTGGTGTCCTCATCTTTGCCACCGGTGGCTCCATGATCTCCAACATGACCGTTGAGTTCCAGGCCAAGAAACTCTATATGCAGTTCAAGGTCAGCAAGGAGATGGAAGCCAAGGTCATTAGGTGGTTTGACTACCTCTGGACCAATAAGAAGAGTGTGGATGAGGAAGTTCTCAAGAAGCTGCCATCCAAGCTGAGGGCTGAGATAGCCATCCACCTGTTCACACTCAAGAAAGTGATCTTTCAGGATTGTGAGGCTGGCCTGCTGGTGGAGCTGGTATTAAAGCTCCCTCAGGTCTTCAGTCCTGGGGATTACNNNNNNNAAGGGGGTATTGGGAAGGAGATGTACATAATCAAGGAAGGAAAATTGGCAGTGGTGGCTGATGATGGTGTCACTCAGTATGCCCTGCTCGCTGGGAGTTGCTTTGGAGAGATCAGTATTCTTAACATTAAAGGCAGCAAAACGGGCAATACAGCCAATATCAGCCTTGGCTACTCAGATCTCTTCTGCTTGTCCAAGGATGATCTTATGGAAGCTGTGGAGTACCCTGATGCCAAGAGGGTCTTGGAGGAGAGAGGCGAGATCTTGATGAAGGAGGGATTGCTGGATGAGAATGAGGTGGCAGCCAGCGCGGATGTGCAGAAGAAGCTAGAACAGCTGGAAACCAACATGGAGACCTTGTACACTTTTCCCTGCCTGCTGGCTGAGTACCCAGGGGCCCAGCAGAAGCTCAGGCAGATCATGGTTTTGGAAACCAAGATGAAGCAGAATAATGAG---TACCTGTCAGATGGAATGAATAGCCCCAAGCCAGCTGCTGCTGAGAAGCCA
Feresa_attenuata  ATGACAGAAAAAGCCAATGGAGTGAAGAGCTCCCTAGCCAATAACCACAGCCATCATGCACCTCCTGCCATCAAGGTCAATGATGACCACAGGACC---AGCAACAGNNNNNNNTCTGACACCTCCTCAGAACTACAGAGG---------------------CTGCAGAAGAGGGGTGGCTTCAGGATTGCCTGCCTGGTGGGGGTCATCAGAGAGTGGGCCAACAAGAATTTCGAGGAGCCCAGACCTGACTTCCTTGAGTTCTGTGGGCCTGAGCTCCAGACACAGCAAGGAGATGGCAAAAAGGACGGCAAGGGCAGCAAGAAGAAATGTGAAC---TATTTGTCTTGGACCCAGCTGGGGACTGGCACTACNNNCTATTTGTCATCGCCATGCCTGTCCTCTACAACTGGTGCCTTCTGGTGGCCAGAGCCT------GTGACCTACAGAAAGATTACGTATGGCTGGTGCTGGACTACTTCTCAGATGTGGTCTACGACCTCTTCATCTTGACAGGTTTCCTGGAGCAGGGGCTGCTGGTCAAAGATACCAAGATGTTGGACAACTACATCCACACCCTGCAGTTCAAGCTGGATGTGGCTTCCATCATCCCTACAGACCTGATCTATTTTGCTGTGGGCATCCACAGACCTGAGCTGTTCAACCTGCTACACTTTGCCATGTTTGAGTTCTTTGACACTGAGACAACCAGCCACCACAACATCTTCATCAGCAACCTGGTCCTCTACATCTTGGTCATCATCTGCTGGAATGCCTGCATCTACATCTCCAAGTCCATTGGTTTTGGGACCTGGGTTTACTCCAACATCATTGACCCTGAGTATGGCTACCTGTCTAGGGAATGCATCTATTGCCTTTACTGGTCTACACTGACCCTCACCACCATTGGGGTGACACCACCCCCCGTAAAAGATGAGGAGTACCTATTTGTCATCTTTGATTTCCCGATTGGTGTCCTCATCTTTGCCACCGGTGGCTCCATGATCTCCAACATGACCGCTGAGTTCCAGGCCAAGAAACTCTATATGCAGTTCAAGGTCAGCAAGGAGATGGAAGCCAAGGTCATTAGGTGGTTTGACTACCTCTGGACCAATAAGAAGAGTGTGGATGAGGAAGTTCTCAAGAAGCTGCCATCCAAGCTGAGGGCTGAGATAGCCATCCACCTGTTCACACTCAAGAAAGTGATCTTTCAGGATTGTGAGGCTGGCCTGCTGGTGGAGCTGGTATTAAAGCTCCCTCAGGTCTTCAGTCCTGGGGATTACNNNNNNNAAGGGGGTATTGGGAAGGAGATGTACATAATCAAGGAAGGAAAATTGGCAGTGGTGGCTGATGATGGTGTCACTCAGTATGCCCTGCTCGCTGGGAGTTGCTTTGGAGAGATCAGTATTCTTAACATTAAAGGCAGCAAAACGGGCAATACAGCCGATATCAGCCTTGGCTACTCAGATCTCTTCTGCTTGTCCAAGGATGATCTTATGGAAGTTGTGGAGTACCCTGATGCCAAGAGGGTCTTGGAGGAGAGAGGCGAGATCTTGATGAAGGAGGGATTGCTGGATGAGAATGAGGTGGCAGCCAGCGCGGATGTGCAGAAGAAGCTAGAACAGCTGGAAACCAACATGGAGACCTTGTACACTTTTCCCTGCCTGCTGGCTGAGTACCCAGGGGCCCAGCAGAAGCTCAGGCAGATCATGGTTTTGGAAACCAAGATGAAGCAGAATAATGAG---TACCTGTCAGATGGAATGAATAGCCCCAAGCCAGCTGCTGCTGAGAAGCCA
Peponocephala_electra  ATGACAGAAAAAGCCAATGGAGTGAAGAGCTCCCTAGCCAATAACCACAGCCATCATGCACCTCCTGCCATCAAGGTCAATGATGACCACAGGACC---AGCAACAGNNNNNNNTCTGACACCTCTTCAGAACTACAGAGG---------------------CTGCAGAAGAGGGGTGGCTTCAGGATTGCCTGCCTGGTGGGGGTCATCAGAGAGTGGGCCAACAAGAATTTCGAGGAGCCCAGACCTGACTTCCTTGAGTTCTGTGGGCCTGAGCTCCAGACACAGCAAGGAGATGGCAAAAAGGACGGCAAGGGCAGCAAGAAGAAATGTGAAC---TATTTGTCTTGGACCCAGCTGGGGACTGGCACTACNNNCTATTTGTCATCGCCATGCCTGTCCTCTACAACTGGTGCCTTCTGGTGGCCAGAGCCT------GTGACCTACAGAAAGATTACGTATGGCTGGTGCTGGACTACTTCTCAGATGTGGTCTACGACCTCTTCATCTTGACAGGTTTCCTGGAGCAGGGGCTGCTGGTCAAAGATACCAAGATGTTGGACAACTACATCCACACCCTGCAGTTCAAGCTGGATGTGGCTTCCATCATCCCTACAGACCTGATCTATTTTGCTGTGGGCATCCACAGACCTGAGCTGTTCAACCTGCTACACTTTGCCATGTTTGAGTTCTTTGACACTGAGACAACCAGCCACCACAACATCTTCATCAGCAACCTGGTCCTCTACATCTTGGTCATCATCTGCTGGAATGCCTGCATCTACATCTCCAAGTCCATTGGTTTTGGGACCTGGGTTTACTCCAACATCATTGACCCTGAGTATGGCTACCTGTCTAGGGAATGCATCTATTGCCTTTACTGGTCTACACTGACCCTCACCACCATTGGGGTGACACCACCCCCCGTAAAAGATGAGGAGTACCTATTTGTCATCTTTGATTTCCCGATTGGTGTCCTCATCTTTGCCACCGGTGGCTCCATGATCTCCAACATGACCGCTGAGTTCCAGGCCAAGAAACTCTATATGCAGTTCAAGGTCAGCAAGGAGATGGAAGCCAAGGTCATTAGGTGGTTTGACTACCTCTGGACCAATAAGAAGAGTGTGGATGAGGAAGTTCTCAAGAAGCTGCCATCCAAGCTGAGGGCTGAGATAGCCATCCACCTGTTCACACTCAAGAAAGTGATCTTTCAGGATTGTGAGGCTGGCCTGCTGGTGGAGCTGGTATTAAAGCTCCCTCAGGTCTTCAGTCCTGGGGATTACNNNNNNNAAGGGGGTATTGGGAAGGAGATGTACATAATCAAGGAAGGAAAATTGGCAGTGGTGGCTGATGATGGTGTCACTCAGTATGCCCTGCTCGCTGGGAGTTGCTTTGGAGAGATCAGTATTCTTAACATTAAAGGCAGCAAAACGGGCAATACAGCCAATATCAGCCTTGGCTACTCAGATCTCTTCTGCTTGTCCAAGGATGATCTTATGGAAGCTGTGGAGTACCCTGATGCCAAGAGGGTCTTGGAGGAGAGAGGCGAGATCTTGATGAAGGAGGGATTGCTGGATGAGAATGAGGTGGCAGCCAGCGCGGATGTGCAGAAGAAGCTAGAACAGCTGGAAACCAACATGGAGACCTTGTACACTTTTCCCTGCCTGCTGGCTGAGTACCCAGGGGCCCAGCAGAAGCTCAGGCAGATCATGGTTTTGGAAACCAAGATGAAGCAGAATAATGAG---TACCTGTCAGATGGAATGAATAGCCCCAAGCCAGCTGCTGCTGAGAAGCCA
Orcaella_brevirostris  ATGACAGAAAAAGCCAATGGAGTGAAGAGCTCCCTAGCCAATAACCACAGCCATCATGCACCTCCTGCCATCAAGGTCAATGATGACCACAGGACC---AGCAACAGNNNNNNNTCTGACACCTCCTCAGAACTACAGAGG---------------------CTGCAGAAGAGGGGTGGCTTCAGGATTGCCTGCCTGGTGGGGGTCATCAGAGAGTGGGCCAACAAGAATTTCGAGGAGCCCAGACCTGACTTCCTTGAGTTCTGTGGGCCTGAGCTCCAGACACAGCAAGGAGATGGCAAAAAGGACGGCAAGGGCAGCAAGAAGAAATGTGAAC---TATTTGTCTTGGACCCAGCTGGGGACTGGTACTACNNNCTATTTGTCATCGCCATGCCTGTCCTCTACAACTGGTGCCTTCTGGTGGCCAGAGCCT------GTGACCTACAGAAAGATTACGTATGGCTGGTGCTGGACTACTTCTCAGATGTGGTCTACGACCTCTTCATCTTGACAGGTTTCCTAGAGCAGGGGCTGCTGGTCAAAGATACCAAGATGTTGGACAACTACATCCACACCCTGCAGTTCAAGCTGGATGTGGCTTCCATCATCCCTACAGACCTGATCTATTTTGCTGTGGGCATCCACAGACCTGAGCTGTTCAACCTGCTACACTTTGCCATGTTTGAGTTCTTTGACACTGAGACAACCAGCCACCACAACATCTTCATCAGCAACCTGGTCCTCTACATCTTGGTCATCATCTGCCGGAATGCCTGCATCTACATCTCCAAGTCCATTGGTTTTGGGACCTGGGTTTACTCCAACATCACTGACCCTGAGTATGGCTACCTGTCTAGGGAATGCATCTATTGCCTTTACTGGTCTACACTGACCCTCACCACCATTGGGGTGACACCCCCCCCCGTAAAAGATGAGGAGTACCTATTTGTCATCTTTGATTTCCCGATTGGTGTCCTCATCTTTGCCACCGGTGGCTCCATGATCTCCAACATGACCGCTGAGTTCCAGGCCAAGAAACACTATATGCAGTTCAAGGTTAGCAAGGAGATGGAAGCCAAGGTCATTAGGTGGTTTGACTACCTCTGGACCAATAAGAAGAGTGTGGATGAGGAAGTTCTCAAGAAGCTGCCATCCAAGCTGAGGGCTGAGATAGCCATCCACCTGTCCACACTCAAGAAAGTGATCTTTCAGGATTGTGAGGCTGGCCTGCTGGTGGAGCTGGTATTAAAGCTCCCTCAGGTCTTCAGTCCTGGGGATTACNNNNNNNAAGGGGGTATTGGGAAGGAGATGTACATAATCAAGGAAGGAAAATTGGCAGTGGTGGCTGATGATGGTGTCACTCAGTATGCCCTGCTCGCTGGGAGTTGCTTTGGAGAGATCAGTATTCTTAACATTAAAGGCAGCAAAACGGGCAATACAGCCAATATCAGGCTTGGCTACTCAGATCTCTTCTGCTTGTCCAAGGATGATCTTATGGAAGCTGTGGAGTACCCTGATGCCAAGAGGGTCTTGGAGGAGAGAGGCGAGATCTTGATGAAGGAGGGATTGCTGGATGAGAATGAGGTGGCAGCCAGCGCGGATGTGCAGAAGAAGCTAGAACAGCTGGAAACCAACATGGAGACCTTGTACACTTTTCCCTGCCTGCTGGCTGAGTACCCAGGGGCCCAGCAGAAGCTCAGGCAGATCATGGTTTTGGAAACCAAGATGAAGCAGAATAATGAG---TACCTGTCAGATGGAATGAATAGCCCCAAGCCAGCTGCTGCTGAGAAGCCA
Orcaella_heinsohni  ATGACAGAAAAAGCCAATGGAGTGAAGAGCTCCCTAGCCAATAACCACAGCCATCATGCACCTCCTGCCATCAAGGTCAATGATGACCACAGGACC---AGCAACAGNNNNNNNTCTGACACCTCCTCAGAACTACAGAGG---------------------CTGCAGAAGAGGGGTGGCTTCAGGATTGCCTGCCTGGTGGGGGTCATCAGAGAGTGGGCCAACAAGAATTTCGAGGAGCCCAGACCTGACTTCCTTGAGTTCTGTGGGCCTGAGTTCCAGACACAGCAAGGAGATGGCAAAAAGGACGGCAAGGGCAGCAAGAAGAAATGTGAAC---TATTTGTCTTGGACCCAGCTGGGGACTGGTACTACNNNCTATTTGTCATCGCCATGCCTGTCCTCTACAACTGGTGCCTTCTGGTGGCCAGAGCCT------GTGACCTACAGAAAGATTACGTATGGCTGGTGCTGGACTACTTCTCAGATGTGGTCTACGACCTCTTCATCTTGACAGGTTTCCTGGAGCAGGGGCTGCTGGTCAAAGATACCAAGATGTTGGACAACTACATCCACACCCTGCAGTTCAAGCTGGATGTGGCTTCCATCATCCCTACAGACCTGATCTATTTTGCTGTGGGCATCCACAGACCTGAGCTGTTCAACCTGCTACACTTTGCCATGTTTGAGTTCTTTGACACTGAGACAACCAGCCACCACAACATCTTCATCAGCAACCTGGTCCTCTACATCTTGGTCATCATCTGCCGGAATGCCTGCATCTACATCTCCAAGTCCATTGGTTTTGGGACCTGGGTTTACTCCAACATCATTGACCCTGAGTATGGCTACCTGTCTAGGGAATGCATCTATTGCCTTTACTGGTCTACACTGACCCTCACCACCATTGGGGTGACACCACCCCCCATAAAAGATGAGGAGTACCTATTTGTCATCTTTGATTTCCCGATTGGTGTCCTCATCTTTGCCACCGGTGGCTCCATGATCTCCAACATGACCGCTGAGTTCCAGGCCAAGAAACACTATATGCAGTTCAAGGTTAGCAAGGAGATGGAAGCCAAGGTCATTAGGTGGTTTGACTACCTCTGGACCAATAAGAAGAGTGTGGATGAGGAAGTTCTCAAGAAGCTGCCATCCAAGCTGAGGGCTGAGATAGCCATCCACCTGTCCACACTCAAGAAAGTGATCTTTCAGGATTGTGAGGCTGGCCTGCTGGTGGAGCTGGTATTAAAGCTCCCTCAGGTCTTCAGTCCTGGGGATTACNNNNNNNAAGGGGGTATTGGGAAGGAGATGTACATAATCAAGGAAGGAAAATTGGCAGTGGTGGCTGATGATGGTGTCACTCAGTATGCCCTGCTCGCTGGGAGTTGCTTTGGAGAGATCAGTATTCTTAACATTAAAGGCAGCAAAACGGGCAATACAGCCAATATCAGGCTTGGCTACTCAGATCTCTTCTGCTTGTCCAAGGATGATCTTATGGAAGCTGTGGAGTACCCTGATGCCAAGAGGGTCTTGGAGGAGAGAGGCGAGATCTTGATGAAGGAGGGATTGCTGGATGAGAATGAGGTGGCAGCCAGCGCGGATGTGCAGAAGAAGCTAGAACAGCTGGAAACCAACATGGAGACCTTGTACACTTTTCCCTGCCTGCTGGCTGAGTACCCAGGGGCCCAGCAGAAGCTCAGGCAGATCATGGTTTTGGAAACCAAGATGAAGCAGAATAATGAG---TACCTGTCAGATGGAATGAATAGCCCCAAGCCAGCTGCTGCTGAGAAGCCA
Sousa_chinensis  ATGACAGAAAAAGCCAATGGAGTGAAGAGCTCCCTAGCCAATAACCACAGCCATCATGCACCTCCTGCCATCAAGGTCAATGATGACCACAGGACC---AGCAACAGGCCACAGTCTGACACCTCCTCACAACTACAGAGG---------------------CTGCAGAGGAGGGGTGGCTTCAGGATTGCCTGCCTGGTGGGGGTCATCAGAGAGTGGGCCAACAAGAATTTCGAGGAGCCCAGACCTGACTTCCTTGAGTTCTGTGGGCCTGAGCTCCAGACACAGCAAGGAGATGGCAAAAAGGACGGCAAGGGCAGCAAGAAGAAATGTGAAC---TATTTGTCTTGGACCCAGCTGGGGACTGGTACTACNNNCTATTTGTCATCTCCATGCCTGTCCTCTACAGCTGGTGCCTTCTGGTGGCCAGAGCCNNNTTCAGTGACCTACAGAAAGATTACGTGTGGCTGATGCTGGACTACTTCTCAGATGTGGTCTGCGACCTCTTCATCTTGACAGGTTTCCTGGAGCAGGGGCTGCTGGTCAAAGATACCAAGATGTTGGACAACTACATCCACACCCTGCAGTTCAAGCTGGATGTGGCTTCCATCATCCCTACAGACCTGATCTATTTTGCTGTGGGCATCCACAGACCTGAGCTGTTCAACCTGCTACACTTTGCCATGTTTGAGTTCTTTGACACTGAGACAACCAGCCACCACAACATCTTCATCAGCAACCTGGTCCTCTACATCTTGGTCATCATCTGCTGGAATGCCTGCATCTACATCTCCAAGTCCATTGGTTTTGGGACCTGGGTTTACTCCAACATCATTGACCCTGAGTATGGCTACCTGTCTAGGGAATGCATCTATTGCCTTTACTGGTCTACACTGACCCTCACCACCATTGGGGTGACACCACCCCCCGTAAAAGATGAGGAGTACCTATTTGTCATCTTTGATTTCCCGATTGGTGTCCTCATCTTTGCCACCGGTGGCTCCATGATCTCCAACATGACCGCTGAGTTCCAGGCCAAGAAACACTATATGCAGTTCAAGGTCAGCAAGGAGATGGAAGCCAAGGTCATTAGGTGGTTTGACTACCTCTGGACCAATAAGAAGAGTGTGGATGAGGAAGTTCTCAAGAAGCTGCCATCCAAGCTGAGGGCTGAGATAGCCATCCACCTGTCCACACTCAAGAAAGTGATCTTTCAGGATTGTGAGGCTGGCCTGCTGGTGGAGCTGGTATTAAAGCTCCCTCAGGTCTTCAGTCCTGGGGATTACNNNNNNNAAGGGGGTATTGGGAAGGAGATGTACATAATCAAGGAAGGAAAATTGGCAGTGGTGGCTGATGATGGTGTCACTCAGTATGCCCTGCTCGCTGGGAGTTGCTTTGGAGAGATCAGTATTCTTAACATTAAAAGCAGCAAAACGGGCAATACAGCCAATATCAGCCTTGGCTACTCAGATCTCTTCTGCTTGTCCAAGGATGATCTTATGGAAGCTGTGGAGTACCCTGATGCCAAGAGGGTCTTGGAGGAGAGAGGCGAGATCTTGATGAAGGAGGGATTGCTGGATGAGAATGAGGTGGCAGCCAGCGCGGATGTGCAGAAGAAGCTAGAACAGCTGGAAACCAACATGGAGACCTTGTACACTTTTCCCTGCCTGCTGGCTGAGTACCCAGGGGCCCAGCAGAAGCTCAGGCAGATCATGGTTTTGGAAACCAAGATGAAGCAGAATAATGAG---TACCTGTCAGATGGAATGAATAGCCCCAAGCCAGCTGCTGCTGAGAAGCCA
Leucopleurus_acutus  ATGACAGAAAAAGCCAATGGAGTGAGGAGCTCCCTAGCCAATAACCACAGCCATCATGCACCTACTGCCATCAAGGTCAATGATGACCACAGGACC---AGCAACAGGCCACAGTCTGACACCTCCTCAGATCTACAGAGG---------------------CTGCAGAGGAGGGGTGGCTTCAGGATTGCCTGCCTGGTGGGGGTCATCAGAGAGTGGGCCAACAAGAATTTCGAGGAGCCCAGACCTGACTTCCTTGAGTTTTGTGGGCCTGAGCTCCAGACACAGCAAGGAGATGGCAAAAAGGACGGCAAGGGCAGCAAGAAGAAATGTGAAC---TATTTGTCTTGGACCCAGCTGGGGACTGGTACTACNNNCTATTTGTCATCGCCATTCCTGTCCTCTACAACTGGTGCCTTCTGGTGGCCAGAGCCNNNTTCAGTGACGTACAGAAAGATTACGTGCAGCTGGTGCTGGACTACTTCTCAGATGTGGTCTGCGACCTCTTCATCTTGACAGGTTTCCTGGAGCAGGGGCTGCTGGTCAAAGACACCAAGATGTTGGACAACTACACCCACATCCTGCTGTTCAAGCTGGATGTGGCTTCCATCATCCCTACAGACCTGATCTATTTTGCTGTGGGCATCCACAGACCTGAGCTGTTCAGCCTGCTACACTTTGCCATGTTTGAGTTCTTTGACACTGAGACAACCAGCCACCCCAACATCTTCATCAGCAACCTGGTCCTCTACATCTTGGTCATCATCTGCTGGAATGCCTGCATCTACATCTCCAAGTCCATTGGTTTTGGGACCTGGGTTTACCCCAACATCATTGACCCTGAGTATGGCTACCTGTCTAGGGAATACATCTATTGCCTTTACTGGTCTACACTGACCCTCACCACCATTGGGGAGACACCACCNNNNATGAAAGATGACGAGTACCTATTTGTCATCTTTGATTTCCTGATTGGTGTCCTCATCTTTGCCACCGGTGGCTCCATGATCTCCAACATGACCGCTGAGTTCCAGGCCAAGAAACACTATATGCAGTTCAAGGTCAGCAAGGAGATGGAAGCCAAGGTCATTAGGTGGTTTGACTACCTCTGGACCAATAAGAAGAGTGTGGATGAGGAAGTTCTCAAGAAACTACCATCCAAGCTGAGGGCTGAGATAGCCATCCACCTGTCCACACTCAAGAAAGTGATCTTTCAGGATGGTGAGGCTGGCCTGCTGGTGGAGCTGGTATTAAAGCTCCCTCAGGTCTTCAGTCCTGGGGATTACATTTGCAAGGGGGATATTGGGAAGGAGATGTACATAATCAAGGAAGGAAAATTGGCAGTGGTGGCTGATGATGGTGTCACTCAGTTTGCCCTGCTCGCTGGGAGTTGCTTTGGAGAGCTCAGTATTCTTAACATTAAAGGCAGCAAAACGGGCAATACAGCCAATATCAGCCTTGGCTACTCAGATCTCTTCTGCTTGTCCAAGGATGATCTTATGGAAGCTGTGGAGTACCCTGATGCCAAGAGGGTCTTGGAGGAGAGAGGTGAGATCTTGATGAGGGAGGGATTGCTGGATGAGAATGAGGTGGCAGCCAGCGCGGATGTGCAGAAGAAGCTAGAACAGCTGGAAACCAACATGGAGACCTTGTACACTTTTCCCTGCCTGCTGGCTGAGTACCCAGGGGCCCAGCAGAAGCTCAAGCAGATCATGGTTTTGGAAACCAAGATGAAGCAGAATAATGAG---TACCTGTCAGATGGAATGAATAGCCCCAAGCCAGCTGCTGCTGAGAAGCCA
Phocoena_phocoena  ATGACAGAAAAAGCCAATGGAGTGAAGAGTTCCCTAGCCAACAACCACAACCATCATGCACCTCCTGCCATCAAGGTCAATGATGACCACAGGACC---AGCAACAGGCCACAGTCTGACACCTCCTCAGAACTACAGAGGCTGGCAGAGATGGATGCCCCCCTGCAGAGGAGGGGTGGCTTCAGGATTGCCTGCCTGGTGGGGGTCATCAGAGAGTGGGCCAACAAGAATTTCGAGGAGCCCAGACCTGACTTCCTTGAGTTCTGTGGGTCTGAGCTCCAGACACAGCAAGGAGATGGCAAAAAGGACGGCAAGGGCAGCAAGAAGAAATGTGAA------------------------------------------CTATTTGTCATCGCCATGCCTGTCCTCTACAACTGGTGCCTTCTGGTGGCCAGAGCCNNNTTCAGTGACCTACAGAAAGATTACGTGTGGCTGGTGCTGGACTACTTCTCAGATGTGGTCTACGACCTCTTCATCTTGACAGGTTTCCTGGAGCAGGGGCTGCTGGTCAAAGATACCAAGATGTTGGACAACTACATCCACACCCTGNNNTTCAANN--------------------------------------------------------------------TTCAACCTGCTACACTTTGCCATGTTTGAGTTCTTTGACACTGAGACAACCAGCCACCCCAGCATCTTCATCAGCAACCTGGTCCTCTGCATCTTGGTCATCATCCACTGGAATGCCTGCATCTACATCTCCAAGTCCATTGGTTTTGGGACCTGGGTTTACCCCAACATCACTGACCCTGAGTATGGCTACCTGTCTAGGGAATACATCTATTGCCTTTACTGGTCTACACTGACCCTCACCACCATTGGGGAGACACCACCCCCTGTAAAAGATGAGGAGTACCTATTTGTCATCTTTGATTTCCTGATTGGTGTCCTCATCTTTGCCACCGGAGGCTCCATGATCTCCGACATGACCGCTGAGTTCCAGGCCAAGAAACACTATACGCAGTTCAAGGTCAGCAAGGAGATGGAAGTCAAGGTCATTAGGTGGTTTGACTATCTCTGGACCAATAAGAAGAGTGTGGATGAGGAAGTGCTCAAGAAACCGCCATCCAAGCTGAGGGCTGAGATAGCCATCCACCTGTCCACACTCAAGAAAGTGATCTTTCCGGATTGTGAGGCTGGCCTGCTGGTGGAGCTGGTATTAAAGCTCCCTCAGGTCTTCAGTGCTGGGGATTACATTTGCAAGGGGGATATTGGGAAGGAGATGTACATAATCAAGGAAGGAAAATTGGCAGTGGTGGCTGATGATGGTGTCACTCAGTATGCCCTGCTCGCTGGGAGTTGCTTTGGAGAGGTCAGTATTCTTAACGTTAAAGGCAGCAAAACGGGCAATACAGCCAATATCAGCCTTGGCTACTCAGATCTCTTCTGCTTGTCCAAGGATGACCTTATGGAAGCTGTGGAGTACCCTGATGCCAAGAGGGTCTTGGAGGAGAGAGGCGAGATCTTGATGGAGGAGGGATTGCTGGATGAGAATGAGGTGGCAGCCAGCGCAGATGTTCAGGAGAAGCTAGAACAGCTGGAAACCAACATGGAGACCTTGTACACTTTTGCCTGCCTGCTGGCTGAGTACACAGGGGCCCAGCAGAAGCTCAAGCAGATCATGGTTTTGGAAACCAAGATGAAGCAGGATAATGAG---TACCTGTCAGATGGAATGAATAGCCCCAAGCCAGCTGCTGCTGAGAAGCCA
Phocoena_sinus  ATGACAGAAAAAGCCAATGGAGTGAAGAGCTCCCTAGCCAACAACCACAACCATCATGCACCTCCTGCCATCAAGGTCAATGATGACCACAGGACC---AGCAACAGGCCACAGTCTGACACCTCCTCAGAACTACAGAGGCTGGCAGAGATGGATGCCCCCCTGCAGAGGAGGGGTGGCTTCAGGATTGCCTGCCTGGTGGGGGTCATCAGAGAGTGGGCCAACAAGAATTTCGAGGAGCCCAGACCTGACTTCCTTGAGTTCTGTGGGTCTGAGCTCCAGACACAGCAAGGAGATGGCAAAAAGGACGGCAAGGGCAGCAAGAAGAAATGTGAA------------------------------------------CTATTTGTCATCGCCATGCCTGTCCTCTACAACTGGTGCCTTCTGGTGGCCAGAGCCNNNTTCAGTGACCTACAGAAAGATTACGTGTGGCTGGTGCTGGACTACTTCTCAGATGTGGTCTACGACCTCTTCATCTTGACAGGTTTCCTGGAGCAGGGGCTGCTGGTCAAAGATACCAAGATGTTGGACAACTACATCCACACCCTGNNNTTCAAGCTGGATGTGGCTTCCATCATCCCTACAGACCTGATCTATTTTGCTGTGGGCATCCACAGCCCTGAGCTGTTCAACCTGCTACACTTTGCCATGTTTGAGTTCTTTGACACTGAGACAACCAGCCACCCCAGCATCTTCATCAGCAACCTGGTCCTCTGCATCTTGGTCATCATCCACTGGAATGCCTGCATCTACATCTCCAAGTCCATTGGTTTTGGGACCTGGGTTTACCCCAACATCACTGACCCTGAGTATGGCTACCTGTCTAGGGAATACATCTATTGCCTTTACTGGTCTACACTGACCCTCACCACCATTGGGGAGACACCACCCCCTGTAAAAGATGAGGAGTACCTATTTGTCATCTTTGATTTCCTGATTGGTGTCCTCATCTTTGCCACCGGAGGCTCCATGATCTCCGACATGACCGCTGAGTTCCAGGCCAAGAAACACTATACGCAGTTCAAGGTCAGCAAGGAGATGGAAGTCAAGGTCATTAGGTGGTTTGACTATCTCTGGACCAATAAGAAGAGTGTGGATGAGGAAGTGCTCAAGAAACCGCCATCCAAGCTGAGGGCTGAGATAGCCATCCACCTGTCCACACTCAAGAAAGTGATCTTTCCGGATTGTGAGGCTGGCCTGCTGGTGGAGCTGGTATTAAAGCTCCCTCAGGTCTTCAGTCCTGGGGATTACATTTGCAAGGGGGATATTGGGAAGGAGATGTACATAATCAAGGAAGGAAAATTGGCAGTGGTGGCTGATGATGGTGTCACTCAGTATGCCCTGCTCGCTGGGAGTTGCTTTGGAGAGGTCAGTATTCTTAACGTTAAAGGCAGCAAAACGGGCAATACAGCCAATATCAGCCTTGGCTACTCAGATCTCTTCTGCTTGTCCAAGGATGACCTTATGGAAGCTGTGGAGTACCCTGATGCCAAGAGGGTCTTGGAGGAGGGAGGCGAGATCTTGATGGAGGAGGGATTGCTGGATGAGAATGAGGTGGCAGTCAGCGCAGATGTTCAGGAGAAGCTAGAACAGCTGGAAACCAACATGGAGACCTTGTACACTTTTGCCTGCCTGCTGGCTGAGTACACAGGGGCCCAGCAGAAGCTCAAGCAGATCATGGTTTTGGAAACCAAGATGAAGCAGGATAATGAG---TACCTGTCAGATGGAATGAATAGCCCCAAGCCAGCTGCTGCTGAGAAGCCA
Neophocaena_asiaeorientalis  ATGACAGAAAAAGCCAATGGAGTGAAGAGCTCCCTAGCCAACAACCACAACCATCATGCACCTCCTGCCATCAAGGTCAATGATGACCACAGGACC---AGCAACAGGCCACAGTCTGACACCTCCTCAGAACTACAGAGGCTGGCAGAGATGGATGCCCCCCTGCAGAGGAGGCATGGCTTCAGGATTGCCTGCCTGGTGGGGGTCATCAGAGAGTGGGCCAACAAGAATTTCGAGGAGCCCAGACCTGACTTCCTTGAGTTCTGTGGGTCTGAGCTCCAGACACAGCAAGGAGATGGCAAAAAGGACGGCAAGGGCAGCAAGAAGAAATGTGAA------------------------------------------CTATTTGTCATCGCCATGCCTGTCCTCTACAACTGGTGCCTTCTGGTGGCCAGAGCCNNNTTCAGTGACCTACAGGAAGATTACGTGTGGCTGGTGCTGGACTACTTCTCAGATGTGGTCTACGACCTCTTCATCTTGACAGGTTTCCTGGAGCAGGGGCTGCTGGTCAAAGATACCAAGATGTTGGACAACTACATCCACACCCTGNNNTTCAAGCTGGATGTGGCTTCCATCATCCCTACAGACCTGATCTATTTTGCTGTGGGCATCCACAGCCCTGAGCTGTTCAACCTGCTACACTTTGCCATGTTTGAGTTCTTTGACACTGAGACAACCAGCTACCCCAGCATCTTCATCAGCAACCTGGTCCTCTGCATCTTGGTCATCATCCACTGGAATGCCTGCATCTACATCTCCAAGTCCATTGGTTTTGGGACCTGGGTTTACCCCAACATCACTGACCCTGAGTATGGCTACCTGTCTAGGGAATACATCTATTGCCTTTACTGGTCTACACTGACCCTCACCACCATTGGGGAGACACCACCCCCTGTAAAAGATGAGGAGTACCTATTTGTCATCTTTGATTTCCTGATTGGTGTCCTCATCTTTGCCACCGGAGGCTCCATGATCTCCGACATGACCGCTGAGTTCCAGGCCAAGAAACACTATACGCAGTTCAAGGTCGGCAAGGAGATGGAAGTCAAGGTCATTAGGTGGTTTGACTACCTCTGGACCAATAAGAAGAGTGTGGATGAGGAAGTGCTCAAGAAACTGCCATCCAAGCTGAGGGCTGAGATAGCCATCCACCTGTCCACACTCAAGAAAGTGATCTTTCCGGATTGTGAGGCTGGCCTGCTGGTGGAGCTGGTATTAAAGCTCCCTCAGGTCTTCAGTCCTGGGGATTACATTTGCAAGGGGGATATTGGGAAGGAGATGTACATAATCAAGGAAGGAAAATTGGCAGTGGTGGCTGATGATGGTGTCACTCAGTATGCCCTGCTCGCTGGGAGTTGCTTTGGAGAGATCAGTATTCTTAAAGTTAAAGGCAGCAAAACGGGCAATACAGCCAATATCAGCCTTGGCTACTCAGATCTCTTCTGCTTGTCCAAGGATGACCTTATGGAAGCTGTGGAGTACCCTGATGCCAAGGGGGTCTTGGAGGAGAGAGGCGAGATCTTGATGGAGGAGGGATTGCTGGATGAGAATGAGGTGGCAGCCAGCGCAGATGTTC---AGAAGCTAGAACAGCTGGAAACCAACATGGAGACCTTGTACACTTTTGCCTGCCTGCTGGCTGAGTACACAGGGGCCCAGCAGAAGCTCAAGCAGATCATGGTTTTGGAAACCAAGATGAAGCAGGATAATGAG---TACCTGTCAGATGGAATGAATAGCCCCAAGCCAGCTGCTGCTGAGAAGCCA
Neophocaena_phocaenoides  ATGACAGAAAAAGCCAATGGAGTGAAGAGCTCCCTAGCCAACAACCACAACCATCATGCACCTCCTGCCATCAAGGTCAATGATGACCACAGGACC---AGCAACAGGCCACAGTCTGACACCTCCTCAGAACTACAGAGGCTGGCAGAGATGGATGCCCCCCTGCAGAGGAGGCGTGGCTTCAGGATTGCCTGCCTGGTGGGGGTCATCAGAGAGTGGGCCAACAAGAATTTCGAGGAGCCCAGACCTGACTTCCTTGAGTTCTGTGGGTCTGAGCTCCAGACACAGCAAGGAGATGGCAAAAAGGACGGCAAGGGCAGCAAGAAGAAATGTGAA------------------------------------------CTATTTGTCATCGCCATGCCTGTCCTCTACAACTGGTGCCTTCTGGTGGCCAGAGCCNNNTTCAGTGACCTACAGGAAGATTACGTGTGGCTGGTGCTGGACTACTTCTCAGATGTGGTCTACGACCTCTTCATCTTGACAGGTTTCCTGGAGCAGGGGCTGCTGGTCAAAGATACCAAGATGTTGGACAACTACATCCACACCCTGNNNTTCAAGCTGGATGTGGCTTCCATCATCCCTACAGACCTGATCTATTTTGCTGTGGGCATCCACAGCCCTGAGCTGTTCAACCTGCTACACTTTGCCATGTTTGAGTTCTTTGACACTGAGACAACCAGCTACCCCAGCATCTTCATCAGCAACCTGGTCCTCTGCATCTTGGTCATCATCCACTGGAATGCCTGCATCTACATCTCCAAGACCATTGGTTTTGGGACCTGGGTTTACCCCAACATCACTGACCCTGAGTATGGCTACCTGTCTAGGGAATACATCTATTGCCTTTACTGGTCTACACTGACCCTCACCACCATTGGGGAGACACCACCCCCTGTAAAAGATGAGGAGTACCTATTTGTCATCTTTGATTTCCTGATTGGTGTCCTCATCTTTGCCACCGGAGGCTCCATGATCTCCGACATGACCGCTGAGTTCCAGGCCAAGAAACACTATACGCAGTTCAAGGTCGGCAAGGAGACGGAAGTCAAGGTCATTAGGTGGTTTGACTACCTCTGGACCAATAAGAAGAGTGTGGATGAGGAAGTGCTCAAGAAACTGCCATCCAAGCTGAGGGCTGAGATAGCCATCCACCTGTCCACACTCAAGAAAGTGATCTTTCCGGATTGTGAGGCTGGCCTGCTGGTGGAGCTGGTATTAAAGCTCCCTCAGGTCTTCAGTCCTGGGGATTACATTTGCAAGGGGGATATTGGGAAGGAGATGTACATAATCAAGGAAGGAAAATTGGCAGTGGTGGCTGATGATGGTGTCACTCAGTATGCCCTGCTCGCTGGGAGTTGCTTTGGAGAGATCAGTATTCTTAAAGTTAAAGGCAGCAAAACGGGCAATACAGCCAATATCAGCCTTGGCTACTCAGATCTCTTCTGCTTGTCCAAGGATGACCTTATGGAAGCTGTGGAGTACCCTGATGCCAAGGGGGTCTTGGAGGAGAGAGGCGAGATCTTGATGGAGGAGGGATTGCTGGATGAGAATGAGGTGGCAGCCAGCGCAGATGTTCAGGAGAAGCTAGAACAGCTGGAAACCAACATGGAGACCTTGTACACTTTTGCCTGCCTGCTGGCTGAGTACACAGGGGCCCAGCAGAAGCTCAAGCAGATCATGGTTTTGGAAACCAAGATGAAGCAGAATAATGAG---TACCTGTCAGATGGAATGAATAGCCCCAAGCCAGCTGCTGCTGAGAAGCCA
Delphinapterus_leucas  ATGACAGAAAAAGCCAATGGAGAGAAGAGCTCCCTAGCCAATAACCACAACCATCATGCACCTCCTGCCATCAAGGTCAATGATGACCACAGGACC---AGCAACAGGCCACAGTCTGACATCTCCTCAGAACTACAGAGGCTGGCAGAGATGGATGCCCCCCTGCAGAGGAGGGGTGGCTTCAGTATTGCCTGCCTGGTGGGGGTCATCAGAGAGTGGGCCAACAAGAATTTCGAGGAGCCCAGACCTGACTTCCTTGAGTTCTGTGGGCCTGAGCTCCAGACACAGCAAGGAGATGGCAAAAAGGACGGCGAAGGCAGCAAGAAGAAATGTGAA------------------------------------------CTATTTGTCATCGCCATGCCTGTCCTCTACAACTGGTGCCTTCTGGTGGCCAGAGCCTGCTTCAGTGACCTACAGAAAGATTACGTGTGGCTGGTGCTGGACTACTTCTCAGATGTGGTCTACGACCTCTTCATCTTGACGGGTTTCCTGGAGCAGGGGCTGCTGGTCAAAGATACCAAGATGTTGGACAACTACATCCACATCCTGNNNTTCAAGCTGGATGTGGCTTCCATCATCCCTACAGACCTGATCTATTTTGCTGTGGGCATCCACAGCCCTGAGCTGTTCAACCTGCTACACTTTGCCATGTTTGAGTTCTTTGACACTGAGACAACCAGCCACCCCAACATCTTCATCAGCAACCTGGTCCTCTTCATCTTGGTCATCATCCACTGGAATGCCTGCATCTACATCTCCAAGTCCATTGGTTTTGGGACCTGGGTTTACCCCAACATCACTGACCCTGAGTATGGCTACCTGTCTAGGGAATACATCTATTGCCTTTACTGGTCTACACTGACCCTCACCACCATTGGGGAGACACCACCCCCTGTAAAAGATGAGGAGTACCTATCTGTCATCTTTGATTTCCTGATTGGTGTCCTCATCTTTGCCACCGGAGGCTCCATGATCTCCGACATGACCGCTGAGTTCCAG------------------------------------------------------------------------------------------------------------------------------------------------------------------------------------------------------------------------------------------------------------------------------------------------------------------------------------------------------------------------------------------------------------------------------------NGCCTTGGCTACTCAGATCTCTTCTGCTTGTCCAAGGATGACCNTATGGAAGCTGTGGAGGACCCTGATGCCAAGAGGGTCTTGGAGGAGAGAGGCGAGATCTTGATGAAGGAGGGATTGCTGGATGAGAATGAGGTGGCAGCCAGCGCAGATGTGCAGGAGAAGCTAGAACAGCTGGAAACCAACATGGAGACCTTGTACACTTTTGCCTGCCTGCTGGCTGAGTACACAGGGGCCCAGCAGAAGCTCAAGCAGATCACGGTTTTGGAAACCAAGACGAAGCAGAATAATGAG---TACCTGTCAGATGGAATGAATAGCCCCAAGCCAGCTGCTGCTGAGAAGCCA
Monodon_monoceros  ATGACAGAAAAAGCCAATGGAGAGAAGAGCTCCCTAGCCAATAACCACAACCATCATGCACCTCCTGCCATCAAGGTCAATGATGACCACAGGACC---AGCAACAGGCCACAGTCTGACACCTCCTCAGAACTACAGAGGCTGGCAGAGATGGATGCCCCCCTGCAGAGGAGGGGTGGCTTCAGTATTGCCTGCCTGGTGGGGGTCATCAGAGAGTGGGCCAACAAGAATTTCGAGGAGCCCAGACCTGACTTCCTTGAGTTCTGTGGGCCTGAGCTCCAGACACAGCAAGGAGATGGCAAAAAGGACGGCGAAGGCAGCAAGAAGAAATGTGAA------------------------------------------CTATTTGTCATCGCCATGCCTGTCCTCTACAACTGGTGCCTTCTGGTGGCCAGAGCCNNNTTCAGTGACCTACAGAAAGATTACGTGTGGCTGGTGCTGGACTACTTCTCAGATGTGGTCTACGACCTCTTCATCTTGACGGGTTTCCTGGAGCAGGGGCTGCTGGTCAAAGATACCAAGATGTTGGACAACTACATCCACACCCTGTGGTTCAAGCTGGATGTGGCTTCCATCATCCCTACAGACCTGATCTATTTTGCTGTGGGCATCCACAGCCCTGAGCTGTTCAACCTGCTACACTTTGCCATGTTTGAGTTCTTTGACACTGAGACAACCAGCCACCCCAACATCTTCATCAGCAACCTGGTCCTCTTCATCTTGGTCATCATCCACTGGAATGCCTGCATCTACATCTCCAAGTCCATTGGTTTTGGGACCTGGGTTTACCCCAACGTCACTGACCCTGAGTATGGCTACCTGTCTAGGGAATACATCTATTGCCTTTACTGGTCTACACTGACCCTCACCACCATTGGGGAGACACCACCCCCTGTAAAAGATGAGGAGTACCTATTTGTCATCTTTGATTTCCTGATTGGTGTCCTCATCTTTGCCACCGGAGGCTCCATGATCTCCGACATGACCGCTGAGTTCCAG------------------------------------------------------------------------------------------------------------------------------------------------------------------------------------------------------------------------------------------------------------------------------------------------------------------------------------------------------------------------------------------------------------------------------------NGCCTTGGCTACTCAGATCTCTTCTGCTTGTCCAAGGATGACCTTATGGAAGCTGTGGAGGACCCTGATGCCAAGAGGGTCTTGGAGGAGAGAGGCGAGATCTTGATGAAGGAGGGATTGCTGGATGAGAATGAGGTGGCAGCCAGCGCAGATGTGCAGGAGAAGCTAGAACAGCTGGAAACCAACATGGAGACCTTGTACACTTTTGCCTGCCTGCTGGCTGAGTACACAGGGGCCCAGCAGAAGCTCAAGCAGATCATGGTTTTGGAAACCAAGATGAAGCAGAATAATGAG---TACCTGTCAGATGGAATGAATAGCCCCAAGCCAGCTGCTGCTGAGAAGCCA
Pontoporia_blainvillei  ATGACAGAAAAAGCCAATGGAGTGAAGAGCTCCCTAGCCAATAACCACAACCATCATGCACCTCCTGCCATCANNNNNNNNNNNNNNNNNNNNNNN---NNNNNNNNGCCACAGTCTGACACCTCCTCAGAACTACAGAGGCTGGCAGAGATGGATGCCCCCCTGCAGAGGAGGGGTGGCTTCAGGATTGCCTGCCTGGTGGGGGTCATCAGAGAGTGGGCCAACAAGAACTTCGAGGAGCCCAGACCTGACTTCCTTGAGTTCTGTGGGTCTGAGCTCCAGACACAGCAAGGAGGTGGCAAAAAGGACGGCAAGGGCAGCAAGAAGAAATGTGAAC---TATTTGTCTTGGACCCAGCTGGGGACTGGTAC---TGGCTATTTGTCATTGCCATGCCCGTCCTCTACAACTGGTGCCTTCTGGTGGCCAGAGCCTGCTTCAGTGACCTACAGAAAGATTACGTGTGGCTGGTGCTGGACTACTTCTCAGATGTGGTCTACGACCTCTTCACCTTGACAGGTTTCCTGGAGCAGGGGCTGCTGGTCAAAGATACCAAGAAGTTGGACAACTACATCCACACCCTGCAGTTCAAGCTGGATGTGGCTTCCATCATCCCTACAGACCTGATCTATTTTGCTGTGGGCATCCACAGCCCTGAGCTGTTCAACCTGCTACACTTTGCCATGTTTGAGTTCTTTGACACTGAGACAACCAGCCACCCCGACATCTTCATCAGCAGCCTGGTCCTCTACATCTTTGTCATCATCCACTGGAATGCCTGCATCTACATCTCCAAGTCCATTGGTTTTGGGACCTGGGTTTACCCCAACATCACTGACCCTGAGCATGGCCACCTGTCTAGGNNNTACATCTATTGCCTTTACTGGTCTGCACTGACCCTCACCACCATTTGGGAGACACCACCCCCTGTAAAAGATAAGGAGTACCTATTTGTCATCTTTGATTTCCTGATTGCTGTCCTCATCTTTGCCACCGGAGGCTCCATGACCTCCAACATGACCGCTGAGTTCCAGGCCAAGAAACACTATATGCAGTTCAAGTTCAGCAAGGAGATGGAAGCCAAGGTCATTAGGTGGTTTGACTACCTCTGCACCAATAAGAAGAGTGTGGGTGAGGAAGTTCTCAAGAAACTGCCATCCAAGCTGAGGGCTGAGATAGCCATCCACCTGTCCACACTCAAGAAAGTGATCTTTCAGGATTGTGAGGCTGGCCTTCTGGTGGAGCTGGTATTAAAGCTCCCTCAGGTCTTCAGTCCTGGGGATTACATTTGCAAAAGGAATATTGGGAAGGAGATGTACATAATCAAGGAAGGAAAATTGGCAGTGGTGGCTGATGATGGTGTCACTCAGTATGCCCTGCTCGCTGGGAGTTGCTTTGGAGAGATCAGTATTCTTAACATTAAAGGCAGCAAAATGGGCAATACAGCCAATATCAGCCTTGGCTACTCAGATCTCTTCTGCTTGTCCAAGGATGATCTTATGGAAGCTGTGGAGTACCCTGATGCCAAGAGGGTCTTGGAGGAGAGAGGCGAGATCCTGATGAAGGAGGGATTGCTGGATGAGAATGAGGTGGCAGCCAGCGTGGATGTGCAGGAGAAGCTAGAACAGCTGGAAACCAACATGGAGACCTTGTACACTTTTGCCTGCCTGCTGGCTGAGTACACAGGGGCCCAGCAGAAGCTCAAGCAGATCATGGTTTTGGAAACCAAGATGAAGCAGAATAATGAG---TACCTGTCAGATGGAATGAATAGCCCCAGGCCAGCTGCTGCTGAGAAGCCA
Inia_geoffrensis  ATGACAGAAAAAGCCAATGGAGTTAAGAGCTCCTTAGCCAATAACCACAACCATCATGCACCTCCTGCCATCAAGGTCAATGATGACCACAGGACC---AGCAACAGGCCACAGTATGACACCTCCTCAGAACTACAGAGGCAGGCAGAGATGGATGCCCCCCTGCAGAGGAGGGGTGGCTTCAGGATTGCCTGCCTGGTGGGGGTCATCAGAGAGTGGGCCAACAAGAATTTCGAGGAGCCCAGACCTGACTTCCTTGAGTTCTGTGGGTCTGAGCTCCAGATACAGCAAGGAGATGGCAAAAAGGACGGCAAGGGCACCAAGAAGAAATGTGAAC---TATTTGTCTTGGACCCAGCTGGGGACTGGTACTACTGGCTATTTGTCATCGCCATGCCTGTCGTCNACAACTGGTGCCTTCTGGTGGCCAGAGCCTGCTTCAGTGACCCACAGAAAGATTACGTGCGGCTGGTGCTGGACTACTTCTCAGATGTGGTCTACGACCTCTTCATCTTGACAGGTTTCCTGGAGCAGGGGCTGCTGGTCAAAGATACCAAGAAATTGGACAACTACATCCACACCCTGCAGTTCAAGCTGGATGTGGCTTCCATCATCCCTACAGACCTGATCTATTTTGCTGTGGGCATCCACAGCCCTGAGCTGTTCAACCTGCTACACTTTGCCATATTTGAGTTCTTTGACACTGAGACAACCAGCCACCCCAACATCTTCATCAGCAGCCTGGTCCTCTACATCTTGGTCATCATCCACTGGAATGCCNNNATCTACATCTCCAAGTCCATTGGTTTTGGGACCTGGGTTTACCCCAACGTCACTGACCCTGGGGATGGCTACCTGTCTAGGGAATACATCTATTGCCTTTACTGGTCTACACTGACCCTCACCACCATTGGGGAGACACCATCCCCTGTAAAAGATGAGGAGTACCTATTTGTCATCTTTGATTTCCTGATTGCTGTCCTCATCTTTGCCACCGGAGGCTCCATGATCTCCAACATGACCGCTGAGTTCCAGGCCAAGAAACACTACATGCAGTTCAAGGTCAGCAAGGAGATGGAAGCCAAGGTCATTAGGTGGTTTGACTACCTCTGGACCAATAAGAAGAGTGTGGATGAGGAAGCTTTCAAGAAACTGCCATCCAAGCTGAGGGCTGAGATAGCCATCCACCTGTCCACACTCAAGAAAGTGATCTTTCAGGACTGTGAGGCTGGCCTGCTGGTGGAGCTGGTATTAAAGCTCCCTCAGGTCTTCAGTCCTGGGGATTACATTTGCAAGGCGGATATTGGGAAGGAGATGTACATAATCAAGGAAGGAAAATTGGCAGTGGTGGCTGATGATGGTGTCACTCAGTATGCCCTGCTCGCTGGGAGTTGCTTTGGACAGATCAGTATTCTTAACATTAAAGGCAGCAAAATGGGCAATACAGCCGATATCAGCCTTGGCTACTCAGATCTCTTCTGCTTGTCCAAGGATGATCTTATGGAAGCTGTGGAGTACCCTGATGCCAAGAGGGTCTTGGAGGAGAGAGGCGAGATCCTGATGAAGGAGGGACTGCTGGGTGAGAATAAGGTGGCAGCCAGCGTGGATGTGNNNGAGAAGCTAGAACAGCTGGAAGCCAACATGGAGACCTTGTGCACTTTTGCCTGCCTGCTGGCTGAGTACACAGGGGCCCAGCAGAAGCTCAAGCAGATCATGGTTTTGGAAACCAAGATGAAGCAGAATAATGAG---TACCTGTCAGATGGAATGCATAGCCCCAGGCCAGCTGCTGCTGAGAAGCCA
Lipotes_vexillifer  ATGACAGAAAAAGCCAATGGAGTGAAGAGCTCCCTAGCCAGTAACCACAACCATCATGCACCTCCTGCCATCAAGGCCAATGATGACCACAGGACC---AGCAACAGGCCACA----GACACCTCCTCAGAACTACAGACGCTGGCAGAGATGGATGCCCCCCTGCGGAGGAGGGGTGGCTTCAGGATTGCCTGCCTGGTGGGGGTCATCAGAGAGTGGGCCAACAAGAATTTCGAGGAGCCCAGACCTGACTTCCTTGAGTTCTGTGGGCCTGAGCTCCAGACACAGCAAGGAGATGGCAAAAAGGACGGCAAGGGCAGCAAGAAGAAATGTGAAC---TAATTGTCTTGGGCCCAGCTGGGGACTGGTACTACTGGCTATTTGTCATCGCCATGCCTGTCCTCTACAACTGGTGCCTTCTGGTGGCCAGAGCCTGCTTCAGTGACCTACAGGAAGATTACGTGTGGCTGGTGCTCGACTACTTCTCAGATGTGGTCTACGACCTCTTCATCTTGACAGGTTTCCTGGAGCATGGGCTGCTGGTCAAAGATACCAAGAAGTTGGACAACTACATCTACACCCTGCAGTTCAAGCTGGATGTGGCTTCCATCATCCCTACAGACCTGATCTATTTTGCTGTGGGCATCCACAGCCCCGAGCTGTTCAACCCGCTACACTTTGCCATGTTTGAGTCCTTTGACACTGAGACAACCAGCCACCCCAACATCTTCATCAGCAACCTGGTCCTCTACATCTTGGTCATCATCCACTGGAATGCCTGCATCTACATCTCCAAGTCCATTGGTTTTGGGACCTGGGTTTACCCCAACATCACTGACCCTGAGTATGGCTACCTGTCTAAGGAATACATCTATTGCCTTTACTGGTCTACACTGACCCTCACCACCATTGGGGAGACACCACCCCCTGTAAAAGATGAGGAGTACCTATTTGTCATCTTTGATTTCCTGATTGGTGTCCTCATCTTTGCCACCGGAGGCTCCATGACCTCCAACATGACCGCTGAGTTCCAGGCCAAGAAACACTATATGCAGTTCAAGGTCAGCAAGGAGATGGAAGCCAAGGTCATTAGGTGGATTGACTACCTCTGGACCAATATGAAGAGTGTGGATGAGGAAGTTCTCAAGAAACTGCCATCCAAGCTGAGGGCTGAGATAGCCATCCACCTGTCCACACTCAAGAAAGTGATCTTTCAGGATTGTGAGGCTGGCCTGCTGGTGGAGCTGGTATTAAAGCTCCCTCAGGTCTTCAGTCCTGGGGATTACATTTGCAAGGGGGATATTGGGAAGGAGATGTACATGATCAAGGAAGGAAAATTGGCAGTGGTGGCTGATGATGGTGTCACTCAGTATGCCCTGCTCGCTGGGAGCTGCTTTGGAGAGGTCAGTATTCTTAACATTAAAGGCAGCAAAATGGGCAATACAGCCAATATCAGCCTTGGCTACTCAGATCTCTTCTGCTTGTCCAAGGATGATCTTATGGAAGCTGTGGAGTACCCTGATGCCAAGAGGGTCTTGGAGGAGAGAGGCGAGATCCTGATGAAGGAGGGATTGCTGGATGAGAATGAGGTGGCAGCCAGCGTGGATGTGCAGGAGAAGCTAGAACAGCTGGAAACCAACATGGAGACCTTGTACACTTTTGCCTGCCTGCTGGCTGAGTACACAGGGGCCCAGCAGAAGCTCAAGCAGATCATGGTTTTGGAAACCAAGATGAAGCAGAATAATGAG---TACCTGTCAGATGGAATGAATAGCCCCAAGCCAGCTGCTGCTGAGAAGCCA
Balaenoptera_bonaerensis  ATGACAGAAAAAGCCAGTGGAGTGAAGAGCTCCCCAGCCAATAACCACAGCCATCATGCACCTCCTGCCATCAAGGTCAGTGATGACCACACGACC---AGCAACAGGCCACAGTCTGACACCTCCTCAGAACTACAGAGGCTGGCAGCGATGGATGCCCCCCTGCAGAGGAGGGGTGGCTTCAGGATTGCCTGCCTGGTGGGGGTCATCAGAGAGTGGGCCAACAAGAATTTCGAGGAGCCCAGACCTGACTTCCTTGAGTTCTGTGGGCCTGAGCTCCAGACACAGCAAGGAGATGGCAAAAAGGACGGCAAGGGCACCAAGAAGAAATGGGAAC---TATTTGTCTTGGACCCAGCTGGTGACTGGTACTACTGGCTATTTGTCATTGCCATGCCTGTCTTCTACAACTGGTGCCTACTGGTGGCCAGAGCCTGCTTCAGTGACCTACAGAAAGATTACGTGTGGCTGGTGCTGGACTACTTCTCAGATGTGGTCTACGACCTCTTCATCTTGACAGGTTTCCTGGAGCAGGGGCTGCTGGTCAAAGATAACAAGAAGTTGGACAACTACATCCACACCCTGCAGTTCAAGCTGGATGTGGCTTCCATCATCCCTACAGACCTGATCTATTTTGCTGTGGGCATCCACAACCCTGAGCTGTTCAACCTGCTACACTTTGCCATGTTTGAGTTCTTTGACACTGAGACAACCAGCTACCCCAACATCTTCATCAGCAACCTGGTCCTCTACATCTTGGTCATCATCCACTGGAATGCCTGCATCTACATCTCCAAGTCCATTGGTTTTGGGACCTGGGTTTACCCCAACATCACTGACCCTGAGTATGGCTACCTGTCTAGGGAATACATCTATTGCCTTTACTGGTCTACACTGACCCTCACCACCATTGGGGAGACACCACCCCCTGTAAAAGATGAGGAGTACCTATTTGTCATCTTTGATTTCCTGATTGGTGTCCTCATCTTTGCCACCGGAGGCTCCATGATCTCCAACATGACCGCTGAGTTCCAGGCCAAGAAACACTATATGCAGTTCAAGGTCAGCAAGGAGATGGAAGCCAAGGTCATTAGGTGGTTTGACTACCTCTGGACCAATAAGAAGAGTGTGGATGAGGAAGTTCTCAAGAAACTGCCAGCCAAGCTGAGGGCTGAGATAGCCATCCACCTGTCCACACTCAAGAAAGTGATCTTTCAGAATTGTGAGGCTGGCCTGCTGGTGGAGCTGGTATTAAAGCTCCCTCAGGTCTTCAGTCCTGGGGATTACATTTGCAAGGGGGATATTGGGAAGGAGATGTACATAATCAAGGAAGGAAAATTGGCAGTGGTGGCTGATGATGGTGTCACTCAGCATGCCCTGCTCGCTGGGAGTTGCTTTGGAGAGATCAGTATCCTTAACATTAAAGGCAGCAAAATGGGCAATACAGCCAATATCAGCCTTGGCTACTCAGATCTCTTCTGCTTGTCCAAGGATGATCTTATGGAAGCTGTGGAGTACCCTGAGGCCAAGAGGGTCTTGGAGGAGAGAGGCGAGATCCTGATGAAGGAAGGATTGCTGGATGAGAATGAGGTGGCAGCCAGCGTGGATGTGCAGGAGAAGCTAGAACAGCTGGAAACCAACATGGAGACCTTGTACACTTTTGCCTGCCTGCTGGCTGAGTACACAGGGGCCCAGCAGAAGCTCAAGCAGATCGTGGTTTTGGAAACCAAGATGAAGCAGAATAATGAG---TACCTGTCAGATGGGATGAATAGCCCCAAGCCAGCTGCTGCTGAGAAGCCA
Balaenoptera_acutorostrata  ATGACAGAAAAAGCCAGTGGAGTGAAGAGCTCCCCAGCCAATAACCACAGCCATCATGCACCTCCTGCCATCAAGGTCAGTGATGACCACACGACC---AGCAACAGGCCACAGTCTGACACCTCCTCAGAACTACAGAGGCTGGCAGCGATGGATGCCCCCCTGCAGAGGAGGGGTGGCTTCAGGATTGCCTGCCTGGTGGGGGTCATCAGAGAGTGGGCCAACAAGAATTTCGAGGAGCCCAGACCTGACTTCCTTGAGTTCTGTGGGCCTGAGCTCCAGACACAGCAAGGAGATGGCAAAAAGGACGGCAAGGGCACCAAGAAGAAATGGGAAC---TCTTTGTCTTGGACCCAGCTGGTGACTGGTACTACTGGCTATTTGTCATTGCCATGCCTGTCTTCTACAACTGGTGCCTACTGGTGGCCAGAGCCTGCTTCAGTGACCTACAGAAAGATTACGTGTGGCTGGTGCTGGACTACTTCTCAGATGTGGTCTACGATCTCTTCATCTTGACAGGTTTCCTGGAGCAGGGGCTGCTGGTCAAAGATAACAAGAAGTTGGACAACTACATCCACACCCTGCAGTTCAAGCTGGATGTGGCTTCCATCATCCCTACAGACCTGATCTATTTTGCTGTGGGCATCCACAACCCTGAGCTGTTCAACCTGCTACACTTTGCCATGTTTGAGTTCTTTGACACTGAGACAACCAGCTACCCCAACATCTTCATCAGCAACCTGGTCCTCTACATCTTGGTCATCATCCACTGGAATGCCTGCATCTACATCTCCAAGTCCATTGGTTTTGGGACCTGGGTTTACCCCAACATCACTGACCCTGAGTATGGCTACCTGTCTAGGGAATACATCTATTGCCTTTACTGGTCTACACTGACCCTCACCACCATTGGGGAGACACCACCCCCTGTAAAAGATGAGGAGTACCTATTTGTCATCTTTGATTTCCTGATTGGTGTCCTCATCTTTGCCACCGGAGGCTCCATGATCTCCAACATGACCGCTGAGTTCCAGGCCAAGAAACACTATATGCAGTTCAAGGTCAGCAAGGAGATGGAAGCCAAGGTCATTAGGTGGTTTGACTACCTCTGGACCAATAAGAAGAGTGTGGATGAGGAAGTTCTCAAGAAACTGCCAGCCAAGCTGAGGGCTGAGATAGCCATCCACCTGTCCACACTCAAGAAAGTGATCTTTCAGAATTGTGAGGCTGGCCTGCTGGTGGAGCTGGTATTAAAGCTCCCTCAGGTCTTCGGTCCTGGGGATTACATTTGCAAGGGGGATATTGGGAAGGAGATGTACATAATCAAGGAAGGAAAATTGGCAGTGGTGGCTGATGATGGTGTCACTCAGCATGCCCTGCTCGCTGGGAGTTGCTTTGGAGAGATCAGTATCCTTAACATTAAAGGCAGCAAAATGGGCAATACAGCCAATATCAGCCTTGGCTACTCAGATCTCTTCTGCTTGTCCAAGGATGATCTTATGGAAGCTGTGGAGTACCCTGAGGCCAAGAGGGTCTTGGAGGAGAGAGGCGAGATCCTGATGAAGGAAGGATTGCTGGATGAGAATGAGGTGGCAGCCAGCGTGGATGTGCAGGAGAAGCTAGAACAGCTGGAAACCAACATGGAGACCTTGTACACTTTTGCCTGCCTGCTGGCTGAGTACACAGGGGCCCAGCAGAAGCTCAAGCAGATCGTGGTTTTGGAAACTAAGATGAAGCAGAATAATGAG---TACCTGTCAGATGGGATGAATAGCCCCAAGCCAGCTGCTGCTGAGAAGCCA
Megaptera_novaeangliae  ATGACAGAAAAAGCCAGTGGAGTGAAGAGCTCCCCAGCCAATAACCACAGCCATCATGCACCTCCTGCCATCAAGGTCAGTGATGACCACACGACC---AGCAACAGGCCACAGTCTGACACCTCCTCAGAACTACAGAGGCTGGCAGCGATGGATGCCCCCCTGCAGAGGAGGGGTGGCTTCAGGATTGCCTGCCTGGTGGGGGTCATCAGAGAGTGGGCCAACAAGAATTTCGAGGAGCCCAGACCTGACTTCCTTGAGTTCTGTGGGCCTGAGCTCCAGACACAGCAAGGAGATGGCAAAAAGGACGGCAAGGGCACCAAGAAGAAATGGGAAC---TATTTGTCTTGGACCCAGCTGGTGACTGGTACTACTGGCTATTTGTCATTGCCATGCCTGTCTTCTACAACTGGTGCCTACTGGTGGCCAGAGCCTGCTTCAGTGACCTACAGAAAGATTACGTGTGGTTGGTGCTGGACTACTTCTCAGATGTGGTCTACGACCTCTTCATCTTGACAGGTTTCCTGGAGCAGGGGCTGCTGGTCAAAGATAACAAGAAGTTGGACAACTACATCCACACCCTGCAGTTCAAGCTGGATGTGGCTTCCATCATCCCTACAGACCTGATCTATTTTGCTGTGGGCATCCACAACCCTGAGCTGTTCAACCTGCTACACTTTGCCATGTTTGAGTTCTTTGACACTGAGACAACCAGCTACCCCAACATCTTCATCAGCAACCTGGTCCTCTACATCTTGGTCATCATCCACTGGAATGCCTGCATCTACATCTCCAAGTCCATTGGTTTTGGGACCTGGGTTTACCCCAACATCACTGACCCTGAGTACGGCTACCTGTCTAGGGAATACATCTATTGCCTTTACTGGTCTACACTGACCCTCACCACCATTGGGGAGACACCACCCCCTGTAAAAGATGAGGAGTACCTATTTGTCATCTTTGATTTCCTGATTGGTGTCCTCATCTTTGCCACCGGAGGCTCCATGATCTCCAACATGACCGCTGAGTTCCAGGCCAAGAAACACTATATGCAGTTCAAGGTCAGCAAGGAGATGGAAGCCAAGGTCATTAGGTGGTTTGACTACCTCTGGACCAATAAGAAGAGTGTGGATGAGGAAGTTCTCAAGAAACTGCCAGCCAAGCTGAGGGCTGAGATAGCCATCCACCTGTCCACACTCAAGAAAGTGATCTTTCAGGATTGTGAGGCTGGCCTGCTGGTGGAGCTGGTATTAAAGCTCCCTCAGGTCTTCAGTCCTGGGGATTACATTTGCAAGGGGGATATTGGGAAGGAGATGTACATAATCAAGGAAGGAAAATTGGCAGTGGTGGCTGATGATGGTGTCACTCAGCATGCCCTGCTCGCTGGGAGTTGCTTTGGAGAGATCAGTATCCTTAACATTAAAGGCAGCAAAATGGGCAATACAGCCAATATCAGCCTTGGCTACTCAGATCTCTTCTGCTTGTCCAAGGATGATCTTATGGAAGCTGTGGAGTACCCTGAGGCCAAGAGGGTCTTGGAGGAGAGAGGCGAGATCCTGATGAAGGAAGGATTGCTGGATGAGAATGAGGTGGCAGACAGCGTGGATGTGCAGGAGAAGCTAGAACAGCTGGAAACCAACATGGAGACCTTGTACACTTTTGCCTGCCTGCTGGCTGAGTACACAGGGGCCCAGCAGAAGCTCAAGCAGATCGTGGTTTTGGAAACCAAGATGAAGCAGAATAATGAG---TACCTGTCAGATGGGATGAATAGCCCCAAGCCAGCTGCTGCTGAGAAGCCA
Balaenoptera_physalus  ATGACAGAAAAAGCCAGTGGAGTGAAGAGCTCTCCAGCCAATAACCACAGCCATCATGCACCTCCTGCCATCAAGGTCAGTGATGACCACAGGACC---AGCAACAGGCCACAGTCTGACACCTCCTCAGAACTACAGAGGCTGGCAGCGATGGATGCCCCCCTGCAGAGGAGGGGTGGCTTCAGGATTGCCTGCCTGGTGGGGGTCATCAGAGAGTGGGCCGACAAGAATTTCGAGGAGCCCAGACCTGACTTCCTTGAGTTCTGTGGGCCTGAGCTCCAGACACAGCAAGGAGATGGCAAAAAGGACGGCAAGGGCACCAAGAAGAAATGGGAAC---TATTTGTCTTGGACCCAGCTGGTGACTGGTACTACTGGCTATTTGTCATTGCCATGCCTGTCTTCTACAACTGGTGCCTACTGGTGGCCAGAGCCTGCTTCAGTGACCTACAGAAAGATTACGTGTGGTTGGTGCTGGACTACTTCTCAGATGTGGTCTACGACCTCTTCATCTTGACAGGTTTCCTGGAGCAGGGGCTGCTGGTCAAAGATAACAAGAAGCTGGACAACTACATCCACACCCTGCAGTTCAAGCTGGATGTGGCTTCCATCATCCCTACAGACCTGATCTATTTTGCTGTGGGCATCCACAACCCTGAGCTATTCAACCTGCTACACTTTGCCATGTTTGAGTTCTTTGACACTGAGACAACCAGCTACCCCAACATCTTCATCAGCAACCTGGTCCTCTACATCTTGGTCATCATCCACTGGAATGCCTGCATCTACATCTCCAAGTCCATTGGTTTTGGGACCTGGGTTTACCCCAACATCACTGACCCTGAGTACGGCTACCTGTCTAGGGAATACATCTATTGCCTTTACTGGTCTACACTGACCCTCACCACCATTGGGGAGACACCACCCCCTGTAAAAGATGAGGAGTACCTATTTGTCATCTTTGATTTCCTGATTGGTGTCCTCATCTTTGCCACCGGAGGCTCCATGATCTCCAACATGACCGCTGAGTTCCAGGCCAAGAAACACTATATGCAGTTCAAGGTCAGCAAGGAGATGGAAGCCAAGGTCATTAGGTGGTTTGACTACCTCTGGACCAATAAGAAGAGTGTGGATGAGGAAGTTCTCAAGAAACTGCCAGCCAAGCTGAGGGCTGAGATAGCCATCCACCTGTCCACACTCAAGAAAGTGATCTTTCAGGATTGTGAGGCTGGCCTGCTGGTGGAGCTGGTATTAAAGCTCCCTCAGGTCTTCAGTCCTGGGGATTACATTTGCAAGGGGGATATTGGGAAGGAGATGTACATAATCAAGGAAGGAAAATTGGCAGTGGTGGCTGATGATGGTGTCACTCAGCATGCCCTGCTCGCTGGGAGTTGCTTTGGAGAGATCAGTATCCTTAACATTAAAGGCAGCAAAATGGGCAATACAGCCAATATCAGCCTTGGCTACTCAGATCTCTTCTGCTTGTCCAAGGATGATCTTATGGAAGCTGTGGAGTACCCTGAGGCCAAGAGGGTCTTGGAGGAGAGAGGCGAGATCCTGATGAAGGAAGGATTGCTGGATGAGAATGAGGTGGCAGACAGCGTGGATGTGCAGGAGAAGCTAGAACAGCTGGAAACCAACATGGAGACCTTGTACACTTTTGCCTGCCTGCTGGCTGAGTACACAGGGGCCCAGCAGAAGCTCAAGCGGATCGTGGTTTTGGAAACCAAGATGAAGCAGAATAATGAG---TACCTGTCAGATGGGATGAATAGCCCCAAGCCAGCTGCTGCTGAGAAGCCA
Balaenoptera_borealis  ATGACAGAAAAAGCCAGTGGAGTGAAGAGCTCCCCAGCCAATAACCACAGCCATCATGCACCTCCTGCCATCAAGGTCAGTGATGACCACATGACC---AGCAACAGGCCACAGTCCGACACCTCCTCAGAACTACAGAGGCTGGCAGCGATGGATGCCCCCCTGCAGAGGAGGGGTGGCTTCAGGATTGCCTGCCTGGTGGGGGTCATCAGAGAGTGGGCCAACAAGAATTTCGAGGAGCCCAGACCTGACTTCCTTGAGTTCTGTGGGCCTGAGCTCCAGACACAGCAAGGAGATGGCAAAAAGGACGGCAAGGGCACCAAGAAGAAATGGGAAC---TATTTGTCTTGGACCCAGCTGGTGACTGGTACTACTGGCTATTTGTCATTGCCATGCCTGTCTTCTACAACTGGTGCCTACTGGTGGCCAGAGCCTGCTTCAGTGACCTACAGAAAGATTACGTGTGGTTGGTGCTGGACTACTTCTCAGATGTGGTCTACGACCTCTTCATCTTGACAGGTTTCCTGGAGCAGGGGCTGCTGGTCAAAGATAACAAGAAGTTGGACAACTACATCCACACCCTGCAGTTCAGGCTGGATGTGGCTTCCATCATCCCTACAGACCTGATCTATTTTGCTGTGGGCATCCACAACCCTGAGCTGTTCAACCTGCTACACTTTGCCATGTTTGAGTTCTTTGACACTGAGACAACCAGCTACCCCAACATCTTCATCAGCAACCTGGTCCTCTACATCTTGGTCATCATCCACTGGAATGCCTGCATCTACATCTCCAAGTCCATTGGTTTTGGGACCTGGGTTTACCCCAACATCACTGACCCTGAGTACGGCTACCTGTCTAGGGAATACATCTATTGCCTTTACTGGTCTACACTGACCCTCACCACCATTGGGGAGACACCACCCCCTGTAAAAGATGAGGAGTACCTATTTGTCATCTTTGATTTCCTGATTGGTGTCCTCATCTTTGCCACCGGAGGCTCCATGATCTCCAACATGACCGCTGAGTTCCAGGCCAAGAAACACTATATGCAGTTCAAGGTCAGCAAGGAGATGGAAGCCAAGGTCATTAGGTGGTTTGACTACCTCTGGACCAATAAGAAGAGTGTGGATGAGGAAGTTCTCAAGAAACTGCCAGCCAAGCTGAGGGCTGAGATAGCCATCCACCTGTCCACACTCAAGAAAGTGATCTTTCAGGATTGTGAGGCTGGCCTGCTCGTGGAGCTGGTATTAAAGCTCCCTCAGGTCTTCAGTCCTGGGGATTACATTTGCAAGGGGGATATTGGGAAGGAGATGTACATAATCAAGGAAGGAAAATTGGCAGTGGTGGCTGATGATGGTGTCACTCAGCATGCCCTGCTCGCTGGGAGTTGCTTTGGAGAGATCAGTATCCTTAACATTAAAGGCAGCAAAATGGGCAATACAGCCAATATCAGCCTTGGCTACTCAGATCTCTTCTGCTTGTCCAAGGATGATCTTATGGAAGCTGTGGAGTACCCTGAGGCCAAGAGGGTCTTGGAGGAGAGAGGCGAGATCCTGATGAAGGAAGGATTGCTGGATGAGAATGAGGTGGCAGACAGCGTGGATGTGCAGGAGAAGCTAGAACAGCTGGAAACCAACATGGAGACCTTGTACACTTTTGCCTGCCTGCTGGCTGAGTACACAGGGGCCCAGCAGAAGCTCAAGCAGATCGTGGTTTTGGAAACCAAGATGAAGCAGAATAATGAG---TACCTGTCAGATGGGATGAATAGCCCCAAGCCAGCTGCTGCTGAGAAGCCA
Balaenoptera_ricei  ATGACAGAAAAAGCCAGTGGAGTGAAGAGCTCCCCAGCCAATAACCACAGCCATCATGCACCTCCTGCCATCAAGGTCAGTGATGACCACATGACC---AGCAACAGGCCACAGTCCGACACCTCCTCAGAACTACAGAGGCTGGCAGCGATGGATGCCCCCCTGCAGAGGACGGGTGGCTTCAGGATTGCCTGCCTGGTGGGGGTCATCAGAGAGTGGGCCAACAAGAATTTCGAGGAGCCCAGACCTGACTTCCTTGAGTTCTGTGGGCCTGAGCTCCAGACACAGCAAGGAGATGGCAAAAAGGACGGCAAGGGCACCAAGAAGAAATGGGAAC---TATTTGTCTTGGACCCAGCTGGTGACTGGTACTACTGGCTATTTGTCATTGCCATGCCTGTCTTCTACAACTGGTGCCTACTGGTGGCCAGAGCCTGCTTCAGTGACCTACAGAAAGATTACGTGTGGTTGGTGCTGGACTACTTCTCAGATGTGGTCTACGACCTCTTCATCTTGACAGGTTTCCTGGAGCAGGGGCTGCCGGTCAAAGATAACAAGAAGTTGGACAACTACATCCACACCCTGCAGTTCAAGCTGGATGTGGCTTCCATCATCCCTACAGACCTGATCTATTTTGCTGTGGGCATCCACAACCCTGAGCTGTTCAACCTGCTACACTTTGCCATGTTTGAGTTCTTTGACACTGAGACAACCAGCTACCCCAACATCTTCATCAGCAACCTGGTCCTCTACATCTTGGTCATCATCCACTGGAATGCCTGCATCTACATCTCCAAGTCCATTGGTTTTGGCACCTGGGTTTACCCCAACATCACTGACCCTGAGTACGGCTACCTGTCTAGGGAATACATCTATTGCCTTTACTGGTCTACACTGACCCTCACCACCATTGGGGAGACACCACCCCCTGTAAAAGATGAGGAGTACCTATTTGTCATCTTTGATTTCCTGATTGGTGTCCTCATCTTTGCCACCGGAGGCTCCATGATCTCCAACATGACCGCTGAGTTCCAGGCCAAGAAACACTATATGCAGTTCAAGGTCAGCAAGGAGATGGAAGCCAAGGTCATTAGGTGGTTTGACTACCTCTGGACCAATAAGAAGAGTGTGGATGAGGAAGTTCTCAAGAAACTGCCAGCCAAGCTGAGGGCTGAGATAGCCATCCACCTGTCCACACTCAAGAAAGTGATCTTTCAGGATTGTGAGGCTGGCCTGCTCGTGGAGCTGGTATTAAAGCTCCCTCAGGTCTTCAGTCCTGGGGATTACATTTGCAAGGGGGATATTGGGAAGGAGATGTACATAATCAAGGAAGGAAAATTGGCAGTGGTGGCTGATGATGGTGTCACTCAGCATGCCCTGCTCGCTGGGAGTTGCTTTGGAGAGATCAGTATCCTTAACATTAAAGGCAGCAAAATGGGCAATACAGCCAATATCAGCCTTGGCTACTCAGATCTCTTCTGCTTGTCCAAGGATGATCTTATGGAAGCTGTGGAGTACCCTGAGGCCAAGAGGGTCTTGGAGGAGAGAGGCGAGATCCTGATGAAGGAAGGATTGCTGGATGAGAATGAGGTGGCAGACAGCGTGGATGTGCAGGAGAAGCTAGAACAGCTGGAAACCAACATGGAGACCTTGTACACTTTTGCCTGCCTGCTGGCTGAGTACACAGGGGCCCAGCAGAAGCTCAAGCAGATCGTGGTTTTGGAAACCAAGATGAAGCAGAATAATGAG---TACCTGTCAGATGGGATGAATAGCCCCAAGCCAGCTGCTGCTGAGAAGCCA
Balaenoptera_musculus  ATGACAGAAAAAGCCAGTGGAGTGAAGAGCTCCCCAGCCGATAACCACAGCCATCATGCACCTCCTGCCATCAGCGTCAGTGATGACCACACGACC---AGCAACAGGCCACAGTCCGACACCTCCTCAGAACTACAGAGGCTGGCAGCGATGGATGCCCCCCTGCAGAGGAGGGGTGGCTTCAGGATTGCCTGCCTGGTGGGGGTCATCAGAGAGTGGGCCAACAAGAATTTCGAGGAGCCCAGACCTGACTTCCTTGAGTTCTGTGGGCCTGAGCTCCAGACACAGCAAGGAGATGGCAAAAAGGACGGCAAGGGCACCAAGAAGAAATGGGAAC---TATTTGTCTTGGACCCAGCTGGTGACTGGTACTACTGGCTATTTGTCATTGCCATGCCTGTCTTCTACAACTGGTGCCTACTGGTGGCCAGAGCCTGCTTCAGTGACCTACAGAAAGATTACGTGTGGCTGGTGCTGGACTACTTCTCAGATGTGGTCTACGACCTCTTCATCTTGACAGGTTTCCTGGAGCAGGGGCTGCTGGTAAAAGATAACAAGAAGTTGGACAACTACATCCACACCCTGCAGTTCAAGCTGGATGTGGCTTCCATCATCCCTACAGACCTGATCTATTTTGCTGTGGGCATCCACAACCCTGAGCTGTTCAACCTGCTACACTTTGCCATGTTTGAGTTCTTTGACACTGAGACAACCAGCTACCCCAACATCTTCATCAGCAACCTGGTCCTCTACATCTTGGTCATCATCCACTGGAATGCCTGCATCTACATCTCCAAGTCCATTGGTTTTGGGACCTGGGTTTACCCCAACATCACTGACCCTGAGTACGGCTACCTGTCTAGGGAATACATCTATTGCCTTTACTGGTCTACACTGACCCTCACCACCATTGGGGAGACACCACCCCCTGTAAAAGATGAGGAGTACCTATTTGTCATCTTTGATTTCTTGATTGGTGTCCTCATCTTTGCCACCGGAGGCTCCATGATCTCCAACATGACCGCTGAGTTCCAGGCCAAGAAACACTATATGCAGTTCAAGGTCAGCAAGGAGATGGAAGCCAAGGTCATTAGGTGGTTTGACTACCTCTGGACCAATAAGAAGAGTGTGGATGAGGAAGTTCTCAAGAAACTGCCAGCCAAGCTGAGGGCTGAGATAGCCATCCACCTGTCCACACTCAAGAAAGTGATCTTTCAGGACTGTGAGGCTGGCCTGCTGGTGGAGCTGGTATTAAAGCTCCCTCAGGTCTTCAGTCCTGGGGATTACATTTGCAAGGGGGATATTGGGAAGGAGATGTACATAATCAAGGAAGGAAAATTGGCAGTGGTGGCTGATGATGGTGTCACTCAGCATGCCCTGCTCGCTGGGAGTTGCTTTGGAGAGATCAGTATCCTTAACATTAAAGGCAGCAAAATGGGCAATACAGCCAATATCAGCCTTGGCTACTCAGATCTCTTCTGCTTGTCCAAGGATGATCTTATGGAAGCTGTGGAGTACCCTGAGGCCAAGAGGGTCTTGGAGGAGAGAGGCGAGATCCTGATGAAGGAAGGATTGCTGGATGAGAATGAGGTGGCAGACAGCGTGGATGTGCAGGAGAAGCTAGAACAGCTGGAAACCAACATGGAGACCTTGTACACTTTTGCCTGCCTGCTGGCTGAGTACACAGGGGCCCAGCAGAAGCTCAAGCAGATCGTGGTTTTGGAAACCAAGATGAAGCAGAATAATGAG---TACCTGTCAGATGGGATGAATAGCCCCAAGCCAGCTGCTGCTGAGAAGCCA
Eschrichtius_robustus  ATGACAGAAAAAGCCAGTGGAGTGAAGAGCTCCCCAGCCAATAACCACAGCCATCATGCACCTCCTGCCATCAAGGTCAGTGATGACCACACGACC---AGCAACAGGCCACAGTCTGACACCTCCTCAGAACTACAGAGGCTGGCAGCGATGGATGCCCCCCTGCAGAGGAGGGGTGGCTTCGGGATTGCCTGCCTGGTGGGGGTCATCAGAGAGTGGGCCAACAAGAATTTCGAGGAGCCCAGACCTGACTTCCTTGAGTTCTGTGGGCCTGAGCTCCAGACACAGCAAGGAGATGGCAAAAAGGACGGCAAGGGCACCAAGAAGAAATGGGAAC---TATTTGTCTTGGACCCAGCTGGTGACTGGTACTACTGGCTATTTGTCATTGCCATGCCTGTCTTCTACAACTGGTGCCTACTGGTGGCCAGAGCCTGCTTCAGTGACCTACAGAAAGATTACGTGTGGCTGGTGCTGGACTACTTCTCAGATGTGGTCTACGACCTCTTCATCTTGACAGGTTTCCTGGAGCAGGGGCTGCTGGTCAAAGATAACAAGAAGTTGGACAACTACATCCACACCCTGCAGTTCAAGCTGGATGTGGCTTCCGTCATCCCTACAGACCTGATCTATTTTGCTGTGGGCGTCCACAACCCTGAGCTGTTCAACCTGCTACACTTTGCCATGTTTGAGTTCTTTGACACTGAGACAACCAGCTACCCCAACATCTTCATCAGCAACCTGGTCCTCTACATCTTGGTCATCATCCACTGGAATGCCTGCATCTACATCTCCAAGTCCATTGGTTTTGGGACCTGGGTTTACCCCAACATCACTGACCCTGAGCACGGCTACCTGTCTAGGGAATACATCTATTGCCTTTACTGGTCTACACTGACCCTCACCACCATTGGGGAGACACCACCCCCTGTAAAAGATGAGGAGTACCTATTTGTCATCTTTGATTTCCTGATTGGTGTCCTCATCTTTGCCACCGGAGGCTCCATGATCTCCAACATGACCGCTGATTTCCAGGCCAAGAAACACTATATGCAGTTCAAGGTCAGCAAGGAGATGGAAACCAAGGTCATTAGGTGGTTTGACTACCTCTGGACCAATAAGAAGAGTGTGGATGAGGAAGTTCTCAAGAAACTGCCAGCCAAGCTGAGGGCTGAGATAGCCATCCACCTGTCCACACTCAAGAAAGTGATCTTTCAGGATTGTGAGGCTGGCCTGCTGGTGGAGCTGGTATTAAAGCTCCCTCAGGTCTTCAGTCCTGGGGATTACATTTGCAAGGGGGATATTGGGAAGGAGATGTACATAATCAAGGAAGGAAAATTGGCAGTGGTGGCTGATGATGGTGTCACTCAGCATGCCCTGCTCGCTGGGAGTTGCTTTGGAGAGATCAGTATCCTTAACATTAAAGGCAGCAAAATGGGCAATACAGCCAATATCAGCCTTGGCTACTCAGATCTCTTCTGCTTGTCCAAGGATGATCTTATGGAAGCTGTGGAGTACCCTGAGGCCAAGAGGGTCTTGGAGGAGAGAGGCGAGATCCTGATGAAGGAAGGATTGCTGGATGAGAATGAGGTGGCAGACAGCGTGGATGTGCAGGAGAAGCTAGAACAGCTGGAGACCAACATGGAGACCTTGTACACTTTTGCCTGCCTGCTGGCTGAGTACACAGGGGCCCAGCAGAAGCTCAAGCAGATCGTGGTTTTGGAAACCAAGATGAAGCAGAGTAATGAG---TACCTGTCAGATGGGATGAATAGCCCCAAGCCAGCTGCTGCTGAGAAGCCA
Balaenoptera_omurai  ATGACAGAAAAAGCCAGTGGAGTGAAGAGCTCCCCAGCCAATAACCACAGCCATCATGCACCTCCTGCCATCAAGGTCAGTGATGACCACACGACC---AGCAACAGGCCACAGTCCGACACCTCCTCAGAACTACAGAGGCTGGCAGCGATGGATGCCCCCCTGCAGAGGAGGGGTGGCTTCAGGATTGCCTGCCTGGTGGGGGTCATCAGAGAGTGGGCCAACAAGAATTTCGAGGAGCCCAGACCTGACTTCCTTGAGTTCTGTGGGCCTGAGCTCCAGACACAGCAAGGAGATGGCAAAAAGGACGGCAAGGGCACCAAGAAGAAATGGGAAC---TATTTGTCTTGGACCCAGCTGGTGACTGGTACTACTGGCTATTTGTCATTGCCATGCCTGTCTTCTACAACTGGTGCCTACTGGTGGCCAGAGCCTGCTTCAGTGACCTACAGAAAGATTACGTGTGGTTGGTGCTGGACTACTTCTCAGATGTGGTCTACGACCTCTTCATCTTGACAGGTTTCCTGGAGCAGGGGCTGCTGGTCAAAGATAACAAGAAGTTGGACAACTACATCCACACCCTGCAGTTCAAGCTGGATGTGGCTTCCATCATCCCTACAGATCTGATCTATTTTGCTGTGGGCATCCACAACCCTGAGCTGTTCAACCTGCTACACTTTGCCATGTTTGAGTTCTTTGACACTGAGACAACCAGCTACCCCAACATCTTCATCAGCAACCTGGTCCTCTACATCTTGGTCATCATCCACTGGAATGCCTGCATCTACATCTCCAAGTCCATTGGTTTTGGGACCTGGGTTTACCCCAACATCACTGACCCTGAGTACGGCTACCTGTCTAGGGAATACATCTATTGCCTTTACTGGTCTACACTGACCCTCACCACCATTGGGGAGACACCACCCCCTGTAAAAGATGAGGAGTACCTATTTGTCATCTTTGATTTCCTGATTGGTGTCCTCATCTTTGCCACCGGAGGCTCCATGATCTCCAACATGACCGCTGAGTTCCAGGCCAAGAAACACTATATGCAGTTCAAGGTCAGCAAGGAGCTGGAAGCCAAGGTCATTAGGTGGTTTGACTACCTCTGGACCAATAAGAAGAGTGTGGATGAGGAAGTTCTCAAGAAACTGCCAGCCAAGCTGAGGGCTGAGATAGCCATCCACCTGTCCACACTCAAGAAAGTGATCTTTCAGGATTGTGAGGCTGGCCTGCTGGTGGAGCTGGTATTAAAGCTCCCTCAGGTCTTCAGTCCTGGGGATTACATTTGCAAGGGGGATATTGGGAAGGAGATGTACATAATCAAGGAAGGAAAATTGGCAGTGGTGGCTGATGATGGTGTCACTCAGCATGCCCTGCTCGCTGGGAGTTGCTTTGGAGAGATCAGTATCCTTAACATTAAAGGCAGCAAAATGGGCAATACAGCCAGTATCAGCCTTGGCTACTCAGATCTCTTCTGCTTGTCCAAGGATGATCTTATGGAAGCTGTGGAGTACCCTGAGGCCAAGAGGGTCTTGGAGGAGAGAGGCGAGATCCTGATGAAGGAAGGATTGCTGGATGAGAATGAGGTGGCAGACAGCGTGGATGTGCAGGAGAAGCTAGAACAGCTGGAAACCAACATGGAGACCTTGTACACTTTTGCCTGCCTGCTGGCTGAGTACACAGGGGCCCAGCAGAAGCTCAAGCAGATCGTGGTTTTGGAAACCAAGATGAAGCAGAATAATGAG---TACCTGTCAGATGGGATGAATAGCCCCAAGCCAGCTGCTGCTGAGAAGCCA
Eubalaena_glacialis  ATGACAGAAAAAGCCAGTGGAGTGAAGAGCTCCCCAGCCAATAACCACAGCCATCATGCACCTCCTGCCATCAAGGTCAGTGATGACCACGGGACC---AGCAACAGGCCACAGTCTGACACCTCCTCAGAACTACAGAGGCTGGCAGAGATGGATGCCCCCCTGCAGAGGAGGGGTGGCTTCAGGATTGCCTGCCTGGTGGGGGTCATCAGAGAGTGGGCCAACAAGAATTTCGAGGAGCCCAGACCTGACTTCCTTGAGTTCTGTGGGCCTGAGCTCCAGACACAGCAAGGAGATGGCAAAAAGGACGGCAAAGGCACCAAGAAGAAATGTGAAC---TATTTGTCTTGGACCCAGCTGGTGACTGGTACTACTGGCTATTTGTCATTGCCATGCCTGTCTTCTACAACTGGTGCCTACTGGTGGCCAGAGCCTGCTTCAGTGACCTACAGAAAGATTACGTGTGGCTGGTGCTGGACTACTTCTCAGACGTGGTCTACGACCTCTTCATCTTGACAGGTTTCCTGGAGCAGGGGCTGCTGGTCAAAGATAACAAGAAGTTGGACAACTACATCCACACCCTGCAGTTCAAGCTGGATGTGGCTTCCATCATCCCTACAGACCTGATCTATTTTGCTGTGGGCATCCACATCCCTGAGCTGTTCAACCTGCTACACTTTGCCATGTTTGAGTTCTTTGACACTGAGACAACCAGCTACCCCAACATCTTCATCAGCAACCTGGTCCTCTACATCTTGGTCATCATCCACTGGAATGCCTGCATCTACATCTCCAAGTCCATTGGTTTTGGGACCTGGGTTTACCCCAACATCACTGACCCTGAGTACGGCTACCTGTCTAGGGAATACATCTATTGCCTTTACTGGTCTACACTGACCCTCACCACCATTGGGGAGACACCACCCCCTGTAAAAGATGAGGAGTACCTATTTGTCATCTTTGATTTCTTGATTGGTGTCCTCATCTTTGCCACCGGAGGCTCCATGATCTCCAACATGACCGCTGAGTTCCAGGCCAAGAAACACTATATGCAGTTCAAGGTCAGCAAGGAGATGGAAGCCAAGGTCATTAGGTGGTTTGACTACCTCTGGACTAATAAGAAGAGTGTGGATGAGGAAGTTCTCAAGAAACTGCCAGCCAAGCTGAGGGCTGAGATAGCCATCCACCTGTCCACACTCAAGAAAGTGATCTTTCAGGACTGTGAGGCTGGCCTGCTGGTGGAGCTGGTATTAAAGCTCCCTCAGGTCTTCAGTCCTGGGGATTACATTTGCAAGGGGGATATTGGGAAGGAGATGTACATAATCAAGGAAGGAAAATTGGCAGTGGTGGCTGATGATGGTGTCACTCAGCATGCCCTGCTCGCTGGGAGTTGCTTTGGAGAGATCAGTATCCTTAACATTAAAGGCAGCAAAATGGGCAATACAGCCAATATCAGCCTTGGCTACTCAGATCTCTTCTGCTTGTCCAAGGATGATCTTATGGAAGCTGTGGAGTACCCTGAGGCCAAGAGGGTCTTGGAGGAGAGAGGCGAGATCCTGATGAAGGAAGGATTGCTGGATGAGAATGAGGTGGCAGCCAGCGTGGATGTGCAGGAGAAGCTAGAACAGCTGGAAACCAACATGGAGACCTTGTACACTTTTGCCTGCCTGCTGGCTGAGTACACAGGGGCCCAGCAGAAGCTCAAGCAGATCATGGTTTTGGAAACCAAGATGAAGCAGAATAATGAG---TACCTGTCAGATGGGATGAATAGCCCCAAGCCAGCTGCTGCTGAGAAGCCA
Eubalaena_australis  ATGACAGAAAAAGCCAGTGGAGTGAAGAGCTCCCCAGCCAATAACCACAGCCATCATGCACCTCCTGCCATCAAGGTCAGTGATGACCACGGGACC---AGCAACAGGCCACAGTCTGACACCTCCTCAGAACTACAGAGGCTGGCAGAGATGGATGCCCCCCTGCAGAGGAGGGGTGGCTTCAGGATTGCCTGCCTGGTGGGGGTCATCAGAGAGTGGGCCAACAAGAATTTCGAGGAGCCCAGACCTGACTTCCTTGAGTTCTGTGGGCCTGAGCTCCAGACACAGCAAGGAGATGGCAAAAAGGACGGCAAGGGCACCAAGAAGAAATGTGAAC---TATTTGTCTTGGACCCAGCTGGTGACTGGTACTACTGGCTATTTGTCATTGCCATGCCTGTCTTCTACAACTGGTGCCTACTGGTGGCCAGAGCCTGCTTCAGTGACCTACAGAAAGATTACGTGTGGCTGGTGCTGGACTACTTCTCAGACGTGGTCTACGACCTCTTCATCTTGACAGGTTTCCTGGAGCAGGGGCTGCTGGTCAAAGATAACAAGAAGTTGGACAACTACATCCACACCCTGCAGTTCAAGCTGGATGTGGCTTCCATCATCCCTACAGACCTGATCTATTTTGCTGTGGGCATCCACATCCCTGAGCTGTTCAACCTGCTACACTTTGCCATGTTTGAGTTCTTTGACACTGAGACAACCAGCTACCCCAACATCTTCATCAGCAACCTGGTCCTCTACATCTTGGTCATCATCCACTGGAATGCCTGCATCTACATCTCCAAGTCCATTGGTTTTGGGACCTGGGTTTACCCCAACATCACTGACCCTGAGTACGGCTACCTGTCTAGGGAATACATCTATTGCCTTTACTGGTCTACACTGACCCTCACCACCATTGGGGAGACACCACCCCCTGTAAAAGATGAGGAGTACCTATTTGTCATCTTTGATTTCTTGATTGGTGTCCTCATCTTTGCCACCGGAGGCTCCATGATCTCCAACATGACCGCTGAGTTCCAGGCCAAGAAACACTATATGCAGTTCAAGGTCAGCAAGGAGATGGAAGCCAAGGTCATTAGGTGGTTTGACTACCTCTGGACTAATAAGAAGAGTGTGGATGAGGAAGTTCTCAAGAAACTGCCAGCCAAGCTGAGGGCTGAGATAGCCATCCACCTGTCCACACTCAAGAAAGTGATCTTTCAGGACTGTGAGGCTGGCCTGCTGGTGGAGCTGGTATTAAAGCTCCCTCAGGTCTTCAGTCCTGGGGATTACATTTGCAAGGGGGATATTGGGAAGGAGATGTACATAATCAAGGAAGGAAAATTGGCAGTGGTGGCTGATGATGGTGTCACTCAGCATGCCCTGCTCGCTGGGAGTTGCTTTGGAGAGATCAGTATCCTTAACATTAAAGGCAGCAAAATGGGCAATACAGCCAATATCAGCCTTGGCTACTCAGATCTCTTCTGCTTGTCCAAGGATGATCTTATGGAAGCTGTGGAGTACCCTGAGGCCAAGAGGGTCTTGGAGGAGAGAGGCGAGATCCTGATGAAGGAAGGATTGCTGGATGAGAATGAGGTGGCAGCCAGCGTGGATGTGCAGGAGAAGCTAGAACAGCTGGAAACCAACATGGAGACCTTGTACACTTTTGCCTGCCTGCTGGCTGAGTACACAGGGGCCCAGCAGAAGCTCAAGCAGATCATCGTTTTGGAAACCAAGATGAAGCAGAATAATGAG---TACCTGTCAGATGGGATGAATAGCCCCAAGCCAGCTGCTGCTGAGAAGCCA
Eubalaena_japonica  ATGACAGAAAAAGCCAGTGGAGTGAAGAGCTCCCCAGCCAATAACCACAGCCATCATGCACCTCCTGCCATCAAGGTCAGTGATGACCACGGGACC---AGCAACAGGCCACAGTCTGACACCTCCTCAGAACTACAGAGGCTGGCAGAGATGGATGCCCCCCTGCAGAGGAGGGGTGGCTTCAGGATTGCCTGCCTGGTGGGGGTCATCAGAGAGTGGGCCAACAAGAATTTCGAGGAGCCCAGACCTGACTTCCTTGAGTTCTGTGGGCCTGAGCTCCAGACACAGCAAGGAGATGGCAAAAAGGACGGCAAGGGCACCAAGAAGAAATGTGAAC---TATTTGTCTTGGACCCAGCTGGTGACTGGTACTACTGGCTATTTGTCATTGCCATGCCTGTCTTCTACAACTGGTGCCTACTGGTGGCCAGAGCCTGCTTCAGTGACCTACAGAAAGATTACGTGTGGCTGGTGCTGGACTACTTCTCAGACGTGGTCTACGACCTCTTCATCTTGACAGGTTTCCTGGAGCAGGGGCTGCTGGTCAAAGATAACAAGAAGTTGGACAACTACATCCACACCCTGCAGTTCAAGCTGGATGTGGCTTCCATCATCCCTACAGACCTGATCTATTTTGCTGTGGGCATCCACATCCCTGAGCTGTTCAACCTGCTACACTTTGCCATGTTTGAGTTCTTTGACACTGAGACAACCAGCTACCCCAACATCTTCATCAGCAACCTGGTCCTCTACATCTTGGTCATCATCCACTGGAATGCCTGCATCTACATCTCCAAGTCCATTGGTTTTGGGACCTGGGTTTACCCCAACATCACTGACCCTGAGTACGGCTACCTGTCTAGGGAATACATCTATTGCCTTTATTGGTCTACACTGACCCTCACCACCATTGGGGAGACACCACCCCCTGTAAAAGATGAGGAGTACCTATTTGTCATCTTTGATTTCTTGATTGGTGTCCTCATCTTTGCCACCGGAGGCTCCATGATCTCCAACATGACCGCTGAGTTCCAGGCCAAGAAACACTATATGCAGTTCAAGGTCAGCAAGGAGATGGAAGCCAAGGTCATTAGGTGGTTTGACTACCTCTGGACTAATAAGAAGAGTGTGGATGAGGAAGTTCTCAAGAAACTGCCAGCCAAGCTGAGGGCTGAGATAGCCATCCACCTGTCCACACTCAAGAAAGTGATCTTTCAGGACTGTGAGGCTGGCCTGCTGGTGGAGCTGGTATTAAAGCTCCCTCAGGTCTTCAGTCCTGGGGATTACATTTGCAAGGGGGATATTGGGAAGGAGATGTACATAATCAAGGAAGGAAAATTGGCAGTGGTGGCTGATGATGGTGTCACTCAGCATGCCCTGCTCGCTGGGAGTTGCTTTGGAGAGATCAGTATCCTTAACATTAAAGGCAGCAAAATGGGCAATACAGCCAATATCAGCCTTGGCTACTCAGATCTCTTCTGCTTGTCCAAGGATGATCTTATGGAAGCTGTGGAGTACCCTGAGGCCAAGAGGGTCTTGGAGGAGAGAGGCGAGATCCTGATGAAGGAAGGATTGCTGGATGAGAATGAGGTGGCAGCCAGCGTGGATGTGCAGGAGAAGCTAGAACAGCTGGAAACCAACATGGAGACCTTGTACACTTTTGCCTGCCTGCTGGCTGAGTACACAGGGGCCCAGCAGAAGCTCAAGCAGATCATGGTTTTGGAAACCAAGATGAAGCAGAATAATGAG---TACCTGTCAGATGGGATGAATAGCCCCAAGCCAGCTGCTGCTGAGAAGCCA
Balaena_mysticetus  ATGACAGAAAAAGCCAGTGGAGTGAAGAGCTCCCCAGCCAATAACCACAGCCATCATGCACCTCCTGCCATCAAGGTCAGTGATGACCACAGGACC---AGCAACAGGCCACAGTCTGATACCTCCTCAGAACTACAGAGGCTGGCAGAGATGGATGCCCCCCTGCAGAGGAGGGGTGGCTTCAGGATTGCCTGCCTGGTGGGGGTCATCAGAGAGTGGGCCAACAAGAATTTCGAGGAGCCCAGACCTGACTTCCTTGAGTTCTGTGGGCCTGAGCTCCAGACACAGCAAGGAGATGGCAAAAAGGACGGCAAGGGCACCAAGAAGAAATGTGAAC---TATTTGTCTTGGACCCAGCTGGTGACTGGTACTACTGGCTATTTGTCATTGCCATGCCTGTCTTCTACAACTGGTGCCTACTGGTGGCCAGAGCCTGCTTCAGTGACCTACAGAAAGATTACGTGTGGCTGGTGCTGGACTACTTCTCAGAYGTGGTCTACGACCTCTTCATCTTGACAGGTTTCCTGGAGGAGGGGCTGCTGGTCAAAGATAACAAGAAGTTGGACAACTACATCCACACCCTGCAGTTCAAGCTGGATGTGGCTTCCATCATCCCTACAGACCTGATCTATTTTGCTGTGGGCATCCACATCCCTGAGCTGTTCAACCTGCTACACTTTGCCATGTTTGAGTTCTTTGACACTGAGACAACCAGCTACCCCAACATCTTCATCAGCAACCTGGTCCTCTACATCTTGGTCATCATCCACTGGAATGCCTGCATCTACATCTCCAAGTCCATTGGTTTTGGGACCTGGGTTTACCCCAACATCACTGACCCTGAGTACGGCTACCTGTCTAGGGAATACATCTATTGCCTTTACTGGTCTACACTGACCCTCACCACCATTGGGGAGACACCACCCCCTGTAAAAGATGAGGAGTACCTATTTGTCATCTTTGATTTCCTGATTGGTGTCCTCATCTTTGCCACCGGAGGCTCCATGATCTCCAACATGACCGCTGAGTTCCAGGCCAAGAAACACTATATGCAGTTCAAGGTCAGCAAGGAGATGGAAGCCAAGGTCATTAGGTGGTTTGACTACCTCTGGACCAATAAGAAGAGTGTGGATGAGGAAGTTCTCAAGAAACTGCCAGCCAAGCTGAGGGCTGAGATAGCCATCCACCTGTCCACACTCAAGAAAGTGATCTTTCAGGACTGTGAGGCTGGCCTGCTGGTGGAGCTGGTATTAAAGCTCCCTCAGGTCTTCAGTCCTGGGGATTACATTTGCAAGGGGGATATTGGGAAGGAGATGTACATAATCAAGGAAGGAAAATTGGCAGTGGTGGCTGATGATGGTGTCACTCAGCATGCCCTGCTCGCTGGGAGTTGCTTTGGAGAGATCAGTATCCTTAACATTAAAGGCAGCAAAATGGGCAATACAGCCAATATCAGCCTTGGCTACTCAGATCTCTTCTGCTTGTCCAAGGATGATCTTATGGAAGCTGTGGAGTACCCTGAGGCCAAGAGGGTCTTGGAGGAGAGAGGCGAGATCCTGATGAAGGAAGGATTGCTGGATGAGAATGAGGTGGCAGCCAGCGTGGATGTGCAGGAGAAGCTAGAACAGCTGGAAACCAACATGGAGACCTTGTACACTTTTGCCTGCCTGCTGGCTGAGTACACAGGGGCCCAGCAGAAGCTCAAGCAGATCATGGTTTTGGAAACCAAGATGAAGCAGAATAATGAG---TACCTGTCAGATGGGATGAATAGCCCCAAGCCAGCTGCTGCTGAGAAGCCA
Caperea_marginata  ATGACAGAAAAAGCCAGTGGAGTGAAGAGCTCCCCAGCCAATAACCACAGCCATCATGCACCTCCTGCCATCAAGGTCAGTGATGACCACAGGACC---AGCAACAGGCCACAGTCTGACACCTCCTCAGAACTACAGAGGCTGGCAGAGATGGATGCCCCCCTGCAGAGGAGGGGTGGCTTCAGGATTGCCTGCCTGGTGGGAGTCATCAGAGAGTGGGCCAACAAGAATTTCGAGGAGCCCAGACCTGACTTCCTTGAATTCTGTGGGCCTGAGCTCCAGACACAGCAAGGAGATGGCAAAAAGGACGGCAAGGCCGCCAAGAAGAAATGTGAAC---TCTTTGTCTTGGACCCAGCTGGTGACTGGTACTACTGGCTATTTGTCATTGCCATGCCTGTCTTCTACAACTGGTGCCTACTGGTGGCCAGAGCCTGCTTCAGTGACCTACAGAAAGATTACGTGTGGCTGGTGCTGGACTACTTCTCAGATGTGGTCTACGACCTCTTCATCTTGACAGGTTTCCTGGAGCAGGGGCTGCTGGTCAAAGATAACAAGAAGTTGGACAGCTACATCCACACCCTGCAGTTCAAGCTGGATGTGGCTTCCATCATCCCTACAGACCTGATCTATTTTGCTGTGGGCATCCACAACCCTGAGCTGTTCAACCTGCTACACTTTGCCATGTTTGAGTTCTTTGACACTGAGACAACCAGCTACCCCAACATCTTCATCAGCAACCTGGTCCTCTACATCTTGGTCATCATCCACTGGAATGCCTGCATCTACATCTCCAAGTCCATTGGTTTTGGGACCTGGGTTTACCCCAACATCACTGACCCTGAGTACGGCTACCTGTCTAGGGAATACATCTATTGCCTTTACTGGTCTACACTGACCCTCACCACCATTGGGGAGACACCACCCCCTGTAAAAGATGAGGAGTACCTATTTGTCATCTTTGATTTCCTGATTGGTGTCCTCATCTTTGCCACCGGAGGCTCCATGATCTCCAACATGACCGCTGAGTTCCAGGCCAAGAAACACTATATGCAGTTCAAGGTCAGCAAGGAGATGGAAGCCAAGGTCATTAGGTGGTTTGACTACCTCTGGACCAATAAGAAGAGTGTGGATGAGGAAGTTCTCAAGAAACTGCCAGCCAAGCTGAGGGCTGAGATAGCCATCCACCTGTCCACACTCAAGAAAGTGATCTTTCAGGATTGTGAGGCTGGCCTGCTGGTGGAGCTGGTATTAAAGCTCCCTCAGGTCTTCAGTCCTGGGGATTACATTTGCAAGGGGGATATTGGGAAGGAGATGTACATAATCAAGGAAGGAAAATTGGCAGTGGTGGCTGATGATGGTGTCACTCAGTATGCCCTGCTCGCTGGGAGTTGCTTTGGAGAGATCAGTATCCTTAACATTAAAGGCAGCAAAATGGGCAATACAGCCAGTATCAGCCTTGGCTACTCAGATCTCTTCTGCTTGTCCAAGGATGATCTTATGGAAGCTGTGGAGTACCCTGATGCCAAGAGGGTCTTGGAGGAGAGAGGCGAGATCCTGATGAAGGAGGGATTGCTGGATGAGAATGAGGTGTCAGCCAGCGTGGATGTGCAGGAGAAGCTAGAACAGCTTGAAACCAACATGGAGACCTTGTACACTTTTGCCTGCCTGCTGGCTGAGTACACAGGGGCCCAGCAGAAGCTCAAGCAGATCATGGTTTTGGAAACCAAGATGAAGCAGAATAATGAG---TACCTATCAGATGGGATGAATAGCCCCAAGCCAGCTGCTACTGAGAAGCCA
Hippopotamus_amphibius  ATGACAGAAAAAGCCAATGGCGTGAGGAGCTCCCCAGCCAATAACCACAACCATCATGCACCTCCTGCCATCAAGGTCAATGATGACCGCAGGACC---AGCACCAGGCCACAGTCTGACACCTCCTCAGAATTGCAGAGGCTGGCAGAGGTGGATGTCCCCCAGCGCAAGAGGGCTGGCTTCAGGATCGCCCGCCTGGTGGGGGTCATCAGAGAGTGGGCCAACAAGAACTTCGAGGAGCCTAGACCTGACTTCCTTGAGTTCCGTGGGCCTGAGCTCCAGACACAGCAGGGGGATGGCAAAAAGGACGGCAAGGCCACCAAGAAGAAATTTGAAC---TATTTGTCTTGGACCCAGCTGGGGACTGGTACTACTGGCTATTTGTCATCACCATGCCCGTCCTCTACAACTGGTGCCTACTGGTGGCCAGAGCCTGCTTCAGTGACCTACAGAGAGGATACGTGTGGCTGGTGCTGGACTACTTCTCAGATGTGGTCTATGACCTCTTCATCTTGACAGGTTTCCTGGAGCAGGGGCTGCTGGTCAAAGATACCAAGAAGTTGGACAACTACATCCACACCCTGCAGTTCAAGCTGGATGTGGCTTCCATCATCCCCACCGACCTGATCTATTTTGCTGTGGGCATCCACAGCCCTGAGCTGTTCAACCTGCTGCACTTTGCCATGTTTGAGTTCTTTGACACTGAGACAACCAGCTACCCCAACATCTTCATCAGCAACCTGGTCCTCTACATCTTGGTCATTATCCACTGGAATGCCTGCATCTACATCTCCAAGTCCATTGGCTTTGGGACCTGGGTTTACCCCAACATCACGGACCCTGAGTATGGCTACCTTTCTAGGGAATACATCTATTGCCTTTACTGGTCTACACTGACCCTCACCACCATTGGGGAGACACCACCCCCTGTAAAGGATGAGGAGTACCTATTTGTCATCTTTGATTTCCTGATTGGTGTCCTCATCTTTGCCACCGGAGGCTCCATGATCTCCAACATGACCGCTGAGTTCCAGGCCAAGAAACACTATATGCAGTTCAAGGTCAGCAAGGAGATGGAAGCCAAGGTCATTAGGTGGTTTGACTACCTGTGGACCAATAAGAAGAGTGTGGATGAGGAAGTTCTCAAGAACCTGCCAGCCAAGCTGAGGGCTGAGATAGCCATCCACCTGTCCACACTCAAGAAAGTAATCTTTCAGGACTGTGAGGCTGGCCTGCTGGTGGAGCTGGTATTAAAACTCCCTCAGGTCTTCAGCCCTGGGGATTACATTTGCAAGGGGGATATTGGTAAGGAGATGTACATAATCAAGGAGGGAAAATTGGCAGTGGTGGCAGATGATGGTATCACTCAGTATGCCCTGCTCGCTGGGAGTTGCTTTGGAGAGATCAGTATCCTTAACATTAAGGGCAGCAAAATGGGCAATACAGCCAATATCAGCCTTGGCTACTCAGATCTCTTCTGCTTGTCCAAGGATGATCTTATGGAAGCTGTGGAGTACCCTGATGCCAAGAGGGTCTTGGAGGAGAGAGGCGAGATCCTGATGAAGGAGGGGTTGCTGGATGAGAATGAGGTGGCAGCCAGCGTGGATGTGCAGGAGAAGCTAGGACAGCTGGAGACCAACATGGAGACTTCGTACACCTTTGCCCGCCTGCTGGCCGAGTACACGGGGGCCCAGCAGAAGCTCAAGCAGATCACAGTTTTGGAGACCAAGATGAAGCAGAATAATGAG---TACCTGTCAGATGGGATGAACAGCCCCGAGTCAGCTGCTGCTGAGAAGCCA
Odocoileus_virginianus  ATGACAGAAAAAGCCAATGGCGTGAAGAGCTCCCCAGCCAATAACCAAAACCACCGTGCCCCTCCTGCCATCAAGGCCAATGATGACCACAGGGCC---AGCAGCCGGCCACAGTCTGATACCTCCTCAGAGCTACAGCGACTGGCAGAGATGGACGCCCCCCAGCAGAGGAGGGGTGGCTTCAGGATTGCCCGCCTGGTGGGAGTCCTCAGAGAGTGGGCTAACAGGAACTTCGAGGAGCCCAGACCTGACTTCCTTGAGTTCCGGGGACCTGAGCTCCACACACAGCAAGGGGACGGCAAAAAGGACGGCAG------CAAGAAGAAGTTTGAAC---TCTTTGTCTTGGACCCAGCTGGGGACTGGTACTACTGGCTGTTTCTCATTGCCTTGCCTGTCCTCTATAACTGGTGCCTACTGGTGGCCAGAGCCTGCTTCAGTGACCTGCAGAAAGGTTACGTGTGGCTGGTGCTGGATTACGTCTCAGATGTGATCTACGACCTCTTCATCCTGACGGGTTTCTTGGAGCAGGGGCTACTGGTGAGAGACACAAAGAAGTTGGACAACTACATCCACACCATGCAGTTCAAGCTGGATGTGGCCTCCATCATCCCTACAGACCTGATCTATTTTGCTGTGGGGATCCACAACCCTGAGGTGTTCAACCTGCTACACTTTGCCATGTTTGAGTTCTTTGACACTGAGACAACTAGCTACCCCAACATCTTCATCAGCAACCTGGTCCTCTACATCTTGGTCATCATCCACTGGAATGCCTGCATCTACATCTCCAAGTCCATCGGCTTTGGGACCTGGGTTTACCCCAACATCACTGACCCTGAGTATGGCTACCTGTCTAGGGAGTACATCTATTGCCTTTACTGGTCTACACTGACCCTCACCACCATTGGGGAGACACCACCCCCTGTAAAGGACGAGGAGTACCTGTTTGTCATCTTTGACTTCCTAATTGGTGTCCTCATCTTTGCCACCGGAGGCTCCATGATCTCCAACATGACCGCTGAGTTCCAGGCCAAGAAACATTATATGCAGTTCAAGGTCAGCAAGGAGATGGAAGCCAAGGTCATTAGGTGGTTTGACTACTTGTGGACCAATAAGAAGAGTGTGGATGAGGAAGTCCTCAAAAACCTGCCAGCCAAGCTTAGGGCTGAGATAGCCATCCACCTGTCCACACTCAAGAAAGTGATCTTTCAGGACTGTGAGGCTGGCCTGCTGGTGGAACTGGTGTTAAAGCTCCCTCAGGTCTTCAGCCCTGGGGACTACATTTGCAAGGGGGATATTGGGAAGGAGATGTACATAATCAAGGAGGGAAAACTGGCAGTGGTGGCTGATGATGGTGTCACTCAGTATGCCCTGCTCGCTGGGAGTTGCTTTGGAGAGATTAGTATCCTTAATATTAAGGGCAGCAAAATGGGCAATACAGCCAACATCAGTCTTGGCTACTCTGATCTGTTCTGCTTGTCCAAGGATGATCTTATGGAAGCTGTGGAGTACCCTGATGCCAAAAGGGTTTTGGAGGAGAGAGGCGAGATTCTGATGAAGGAGGGCTTGTTGGATGAGAATGAGGTGGCAGCCAGCGTAGATGTGCAGGAGAAGCTAGAACAGCTGGAGACCAACATGGACACCTTGTACACTTTTGCCCGCCTGCTGGCCGAATACACAGGAGCCCAGCAGAAGCTCAAGCAGATCACAGTTTTGGAAACCAAGATGAAGCAGAATAATGAG---TACCTGTCAGATGGGATGAACAGCCCAGAGCCA---CCTGCCGAGAAGCCA
Axis_porcinus  ATGACAGAAAAAGCCAATGGTGTGAAGAGCTCCCCAGCCAATAACCACAACCACCGTGCCCCTCCTGCCATCAAGGCCAATGATGACCACAGGGCC---AGCAGCCGGCCACAGTCTGACACCTCCTCAGAGCTACAGCGACTGGCAGAGATGGACGCCCCCCAGCAGAGGAGGGGTGGCTTCAGGATTGCCCGCCTGGTGGGAGTCCTCAGAGAGTGGGCTAACAGGAACTTCGAGGAGCCCAGACCTGACTTCCTTGAGTTCCGGGGGCCTGAGCTCCACACACAGCAAGGGGACAGCAAAAAGGACGGCAG------CAAAAAGAAGTTTGAAC---TCTTTGTCTTGGACCCAGCTGGGGACTGGTACTACTGGCTGTTTCTCATTGCCTTGCCTGTCCTCTACAACTGGTGCCTACTGGTGGCCAGAGCCTGCTTCAGTGACCTGCAGAAAGGTTACGTGTGGCTGGTGCTGGATTACGTCTCAGATGTGATCTACGACCTCTTCATTCTGACAGGTTTCTTGGAGCAGGGGCTACTGGTGAGAGACACAAAGAAGTTGGACAACTACATCCACACCATGCAGTTCAAGCTGGATGTAGCCTCCATCATCCCTACAGACCTGATCTATTTTGCTGTGGGGATCCACAACCCTGAGGTGTTCAACCTACTACACTTTGCCATGTTTGAGTTCTTTGACACTGAGACAACTAGCTACCCCAACATCTTTATCAGCAACCTGGTCCTCTACATCTTGGTCATCATCCACTGGAATGCCTGCATCTACATCTCCAAGTCCATCGGCTTTGGAACCTGGGTTTACCCCAACATCACTGACCCTGAGTATGGCTACCTGTCTAGGGAGTACATCTATTGCCTTTACTGGTCCACACTGACCCTCACCACCATTGGGGAGACACCACCCCCTGTAAAGGATGAGGAGTACCTGTTTGTCATCTTTGACTTCCTAATTGGTGTCCTCATCTTTGCCACCGGAGGCTCCATGATCTCCAACATGACCGCTGAGTTTCAGGCCAAGAAACATTATATGCAGTTCAAGGTCAGCAAGGAGATGGAAGCCAAGGTCATTAGGTGGTTTGACTACTTGTGGACCAATAAGAAGAGTGTGGATGAGGAAGTCCTCAAAAACCTGCCAGCCAAGCTTAGGGCTGAGATAGCCATCCACCTGTCCACACTCAAGAAAGTGATCTTTCAGGACTGTGAGGCTGGCCTGCTGGTGGAACTGGTGTTAAAGCTCCCTCAGGTCTTCAGCCCTGGGGACTACATTTGCAAGGGGGATATTGGGAAGGAGATGTACATAATCAAGGAGGGAAAATTGGCAGTGGTGGCTGATGACGGTGTCACTCAATATGCCCTGCTCGCTGGGAGTTGCTTTGGAGAGATCAGTATCCTTAATATTAAGGGCAGCAAAATGGGCAATACAGCCAACATTAGTCTTGGCTACTCTGATCTGTTCTGCTTGTCCAAGGATGATCTTATGGAAGCTGTGGAGTACCCTGATGCCAAAAGGGTTTTGGAGGAGAGAGGCGAGATTCTGATGAAGGAGGGCTTGTTGGATGAGAATGAGGTGGCAGCCAGCGTAGATGTGCAGGAGAAGCTAGAACAGCTGGAGACCAACATGGACACCTTGTACACTTTTGCCCGCCTGCTGGCTGAGTACACAGGAGCCCAGCAGAAGCTCAAGCAGATCACAGTTTTGGAAACCAAGATGAAGCAGAATAATGAG---TACCTGTCAGATGGGATGAACAGCCCGGAGCCA---CCTGCCGAGAAGCCA
Kobus_leche  ATGACAGAAAAAGCCAATGGCGTGAAGAGCTCCCCAGCCAATAACCACAACCACCATGCCCCTCCTGCCATCAAGGCCAATGATGACCACAGGGCC---AGCAGCCGGCCACAGTCTGACACCTCCTCAGAGCTACAGCGACTGGCAGAGATGGATGCCCCCCAGCAGAGGAGGGGTGGCTTCAGGATTGCCCGCCTGGTGGGGGTCCTCAGAGAGTGGGCTAACAGGAACTTCGAGGAGCCTAGACCTGACTTCCTTGAATTCCGGGGGCCTGAGCTCCACACACAGCAAGGGGACGGCAAAAAGGACGGCAAGGGCACCAAGAAGAAGTTTGAAC---TTTTTGTCTTGGACCCAGCCGGGGACTGGTACTACTGGCTTTTTCTCATTGCCTTGCCCGTCCTCTACAACTGGTGCCTATTGGTGGCCAGAGCCTGCTTCAGTGACCTGCAGAAAGGTTACGTGTGGCTGGTGCTGGATTACGTCTCAGATGTGGTTTACGACCTCTTCATCCTGACAGGTTTCTTGGAGCAGGGGCTACTGGTGAAAGACACCAAGAAGTTGGACAACTACATCCACACCATGCAGTTCAAGCTGGATGTGGCCTCCATCATCCCTACAGACCTGATCTATTTTGCTGTGGGGATCCACAACCCTGAGGTGTTCAACCTGCTACACTTTGCCATGTTTGAGTTCTTTGACACTGAGACAACCAGCTACCCCAACATCTTCATCAGCAACCTGATCCTCTACATCTTGGTCATCATCCACTGGAATGCCTGCATCTACATCTCCAAGTCCATTGGCTTTGGGACCTGGGTTTACCCCAATATCACTGACCCTGAGTATGGCTACCTGTCTAGGGAGTACATCTATTGCCTTTACTGGTCTACACTGACCCTCACCACCATTGGGGAGACACCACCCCCTGTAAAGGATGAGGAATACCTGTTTGTCATCTTTGACTTCCTGATTGGTGTCCTCATCTTTGCCACCGGAGGCTCCATGATCTCCAACATGACCGCTGAGTTCCAGGCCAAGAAACATTATATGCAGTTCAAGGTCAGCAAGGAGATGGAAGCCAAGGTCATTAGGTGGTTTGACTACTTGTGGACTAATAAGAAGAGTGTGGATGAGGAAGTCCTCAAAAACCTCCCAGCCAAGCTTAGGGCTGAGATAGCCATCCACCTGTCCACACTCAAGAAAGTGATCTTTCAGGACTGTGAGGCTGGCCTGCTGGTGGAACTGGTATTAAAGCTCCCTCAGGTCTTCAGCCCTGGGGACTACATTTGCAAGGGGGATATTGGGAAGGAGATGTACATAATCAAGGAGGGAAAATTGGCAGTGGTGGCTGATGATGGTATCACTCAGTATGCCCTGCTCGCTGGGAGTTGCTTTGGAGAGATCAGTATCCTTAATATTAAGGGCAGCAAAATGGGCAATACAGCCAACATCAGTCTTGGCTATTCTGATCTGTTCTGCTTGTCCAAGGATGATCTTATGGAAGCTGTGGAGTACCCTGATGCCAAGAGGGTCTTGGAGGAGAGAGGCGAGATTCTGATGAAGGAGGGCTTGTTGGATGAGAATGAGGTGGCAGCCAGCGTAGATGTGCAGGAAAAGCTAGAACAGCTGGAGACCAACATGGACACCTTGTACACTTTTGCCCGCCTACTGGCCGAGTACACGGGAGCCCAGCAGAAGCTCAAGCAGATCACAGTTTTGGAAACCAAGATGAAGCAGAATAATGAA---TACCTATCAGATGGGCTGAACAGCCCGGAGCCA---CCTGCTGAGAAGCCA
Oryx_dammah  ATGACAGAAAAAGCCAATGGCGTGAAGAGCTCCCCAGCCAATAACCACAACCACCATGCCCCTCATGCCATCAAGGCCAATGATGACCACAGGGCC---AGCAGCCGGCCACAGTCTGACACCTCCTCAGAGCTACAGCGACTGGCAGAGATGGATGCCCCCCAGCAGAGGAGGGGTGGCTTCAGGATTGCCCGCCTGGTGGGGGTCCTCAGAGAGTGGGCTAACAGGAACTTCGAGGAGCCTAGACCTGACTTCCTTGAGTTCCGGGGGCCTGAGCTCCACACACAGCAAGGGGACAGCAAAAAGGACGGAAAGGGCACCAAGAAGAAGTGTGAAC---TCTTTGTCTTGGACCCAGCCGGGGACTGGTACTACTGGCTTTTTCTCATTGCCTTGCCCGTCCTCTACAACTGGTGCCTATTGGTGGCCAGAGCCTGCTTCAGTGACCTGCAGAAAGGTTACGTGTGGCTGGTGCTGGATTACGTCTCAGATGTGGTCTACGACCTCTTCATCCTGACAGGTTTCTTGGAGCAGGGGCTACTGGTGAAAGACAGCAAGAAGTTGGACAACTACATCCACACCATGCAGTTCAAGCTGGATGTGGCCTCCATCATCCCTACAGACCTGATCTATTTTGCTGTGGGCATCCACAACCCTGAGGTGTTCAACCTGCTACACTTTGCCATGTTTGAGTTCTTTGACACTGAGACAACCAGCTACCCCAACATCTTCATCAGCAACCTGATCCTCTACATCTTGGTCATCATCCACTGGAATGCCTGCATCTACATCTCCAAGTCCATCGGCTTTGGGACCTGGGTTTACCCCAACATCACTGACCCTGAGTATGGCTACCTGTCTAGGGAGTACATCTATTGCCTTTACTGGTCTACACTGACCCTCACCACCATTGGGGAGACACCACCCCCTGTAAAGGATGAGGAGTACCTGTTTGTCATCTTTGACTTCCTGATTGGTGTCCTCATCTTTGCCACCGGAGGCTCCATGATCTCCAACATGACCGCTGAGTTCCAGGCCAAGAAACATTATATGCAGTTCAAGGTCAGCAAGGAGATGGAAGCCAAGGTCATTAGGTGGTTTGACTATTTGTGGACCAATAAGAAGAGTGTGGATGAGGAAGTCCTCAAAAACCTGCCAGCCAAGCTTAGGGCTGAGATAGCCATCCACCTGTCCACACTCAAGAAAGTGATCTTTCAGGACTGTGAGGCTGGCCTGCTGGTGGAACTGGTATTAAAGCTCCCTCAGGTCTTCAGCCCTGGGGACTACATTTGCAAGGGGGATATTGGGAAGGAGATGTACATAATCAAGGAGGGAAAATTGGCAGTGGTGGCTGATGACGGTGTCACTCAGTATGCCCTGCTCGCTGGGAGTTGCTTTGGAGAGATCAGTATCCTTAATATTAAGGGCAGCAAAATGGGCAATACAGCCAACATCAGTCTTGGCTACTCTGATCTGTTCTGCTTGTCCAAGGATGATCTTATGGAAGCTGTGGAGTACCCTGATGCCAAGAGGGTCTTGGAGGAGAGAGGCGAGATTCTGATGAAGGAGGGCTTGTTGGATGAGAATGAGGTGGCAGCCAGCGTAGATGTGCAGGAAAAGCTAGACCAGCTGGAGACCAACATGGACACTTTGTACACTTTTGCCCGCCTGCTGGCCGAGTACACAGGAGCCCAGCAGAAGCTCAAGCAGATCACAGTTTTGGAAACCAAGATGAAGCAGAATAATGAG---TACCTGTCAGATGGTCTGAACAGCCCGGAGCCA---CCTGCTGAGAAGCCA
Connochaetes_taurinus  ATGACAGAAAAAGCCAATGGTGTGAAGAGCTCCCCAGCCAATAACCACAACCACCATGCCCCTCCTGCCATCAAGGCCAATGATGACCACAGGGCC---AGCAGCCGGCCACAGTCTGACACCTCCTCAGAGCTACAGCGACTGGCAGAGATGGATGCCCCCCAGCAGAGGAGGGGTGGCTTCAGGATTGCCCGCCTGGTGGGGGTCCTCAGAGAGTGGGCTAACAGGAACTTCGAGGAGCCTAGACCTGACTTCCTTGAGTTCCGGGGGCCTGAGCTCCACACACAGCAAGGGGACGGCAAAAAGGACGGAAAGGGCACCAAGAAGAAGTTTGAAC---TCTTTGTCTTGGACCCAGCCGGGGACTGGTACTACTGGCTTTTTCTCATTGCCTTGCCCGTCCTCTACAACTGGTGCCTATTGGTGGCCAGAGCCTGCTTCAGTGACCTGCAGAAAGGTTACGTGTGGCTGGTGCTGGATTACGTCTCAGATGTGGTCTACGACCTCTTCATCCTGACAGGTTTCTTGGAGCAGGGGCTACTGGTGAAAGACACCAAGAAGTTGGACAACTACATCCACACCATGCAGTTCAAGCTGGATGTGGCCTCCATCATCCCTACAGACCTGATCTATTTTGCTGTGGGGATCCACAACCCTGAGGTATTCAACCTGCTACACTTTGCCATGTTTGAGTTCTTTGACACTGAGACAACCAGCTACCCCAACATCTTCATCAGCAACCTGATCCTCTACATCTTGGTCATCATCCACTGGAATGCCTGCATCTACATCTCCAAGTCCATCGGCTTTGGGACCTGGGTTTACCCCAACATCACTGATCCTGAGTATGGCTACCTGTCTAGGGAGTACATCTATTGCCTTTACTGGTCTACACTGACCCTCACCACCATTGGGGAGACACCACCCCCTGTAAAGGATGAGGAGTACCTGTTTGTCATCTTTGACTTCCTGATTGGTGTCCTCATCTTTGCCACCGGAGGCTCCATGATCTCCAACATGACCGCTGAGTTCCAGGCCAAGAAACATTATATGCAGTTCAAGGTCAGCAAGGAGATGGAAGCCAAGGTCATTAGGTGGTTTGACTACCTGTGGACCAATAAGAAGAGTGTGGATGAGGAAGTCCTCAAAAACCTGCCAGCCAAGCTTAGGGCTGAGATAGCCATCCACCTGTCCACACTCAAGAAAGTGATCTTTCAGGACTGTGAGGCTGGCCTGCTGGTGGAACTGGTATTAAAGCTCCCTCAGGTCTTCAGCCCTGGGGACTACATTTGCAAGGGGGATATTGGGAAGGAGATGTACATAATCAAGGAGGGAAAATTGGCAGTGGTGGCTGATGACGGTGTCACTCAGTATGCCCTGCTCGCTGGGAGTTGCTTTGGAGAGATCAGTATCCTTAATATTAAGGGCAGTAAAATGGGCAATACAGCCAACATCAGTCTCGGCTACTCTGATCTGTTCTGCTTGTCCAAGGATGATCTTATGGAAGCTGTGGAGTACCCTGATGCCAAGAGGGTCTTGGAGGAGAGAGGCGAGATTCTGATGAAGGAGGGCTTGTTGGATGAGAATGAGGTGGCAGCCAGCGTAGATGTGCAGGAAAAGCTAGACCAGCTGGAGACCAACATGGACACCTTGTACACTTTTGCCCGCCTGCTGGCCGAGTACACAGGAGCCCAGCAGAAGCTCAAGCAGATCACAGCTTTGGAAACCAAGATGAAGCAGAATAATGAG---TACCTATCAGATGGGCTGAACAGCCCGGAGCCA---CCTGCTGAGAAGCCA
Capra_hircus  ATGACAGAAAAAGCCAATGGCATGAAGAGCTCCCCAGCCAATAATCACAACCACCATGCCCCTCCTGCCATCAAGGCCAATGATGACCACAGGGCC---AGCAGCCGGCCACAGTCTGACACCTCCTCAGAGCTACAGCGACTGGCAGAGATGGATGCCCCCCAGCAGAGGAGGGGTGGCTTCAGGATTGCACGCCTGATGGGGGTCCTCAGAGAGTGGGCTAACAGGAACTTCGAGGAGCCTAGACCTGACTTCCTTGAGTTCCGGGGGCCTGAGCTCCACACACAGCAAGGGGACGGCAAAAAGGACGGAAAGGGCACCAAGAAGAAGTTTGAAC---TCTTTGTCTTGGACCCAGCCGGGGACTGGTACTACTGGCTTTTTCTCATTGCCTTGCCCGTCCTCTACAACTGGTGCCTATTGGTGGCCAGAGCCTGCTTCAGTGACCTGCAGAAAGGTTACGTGTGGCTTGTGCTGGATTACGTCTCAGATGTGGTCTACGACCTCTTCATCCTGACAGGTTTCTTGGAGCAGGGGCTACTAGTGAAAGATACCAAGAAGTTGGACAACTACATTCACACCATGCAGTTCAAGCTGGATGTGGCCTCCATCATCCCTACAGACCTGATCTATTTTGCTGTGGGGATCCACAACCCTGAGGTGTTCAACCTGCTACACTTTGCCATGTTTGAGTTCTTTGACACTGAGACAACTAGCTACCCCAACATCTTCATCAGCAACCTGATCCTCTACATCTTGGTCATCATCCACTGGAATGCCTGCATCTACATCTCCAAGTCCATCGGCTTTGGGACCTGGGTTTACCCCAACATCACTGACCCTGAGTATGGCTACCTGTCTAGGGAGTACATCTATTGCCTTTACTGGTCTACACTGACCCTCACCACCATTGGGGAGACACCACCCCCTGTAAAGGATGAGGAGTACCTGTTTGTCATCTTTGACTTCCTGATTGGTGTCCTCATCTTTGCCACCGGAGGCTCCATGATCTCCAACATGACCGCTGAGTTCCAGGCCAAGAAACATTATATGCAGTTCAAGGTCAGCAAGGAGATGGAAGCCAAGGTCATTAGGTGGTTTGACTACTTGTGGACCAATAAGAAGAGTGTGGATGAGGAAGTCCTCAAAAACCTGCCAGCCAAGCTTAGGGCTGAGATAGCCATCCACCTGTCCACACTCAAGAAAGTGATCTTTCAGGACTGTGAGGCTGGCCTGTTGGTGGAACTGGTATTAAAGCTCCCTCAGGTCTTCAGCCCTGGGGACTACATTTGCAAGGGGGATATTGGGAAGGAGATGTACATAATCAAGGAGGGAAAATTGGCAGTGGTGGCTGATGATGGTGTCACTCAGTATGCCCTGCTCGCTGGGAGTTGCTTTGGAGAGATCAGTATCCTTAATATTAAGGGCAGCAAAATGGGCAATACAGCCAACATCAGTCTTGGCTACTCTGATCTGTTCTGCTTGTCCAAGGATGATCTTATGGAAGCTGTGGAGTACCCTGATGCCAAGAGGGTCTTGGAGGAGAGAGGCGAGATTCTGATGAAGGAGGGCTTGTTGGATGAGAATGAGGTGGCAGCCAGCGTAGATGTGCAGGAAAAGCTAGAACAGCTGGAGACCAACATGGACACCTTGTACACTTTTGCCCGCCTGCTGGCCGAGTACACGGGAGCCCAGCAGAAGCTCAAGCAGATCACAGTTTTGGAAATCAAGATGAAGCAGAATAATGAG---TACCTGTCAGATGGGCTGAACAGCCCGGAGCCA---CCTGCTGAGAAGCCA
Ovis_aries  ATGACAGAAAAAGCCAATGGCGTGAAGAACTCCCCAGCCAATAACCACAACCACCATGCCCCTCCTGCCATCAAGGCCAATGATGACCACAGGGCC---AGCAGCCGGCCACAGTCTGACACCTCCTCAGAGCTACAGCGACTGGCAGAGATGGACGCCCCCCAGCAGAGGAGGGGTGGCTTCAGGATTGCACGCCTGGTGGGGGTCCTCAGAGAGTGGGCTAACAGGAACTTCGAGGAGCCTAGACCTGACTTCCTTGAGTTCCGGGGGCCTGAGCTCCACACACAGCAAGGGGACGGCAAAAAGGACGGAAAGGGCACCAAGAAGAAGTTTGAAT---TCTTTGTATTGGACCCAGCCGGGGACTGGTACTACTGGCTTTTTCTCATTGCCTTGCCCGTCCTCTACAACTGGTGCCTATTGGTGGCCAGAGCCTGCTTCAGTGACCTGCAGAAAGGTTACGTGTGGCTTGTGCTGGATTATGTCTCAGATGTGGTCTACGACCTCTTCATCCTGACAGGTTTCTTGGAGCAGGGGCTACTGGTGAAAGATACCAAGAAGTTGGACAACTACATCCACACCATGCAGTTCAAGCTGGATGTGGCCTCCATCATCCCTACAGACCTGATCTATTTTGCTGTGGGGATCCACAACCCTGAGGTGTTCAACCTGCTACACTTTGCCATGTTTGAGTTCTTTGATACTGAGACAACTAGCTACCCCAACATCTTCATCAGCAACCTGATCCTCTACATCTTGGTCATCATCCACTGGAATGCCTGCATCTACATCTCCAAGTCCATCGGCTTTGGGACCTGGGTTTACCCCAACATCACTGACCCTGAGTATGGCTACCTGTCTAGGGAGTACATCTATTGCCTTTACTGGTCTACACTGACCCTCACCACCATTGGGGAGACACCACCCCCTGTAAAGGATGAGGAGTACCTGTTTGTCATCTTTGACTTCTTGATTGGTGTCCTCATCTTTGCCACCGGAGGCTCCATGATCTCCAACATGACCGCTGAGTTCCAGGCCAAGAAACATTATATGCAGTTCAAGGTCAGCAAGGAGATGGAAGCCAAGGTCATTAGGTGGTTTGACTACTTGTGGACCAATAAGAAGAGTGTGGATGAGGAAGTCCTCAAAAACCTGCCAGCCAAGCTTAGGGCTGAGATAGCTATCCACCTGTCCACACTCAAGAAAGTGATCTTTCAGGACTGTGAGGCTGGCCTGCTGGTGGAACTGGTATTAAAGCTCCCTCAGGTCTTCAGCCCTGGGGACTACATTTGCAAGGGGGATATTGGGAAGGAGATGTACATAATCAAGGAGGGAAAATTGGCAGTGGTGGCTGATGATGGTGTCACTCAGTATGCCCTGCTCGCTGGGAGTTGCTTTGGAGAGATCAGTATCCTTAATATTAAGGGCAGCAAAATGGGCAATACAGCCAACATCAGTCTTGGCTACTCTGATCTGTTCTGCTTGTCCAAGGATGATCTTATGGAAGCTGTGGAGTACCCTGATGCCAAGAGGGTCTTGGAGGAGAGAGGCGAGATTCTGATGAAGGAGGGCTTGTTGGATGAGAATGAGGTGGCAGCCAGCGTAGATGTGCAGGAAAAGCTAGAACAGCTGGAGACCAACATGGACACCTTGTACACTTTTGCCCGCCTGCTGGCCGAGTACACGGGAGCCCAGCAGAAGCTCAAGCAGATCACAGTTTTGGAAATCAAGATGAAGCAGAATAATGAG---TACCTGTCAGATGGGCTGAACAGCCCGGAGCCA---CCTGCTGAGAAGCCA
Cephalophus_harveyi  ATGACAGAAAAGGCCAATGGCGTGAAGAGCTCCCCAGCCAATAACCACAACCACCATGCCCCTCCTGCCATCAAGGTCAATGATGACCACAGGGCC---AGCAGCCGGCCACAGTCTGACACCTCCTCAGAGCTACAGCGACTGGCAGAGATGGATGCCCCCCAGCAGAGGAGGGGTGGCTTCAGGATTGCCCGCCTGGTGGGGGTCCTCAGAGAGTGGGCTAACAGGAACTTCGAGGAGCCTAGACCTGACTTCCTTGAGTTCCGAGGGCCTGAGCTCCACACACAGCAAGGAGACGGCAAAAAGGACGGCAAGGGCACCAAGAAGAAGTTTGAAC---TCTTTGTCTTGGACCCAGCCGGGGACTGGTACTACTGGCTTTTTCTCATTACCTTGCCCGTCCTCTACAACTGGTGCCTATTGGTGGCCAGAGCCTGCTTCAGTGACCTGCAGAAAGGTTACGTGTGGCTGGTGCTGGATTACATCTCCGATGTGGTCTACGACCTCTTCATCCTGACAGGTTTCTTGGAGCAGGGGCTACTGGTGAAAGACACCAAGAAGTTGGACAACTACATCCACACCATGCAGTTCAAGCTGGATGTGGCCTCCATCATCCCTACAGACCTGATCTATTTTGCCGTGGGGATCCACAACCCTGAGGTGTTCAACCTGCTACACTTTGCCATGTTTGAGTTCTTTGACACTGAGACAACCAGCTACCCCAACATCTTCATCAGCAACCTGATCCTCTACATCTTGGTCATCATCCACTGGAATGCCTGCATCTACATCTCCAAGTCCATCGGCTTTGGGACCTGGGTTTACCCCAACATCACTGACCCTGAGTATGGCTACCTGTCTAGGGAGTACATCTATTGCCTTTACTGGTCTACTCTGACCCTCACCACCATTGGGGAGACACCACCCCCTGTAAAGGATGAGGAGTACCTGTTTGTCATCTTTGACTTCCTGATTGGTGTCCTCATCTTTGCCACCGGAGGCTCCATGATCTCCAACATGACCGCTGAGTTCCAGGCCAAGAAACATTATATGCAGTTCAAGGTCAGCAAGGAGATGGAAGCCAAGGTCATTAGGTGGTTTGACTACTTGTGGACCAATAAGAAGAGTGTGGATGAGGAAGTCCTCAAAAACCTGCCAGCCAAGCTTAGGGCTGAGATAGCCATCCACCTGTCCACACTCAAGAAAGTGATCTTTCATGACTGTGAGGCTGGCCTGCTGGTGGAACTGGTATTAAAGCTCCCTCAGGTCTTCAGCCCTGGGGACTACATTTGCAAGGGGGATATTGGGAAGGAGATGTACATAATCAAGGAGGGAAAATTGGCAGTGGTGGCTGATGACGGTGTCACTCAGTATGCCCTGCTCGCTGGGAGTTGCTTTGGAGAGATCAGTATCCTTAATATTAAGGGCAGCAAAATGGGCAATACAGCCAACATCAGTCTTGGCTACTCTGATCTGTTCTGTTTGTCCAAGGATGATCTTATGGAAGCTGTGGAGTACCCTGATGCCAAGAGGGTCTTGGAGGAGAGAGGCGAGATTCTGATGAAGGAGGGCTTGTTGGATGAGAATGAGGTGGCAGCCAGCGTAGATGTGCAGGAAAAGCTAGAACAGCTGGAGACCAACATGGACACCTTGTACACTTTTGCCCGCCTGCTGGCTGAGTACACGGGAGCCCAGCAGAAGCTCAAGCAGATCACAGTTTTGGAAACCAAGATGAAGCAGAATAATGAG---TACCTGTCAGATGGGCTGAACAGCCCGGAGCCA---CCTGCTGAGAAGCCA
Nanger_granti  ATGACAGAAAAAGCCAATGGCGTGAAGAGCTCCCCAGCCAATAACCACAACCACCATGCCCCTCCTGCCATCAAGGCCAATGATGACCACAGGGAC---AGCAGCCGGCCACAATCTGACACCTCCTCAGAGCTACAGCGACTGGCAGAGATGGATGCCCCCCAGCAGAGGAGGGGTGGCTTCAAGATTGCCCGCCTGGTGGGGGTCCTCAGAGAGTGGGCTAACAGGAACTTCGAGGAGCCTAGACCTGACTTCCTTGAGTTCTGGGGGCCTGAGCTCCACACACAGCAAGGGGACGGCAAGAAGGACGGCAAGGGCACCAAGAAGAAGTTTGAAC---TCTTTGTCTTGGACCCAGCCGGGGACTGGTACTACTGGCTTTTTCTCATTGCCTTGCCCGTCCTCTACAACTGGTGCCTATTGGTGGCCAGAGCCTGCTTCAGTGACTTGCAGAAAGGTTACGTGTGGCTGGTGCTGGATTACGTCTCAGATGTGGTCTACGACCTCTTCATCCTGACAGGTTTCTTGGAGCAGGGGCTACTGGTGAAAGACACCAAGAAATTGGACAACTACATCCACACCATGCAGTTCAAGCTGGATATGGCCTCCATCATCCCTACAGACCTGATCTATTTTGCTGTGGGGATCCACAACCCTGAGGTGTTCAACCTGTTACACTTTGCCATGTTTGAGTTCTTTGACACTGAGACAACCAGCTACCCCAACATCTTCATCAGCAATCTGATCCTCTACATCTTGGTCATCATCCACTGGAATGCCTGCATCTACATCTCCAAGTCCATCGGCTTTGGGACCTGGGTTTACCCCAACATCACTGACCCTGAGTATGGCTACCTGTCTAGGGAGTACATCTATTGCCTTTACTGGTCTACACTGACCCTCACCACCATTGGGGAGACACCACCCCCTGTAAAGGATGAGGAGTACCTGTTTGTCATCTTTGACTTCTTGATTGGTGTCCTCATCTTTGCCACCGGAGGCTCCATGATCTCCAACATGACCGCTGAGTTCCAGGCCAAGAAACATTATATGCAGTTCAAGGTCAGCAAGGAGATGGAAGCCAAGGTCATTAGGTGGTTTGACTACTTGTGGACCAATAAGAAGAGTGTGGATGAGGAAGTCCTCAAAAACCTGCCAGCCAAGCTTAGGGCTGAGATAGCCATCCACCTGTCCACACTCAAGAAAGTGATCTTTCAGGATTGTGAGGCTGGCCTGCTGGTGGAACTGGTATTAAAGCTCCCTCAGGTCTTCAGCCCTGGGGACTACATTTGTAAGGGGGATATTGGGAAGGAGATGTACATAATCAAGGAGGGAAAATTGGCAGTGGTGGCTGATGACGGTGTCACTCAGTATGCCCTGCTCGCTGGGAGTTGCTTTGGAGAGATCAGTATCCTTAATATTAAGGGCAGCAAAATGGGCAATACAGCCAACATCAGTCTTGGCTACTCTGATCTGTTCTGCTTGTCCAAGGATGATCTTATGGAAGCTGTGGAGTACCCTGATGCTAAGAGGGTCTTGGAGGAGAGAGGCGAGATTCTGATGAAGGAGGGCTTGTTGGATGAGAATGAGGTGGCAGCCAGCGTAGATGTGCAGGAAAAGCTCGAACAGCTGGAGACCAACATGGACACCTTGTACACTTTTGCCCGCCTGCTGGCTGAGTACACGGGAGCCCAGCAGAAGCTCAAGCAGATCACTGTTTTGGAGACCAAGATGAAGCAGAATAATGAG---TACCTGTCAGATGGGCTGAACAGCCCGGAACCA---CCTGTTGAAAAGTCA
Litocranius_walleri  ATGACAGAAAAAGCCAATGGTGTGAAGAGCTCCCCAGCCAATAACCACAGCCACCATGCCCCTCCTGCCATCAAGGCCAATGATGACCACAGGGCC---AGCAGCCGGCCACAGTCTGACACCTCCTCAGAGCTACAGCGACTGGCAGAGATGGATGCCCCTCAGCAGAGGAAGGGTGGCTTCAGGATTGCCCGCCTGGTGGGGGTCCTCAGAGAGTGGGCTAACAGGAACTTCGAGGAGCCTAGACCTGACTTCCTTGAGTTCCGGGGGCCTGAGCTCCACACACAGCAAGGGGACGGCAAAAAAGACGGCAAGGGCACCAAGAAGAAGTTTGAAC---TCTTTGTCTTGGACCCAGCCGGGGACTGGTACTACTGGCTTTTTCTTATTGCCTTGCCCGTCCTCTACAACTGGTGCCTATTGGTGGCCAGAGCCTGCTTCAGTGACCTGCAGAAAGGTTACGTGTGGCTGGTGCTGGATTACGTCTCAGATGTGGTCTACGACCTCTTCATCCTGACAGGTTTCTTGGAGCAGGGGCTACTGGTGAAAGACACCAAGAAGTTGGACAACTACATCCACACCATGCAGTTCAAGCTGGATGTGGCCTCCATCATCCCTACAGACCTGATCTATTTTGCTGTGGGGATCCACAACCCTGAGGTGTTCAACCTGTTACACTTTGCCATGTTTGAGTTCTTTGACACTGAGACAACCAGCTACCCCAACATCTTCATCAGCAACCTGATCCTCTACATCTTGGTCATCATCCACTGGAATGCCTGCATCTACATCTCCAAGTCCATCGGCTTTGGGACCTGGGTTTACCCCAACATCACTGACCCTGAGTATGGCTACCTGTCTAGGGAGTACATCTATTGCCTTTACTGGTCTACACTGACCCTCACCACCATTGGAGAGACACCACCCCCTGTAAAGGATGAGGAGTACCTGTTTGTCATCTTTGACTTCTTGATTGGTGTCCTCATCTTTGCCACCGGAGGCTCCATGATCTCCAACATGACCGCTGAGTTCCAGGCCAAGAAACATTATATGCAGTTCAAGGTCAGCAAGGAGATGGAAGCCAAGGTCATTAGGTGGTTTGACTACTTGTGGACCAATAAGAAGAGTGTGGATGAGGAAGTCCTCAAAAACCTGCCAGCCAAGCTTAGGGCTGAGATAGCCATCCACCTGTCCACACTCAAGAAAGTGATCTTTCAGGACTGTGAGGCTGGCCTGCTGGTGGAACTGGTATTAAAGCTCCCTCAGGTCTTCAGCCCTGGGGACTACATTTGCAAGGGGGATATTGGGAAGGAGATGTACATAATCAAGGAGGGAAAATTGGCAGTGGTGGCTGATGACGGTGTCACTCAGTATGCCCTGCTCGCTGGGAGTTGCTTTGGAGAGATCAGTATCCTTAATATTAAGGGCAGCAAAATGGGCAATACAGCCAACATCAGTCTTGGCTACTCTGATCTGTTCTGCTTGTCCAAGGATGATCTTATGGAAGCTGTGGAGTACCCTGATGCTAAGAGGGTCTTGGAGGAGAGAGGCGAGATTCTGATGAAGGAGGGCTTGTTGGATGAGAATGAGGTGGCAGCCAGCGTAGATGTGCAGGAAAAGCTAGAACAGCTGGAGACCAACATGGACACCCTGTACACTTTTGCCCGCCTGCTGGCTGAGTACACGGGAGCCCAGCAGAAGCTCAAGCAGATCACAGTTTTGGAAACCAAGATGAAGCAGAATAATGAG---TACCTGTCAGATGGGCTGAACAGCCCGGAACCA---CCTGTTGAAAAGTCA
Oreotragus_oreotragus  ATGACAGAAAAAGCCAATGGCGTGAAGAGCTCCCCAGCCAATAACCACAACCACCATGCCCCTCCTGCCATCAAGGCCAATGATGACCACAGGGTC---AGCAGCCGGCCACAGTCTGACACCTCCTCAGAGCTACAGCGACTGGCAGAGATGGACACCCCCCAGCAGAGGAGGGGTGGCTTCAGGATTGCCCGCCTGGTGGGGGTCCTCAGAGAGTGGGCTAACAGGAACTTCGAGGAGCCTAGACCTGACTTCCTTGAGTTCCGGGGGCCTGAGCTCCACACACAGCAAGGGGACGGCAAAAAGGACGGCAAGGGCACCAAGAAGAAGTTTGAAC---TCTTTGTCTTGGACCCAGCTGGGGACTGGTACTACTGGCTTTTTCTCATTGCCTTGCCCGTCCTCTACAACTGGTGCCTATTGGTGGCCAGAGCCTGCTTCAGTGACCTGCAGAAAGGTTACGTGTGGCTGGTGCTGGATTACGTCTCAGATGTGGTCTACGACCTCTTCATCCTGACAGGTTTCTTGGAGCAGGGGCTACTGGTGAAAGACACCAAGAAGTTGGACAACTACATCCACACCATGCAGTTCAAGCTGGATGTGGCCTCCATCATCCCTACAGACCTGATCTATTTTGCTGTGGGGATCCACAACCCTGAGGTGTTCAACCTGCTACACTTTGCCATGTTTGAGTTCTTTGACACTGAGACAACCAGCTACCCCAACATCTTCATCAGCAACCTGATCCTCTACATCTTGGTCATCATCCACTGGAATGCCTGCATCTACATCTCCAAGTCCATCGGCTTTGGGACCTGGGTTTACCCCAACATCACTGACCCTGAGTATGGCTACCTGTCTAGGGAGTACATCTATTGCCTTTACTGGTCTACACTGACCCTCACCACCATTGGGGAGACACCACCCCCTGTAAAGGATGAGGAGTACCTGTTTGTCATCTTTGACTTCCTGATTGGTGTCCTCATCTTTGCCACCGGAGGCTCCATGATCTCCAACATGACCGCTGAGTTCCAGGCCAAGAAACATTATATGCAGTTCAAGGTCAGCAAGGAGATGGAAGCCAAGGTCATTAGGTGGTTTGACTACTTGTGGACCAATAAGAAGAGTGTGGATGAGGAAGTCCTCAAAAACCTTCCAGCCAAGCTTAGGGCTGAGATAGCCATCCACCTGTCCACACTCAAGAAAGTGATCTTTCAGGACTGTGAGGCTGGCCTGCTGGTGGAACTGGTATTAAAGCTCCCTCAGGTCTTCAGCCCTGGGGACTACATTTGCAAGGGGGATATTGGGAAGGAGATGTACATAATCAAGGAGGGAAAATTGGCAGTGGTGGCTGATGACGGCGTCACTCAGTATGCCCTGCTCGCTGGGAGTTGCTTTGGAGAGATCAGTATCCTTAATATTAAGGGCAGCAAGATGGGCAATACAGCCAACATCAGCCTTGGCTACTCTGATCTGTTCTGCTTGTCCAAGGATGATCTTATGGAAGCTGTGGAGTACCCTGATGCCAAGAGGGTCTTGGAGGAGAGAGGTGAGATTCTGATGAAGGAGGGCTTGTTGGATGAGAATGAGGTGGCAGCCAGCGTAGATGTGCAGGAAAAGCTAGAACAGCTGGAGACCAACATGGACACCTTGTACACTTTTGCCCGCCTGCTGGCTGAGTACACAGGAGCCCAGCAGAAGCTCAAGCAGATCACAGTTTTGGAAACCAAGATGAAACAGAATAATGAG---TACCTGTCAGATGGGCTGAACAGCCCGGAACCA---CCTGCTGAGAAGCCA
Bubalus_bubalis  ATGACAGAAAAAGCCAATGGCATGACGAGCTCCCCAGCCAATAACCACAACCACCATGCCCCTCCTGCCATCAAGGCCAATGATGACCACAGGGCC---AGCAGCCGGCCACAGTCTGACACCTCCTCAGAGCTACAGCGACTGGCAGAGATGGATGCCCCCCAGCCGAGGAGGGGTGGCTTCAGGATTGCCCGCCTGGTGGGGGTCCTCAGAGAGTGGGCTAACAGGAACTTCGAGGAGCCTAGACCTGACTTCCTTGAGTTCCGGGGGCCCGAGCTCCACACACAACAAGGAGACGGCAAAAAGGACGGCAAGGGCACCAAGAAGAAGTTTGAAC---TCTTTGTCTTGGACCCAGCAGGGGACTGGTACTACTGGCTTTTTCTCATTGCCTTGCCCGTCCTCTACAACTGGTGCCTATTGGTGGCCAGAGCCTGCTTCAGTGACCTGCAGAAAGGCTACGTGTGGCTGGTGCTGGATTACGTCTCAGATGTGGTCTACGACCTCTTCATCCTGACAGGTTTCTTAGAGCAGGGGCTACTGGTGAAAGACACCAAGAAGTTGGACAACTACATCCACACCATGCAGTTCAAGCTGGATGTGGCCTCCATCATCCCTACAGACCTGATCTATTTTGCTGTGGGGATCCACAACCCTGAGGTGTTTAACCTGCTACACTTTGCCATGTTTGAGTTCTTTGACACTGAGACAACCAGCTACCCCAACATCTTCATCAGCAACCTGATCCTCTACATCTTGGTCATCATCCACTGGAATGCCTGCATCTACATCTCCAAGTCCATCGGCTTTGGGACCTGGGTTTACCCCAACATCACTGACCCTGAGTATGGCTACCTGTCTAGGGAGTACATCTATTGCCTTTACTGGTCTACACTGACCCTCACCACCATTGGGGAAACACCACCCCCTGTAAAGGATGAGGAGTACCTGTTTGTCATCTTTGACTTCCTGATTGGTGTCCTCATCTTTGCCACCGGAGGCTCCATGATCTCCAACATGACCGCTGAGTTCCAGGCCAAGAAACATTATATGCAGTTCAAGGTCAGCAAGGAGATGGAAGCCAAGGTCATTAGGTGGTTTGACTACTTGTGGACCAATAAGAAGAGTGTAGATGAGGAAGTCCTCAAAAACCTGCCAGCCAAGCTCAGGGCTGAGATAGCCATTCACCTGTCCACACTCAAGAAAGTGATTTTTCAGGACTGTGAGGCTGGCCTGCTGGTGGAACTGGTATTAAAGCTCCCTCAGGTCTTTAGCCCTGGGGACTACATTTGCAAGGGGGATATTGGGAAGGAGATGTACATAATCAAGGAGGGAAAATTGGCAGTGGTGGCTGATGACGGTGTCACTCAGTATGCCCTGCTCGCTGGGAGTTGCTTTGGAGAGATCAGTATCCTTAATATTAAGGGCAGCAAAATGGGGAATACAGCCAACATCAGTCTTGGCTACTCTGATCTGTTCTGCTTGTCCAAGGATGATCTTATGGAAGCTGTGGAGTACCCTGATGCCAAGAGGGTCTTGGAGGAGAGAGGCGAGATTCTGATGAAGGAGGGCTTGTTGGATGAGAATGAGGTGGCAGCCAGCGTAGATGTGCAGGAAAAGCTAGAACAGCTGGAGACCAACATGGACACCTTGTACACTTTTGCCCGCCTGCTGGCCGAGTACACGGGAGCCCAGCAGAAGCTCAAGCAGATCACAGTTTTGGAAATCAAGATGAAGCAGAATAATGAG---TACCTGTCAGATGGGATGAACAGCCCGGAGCCA---CCTGCCGAGAAGCCA
Bos_taurus  ATGACAGAAAAAGCCAATGGCGTGAAGAGCTCCCCAGCCAATAACCACAACCACCATGCCCCTCCTGCCATCAAGGCCAGTGATGACCACAGGGCC---AGCAGCCGGCCACAGTCTGACACCTCCTCAGAGCTACAGCGACTGGCAGAGATGGATGCCCCCCAGCAGAGGAGGGGTGGCTTCAGGATTGCCCGCCTGGTGGGGGTCCTCAGAGAGTGGGCTTACAGGAACTTCGAGGAGCCTAGACCTGACTTCCTTGAGTTCCGGGGGCCTGAGCTCCACACACAACAAGGAGACGGCAAAAAGGACGGCAAGGGCACCAAGAAGAAGTTTGAAC---TCTTTGTCTTGGACCCAGCCGGGGACTGGTACTACTGGCTTTTTCTCATTGCCTTGCCCGTCCTCTACAACTGGTGCCTATTGGTGGCCAGAGCCTGCTTCAGTGACCTGCAGAAAGGCTACGTGTGGCTGGTGCTGGATTACGTCTCAGATGTGGTCTACGACCTCTTCATCCTGACAGGTTTCTTGGAGCAGGGGCTACTGGTGAAAGACACCAAGAAGTTGGACAACTACATCCACACCATGCAGTTTAAGCTGGATGTGGCCTCCATCATCCCTACAGACCTGATCTATTTTGCTGTGGGGATCCATAACCCTGAGGTGTTCAACCTGCTACACTTTGCCATGTTTGAGTTCTTTGACACTGAGACAACCAGCTACCCCAACATCTTCATAAGCAACCTGATCCTCTACATCTTGATCATCATTCACTGGAATGCCTGCATCTACATCTCCAAGTCCATCGGCTTTGGGACCTGGGTTTACCCCAACATCACTGACCCTGAGTATGGCTACCTGTCTAGGGAGTACATCTATTGCCTTTACTGGTCTACACTGACCCTCACCACCATTGGGGAGACACCACCCCCTGTAAAGGATGAGGAGTACCTGTTTGTCATCTTTGACTTCCTGATTGGTGTCCTCATCTTTGCCACCGGAGGCTCCATGATCTCCAACATGACCGCTGAGTTCCAGGCCAAGAAACATTATATGCAGTTCAAGGTCAGCAAGGAGATGGAAGCCAAGGTCATTAGGTGGTTTGACTACTTGTGGACCAATAAGAAGAGTGTAGATGAGGAAGTCCTCAAAAACCTGCCAGCAAAGCTCAGGGCTGAGATAGCCATCCACCTGTCCACACTCAAGAAAGTGATCTTTCAGGACTGTGAGGCTGGCCTGCTGGTGGAACTGGTATTAAAGCTCCCTCAGGTCTTTAGCCCTGGGGACTACATTTGCAAGGGGGATATTGGGAAGGAGATGTACATAATCAAGGAGGGAAAATTGGCAGTGGTGGCTGATGACGGTGTCACTCAGTATGCCCTGCTCGCTGGGAGTTGCTTTGGAGAGATCAGTATCCTTAATATTAAGGGCAGCAAAATGGGCAATACAGCCAACATCAGTCTTGGCTACTCTGATCTGTTCTGCTTGTCCAAGGATGATCTTATGGAAGCTGTGGAGTACCCTGATGCCAAGAGGGTCTTGGAGGAGAGAGGCGAGATTCTGATGAAGGAGGGCTTGTTGGATGAGAATGAGGTGGCAGCCAGCGTAGATGTGCAGGAAAAGCTAGAACAGCTGGAGACCAACATGGACACCTTGTACACTTTTGCCCGCCTGCTGGCCGAGTACACGGGAGCCCAGCAGAAGCTCAAGCAGATCACAGTTTTGGAAACGAAGATGAAGCAGAATAATGAG---TCCCTGTCAGATGGGATGAACAGCCCAGAGCCA---CCTGCCGAGAAGCCA
Neotragus_pygmaeus  ATGACAGAAAAAGCCAATGGCGTGAAGAGCTCCCCAGCCAATAACCACAACCACCATGCCCCTCCCGCCATCAAGGCCAATGATGACCACAGGGCC---AGCAGCCGGCCACAGTCTGACACCTCCTCAGAGCTACAGCGACTGGCAGAGATGGATGCCCCCCAGCAGAGGAGGGGTGGCTTCAGGATTGCCCGCCTGGTGGGGGTCCTCAGAGAGTGGGCTAACAGGAACTTCGAGGAGCCTAGACCTGACTTCCTTGAGTTCCGGGGGCCTGAGCTCCACACACAGCAAGGGGACGGCAAAAAGGACGGCAAGGGCACCAAGAAGAAGTTTGAAC---TCTTTGTCTTGGACCCAGCCGGGGACTGGTACTACTGGCTTTTCCTCATTGCCTTGCCTGTCCTCTACAACTGGTGCCTGCTGGTGGCCAGAGCCTGCTTCAGTGACTTGCAGAAAGGTTACGTGTGGCTGGTGCTGGATTACGTCTCAGATGTGGTCTACGACCTCTTCATCCTGACAGGTTTCTTGGAGCAGGGGCTACTGGTGAAAGACACCAAGAAGTTGGACAACTACATCCACACCATGCAGTTCAAGCTGGATGTGGCCTCCATCATCCCTACAGACCTGATCTATTTTGCTGTGGGGATCCACAACCCTGAGGTGTTCAACCTGCTACACTTTGCCATGTTTGAGTTCTTTGACACTGAGACAACCAGCTACCCCAACATCTTCATCAGCAACCTGATCCTCTACATCTTGGTCATCATCCATTGGAATGCCTGCATCTACATCTCCAAGTCCATCGGCTTTGGGACCTGGGTTTACCCCAACATCACTGACCCTGAGTATGGCTACCTGTCTAGGGAGTACATCTATTGCCTTTACTGGTCTACTCTGACCCTCACCACCATTGGGGAGACACCACCCCCTGTAAAGGATGAGGAGTACCTGTTTGTCATCTTTGACTTCCTGATTGGTGTCCTCATCTTTGCCACCGGAGGCTCCATGATCTCCAACATGACCGCTGAGTTCCAGGCCAAGAAACATTATATGCAGTTCAAGGTCAGCAAGGAGATGGAAGCCAAGGTCATTAGGTGGTTTGACTACTTGTGGACCAATAAGAAGAGTGTGGATGAGGAAGTCCTCAAAAACCTACCAGCCAAGCTTAGGGCTGAGATAGCCATCCACCTGTCCACACTCAAGAAAGTGATCTTTCAGGACTGTGAGGCTGGCCTGCTGGTGGAACTGGTGTTAAAGCTCCCTCAGGTCTTCAGCCCTGGCGACTACATTTGCAAGGGGGATATTGGGAAGGAGATGTACATAATCAAGGAGGGAAAATTGGCAGTGGTGGCTGATGACGGTGTCACTCAGTATGCCCTGCTCGCTGGGAGTTGCTTTGGAGAGATCAGTATCCTTAATATTAAGGGCAGCAAAATGGGCAATACAGCCAACATCAGTCTTGGCTACTCTGATCTGTTCTGCTTGTCCAAGGATGATCTTATGGAAGCTGTGGAGTACCCTGATGCCAAGAGGGTCTTGGAGGAGAGAGGCGAGATTCTGATGAAGGAGGGCTTGTTGGATGAGAATGAGGTGGCAGCCAGCGTAGATGTGCAGGAAAAGCTAGAACAGCTGGAGACCAGCATGGACACCTTGTACACTTTTGCCCGCCTGCTGGCTGAGTACACGGGAGCCCAGCAGAAGCTCAAGCAGATCACAGTTTTGGAAACCAAGATGAAGCAGAATAATGAG---TACCTGTCAGATGGGCTGAACAGCCCGGAACCA---CCTGCTGAGAAGCCA
Aepyceros_melampus  ATGACAGAAAAAGCCAATGGCGTGAAGAGCTCCCCAGCCAATAACCACAACCACCATGCCCCTCCTGCCATCAAGGCCAATGATGACCACAGGGCC---AGCAGCCGGCCACAGTCTGACACCTCCTCAGAGCTACAGCGACTGGCAGAGATGGATGCCCCGCAGCAGAGGAGGCATGGCTTCAGGATTGCCCGCCTGGTGGGGGTCCTCAGAGAGTGGGCTAACAGGAACTTCGAGGAGCCTAGACCTGACTTCCTTGAGTTCCGGGGGCCTGAGCTCCACACACAGCAAGGGGACGGCAAAAAGGACGGCAAGGGCACCAAGAAGAAGTTTGAAC---TCTTTGTCTTGGACCCAGCCGGGGACTGGTACTACTGGCTTTTTCTCATTGCCTTGCCCGTCCTCTACAACTGGTGCCTATTGGTGGCCAGAGCCTGCTTCAGTGACCTGCAGAAAGGTTACGTGTGGCTGGTGCTGGATTACGTCTCAGATGGGGTCTACGACCTCTTCATCCTGACAGGTTTCTTGGAGCAAGGGCTACTGGTGAAAGACACCAAGAAGTTGGACAACTATATCCACACCATGCAGTTCAAGCTGGATGTGGCCTCCATCATCCCTACAGACCTGATCTATTTTGCTGTGGGGATCCACAACCCTGAGGTGTTCAACCTGCTACACTTTGCCATGTTTGAGTTCTTTGACACTGAGACAACCAGCTACCCCAACATCTTCATCAGCAACCTGATCCTCTACATCTTGGTCATCATCCACTGGAATGCCTGCATCTACATCTCCAAGTCCATCGGCTTTGGGACCTGGGTTTACCCCAACATCACTGACCCCGAGTATGGCTACCTGTCTAGGGAGTACATCTATTGCCTTTACTGGTCTACACTGACCCTCACCACCATTGGGGAGACACCACCTCCTGTAAAGGATGAGGAGTATCTGTTTGTCATCTTTGACTTCCTGATTGGTGTCCTCATCTTTGCCACCGGAGGCTCCATGATCTCCAACATGACCGCTGAGTTCCAGGCCAAGAAACATTATATGCAGTTCAAGGTCAGCAAGGAGATGGAAGCCAAGGTCATTAGGTGGTTTGACTACTTGTGGACCAATAAGAAGAGTGTGGATGAGGAAGTCCTCAAAAACCTGCCAGCCAAGCTTAGGGCTGAGATAGCCATCCACCTGTCCACACTCAAGAAAGTGATCTTTCAGGACTGTGAGGCTGGCCTGCTGGTGGAACTGGTATTAAAGCTCCCTCAGGTCTTCAGCCCTGGGGACTACATTTGCAAGGGGGATATTGGGAAGGAGATGTACATAATCAAGGAGGGAAAACTGGCAGTAGTGGCTGATGATGGTGTCACTCAGTATGCCCTGCTCGCTGGGAGTTGCTTTGGAGAAATCAGTATCCTTAATATTAAGGGCAGCAAGATGGGCAATACAGCCAACATCAGTCTTGGCTACTCTGATCTGTTCTGCTTGTCGAAGGATGATCTTATGGAAGCTGTGGAGTACCCTGATGCCAAGAGGGTCTTGGAGGAGAGAGGCGAGATTCTGATGAAGGAGGGCTTGTTGGATGAGAATGAGGTGGCAGCCAGCGTAGATGTGCAGGAAAAGCTAGAACAGCTGGAGACCAACATGGACACCTTGTACACTTTTGCCCGCCTGCTGGCCGAGTACACAGGAGCCCAGCAGAAGCTCAAGCAGATCACAGTTTTGGAAACCAAGATGAAGCAGAATAATGAG---TACCTGTCAGATGGGCTGAACAGCCCGGAGCCA---CCTGCTGAGAAGGCA
Tragelaphus_eurycerus  ATGACAGAAAAAGCCAATGGTGTGAAGAGCTCCCCAGCCAATAACCACAACCACCATGCCCCTCCTGCCATCAAGGCCAATGATGACCACAGGGCC---AGCAGCCGGCCACAGTCTGACACCTCCTCAGAGCTACAGCGACTGGCAGAGATGGATGCCCCCCAGCAGAGGAGGGGTGGCTTCAGGATTGCCCGCCTGGTGGGGGTCCTCAGAGAGTGGGCTAACAGGAACTTCGAGGAGCCTAGACCTGACTTCCTTGAGTTCCGGGGGCCCGAGCTCCACACACAGCAAGGAGATGGCAAAAAGGACGGCAAGGGCACCAAGAAGAAGTTTGAAC---TCTTTGTCTTGGACCCAGCTGGGGACTGGTACTACTGGCTTTTTCTCATTGCCTTGCCCGTCCTCTACAACTGGTGCCTATTGGTGGCCAGAGCCTGCTTCAGTGACCTGCAGAAAGGCTACGTGTGGCTGGTGCTGGATTACGTCTCAGATGTGGTCTACGACCTCTTCATCCTGACAGGTTTCTTGGAGCAGGGGCTACTGGTGAAAGACACCAAGAAGTTGGACAACTACATCCACACCATGCAGTTCAAGCTGGATGTGGCCTCCATCATCCCTACAGACCTGATCTATTTTGCTGTGGGGATCCACAACCCTGAGGTGTTCAACCTGCTACACTTTGCCATGTTTGAGTTCTTTGACACTGAGACAACCAGCTACCCCAACATCTTCATCAGCAACCTGATCCTCTACATCCTGGTCATCATCCACTGGAATGCCTGCATCTACATCTCCAAGTCTATCGGCTTTGGGACCTGGGTTTACCCCAACATCACTGACCCTGAGTATGGCTACCTGTCTAGGGAGTACATCTATTGCCTTTATTGGTCTACACTGACCCTCACCACCATTGGAGAGACACCACCCCCTGTAAGGGATGAGGAGTACCTGTTTGTCATCTTTGACTTCCTGATTGGTGTCCTCATCTTTGCCACCGGAGGCTCCATGATCTCCAACATGACAGCTGAGTTCCAGGCCAAGAAACATTATATGCAGTTCAAGGTCAGCAAGGAGATGGAAGCCAAGGTCATTAGGTGGTTTGATTACTTGTGGACCAATAAGAAGAGTGTGGATGAGGAAGTCCTCAAAAACCTGCCAGCCAAGCTCAGGGCTGAGATAGCCATCCACCTGTCCACACTCAAGAAAGTGATCTTTCAGGACTGTGAGGCTGGCCTGCTGGTGGAACTGGTATTAAAGCTCCCTCAGGTCTTTAGCCCTGGGGACTACATTTGCAAGGGGGATATTGGGAAGGAGATGTACATAATCAAGGAGGGAAAATTGGCAGTGGTGGCTGATGACGGTGTCACTCAGTATGCCCTGCTCGCTGGGAGTTGCTTTGGAGAAATCAGTATCCTTAATATTAAGGGCAGCAAAATGGGCAATACAGCCAACATCAGTCTTGGCTACTCTGATCTGTTCTGCTTGTCCAAGGATGATCTTATGGAAGCTGTGGAGTACCCTGATGCCAAGAGGGTCTTGGAAGAGAGAGGCGAGATTCTGATGAAGGAGGGCTTGTTGGATGAGAATGAGGTGGCAGCCAGCGTAGATGTGCAGGAAAAGCTAGAACAGCTGGAGACCAACATGGACACCTTGTACACTTTTGCCCGCCTGCTGGCCGAGTACACGGGAGCCCAGCAGAAGCTCAAGCAGATCACAGTTTTGGAAACCAAGATGAAGCAGAATAATGAG---TACCTGTCAGATGGGATGAACAGCCCGGAGCCA---CCTGCCGAGAAGCCA
Moschus_moschiferus  ATGACAGAAAAAGCCAATGGTGTGAAGAGCTCCCCAGCCAATAACCACAACCACCATGCCCCTCCTGCCATCAAGGCCAATGATGACCACAGGGCC---AGCAGCCGGCCACAGTCTGACACCTCCTCAGAACTACAGCGACTGGCAGAGATGGATGCCCCCCAGCAGAGGAGGGGTGGCTTCAGGATTGCCCGCCTGGTGGGGGTCCTCAGAGAGTGGGCTAACAGGAACTTCGAGGAGCCTAGACCTGACTTCCTTGAGTTCCGGGGGCCTGAGCTCCACACACAGCAAGGGGACGGCAAAAAGGACGGCGAGGGCACCAAGAAGAAGTTTGAAC---TCTTTGTCTTGGACCCAGCCGGGGACTGGTACTACTGGCTTTTTCTCATTGCCTTGCCCGTCCTCTACAACTGGTGCCTACTGGTGGCCAGAGCCTGCTTCAGTGACCTGCAGAAAGGTTACGTGTGGCTGGTGCTGGATTATGTCTCAGATGTGGTCTACGACCTCTTCATCCTGACAGGTTTCTTGGAGCAGGGGCTACTGGTGAAAGACACCAAGAAGTTGGACAACTACATCCACACCATGCAGTTCAAGCTGGATGTGGCCTCCATCATCCCTACAGACCTGATCTATTTTGCTGTGGGGATCCACAACCCTGAGGTGTTCAACCTGCTACACTTTGCCATGTTTGAGTTCTTTGACACTGAGACAACCAGCTACCCCAATATCTTCATCAGCAACCTGGTCCTCTACATCTTGGTCATCATCCACTGGAATGCCTGCATCTACATCTCTAAGTCCATTGGCTTTGGGACCTGGGTTTACCCCAACATCACTGATCCTGAGTATGGCTACCTGTCTAGGGAGTACATCTATTGCCTTTACTGGTCTACACTGACCCTCACCACCATTGGGGAGACACCACCCCCTGTAAAGGATGAGGAGTACCTGTTTGTCATCTTTGACTTCCTGATTGGTGTCCTCATCTTTGCCACCGGAGGCTCCATGATCTCCAACATGACCGCTGAGTTCCAGGCCAAGAAACATTATATGCAGTTCAAGGTCAGCAAGGAGATGGAAGCCAAGGTCATTAGGTGGTTTGACTACTTGTGGACCAATAAGAAGAGTGTGGATGAGGAAGTCCTGAAAAACCTGCCAGCCAAGCTTAGGGCTGAGATAGCCATCCACCTGTCCACACTCAAGAAAGTGATCTTTCAGGACTGTGAGGCTGGCCTCCTGGTGGAACTGGTATTAAAGCTCCCTCAGGTCTTCAGCCCTGGGGACTACATTTGCAAGGGGGATATTGGGAAGGAGATGTACATAATCAAGGAGGGAAAATTGGCAGTGGTGGCTGATGACGGTGTCACTCAGTATGCCCTGCTCGCTGGGAGTTGCTTTGGGGAGATCAGTATCCTTAATATTAAGGGCAGCAAAATGGGCAATACAGCCAACATCAGTCTTGGCTACTCTGATCTGTTCTGCTTGTCCAAGGATGATCTTATGGAAGCTGTGGAGTACCCTGATGCCAAGAGGGTCTTAGAGGAGAGAGGCGAGATTCTGATGAAGGAGGGCTTGTTGGATGAGAATGAGGTGGCAGCCAGCGTAGATGTGCAGGAAAAGCTAGAACAGCTGGAGACCAACATGGACACCTTGTACACTTTTGCCCGCCTGCTGGCCGAGTACACGGGAGCCCAGCAGAAGCTCAAGCAGATCACAGTTTTGGAAACCAAGATGAAGCAGAATAATGAG---TACCTGTCAGATGGGACGAACAGCCCGGAGCCA---CCTGCCGAGAAGCTG
Giraffa_camelopardalis  ATGACAGAAAAAGCCAATGGCGTGAAGAGCTCCCCAGCCAATAACCACAACCACCATGCCCCCCCTACCATCAAGGCCAATGATGACCACAGGGCC---AGTAGCCGGCCACAGTCTGATACCTCCTCAGAGCTACAGCGACTGGCAGAGATGGACGCCCCCCCGCAGAGGAGGGGTGGCTTCAGGATTGCCCGTCTGGTGGGAGTCCTCAGAGAGTGGGCTAACAGGAACTTCGAGGAGCCTAGACCTGACTTCCTTGAGTTCCGGGGGCCTGAGCTCCACACACAGCAAGGGGACGGCAAAAAGGACGGCAAGGGCACCAAGAAGAAGTTTGAAT---TCTTTGTCTTGGACCCAGCCGGGGACTGGTACTACTGGCTGTTTCTCATTGCCTTGCCCGTCCTCTACAACTGGTGCATACTGGTGGCCAGAGCCTGCTTCAGTGACCTGCAGAAAGGTTACGTGTGGCTGGTGCTGGATTACATCTCAGATGTGGTCTACGACCTCTTCATCTTGACAGGTTTCTTGGAGCAGGGGCTACTGGTGACAGACACCAAGAAGTTGGACAAGTACATGCACACCATGCAGTTCAAGCTGGATGTGGCCTCTGTCATCCCTACGGACCTGGTCTATTTTGCTGTGGGGATCCACAACCCTGAGGTGTTCAACCTGTTACACTTTGCCATGTTTGAGTTCTTTGACACTGAGACAACCAGCTACCCCAACATCTTCATCAGCAACCTGGTCCTCTATATCTTGGTCATCATCCACTGGAATGCCTGCATCTACATCTCCAAGTCCATCGGTTTTGGGACCTGGGTTTACCCCAACATCACTGACCCTGAGTATGGCTACCTGTCTAGGGAGTACATCTATTGCCTTTACTGGTCTACACTGACCCTCACCACCGTTGGGGAGACACCACCCCCTGTAAAGGACGAGGAGTACCTGTTTGTCATCTTTGACTTCCTGATTGGTGTCCTCATCTTTGCCACCGGAGGCTCCATGATCTCCAACATGACCGCTGAGTTCCAGGCCAAGAAACATTATATGCAGTTCAAGGTCAGCAAGGAAATGGAAGCCAAGGTCATTAGGTGGTTTGACTACTTGTGGACCAATAAGAAGAGTGTGGATGAGGAAGTCCTCAAAAACCTGCCAGCCAAGCTTAGGGCTGAGATAGCCATCCACCTGTCCACACTCAAGAAAGTGATCTTTCAGGACTGTGAGGCTGGCCTGCTGGTGGAACTGGTATTAAAGCTCCCTCAGGTCTTCAGCCCTGGGGACTACATTTGCAAGGGGGATATTGGGAAGGAGATGTACATAATCAAGGAGGGAAAATTGGCAGTGGTGGCTGATGATGGTGTCACTCAGTATGCCCTGCTCGCTGGGAGTTGCTTTGGAGAGATCAGTATCCTTAATATTAAGGGCAGCAAAATGGGCAATACAGCCAACATCAGTCTTGGCTACTCTGATCTCTTCTGCTTGTCCAAGGATGATCTTATGGAAGCTGTGGAGTACCCTGATGCCAAGAGGGTCTTGGAGGAGAGAGGCGAGATTCTGATGAAGGAGGGCTTGTTGGATGAGAATGAGGTGGCAGCCAGCGTAGATGTGCAGGAGAAGCTAGAACAGCTGGAGACCAACATGGACACCTTGTACACTTTTGCCCGCCTGCTGGCCGAGTACACAGGAGCCCAGCAGAAGCTCAAGCAGATCACAGTTTTGGAAACCAAGATGAAACAGAATAATGAG---TACCTGTCAGATGGGATGAACAGCCCAGAGCCA---CCTGCCGAGAAGCCA
Okapia_johnstoni  ATGACAGAAAAAGCCAATGGCGTGAAGAGCTCCCCAGCCAATAACCACAACCACCATGCCCCTCCTACCATCAAGGCCAATGATGACCACAGGGCC---AGTAGCCGGCCACAGTCTGATACCTCCTCAGAGCTACAGCGACTGGCAGAGATGGACGCCCCCGCGCAGAGGAGGGGTGGCTTCAGGATTGCCCGTCTGGTGGGGGTCCTCAGAGAGTGGGCTAACAGGAACTTCGAGGAGCCTAGACCTGACTTCCTTGAGTTCCGGGGGCCTGAGCTCCACACACAGCAAGGGGACGGCAAAAAGGACGGCAAGGGCACCAAGAAGAAGTTTGAAC---TCTTTGTCTTGGACCCAGCCGGGGACTGGTACTACTGGCTGTTTCTCATTGCCTTGCCCGTCCTCTACAACTGGTGCATACTGGTGGCCAGAGCCTGCTTCAGTGACCTGCAGAAAGGTTACGTGTGGCTGGTGCTGGATTACGTCTCAGATGTGGTCTACGACCTCTTCATCTTGACAGGTTTCTTGGAGCAGGGGCTACTGGTGAAAGACACCAAGAAGTTGGACAACTACATCCACACCATGCAGTTCAAGCTGGATGTGGCCTCTATCATCCCTACAGACCTGATCTATTTTGCTGTGGGGATCCACAACCCTGAGGTGTTCAACCTGTTACACTTTGCCATGTTTGAGTTCTTTGACACTGAGACAACCAGCTACCCCAACATCTTCATCAGCAACCTGGTCCTCTACATCTTGGTCATCATCCACTGGAATGCCTGCATCTACATCTCCAAGTCCATCGGTTTTGGGACCTGGGTTTACCCCAACATCACTGACCCCGAGTATGGCTACCTCTCTAGGGAGTATATCTATTGCCTTTACTGGTCTACACTGACCCTCACCACCATTGGGGAGACACCACCCCCTGTAAAGGACGAGGAGTACCTGTTTGTCATCTTTGACTTCCTGATTGGTGTCCTCATCTTTGCCACCGGAGGCTCCATGATCTCCAACATGACCGCTGAGTTCCAGGCCAAGAAACATTATATGCAGTTCAAGGTCAGCAAGGAGATGGAAGCCAAGGTCATTAGGTGGTTTGACTATTTGTGGACCAATAAGAAGAGTGTGGATGAGGAAGTCCTCAAAAACCTGCCAGCCAAGCTTAGGGCTGAGATAGCCATCCACCTGTCCACACTCAAGAAAGTGATCTTTCAGGACTGTGAGGCTGGCCTGCTGGTGGAACTGGTATTAAAGCTCCCTCAGGTCTTCAGCCCTGGGGACTACATTTGCAAGGGGGATATTGGGAAGGAGATGTACATAATCAAGGAGGGAAAATTGGCAGTAGTGGCTGATGATGGTGTCACTCAGTATGCCCTGCTCGCTGGGAGTTGCTTTGGAGAGATCAGTATCCTTAATATTAAGGGCAGCAAAATGGGCAATACAGCCAACATCAGTCTTGGCTACTCTGATCTCTTCTGCTTGTCCAAGGATGATCTTATGGAAGCTGTGGAGTACCCTGATGCCAAGAGGGTCTTGGAGGAGAGAGGCGAGATTCTGATGAAGGAGGGCTTGTTGGATGAGAATGAGGTGGCAGCCAGCGTAGATGTGCAGGAGAAGCTAGAACAGCTGGAGACCAACATGGACACCTTGTACACTTTTGCCCGCCTGCTGGCCGAGTACACGGGAGCCCAGCAGAAGCTCAAGCAGATCACAGTTTTGGAAACCAAGATGAAACAGAATAATGAG---TACCTGTCAGATGGGATGAACAGCCCAGAGCCA---CCTGCCGAGAAGCCA
Antilocapra_americana  ATGACAGAAAAAGCCAATGGCGTGAAGAGCTCCCCAGCCAATAACCACAACCACCATGCCCCTCCTGCCATCAAAGCCAATGATGACCACAGGGCC---AGCAGCCGGCCACAGTCTGACACCTCCTCAGAGCTACAGCAACTGGCAGAGATGGATGCCCCCCAGCAGAGGAGGGGTGGCTTCAGGATTGCCCGCCTGGTGGGGGTCCTCAGAGAGTGGGCAAACAGGAACTTCGAGGAGCCTAGACCTGACTTCCTTGAGTTCCGGGGGCCTGAGCTCCACACACAGCAAGGGGACGGCAAAAAGGACGGCAAGGGCACCAAGAAGAAGTTTGAAC---TCTTTGTCTTGGACCCAGCCGGGGACTGGTACTACTGGCTGTTTCTCATTGCCTTGCCCGTCCTCTACAACTGGTGCCTACTGGTGGCCAGAGCCTGCTTCAGTGACCTGCAGAAAGGTTACGTGTGGCTGGTGCTGGATTACGTCTCAGATGTGGTCTACGACCTCTTCATCTTGACAGGTTTCTTGGAACAGGGCCTGCTGGTGAAAGACACCAAGAAGTTGGACAACTATATCCACACCATGCAGTTCAAGCTGGATGTGGCCTCTATAATCCCTACAGACCTGATCTATTTTGCTGTGGGGATCCACAATCCTGAGGTGTTCAACCTGCTACATTTTGCCATGTTTGAGTTCTTTGACACTGAGACAACCAGCTACCCCAACATCTTCATCAGCAACCTGGTCCTCTACATCTTGGTCATCATCCACTGGAATGCCTGCATCTACATCTCCAAGTCCATCGGCTTTGGGACCTGGGTTTACCCCAACATCACTGACCCTGAGTATGGCTACCTGTCTAGGGAGTACATCTATTGCCTTTACTGGTCTACACTGACCCTCACCACAATTGGGGAGACACCACCCCCTGTAAAGGATGAGGAGTACCTGTTTGTCATCTTTGACTTCTTGATTGGTGTCCTCATCTTTGCCACCGGAGGCTCCATGATCTCCAACATGACCGCTGAGTTCCAGGCCAAGAAACATTATATGCAGTTCAAGGTCAGCAAGGAGATGGAAGCCAAGGTCATTAGGTGGTTTGACTACTTGTGGACCAATAAGAAGAGTGTGGATGAGGAAGTCCTCAAAAACCTGCCAGCCAAGCTTAGGGCTGAGATAGCCATCCACCTGTCCACACTCAAGAAAGTGATCTTTCAGGACTGTGAGGCTGGCCTGCTGGTGGAACTGGTATTAAAGCTCCCTCAGGTCTTCAGCCCTGGGGACTACATTTGCAAGGGGGATATTGGGAAGGAGATGTACATAATCAAGGAGGGAAAATTGGCAGTGGTGGCTGATGATGGTATCACTCAATATGCCCTGCTCGCTGGGAGTTGCTTTGGAGAGATCAGTATTCTTAATATTAAGGGCAGCAAAATGGGCAATACAGCCAACATAAGTCTTGGCTACTCTGATCTCTTCTGCTTGTCCAAGGATGACCTTATGGAAGCTGTGGAGTACCCTGATGCCAAGAGGGTCTTGGAGGAGAGAGGCGAAATTCTGATGAAGGAGGGCTTGTTGGATGAGAATGAGGTGGCAGCCAGCGTAGATGTGCAGGAGAAGCTAGAACAGCTGGAGACAAACATGGACACCTTGTACACTTTTGCCCGCCTGCTGGCTGAGTACACAGGAGCCCAGCAGAAGCTCAAGCAGATCACAGTTTTGGAAACCAAGATGAAGCAGAATAATGAG---TACCTGTCAGATGGGATGAACAGCCCAGAGCCA---CCTGACAAGAAGCCA
Tragulus_javanicus  ATGACAGAAAAAGCCAATGGTGTGAAGAGCTCCCCGGCCCATAACCGCAACCACCACGCACCTCCTGCCATCAAGGCCAATGACGACCGCAGGGCC---AGCAGCCGGCCACAGTCCGACACCTCCTCAGAGCTACAGAGGCTGGCAGAGATGGATGCCCCCCAGCAGAGGCGGGCTGGCTTCAGGATCGCCCGCCTGGTGGGGGTCATCCGAGACTGGGCCAACAGGAACTTCGAGGAGCCCAGACCCGACTTCCTTGAGTTCCGGGGGCCTGAGCTCCAGACACAGCAAGGGGACAGCAAAAAGGACGGCAAGGGCACCAAGAAGAAGTTTGAGC---TCTTTGTTTTGGACCCTGCGGGGGACTGGTACTACTGGCTGTTTGTCATTGCCCTGCCTGTCCTCTACAACTGGTGCCTACTGGTGGCCAGAGCTTGCTTCAGTGACCTACAGAAGGGTTACGTGTGGCTGCTGCTGGACTACATCTCAGATGTGATCTACGACCTCTTCATCTTGACAGGCTTCTTGGAGCAGGGGCTACTGGTCAAAGACACCAAGAAGCTGGACAATTACATCCACACCATGCAGTTCAAGCTGGATGTGGCTTCCATCATTCCTACGGACCTGATCTACTTTGCTGTGGGGATCCACAACCCTGAGGTGTTCAACCTGCTACACTTTGCCATGTTTGAGTTCTTTGACACCGAGACAACTAGCTACCCCAACATCTTCATCAGCAACCTGGTCCTCTACATCCTGGTCATCATCCACTGGAATGCCTGCATCTACATCTCCAAGTCCATCGGTTTTGGGACCTGGGTGTACCCCAACATCACTGACCCTGAGTATGGCTACCTGTCCAGAGAGTACATTTATTGCCTTTACTGGTCTACATTGACCCTCACCACCATTGGAGAGACACCACCCCCTGTAAAGGATGAGGAGTACCTATTTGTCATCTTTGATTTCCTGATTGGCGTCCTCATCTTTGCCACCGGAGGCTCCATGATCTCCAACATGACCGCAGAGTTCCAGGCCAAGAAACATTATATGCAATTCAAGGTCAGCAAGGAGATGGAAGCCAAGGTCATTAGGTGGTTTGACTACTTGTGGACCAATAAGAAAAGTGTGGATGAGGAAGTTCTCAAAAACCTGCCAGCCAAGCTTCGGGCTGAGATAGCCATCCACCTGTCCACACTCAAGAAAGTGATCTTTCAGGACTGTGAGGCTGGCCTGCTGGTGGAGCTGGTGTTAAAGCTCCCTCAGGTCTTCAGCCCTGGGGATTACATTTGCAAGGGTGATATTGGAAAGGAGATGTACATCATCAAGGAGGGAAAATTGGCAGTGGTGGCTGATGATGGAGTCACGCAGTACGCCCTGCTCGCTGGGAGTTGCTTTGGAGAGATCAGTATCCTTAACATTAAGGGCAGCAAAATGGGCAATACGGCCAACATTAGTCTTGGCTACTCGGATCTCTTCTGCTTGTCCAAGGATGATCTGATGGAAGCTGTCGAGTATCCTGATGCCAAGAGGGTCTTGGAGGAGAGGGGCGAGATTCTGATGAAGGAGGGGCTGCTGGACGAGAACGAGGTGGCGGCCAGCGTGAACGTGCAGGAGAAGCTAGAGCAGCTGGAGACTAACATGGACACGCTGTACACTTTTGCCCGCCTGCTGGCTGAGTACACGGGAGCCCAGCAGAAGCTCAAGCAGATCACAGTTCTGGAAACCAAGATGAAGCAGAATAATGAG---TATCTGTCAGATGGGATGAACAGCCCCGAGCTA---CCTGCCGAGAAGCCA
Sus_scrofa  ATGACAGAAAAGGCCAATGGCGTGAAGAGCTCCCCAGCC---AACCACAACCATCACGCACCTCCCACCATCAAGGCCAACGATGACCACAGGACT---AGCAGCAGGCCACAGTCTGACACGTCTTCAGAACTACAGAGGCTGGCAGAGCTGGATGCTCCCCAGCGGGGGCGGGGTGGCTTCAGGATCGTCCGCCTGGTGGGCGTCATCAGGGACTGGGCCAACAAGAATTTCGAGGAGCCTCGACCCGACTTCCTTGAGTTCCGTGGGCCTGAGCTCCAGACGCAGCAAGGAGATGGCAAGAAGGACGGCAAGGCCACCAAGAAGAAATTTGAAC---TCTTCGTCCTGGACCCAGCTGGGGACTGGTACTATTGGCTGTTTGTCATTGCCCTGCCTGTCCTCTACAACTGGTGCCTACTGGTGGCCAGAGCCTGCTTCAGTGACCTACAGAAGGGTTACGCGTGGCTGGTGCTGGACTACTTCTCGGATGTGGTCTACGACCTCCTCATCTTGACAGGTTTTTTGGAGCAGGGGCTGCTGGTCAGAGATCCCAAGAAGTTAGACAACTACATCCATACCCTTCAGTTCAAGCTGGATGTGGCTTCCATCATCCCCACAGACCTGATCTATTTTGCTGTGGGCATCCACCGTCCTGAGGTGTTCAACCTGCTACACTTTGCCATGTTTGAGTTCTTTGACACTGAGACAACCAGCTATCCCAACATCTTCATCAGCAACCTGGTCCTCTACATCTTGGTCATCATCCACTGGAATGCCTGCATCTACATCTCCAAGTCCATTGGCTTTGGGACCTGGGTTTACCCCAACATCACGGACCCTGAGTATGGCTACCTGGCTAGGGAATACATCTATTGCCTTTACTGGTCTACACTGACCCTCACCACCATTGGGGAGACACCGCCCCCTGTCAAGGATGAGGAGTACCTATTTGTCATCTTTGATTTCCTAATTGGTGTCCTCATCTTTGCCACCGGAGGCTCCATGATCTCCAACATGACCGCTGAGTTCCAGGCCAAGAAACATTACATGCAGTTCAAGGTCAGCAAGGAGATGGAAGCCAAGGTCATTAGGTGGTTTGACTACCTGTGGACCAATAAGAAGAGTGTGGATGAGGAAGTTCTCAAGAACCTGCCAGCCAAGCTGAGAGCAGAGATAGCCATCCACCTGTCCACACTCAAGAAAGTGATCTTCCAGGACTGTGAGGCTGGTCTGCTGGTGGAGCTGGTATTAAAGCTCCCTCAGGTCTTCAGCCCTGGAGATTACATCTGCAAGGGGGATATTGGGAAGGAGATGTACATAATCAAGGAGGGGAAACTGGCAGTGGTTGCTGATGATGGTGTCACTCAGTATGCCCTGCTCGCTGGCAGTTGCTTTGGAGAGATCAGCATCCTTAACATCAAGGGCAGCAAAATGGGCAATACAGCCAATATCAGCCTTGGTTACTCAGATCTCTTCTGCTTGTCCAAGGATGACCTTATGGAAGCTGTCGAGTACCCGGATGCCAAGAAGGTCCTGGAGGAGAGGGGCGAGATCCTGATGAAGGAGGGGCTGCTGGATGAGAACGAGGTGGCAGCCAGCGTGAATGTGCAGGAGAAGCTAGAACAGCTGGAGACCAACATGGAGACCTTGTACACGTTTGCCCGCCTGCTGGCCGAGTACACGGGGGCCCAGCAGAAGCTCAAGCAGATCACAGTTTTGGAAACCAAGATGAAACAGAATAATGAG---TACCTGTCAGATGGGATGAACAGCCCCGAGCCAGCTGCTGCTGAGAACCCA
Catagonus_wagneri  ATGACAGAAAAGGCCAATGGCGTGCAGAGCTCCCCCGCC---AATCGCAACCATCACGCACCTCCTACCATCAAGGCCAATGATGACCGCAGAACCAGCAGCAGCAGGCCACAGTCCGACACGTCTTCAGAACTACAGAGGCTGGCAGAGCTGGACGCTCCCCAGCGGGGCAGGGGTGGCTTCAGGGTCGTCCGCCTGGTGGGGGTCATCAGGGACTGGGCCAACAGGAATTTCGAGGAGCCTCGACCCGACTTCCTCGAGTTCCGTGGGCCCGAGCTCCAGACACAGCAAGGGGATGGCAAGAAGGACGGCAAGGCCACCAAGAAGAAATTTGAAC---TCTTCGTCCTGGACCCAGCTGGGGACTGGTACTATTGGCTGTTTGTCATTGCCTTGCCCGTCCTCTACAACTGGTGCCTACTGGTGGCCAGAGCCTGCTTCAGTGACCTGCAGAAGGGTTACGTGTGGCTGGTGCTGGACTACTTCTCAGATGTGGTCTACGACCTCTTCATCTTGACAGGTTTCCTGGAGCAGGGGCTGCTGGTCAAAGATCCCAAGAAGTTAGACAACTACATCCACACCCTGCAGTTCAAGCTGGATGTGGCTTCCATCATCCCCACGGACTTGATCTATTTTGCTGTGGGCATCCACAGCCCTGAGGTGTTCAACCTGCTACACTTTGCCATGTTCGAGTTCTTTGACACCGAGACGACCAGCTATCCCAACATCTTCATCAGCAACCTGGTCCTCTACATCTTGGTCATCATCCACTGGAACGCCTGCATCTACATCTCCAAGTCCATTGGCTTTGGGACCTGGGTTTACCCCAACATCACCGACCCTGAGTATGGCTACTTGGCTAGGGAATACATCTATTGCCTTTACTGGTCTACGCTGACCCTCACCACCATTGGGGAGACACCACCCCCTGTCAAGGATGAGGAGTACCTATTTGTCATCTTTGATTTCCTGATTGGTGTCCTCATCTTTGCCACCGGAGGCTCCATGATCTCCAACATGACCGCTGAGTTCCAGGCCAAGAAACATTACATGCAGTTCAAGGTCAGCAAGGAGATGGAAGCCAAGGTCATTAGGTGGTTTGACTACCTGTGGACCAATAAGAAGAGTGTGGATGAGGAAGTTCTCAAGAACCTGCCAGCCAAGCTGAGGGCAGAGATAGCCATCCACCTGTCCACGCTCAAGAAGGTGATCTTCCAGGACTGTGAGGCTGGTCTGCTGGTGGAGCTGGTATTAAAGCTCCCTCAGGTCTTCAGCCCCGGGGATTACATTTGCAAGGGCGATATTGGGAAGGAGATGTACATAATCAAGGAGGGGAAATTGGCAGTGGTGGCCGACGACGGTGTCACTCAGTACGCCCTGCTCGCTGGCAGTTGCTTTGGAGAGATCAGTATCCTTAACATAAAGGGCAGCAAAATGGGCAATACAGCCAATATCAGCCTTGGTTACTCAGACCTCTTCTGCTTGTCCAAGGACGACCTCATGGAGGCTGTCGAGTACCCCGATGCCAAGAAGGTCTTGGAGGAGAGGGGCGAGATCCTGATGAAGGAGGGGCTGCTGGATGAGAACGAGGTGGCAGCCAGCGTGGACGTGCAGGAGAAGCTAGAACAGCTGGAGACCAACATGGAGACCTTGTACACGTTCGCCCGCCTGCTGGCCGAGTACACGGGGGCCCAGCAGAAGCTCAAGCAGATCACGGTTTTGGAAACGAAGATGAAACAGAATAATGAG---TACCTGTCAGACGGGATAAACAGCCCCGAGCCCACTGCTGCTGAGAACCCA
Camelus_ferus  ATGACAGAAGAAACCAATGGTGTGAAGAGCTCCCCAGCCAATAACCGCAATCATCATGCACCTCCAGCCGTCAAGGCCAATGAAGACCACAGGGCC---AGCAGCAGGCCACAGTCTGATACCCCTTCAGAACTACAGAGGCTGGCGGAGATGGATGCCCCCCAGCAGAGGAGGGGTGGCTTCAGGATCGTCCGCCTGGTGGGGGTCATCAGAGAGTGGGCCAACAAGAATTTAGAGGAGCCTAGACCAGACTTCCTTGAATTCCGTGGGCCTGAGCTCCAGACACAGCAAGGGGATGGCAAAAAGGACGGCAACGGCACCAAGAAGAAATTTGAAC---TTTTTGTCTTGGATCCAGCTGGGGACTGGTACTACTGGCTGTCTGTCATTGCCATGCCTGTCTTCTACAACTGGTGCCTCTTGGTGGCCAGAGCCTGCTTCAATGACCTCCAGAAAAATTACGTGTGGCTGGTGCTGGACTACTTCTCAGATGTGGTCTACGACCTCTTCATCTTGACAGGCTTCCTGGAACAGGGGCTGCTGGTCAAAGACACCAAGAAGCTGGACAATTACATCCACACCCTGCAATTCAAGCTGGATGTGGCTTCCATCATCCCAACGGACCTGATCTATTTTGCTGTGGGCATCCACAGCCCTGAGGTGTTCAACCTGCTACACTTTGCCATGTTTGAGTTCTTTGATACTGAGACAACCAGCTACCCCAACATCTTCATCAGCAACCTGGTCCTCTATATCTTGGTCATCATCCACTGGAATGCCTGCATCTACATCTCCAAATCCATTGGCTTTGGAACTTGGGTTTACCCCAATATCACTGACCCTGAGTATGGCTACCTGGCTAGGGAATACATCTACTGTCTTTACTGGTCTACACTGACCCTCACCACCATTGGGGAGACACCACCCCCTGTAAAGGATGAGGAGTACCTATTTGTCATCTTTGACTTCCTGATTGGTGTCCTCATCTTTGCCACCGGAGGCTCTATGATCTCCAACATGACCGCTGAGTTCCAGGCCAAAAAACATTACATGCAATTCAAGGTCAGCAAGGAGATGGAAGCCAAGGTCATTAGGTGGTTTGACTACCTGTGGACCAATAAGAAGAGTGTGGATGAGGAAGTTCTCAAGAACCTGCCAGCCAAGCTGAGGGCTGAAATAGCCATCCACCTGTCCACACTCAAGAAAGTGATCTTCCAGGATTGTGAGGCTGGCTTGCTGGTGGAGCTGGTATTAAAGCTCCCTCAGGTCTTTAGCCCTGGGGATTACATTTGCAAAGGGGACATTGGGAAGGAGATGTATATAATCAAGGAGGGAAAACTGGCAGTGGTGGCCGACGATGGTGTCACTCAGTATGCCCTGCTCGCTGGGAGTTGCTTTGGAGAGATCAGTATCCTTAACATTAAGGGCAGCAAAATGGGCAATACAGCTAATATCAGCCTTGGTTACTCAGATCTCTTCTGCTTGTCCAAGGATGATCTTATGGAAGCTGTGGAGTACCCTGATGCCAAGAAGGTCTTGGAGGAGAGGGGCGAGATCCTGATGAAGGAAGGGCTGCTGGATGAGAATGAAGTGGCAGCCAGCGTCGATGTGCAGGAGAAGCTAGAGCAGCTGGAGACCAACATGGAGACCTTGTACACTTTCACCCGCCTGCTGGCTGAGTACACAGGGGCCCAGCAGAAGCTCAAGCAGATCACAGTCTTGGAAACCAAAATGAAGCAGAATAATGAGGACTACCTGTCAGAAGGGATGAACAGCCCCGAGCCAGCTGCTGCTGAGAAGCCA
Vicugna_pacos  ATGACAGAAAAAACCAATGGTGTGAAGAGCTCCCCAGCCAATAACCACAATCATCATGCACCTCCAGTCATCAAGGCCAATGATGACCACAGGACC---AGCAACAGGCCACAGTCTGATACCTCTTCAGAACTACAGAGGCTGGCAGAGATGGATGCCCCCCAGCAGAGGAGGGGTGGCTTCAGGATCGTCCGCCTGGTGGGGGTCATCAGAGAGTGGGCCAACAAGAATTTAGAGGAACCTAGACCAGACTTCCTTGAATTCCGTGGGCCTGAGCTCCATACACAGCAAGGGGATGGCAAAAAGGACGGCAAGGGTACCAAGAAGAAATTTGAAC---TGTTTGTCTTGGATCCAGCTGGGGACTGGTACTACTGGCTGTTTGTCATTGCCATGCCTGTCTTCTACAACTGGTGCCTCTTAGTGGCCAGAGCCTGCTTCAGTGACCTCCAGAAAAATTACGTGTGGCTGGTGCTGGACTACTTCTCAGATGTGGTCTACGACCTCTTCATCTTGACAGGCTTCCTGGAACAGGGGCTGCTGGTCAAAGACACCAAGAAGCTGGACAATTACATCCACACCCTGCAGTTCAAGCTGGATGTGGCTTCCGTCATCCCTACGGACCTCATCTATTTTGCTGTGGGCATTCACAGCCCTGAGGTGTTCAACCTACTACACTTTGCCATGTTTGAGTTCTTTGATACTGAGACAACCAGCTACCCCAACATCTTCATCAGCAACCTCATCCTCTATATCTTGGTCATCATCCACTGGAATGCCTGCATCTACATCTCCAAGTCCATTGGCTTTGGAACTTGGGTTTACCCCAATATCACTGACCCTGAGTATGGCTACTTGGCTAGGGAATACATCTACTGTCTTTACTGGTCTACACTGACCCTCACCACCATTGGGGAGACACCACCCCCTGTAAAGGATGAGGAGTACCTATTTGTCATCTTTGACTTCCTGATTGGTGTCCTCATCTTTGCCACCGGAGGCTCTATGATCTCCAACATGACCGCTGAGTTCCAGGCCAAAAAACATTACATGCAATTCAAGGTCAGCAAGGAGATGGAAGCCAAAGTCATTAGGTGGTTTGACTACCTGTGGACCAATAAGAAGAGTGTGGATGAGGAAGTTCTCAAGAACCTGCCAGCCAAGCTGAGGGCAGAAATAGCCATCCACCTGTCCACACTCAAGAAAGTGATCTTCCAGGATTGTGAGGCTGGCTTGCTGGTGGAGCTGGTATTAAAGCTCCCTCAGGTCTTTAGCCCTGGAGATTACATTTGCAAAGGGGACATTGGGAAGGAGATGTATATAATCAAGGAGGGAAAACTGGCAGTGGTGGCCAACGATGGTGTCACTCAGTATGCTCTGCTCGCTGGGAGTTGCTTTGGAGAGATCAGTATCCTTAACATTAAGGGCAGCAAAATGGGCAATACAGCTAATATCAGCCTTGGTTACTCAGATCTCTTCTGCTTGTCCAAGGATGATCTTATGGAAGCTGTGGAGTATCCTGATGCCAAGAAGGTCTTGGAGGAGAGGGGCGAGATCCTGATGAAGGAAGGTCTGCTGGATGAGAATGAAGTGGCAGCCAGCGTCGATGTGCAGGAGAAGCTAGAGCAGCTGGAGACCAACATGGAGACCTTGTACACTTTCACCCGCCTGCTGGCTGAGTACACAGGGGCCCAGCAGAAGCTCAAGCAGATCACAGTCTTGGAAACCAAAATGAAGCAGAATAATGAG---TACCTGTCAGATGGGATGAACAGCCCCGAGCCAGCTGCTGCTGAGAAGCCA
Equus_caballus  ATGACAGAAAAATCCAATGGTGTGAAGAGCTCCCCAGCCAATAACCACAACCATCATGCACCTCCTACCATCAAGGCCAATGATGACCGCAGGACC---AGCAATAGGCCACAGTCTGACACTTCCTCAGAACTGCAGAGGCTGGCCGAGATGGATGCCCCCCAGCGGGGGAGAGGTGGCTTCAGGATCGCCCACCTGGTGGGAGTCATCAGAGAGTGGGCCAACAAGAATTTCGAGGAACCCAGACCTGACTTCCTTGAGTTCCGTGGGCCTGAGCTCCAGACACAGCAAGGGGATGGCAAAAAGGACGGCAAGGGCACCAAGAAGAAATTTGAGC---TATTTGTCTTGGACCCAGCTGGGGACTGGTACTACTGGCTATTTGTCATTGCCATGCCTGTCCTCTACAACTGGTGCCTGCTTGTGGCCAGAGCCTGCTTCAGTGACCTACAGAAAGGCTACGTGTGGCTGGTGCTGGACTACTTCTCAGATGTGGTCTACGACCTCTTTATCTTGACCGGTTTTCTGGAGCAGGGGCTGCTGGTCAAAGATACCAAGAAGTTGGACAGCTACATCCACACCCTGCAGTTCAAGCTGGATGTGGCTTCTATCATCCCCACGGACCTGATCTATTTTGCTGTGGGCATCCACAGCCCTGAGCTGTTCAATCTGCTACACTTTGCCATGTTTGAATTCTTTGACACTGAGACCACCAGCTATCCCAATATCTTCATCAGCAACCTAGTTCTCTACATCTTGGTCATCATCCACTGGAATGCCTGCATCTACATCTCCAAGTCCATTGGCTTTGGGACCTGGGTTTATCCCAACATTACTGACCCTGAGTATGGCTACCTGGCTAGGGAATACATCTACTGCCTTTACTGGTCTACACTGACCCTCACCACCATTGGGGAGACACCACCCCCTGTAAAGGATGAGGAGTACTTATTTGTCATCTTTGACTTCCTGATCGGTGTCCTCATCTTTGCCACCGGAGGCTCCATGATCTCCAACATGACCGCTGAATTCCAGGCCAAGAAACATTACATGCAGTTCAAGGTCAGCAAGGAGATGGAAGCCAAGGTCATTAGGTGGTTTGACTACCTGTGGACCAATAAAAAGAGTGTGGATGAGGAAGTTCTCAAGAACCTGCCAGCCAAGCTGAGAGCTGAGATAGCCATTCACTTGTCCACACTCAAGAAAGTGATCTTCCAGGATTGTGAGGCTGGCCTGCTGGTGGAGCTAGTGTTGAAGCTCCCTCAGGTCTTCAGCCCTGGGGATTACATTTGCAAGGGAGATATTGGCAAGGAGATGTACATAATCAAGGAGGGCAAGTTGGCAGTGGTGGCTGATGATGGTGTCACTCAGTATGCCCTGCTGGCTGGGAGTTGCTTTGGAGAGATCAGTATCCTTAACATTAAGGGCAGCAAAATGGGCAATACAGCCAATATCAGTCTTGGTTACTCAGATCTCTTTTGCTTGTCTAAGGATGATCTTATGGAAGCTGTGGAGTACCCTGATGCCAAGAAGGTCTTGGAGGAGAGGGGCGAGATCTTGATGAAGGAGGGACTGCTGGATGAGAATGAGGTGGCAGCCAGCGTGGACGTGCAGGAGAAGCTAGAACAGCTGGAGACCAACATGGAGACCTTGTACACTTTTGGCCGCCTGCTGGCTGAGTACACAGGGGCCCAGCAGAAGCTCAAGCAGATCACGGTTCTGGAAATCAAGGTGAAGCAGAACAACGAG---TATCTGTCAGATGGAATAAACAGCCCTGAGCCAGCTGCTGCCGAGAAGCCA
Ceratotherium_simum  ATGACAGAAAAGTCCAATGGCATGAAGAGCTCCCCAGCCAATAACCACAACCATCATGCACCTCCTACCATCAAGGCCAATGATGAGCGCGGGACC---AGCAGCAGGCCACAGTCTGACACCTCCTCAGAACTGCAGAGGCTGGCAGAGATGGATGCCCCCCAGCGGGGGCGGGGTGGCTTCAGGATCATCCGCCTGGTGGGGGTCATCAGAGAGTGGGCCAACAAGAATTTCGAGGAACCTAGACCTGACTTCCTTGAGTTCCGTGGGCCTGAGCTCCAGACACAGCAAGGGGATGGCAAAAAGGACAGCGAGGGCACCAAGAAGAAATTTGAAC---TATTTGTCTTGGACCCAGCTGGGGACTGGTACTACTGGCTATTTGTCATTGCCATGCCTGTCCTTTACAACTGGTGCCTGCTGGTGGCCAGAGCCTGCTTCAGTGACCTACAGAAAGGCTACGTGTGGCTGGTGCTGGACTACTTCTCAGATGTAGTCTACGACCTCTTTATCTTGACAGGTTTTCTGGAGCAAGGGCTGTTAGTCAAAGATACCAAGAAGTTGGACAACTACATCCACACCCTTCAGTTCAAGCTGGATGTGGCTTCTATCATCCCCACAGACCTGATCTATTTTGCTGTGGGCATCCACAGCCCAGAGTTGTTCAATCTGCTACACTTTGCCATGTTTGAATTCTTTGACACTGAGACAACCAGCTACCCCAATATCTTCATCAGCAACCTAGTTCTCTACATCTTGGTCATCATCCACTGGAATGCCTGCATCTACATCTCCAAGTCCATTGGTTTTGGGACCTGGGTTTATCCCAACATCACTGACCCTGAGTATGGCTACCTGGCTAGGGAATACATCTACTGCCTTTACTGGTCTACACTGACCCTCACCACCATTGGGGAGACACCACCCCCTGTAAAGGATGAGGAGTACTTATTTGTCATCTTTGACTTCCTGATTGGTGTCCTCATCTTTGCCACCGGAGGCTCCATGATCTCCAACATGACCGCTGAATTCCAGGCCAAGAAACATTACATGCAGTTCAAGGTCAGCAAGGAGATGGAAGCCAAGGTCATTAAGTGGTTTGACTACCTGTGGACCAATAAAAAGAGCATAGATGAGGAAGTTCTCAAGAACCTGCCAGCCAAGCTGAGAGCTGAGATAGCCATCCACCTGTGCACCCTCAAGAAAGTGATCTTCCAGGATTGTGAGGCTGGACTGCTGGTGGAGCTAGTATTGAAGCTCCCTCAGGTATTCAGCCCTGGGGATTACATTTGCAAGGGAGATATCGGCAAGGAGATGTACATAATCAAGGAGGGCAAGTTGGCAGTGGTGGCTGATGATGGTGTCACTCAGTATGCCCTGCTTGCTGGGAGTTGCTTTGGAGAGATCAGCATCCTTAACATTAAGGGCAGCAAAATGGGCAATACAGCCAATATCAGCCTTGGTTACTCAGATCTCTTCTGCCTGTCCAAGGATGATCTTATGGAAGCTGTGGAGTATCCTGATGCCAAGAAGGTCTTGGAGGAGAGAGGCGAGATCCTGATGAAGGAGGGACTGCTGGATGAGAATGAGGTGGCAGCCACCGTGGATGTGCAAGAGAAGCTAGAGCAGCTGGAGACCAACATGGAGACCTTGTACACTTTTGGCCGCCTGCTGGCTGAGTACACAGGGGCCCAGCAGAAGCTCAAGCAGATCACGATTCTGGAAACCAAAATGAAGCAGAACAATGAG---TACCTGTCAGATGGGATAAACAGCCCAGAGCCAGCTGCTGCTGAGAAGCTA
