# Supplementary material for: Molecular Evidence for the Parallel Evolution of Anosmia in Multiple Odontoceti (Toothed Whales) Clades
Source: Genes (Basel). 2026 May 31;17(6):651. doi: 10.3390/genes17060651 (PMC13299492; doi:10.3390/genes17060651)
Supplement: Supplementary file 1 [file genes-17-00651-s001.zip › PAML files/CNGA4paml.phy]

107 1728
Aepyceros_melampus  ATGAGCCAGGACAGCAAAGTGAAGACGACAGCATCCAGCCCTCCTGTCCTGACCAAGGCCAGGAAGTCTCTGCCGGTCCTGGACCCATCTGGGGATTACTATTACTGGTGGCTGAACACAATGGTCTTCCCAGTAATGTATAACCTCATCATCGTGGTGTGCAGAGCCTGCTTCCCCGACTTGCAGCACGGTTATCTGGTGGCCTGGTTAGTGCTGGACTACACGAGTGACCTGTTCTACCTCCTGGACATCGTGGTGCGCTTTCACACTGGATTCTTGGAACAGGGCATCCTGGTGGTGGACAAAGGTAGGATCTCGAGTCGCTACGTTCGCACCTGGAGCTTCTTCTTGGACCTGTTTTCCCTGTTGCCCACGGATGTTGCCTACGTGAGTCTGGGTCCACACACACCCATGCTGAGGCTAAACCGATTTCTGCGAGTGCCCCGCCTTTTTGAGGCCTTTGACCGCATGGAGACCCGCACAGCTTACCCGAACGCCTTCCGCATCGCCAAGCTGATGCTATACATTTTTGTGGTCATCCATTGGAACAGCTGCCTCTACTTTGCCCTGTCCCGGTACCTGGGCTTTGGGCGTGACATCTGGGTGTACCCCAACCCCGCGCAGCCTGGCTTTGAGCGGCTGCGGCGCCAGTACCTCTACAGCTTTTACTTCTCCACGCTGATCCTGACCACCGTGGGCGACACACCGCTGCCAGCCCGGGAGGAGGAGTACCTCTTCATGGTGGGCGACTTCCTGCTGGCAGTCATGGGTTTCGCCACCATCATGGGTAGCATGAGCTCTGTCATCTACAACATGAACACCGCAGATGCGGCCTTCTACCCAGACCACGCACTGGTGAAGAAGTACATGAAGCTGCATCATGTCAACCGCCGGCTGGAGCGGAGAGTCATTGACTGGTACCAGCACCTGCAGATCAACAAGAAGATGACCAATGAGGTAGCCATCTTACAGCATTTGCCCGAGCGGTTGCGGGCAGAAGTGGCCGTGTCTGTGCACCTGCCTACCCTGAGCCGGGTACAGATCTTCCAAAACTGTGAGGCCAGCCTGCTGGAGGAGCTGGTGCT---GAAGCTGCAGCCCCAGACCTACTCGCCGGGTGAATACGTCTGCCGCAAAGGCGACATTGGCCGAGAGATGTACATCATCCGAGAGGGCCAGCTGGCCGTGGTGGCCGACGATGGTGTCACCCAGTATGCTGTGCTTGGTGCAGGGCTCTACTTTGGGGAGATCAGCATCATCAACATCAAAGGGAACATGTCTGGAAATCGCCGTACAGCCAACATCAAGAGTCTAGGTTATTCAGACCTGTTCTGCCTGAGCAAGGAGGACCTGCGGGAAGTGCTGAGCGAGTACCCGCAGGCCCAGGCTGTTATGGAGGAAAAGGGCCGTGAGATCCTGCTCAAAATGAACAAGTTGGATGTAAACGCGGAGGCAGCCGAGATCGCCCTACAGGAAGCCACGGAGGCCCGGCTGCGAGGCCTGGACCAGCAACTTGATGATCTGCAAACCAAGTTCGCTCGACTCCTGGCTGAGCTGGAGTCCAGTGCACTCAAGATCGCCTATCGCATCGAGCGGCTGGAGTGGCAGACACGGGAGTGGCCAATGCCTGAGGAACTCATGGAGGCTGATGACGAGGGCGAACCTGGGGAGGGAACGTCAAAAGATGGAGAGGGCAGAGCTGGCCAGGAGGGACCTCCAGGCCTAGAG
Antilocapra_americana  ATGAGCCAGGACAGCAAAGTGAAGACAACAGAGTCCAGCCCTCCTGTCCTGACCAAGGCCAGGAAGTCTCTGCCAGTCCTGGATCCATCTGGGGATTACTACTACTGGTGGCTGAACACAATGGTTTTCCCAGTAATGTATAACCTCATCATCATCGTGTGCAGAGCCTGCTTCCCCGACTTGCAGCACGGTTATCTGCTGGCCTGGTTAGTGCTGGACTACACGAGTGACCTGTTCTACCTCCTGGACATCGTGGTGCGCTTCCACACTGGATTCTTGGAACAGGGCATCCTGGTGGTGGACAAAGGTAGGATCTCGAGTCGCTACGTTCGCACCTGGAGCTTCTTCTTGGATCTGGTTTCCCTGTTGCCCACGGATGTTGCCTACCTGAGTCTGGGTCCACACACACCCACGCTGAGATTAAACCGCTTTCTGCGAGTGCCCCGCCTCTTTGAGGCCTTTGACCGCACAGAGACCCGCACAGCTTACCCGAACGCCTTCCGCATCGCCAAGCTGATGCTTTACATTTTTGTGGTCATCCATTGGAATAGCTGCCTCTACTTTGCCCTGTCCCGGTACCTGGGCTTCGGGCGTGACATCTGGGTGTACCCCGACCCCGCGCAGCCCGGCTTCGAGCGGCTGCGGCGCCAATACCTCTACAGCTTTTATTTCTCCACACTGATCCTGACCACCGTGGGCGACACGCCGCTGCCAGCCCGGGAGGAGGAGTACCTCTTCATGGTGGGCGACTTCCTGCTGGCTGTCATGGGTTTCGCCACCATCATGGGTAGCATGAGCTCTGTCATCTACAACATGAACACAGCGGATGCAGCCTTCTACCCAGACCACGCGCTGGTGAAGAAGTACATGAAGCTGCATCATGTCAACCACCGGCTGGAGCGGAGAGTCATTGACTGGTACCAGCACCTGCAGATCAACAAGAAGATGACCAATGAGGTAGCCATCTTACAGCACTTGCCGGAGCGGTTGCGGGCAGAAGTGGCCGTGTCTGTGCACCTGCCTACCCTGAGCCGGGTACAGATCTTCCAAAACTGTGAGGCCAGCCTGCTGGAGGAGCTGGTGCT---GAAGCTGCAGCCCCAGACCTACTCACCGGGCGAATATGTCTGCCGCAAAGGGGACATTGGCCGAGAGATGTACATCATCCGAGAGGGTCAGCTGGCGGTGGTGGCCGATGATGGTGTCACCCAGTATGCTGTGCTTGGTGCAGGGCTCTACTTTGGGGAGATCAGCATCATCAACATCAAAGGGAACATGTCTGGGAATCGCCGTACAGCCAACATCAAGAGTCTAGGTTATTCGGACCTGTTCTGCCTGAGCAAGGAGGACCTGCGGGAAGTGCTGAGCGAGTACCCGCAGGCCCAGGCTGTCATGGAGGAAAAGGGCCGTGAGATCCTGCTCAAAATAAACAAGTTGGATGTAAATGCGGAGGCAGCCGAGATCGCCCTACAGGAGGCCACGGAGGCCCGGCTGCGAGGCCTCGACCAGCAACTCGATGATCTGCAAACCAAGTTCGCTCGACTCCTGGCTGAGCTGGAGTCCAGTGCGCTCAAGATCGCCTATCGCATCGAGCGGCTGGAGTGGCAGACCCGCGAGTGGCCAATGCCCGAGGAACTCATCGAGGCTGATGACGAGGGCGAAGCTGGGGAGGGAACGTCCAAAGATGCAGAGGGCAGAGCTGGCCAGGAGGGACCTCCAGGCCTAGAG
Axis_porcinus  ATGAGCCAGGACAGCAAAGTGAAGACGACAGAGTCCAGCCCTCCTGTCCTGACCAAGGCCAGGAAGTCTCTACCGGTCCTGGACCCATCTGGGGATTACTACTACTGGTGGCTGAACACAATGGTCTTCCCAGTAATGTATAACCTCATCATCATCGTGTGCAGAGCCTGCTTCCCCGACTTGCAGCACGGTTATCTGGTGGCCTGGTTAGTGCTGGACTACACGAGTGACCTGTTCTACCTCCTGGACATCGTGGTGCGCTTCCACACAGGATTCTTGGAACAGGGCATCCTGGTGGTGGACAAAGGCAGGATCTCGAGTCGCTACGTTCGCACCTGGAGCTTCTTCTTGGACCTGGTTTCCCTGTTGCCCACGGATGTTGCCTACGTGAGTCTGGGTCCACACACACCCACGCTGAGGCTAAACCGCTTTCTGCGAGCGCCCCGCCTCTTTGAGGCCTTTGACCGCACGGAGACCCGCACTGCTTACCCGAACGTCTTCCGCATCGCCAAGCTGATGCTTTACATTTTTGTGGTCATCCATTGGAACAGCTGCCTCTACTTCGCCCTGTCTCGGTACCTGGGCTTCGGGCGTGACATCTGGGTGTACCCCGACCCCGCGCAGCCTGGCTTTGAGCGGCTGCGGCGCCAGTACCTCTACAGCTTTTACTTCTCCACGCTGATCCTGACCACCGTGGGCGACACGCCGCTGCCGGCCCGCGAGGAGGAGTACCTCTTCATGGTGGGCGACTTCCTGCTGGCCGTCATGGGTTTCGCCACCATCATGGGTAGCATGAGCTCTGTCATCTACAACATGAACACGGCAGACGCAGCCTTCTACCCAGACCACGCGCTGGTGAAGAAGTACATGAACCTACATCGTGTCAACCGCCGGCTGGAGCGGCGAGTCATTGACTGGTACCAGCACCTGCAGATCAACAAGAAGATGACCAATGAGGTAGCCATCTTACAGCACTTGCCGGAGCGGTTGCGGGCAGAAGTGGCCGTGTCTGTGCACCTGCCCACCCTGAGCCGGGTACAGATCTTCCAGAACTGTGAGGCCAGCCTGCTGGAGGAGCTAGTGCT---GAAGCTGCAGCCCCAGACCTACTCGCCGGGTGAATATGTCTGCCGCAAAGGGGACATTGGCAGAGAGATGTACATCATCCGAGAGGGTCAGCTGGCCGTGGTGGCCGATGACGGTGTCACCCAGTATGCGGTGCTTGGTGCAGGGCTCTACTTTGGGGAGATCAGCATCATCAACATCAAAGGGAACATGTCTGGGAATCGCCGTACAGCCAACATCAAGAGTCTAGGTTATTCGGACCTTTTCTGCCTGAGCAAAGAGGACCTGCGGGAAGTGCTGAGTGAGTACCCACAGGCCCAGGCCGTCATGGAGGAAAAGGGGCGTGAGATCCTGCTCAAAATGAACAAGTTGGATGTAAATGCGGAGGCAGCAGAGATTGCCCTACAGGAGGCCACGGAGGCCCGGCTGCGAGGCTTGGACCAGCAACTCGATGATCTGCAAACCAAGTTCGCTCGACTCCTGGCCGAGCTGGAGTCCAGTGCACTCAAGATCGCCTATCGCATCGAGCGGCTGGAGTGGCAGACCCGGGAGTGGCCAGTGCCTGAGGAACTCATCGAGGCTGATGACGAGGGCGAAACTGGGGGGGGAACGTCCAAAGATGAAGAGGGCAGAGCAGGTCAGGAGGGACCTCCAGGCCTGGAG
Balaena_mysticetus  ATGAGCCAGGACAGCAAAGTGAAGACGACAGAGTCCAGCAGTTCTGCCCCACCGAAGGCCAGGAAGTGGCTGCCTGTCCTGGACCCATCTGGGGATTACTACTACTGGTGGCTGAACACTATGGTCTTCCCAGTAATGTATAATCTCATCATCATCGTGTGCAGAGCCTGCTTCCCCGACTTGCAGCACTATTATCTGGTGGCCTGGTTAGTACTGGACTGCACGAGTGACCTGCTCTACCTACTGGACATCGTGGTGCGCTTCCACACTGGATTCTTGGAACAGGGCATACTGGTGGTGGACAAGGGTAGGATCTCGAGTCGCTACGTTCGCACCTGGAGCTTCTTCTTGGACCTGGTTTCCCTGTTGCCCACGGAAGTGGCCTACGCGAGTCTGGGTCCGCACACCCCCGCGCTGAGGCTGAACCGCTTTCTGCGGGTGCCCCGCCTCTCTGAGGCCTTTGACCGCATGGAGACCCGCACAGTTTACCCGAATGCCTTCCGCATCGCCAAGCTGATGCTTTACGTTTTTGTTGTCATCCATTGGAACAGCTGCCTATACTTTGCCCTGTCCCGGTACCTGGGCTTCGGGCGTGACGCCTGGGTGTACCCCGACCCCGCGCAGCCTGGCTTTGAGCAGCTGCGGCGCCAGTACCTCTATAGCTTTTACTTCTCCACGCTGATCCTGACCACCGTGGGCGATACGCCGCTGCCAGACCGGGAGGAGGAGTACCTCTTCATGGTGGCAGACTTCCTACTGGCCGTCATGGGTTTCGCCACCATCATGGGTAGCATGAGCTCTGTCATCTACAACATGAACACTGCAGATGCAGCCTTCTACCCAGACCACGCCCTGGTGAAGAAATACATGAAGCTGCATCACGTCAACCGCAGGCTGGAGYGGCGAGTCATTGACTGGTACCAGCACCTGCAGATCAACAAGAAGATGACCAATGAGGTAGCCATCTTACAGCACTTGCCCGAGCAGTTGCGGGCAGAAGTGGCCGTGTCTGTACACCTGCCTACTCTGAGCCGGGTGCAGATCTTCCAGAACTGTGAGGCCAGCCTGCTGGAGGAGCTRGTGCT---GAAGCTGCAGCCCCAGACCTACTCACCAGGCGAATATGTCTGCCGCAAGGGGGACATCGGCCGAGAGATGTACATCATCCGAGAGGGTCAGCTGGCTGTGGTAGCCGATGATGGTGTCACTCAGTATGCTGTGCTTGGTGCAGGGCTCTACTTTGGGGAGATCAGCATCATCAACATCAAAGGGAACATGTCTGGGAACCGCCGTACAGCCAACATCAAGAGTCTAGGTTATTCAGATCTGTTCTGCCTGAGCAAGGAGGACCTGCAGGAAGTGCTGAGCGAGTATCCACAGGCCCAGGCCGTCATGGAGGAAAAGGGCCGTGAGATCCTGCTCAAAATGAACAAGTTGGACGTAAATGCTGAGGCAGCTGAGGTCGCCCTACAGGAGGCCACAGAGGCCCGGCTGCGAGGCCTCGACCAGCAACTCGATGATCTGCAGACCAAGTTCGCGCGACTCCTGGCTGAGCTGGAGTCCAGTGCACTCAAGATCGCCTATCGCATCGAGCGGCTGGAGTGGCAGACCCGGGAGTGGCCAATGCCTGAGGAACTGGCCGAGGCCGACGATGAGGGCGAACCTGGGGAGGGAACGTCCAAGGATGCAGAGGGCAGAGCTGGCCAGGAGGCACCCCCAAGCCCAGAG
Balaenoptera_acutorostrata  ATGAGCCAGGACAGCAAAGTGAAGACGACAGAGTCCAGCGGTTCTGCCCCACCCGAGGCCAGGAAGTGGCTGCCGGTCCTGGACCCATCTGGGGATTACTACTACTGGTGGCTGAACACTATGGCCTTCCCAGTAATGTATAACCTCATCATCATCGTGTGCAGAGCCTGCTTCCCCGACTTGCAGCACTATTATCTGGCGGCCTGGTTAGTACTGGACTGCACGAGTGACCTGCTCTACCTACTGGACATCGTGGTGCGCTTTCACACAGGATTCTTGGAACAGGGCATACTGGTGGTGGACAAGGGTAGGATCTCGAGTCGCTACGTTCGCACCTGGAGCTTCTTCTTGGACCTGGTTTCCCTGTTACCCACGGAAGTGGCCTACGTGAGTCTGGGTCCGCACACACCCACACTGAGGCTGAACCGCTTTCTGCGGGTCCCCCGCCTCTTTGAGGCCTTTGACCGCATGGAGACCCGCACAGTTTACCCGAATGCCTTCCGCATCGCCAAGCTGATGCTTTACGTTTTTGTTGTCATCCATTGGAACAGCTGCCTATACTTTGCCCTGTCCCGGTACCTGGGCTTCGGGCGTGACGCCTGGGTGTACCCCGACCCCGCGCAGCCTGGCTTTGAGCAGCTGCGGCGCCAGTACCTCTATAGCTTTTACTTCTCCACGCTGATCCTGACCACCGTGGGCGATACACCGCTGCCAGACCGGGAGGAGGAGTACCTCTTCATGGTGGGAGACTTCCTACTGGCCGTCATGGGTTTCGCCACCATCATGGGTAGCATGAGCTCTGTCATCTACAACATGAACACTGCAGATGCAGCCTTCTACCCAGACCACGCCCTGGTGAAGAAATACATGAAGCGGCATCCCGTCAACCGCAGGCTGGAGCGGCGAGTCATTGACTGGTACCAGCACCTGCAGATCAACAAGAAGATGACCAATGAGGTAGCCATCTTACAGCACTTGCCCGAGCAGTTGTGGGCAGAAGTGGCCGTGTCTGTACACCTGCCTACTCTGAGCAGGGTGCAGATCTTCCAGAACTGTGAGGCCAGCCTGCTGGAGGAGCTGGTGCT---GAAGCTGCAGCCCCAGACCTACTCACCAGGTGAATATGTCTGCCGCAAGGGGGACATCGGCCGAGAGATGTACATCATCCGAGAGGGTCAGCTGGCTGTGGTAGCCGATGATGGTGTCACTCAGTATGCTGTGCTTGGTGCAGGGCTCTACTTTGGGGAGATCAGCATCATCAACATCAAAGGGAACATGTTTGGGAACCGCCGTACAGCCAACATCAAGAGTCTAGGTTATTCAGATCTGTTCTGCTTGAGCAAGGAGGACCTGCAGGAAGTGCTAAGCGAGTATCCACAGGCCCAGGCCGTCATGGAGGAAAAGGGCCGTGAGATCCTGCTCAAAATGAACAAGTTGGACGTAAATGCCGAGGCAGCTGAGATCGCCCTACAGGAGGCCACGGAGGCCCGGCTGCGAGGCCTCGACCAGCAACTCGATGATCTGCAGACCAAGTTCGCGCGACTCCTGGCTGAGCTGGAGTCCAGTGCACTCAAGATCGCCTATCGCGTCGAGCGGCTGGAGTGGCAGACTCGGGAGTGGCCAATGCCTGAGGAACTGGCCGAGGCCGACGATGAGGGCGAACCTGGGGAGGGAACGTCCAAGGATGCAGAGGGCAGAGCTGGCCAGGAGGAACCCCCAAGCCCAGAG
Balaenoptera_bonaerensis  ATGAGCCAGGACAGCAAAGTGAAGACGACAGAGTCCAGCGGTTCTGCCCCACCCGAGGCCAGGAAGTGGCTGCCGGTCCTGGACCCATCTGGGGATTACTACTACTGGTGGCTGAACACTATGGCCTTCCCAGTAATGTATAACCTCATCATCATCGTGTGCAGAGCCTGCTTCCCCGACTTGCAGCGCTATTATCTGGCGGCCTGGTTAGTACTGGACTGCACGAGCGACCTGCTCTACCTCCTGGACATCGTGGTGCGCTTCCACACGGGATTCTTGGAACAGGGCATACTGGTGGTGGACAAGGGTAGGATCTCGAGTCGCTACGTTCGCACCTGGAGCTTCTTCTTGGACCTGGTTTCCCTGTTACCCACGGAAGTGGCCTACGTGAGTCTGGGTCCGCACACACCCACGCTGAGGCTGAACCGCTTTCTGCGGGTGCCCCGCCTCTTTGAGGCCTTTGACCGCATGGAGACCCGCACAGTTTACCCGAATGCCTTCCGCATCGCCAAGCTGATGCTTTACGTTTTTGTTGTCATCCATTGGAACAGCTGCCTATACTTTGCCCTGTCCCGGTACCTGGGCTTCGGGCGTGACGCCTGGGTGTACCCCGACCCCGCGCAGCCTGGCTTTGAGCAGCTGCGGCGCCAGTACCTCTATAGCTTTTACTTCTCCACGCTGATCCTGACCACCGTGGGCGATACGCCGCTGCCAGACCGGGAGGAGGAGTACCTCTTCATGGTGGGAGACTTCCTACTGGCCGTCATGGGTTTCGCCACCATCATGGGTAGCATGAGCTCTGTCATCTACAACATGAACACTGCAGATGCAGCCTTCTACCCAGACCACGCCCTGGTGAAGAAATACATGAAGCTGCATCACGTCAACCGCAGGCTGGAGCGGCGAGTCATTGACTGGTACCAGCACCTGCAGATCAACAAGAAGATGACCAATGAGGTAGCCATCTTACAGCACTTGCCCGAGCAGTTGCGGGCAGAAGTGGCCGTGTCTGTACACCTGCCTACTCTGAGCAGGGTGCAGATCTTCCAGAACTGTGAGGCCAGCCTGCTGGAGGAGCTGGTGCT---GAAGCTGCAGCCCCAGACCTACTCACCAGGCGAATATGTCTGCCGCAAGGGGGACATCGGCCGAGAGATGTACATCATCCGAGAGGGTCAGCTGGCTGTGGTAGCCGATGATGGTGTCACTCAGTATGCTGTGCTTGGTGCAGGGCTCTACTTTGGGGAGATCAGCATCATCAACATCAAAGGGAACATGTCTGGGAACCGCCGTACAGCCAACATCAAGAGTCTAGGTTATTCAGATCTGTTCTGCTTGAGCAAGGAGGACCTGCAGGAAGTGCTAAGCGAGTATCCACAGGCCCAGGCCGTCATGGAGGAAAAGGGCCGTGAGATCCTGCTCAAAATGAACAAGTTGGACGTAAATGCCGAGGCAGCTGAGATCGCCCTACAGGAGGCCACGGAGGCCCGGCTGCGAGGCCTCGACCAGCAACTCGATGATCTGCAGACCAAGTTCGCGCGACTCCTGGCTGAGCTGGAGTCCAGTGCACTCAAGATCGCCTATCGCGTCGAGCGGCTGGAGTGGCAGACTCGGGAGTGGCCAATGCCTGAGGAACTGGCCGAGGCCGACGATGAGGGCGAACCTGGGGAGGGAACGTCCAAGGATGCAGAGGGCAGAGCTGGCCAGGAGGAACCCCCAAGCCCAGAG
Balaenoptera_borealis  ATGAGCCAGGACAGCAAAGTGAAGATGACAGAGTCCAGCGGTTCTGCCCCACCCGAGGCCAGGAAGTGGCTGCCGGTCCTGGACCCATCTGGGGATTACTACTACTGGTGGCTGAACACTATGGCCTTCCCAGTAATGTATAACCTCATCATCATCGTGTGCAGAGCCTGCTTCCCCGACTTGCAGCGCTATTATCTGGCAGCCTGGTTAGTACTGGACTGCACGAGTGACCTGCTCTACCTACTGGACATCGTGGTGCGCTTTCACACGGGATTCTTGGAACAGGGCATACTGGTGGTGGACAAGGGTAGGATCTCGAGTCGCTACGTTCGCACCTGGAGCTTCTTCTTGGACCTGGTTTCCCTGTTACCCACGGAAGTGGCCTACGTGAGTCTGGGTCCGCACACACCCACGCTGAGGCTGAACCGCTTTCTGCGGGTGCCCCGCCTCTTTGAGGCCTTTGACCGCATGGAGACCCGCACAGTTTACCCGAATGCCTTCCGCATCGCCAAGCTGCTGCTTTACGTTTTTGTTGTCATCCACTGGAACAGCTGCCTATACTTTGCCCTGTCCCGGTACCTGGGCTTCGGGCGTGACGCCTGGGTGTACCCCGACCCCGCGCAGCCTGGCTTTGAGCAGCTGCGGCGCCAGTACCTCTATAGCTTTTACTTCTCCACGCTGATCCTGACCACCGTGGGCGATACGCCGCTGCCAGACCGTGAGGAGGAGTACCTCTTCATGGTAGGAGACTTCCTACTGGCCGTCATGGGTTTCGCCACCATCATGGGTAGCATGAGCTCTGTCATCTACAACATGAACACTGCAGATGCAGCCTTCTACCCAGACCACGCCCTGGTGAAGAAATACATGAAGCTGCATCACGTCAACCGCAGGCTGGAGCGGCGAGTCATTGACTGGTACCAGCACCTGCAGATCAATAAGAAGATGACCAATGAGGTAGCCATCTTACAACACTTGCCCGAGCAGTTGCGGGCAGAAGTGGCCGTGTCTGTACACCTGCCTACTCTGAGCCGGGTGCAGATCTTCCAGAACTGTGAGGCCAGCCTGCTGGAGGAGCTGGTGCT---GAAGCTGCAGCCCCAGACCTACTCACCAGGTGAATATGTCTGCCGCAAGGGGGACATCGGCCGAGAGATGTACATCATCCGAGAGGGTCAGCTGGCTGTGGTAGCCGATGACGGTGTCACTCAGTATGCTGTGCTTGGTGCAGGGCTCTACTTTGGGGAGATCAGCATCATCAACATCAAAGGGAACATGTCTGGGAACCGCCGTACAGCCAACATCAAGAGTCTAGGTTATTCGGATCTGTTCTGCCTGAGCAAGGAGGACCTGCAGGATGTGTTGAGCGAGTATCCACAGGCCCAGGCCGTCATGGAGGAAAAGGGCCGTGAGATCCTTCTCAAAATGAACAAGTTGGACGTAAATGCCGAGGCAGCTGAGATCGCCCTACAGGAGGCCACGGAGGCCCGGCTGCGAGGCCTCGACCAGCAACTCGATGATCTGCAGACCAAGTTCGCGCGACTCCTGGCTGAGCTGGAGTCCAGTGCACTCAAGATCGCCTATCGCGTCGAGCGGCTGGAGTGGCAGACTCGGGAGTGGCCAATGCCTGAGGAACTGGCCGAGGCCGATGATGAGGGCGAACCTGGGGAGGGAACATCCAAGGATGCAGAGGGCAGAGCTGGCCAGGAGGGACCCCCAAGCCCAGAG
Balaenoptera_musculus  ATGAGCCAGGACAGCAAAATGAAGACGACAGAGTCCAGCGGTTCTGCCCCACCCGAGGCCAGGAAGTGGCTGCCGGTCCTGGACCCATCTGGGGATTACTACTACTGGTGGCTGAACACTATGGCCTTCCCAGTAATGTATAACCTCATCATCATCGTGTGCAGAGCCTGCTTCCCCGACTTGCAGCGCTATTATCTGGCGGCCTGGTTAGTACTGGACTGCACGAGTGACCTGCTCTACCTACTGGACATCGTGGTGCGCTTTCACACGGGATTCTTGGAACAGGGCATACTGGTGGTGGACAAGGGTAGGATCTCGAGTCGCTACGTTCGCACCTGGAGCTTCTTCTTGGACCTGGTTTCCCTGTTACCCACGGAAGTGGCCTACGTGAGTCTGGGTCCGCACACACCCACGCTGAGGCTGAACCGCTTTCTGCGGGTGCCCCGCCTCTTTGAGGCCTTTGACCGCATGGAGACCCGCACAGTTTACCCGAATGCCTTCCGCATCGCCAAGCTGATGCTTTACGTTTTTGTTGTCATCCACTGGAACAGCTGCCTATACTTTGCCCTGTCCCGGTACCTGGGCTTCGGGCGTGACGCCTGGGTGTACCCCGACCCCGCGCAGCCTGGCTTTGAGCAGCTGCGGCGCCAGTACCTCTATAGCTTTTACTTCTCCACGCTGATCCTGACCACCGTGGGCGATACGCCGCTGCCAGACCGGGAGGAGGAGTACCTCTTCATGGTGGGAGACTTCCTACTGGCCGTCATGGGTTTCGCCACCATCATGGGTAGCATGAGCTCTGTCATCTACAACATGAACACTGCAGATGCAGCCTTCTACCCAGACCACGCCCTGGTGAAGAAATACATGAAGCTGCATCACGTCAACCGCAGGCTGGAGCGGCGAGTCACTGACTGGTACCAGCACCTGCAGATCAACAAGAAGATGACCAATGAGGTAGCCATCTTACAGCACTTGCCCGAGCAGTTGCGGGCAGAAGTGGCCGTGTCTGTACACCTGCCTACTCTGAGCAGGGTGCAGATCTTCCAGAACTGTGAGGCCAGCCTGCTGGAGGAGCTGGTGCT---GAAGCTGCAGCCCCAAACCTACTCACCAGGCGAATATGTCTGCCGCAAGGGGGACATCGGCCGAGAGATGTACATCATCCGAGAGGGTCAGCTGGCTGTGGTAGCCGATGATGGTGTCACTCAGTATGCTGTGCTTGGTGCAGGGCTCTACTTTGGGGAGATCAGCATCATCAACATCAAAGGGAACATGTCTGGGAACCGCCGTACAGCCAACATCAAGAGTCTAGGTTATTCGGATCTGTTCTGCCTGAGCAAGGAGGACCTGCAGGAAGTGTTGAGCGAGTATCCACAGGCCCAGGCCGTCATGGAGGAAAAGGGCCGTGAGATCCTTCTCAAAATGAACAAGTTGGACGTAAATGCCGAGGCAGCTGAGATCGCCCTACAGGAGGCCACGGAGGCCCGGCTGCGAGGCCTCAACCAGCAACTCGATGATCTGCAGACCAAGTTCGCGCGACTCCTGGCTGAGCTGGAGTCCAGTGCACTCAAGATCGCCTATCGCGTCGAGCGGCTGGAGTGGCAGACTCGGGAGTGGCCAATGCCTGAGGAACTGGCCGAGGCCGACAATGAGGGCGAACCTGGGGAGGGAACATCCAAGGATGCAGAGGGCAGAGCTGGCCAGGAGGGACCCCCAAGCCCAGAG
Balaenoptera_omurai  ATGAGCCAGGACAGCAAAGTGAAGACGACAGAGTCCAGCGGTTCTGCCCCACCCGAGGCCAGGAAGTGGCTGCCGGTCCTGGACCCATCTGGGGATTACTACTACTGGTGGCTGAACACTATGGCCTTCCCAGTAATGTATAACCTCATCATCATCGTGTGCAGAGCCTGCTTCCCCGACTTGCAGCGCTATTATCTGGTGGCCTGGTTAGTACTGGACTGCACGAGTGACCTGCTCTACCTACTGGACATCGTGGTGCGCTTCCACACGGGATTCTTGGAACAGGGCATACTGGTGGTGGACAAGGGTAGGATCTCGAGTCGCTACGTTCGCACCTGGAGCTTCTTCTTGGACCTGGTTTCCCTGTTACCCACGGAAGTGGCCTACGTGAGTCTGGGTCCGCACACACCCACGCTGAGGCTGAACCGCTTTCTGCGGGTGCCCCGCCTCTTTGAGGCCTTTGACCGCATGGAGACCCGCACAGTTTACCCGAATGCCTTCCGCATCGCCAAGCTGATGCTTTACGTTTTTGTTGTCATCCACTGGAACAGCTGCCTATACTTTGCCCTGTCCCGGTACCTGGGCTTCGGGCGTGACGCCTGGGTGTACCCCGACCCCGCGCAGCCTGGCTTTGAGCAGCTGCGGCGCCAGTACCTCTATAGCTTTTACTTCTCCACGCTGATCCTGACCACCGTGGGCGATACGCCGCTGCCAGACCGGGAGGAGGAGTACCTCTTCATGGTGGGAGACTTCCTACTGGCCGTCATGGGTTTCGCCACCATCATGGGTAGCATGAGCTCTGTCATCTACAACATGAACACTGCAGATGCAGCCTTCTACCCAGACCACGCCCTGGTGAAGAAATACATGAAGCTGCATCACGTCAACCGCAGGCTGGAGCGGCGCGTCATTGACTGGTACCAGCACCTGCAGATCAACAAGAAGATGACCAATGAGGTAGCCATCTTACACCACTTGCCCGAGCAGTTGCGGGCAGAAGTGGCCGTGTCTGTACACCTGCCTACTCTGAGCCGGGTGCAGATCTTCCAGAACTGTGAGGCCAGCCTGCTGGAGGAGCTGGTGCT---GAAGCTGCAGCCCCAGACCTACTCACCAGGCGAATATGTCTGCCGCAAGGGGGACATCGGCCGAGAGATGTACATCATCCGAGAGGGTCAGCTGGCTGTGGTAGCCGATGATGGTGTCACTCAGTATGCTGTGCTTGGTGCAGGGCTCTACTTTGGGGAGATCAGCATCATCAACATCAAAGGGAACATGTCTGGGAACCGCCGTACAGCCAACATCAAGAGTCTAGGTTATTCAGATCTGTTCTGCCTGAGCAAGGAGGACCTGCAGGAAGTGCTAAGCGAGTATCCACAGGCCCAGGCCGTCATGGAGGAAAAGGGCCGTGAGATCCTGCTCAAAATGAACAAGTTGGACGTAAATGCCGAGGCAGCTGAGATCGCCCTACAGGAGGCCACGGAGGCCCGGCTGCGAGGCCTCGACCAGCAACTCGATGATCTGCAGACCAAGTTCGCGCGACTCCTGGCTGAGCTGGAGTCCAGTGCACTCAAGATCGCCTATCGCGTCGAGCGGCTGGAGTGGCAGACTCGGGAGTGGCCAATGCCTGAGGAACTGGCCGAGGCCGACGATGAGGGCGAAGCTGGGGAGGGAACGTCCAAGGATGCAGAGGGCAGAGCTGGCCAGGAGGGACCCCCAAGCCCAGAG
Balaenoptera_physalus  ATGAGCCAGGACAGCAAAGTGAAGACGACAGAGTCCAGCGGTTCTGCCCCACCCGAGGCCAGGAAGTGGCTGCCGGTCCTGGACCCATCTGGGGATTACTACTACTGGTGGTTGAACACTATGGCCTTCCCAGTAATGTATAACCTCATCATCATCGTGTGCAGAGCCTGCTTCCCCGACTTGCAGCGCTATTATCTGGTGGCCTGGTTGGTACTGGACTGCACGAGTGACCTGCTCTACCTACTGGACATCGTGGTGCGCTTTCACACGGGATTCTTGGAACAGGGCATACTGGTGGTGGACAAGGGTAGGATCTCGAGTCGCTACGTTCGCACCTGGAGCTTCTTCTTGGACCTGGTTTCCCTGTTACCCACGGAAGTGGCCTACGTGAGTCTGGGTCCGCACACACCCACGCTGAGGCTGAACCGCTTTCTGCGGGTGGCCCGCCTCTTTGAGGCCTTTGACCGCATGGAGACCCGCACAGTTTACCCGAATGCCTTCCGCATCACCAAGCTGATACTTTACGTTTTTGTTGTCATCCACTGGAACAGCTGCCTATACTTTGCCCTGTCCCGGTACCTGGGCTTCGGGCGTGACGCCTGGGTGTACCCCGACCCCGCTCAGCCTGGCTTTGAGCAGCTGCGGCGCCAGTACCTCTATAGCTTTTACTTCTCCACGCTGATCCTGACCACCGTGGGCGATACGCCGCTGCCAGACCGGGAGGAGGAGTACCTCTTCATGGTGGGAGACTTCCTACTGGCCGTCATGGGTTTCGCCACCATCATGGGTAGCATGAGCTCTGTCATCTACAACATGAACGCTGCAGATGCAGCCTTCTACCCAGACCACGCCCTGGTGAAGAAATACATGAAGCTGCATCACGTCAACCGCAGGCTGGAGCGGCGAGTCATTGACTGGTACCAGCACCTGCAGATCAACAAGAAGATGACCAATGAGGTAGCCATCTTACAGCACTTGCCCGAGCAGTTGAGGGCAGAAGTGGCCGTGTCTGTACACCTGCCTACTCTGAGCCGGGTGCAGATCTTCCAGAACTGTGAGGCCAGCCTGCTGGAGGAGCTGGTGCT---GAAGCTGCAGCCCCAGACCTACTCACCAGGCGAATATGTCTGCCGCAAGGGGGACATCGGCCGAGAGATGTACATCATCCGAGAGGGTCAGCTGGCTGTGGTAGCCGATGATGGTGTCACTCAGTATGCTGTGCTTGGTGCAGGGCTCTACTTTGGGGAGATCAGCATCATCAACATCAAAGGGAACATGTCTGGGAACCGCCGTACAGCCAACATCAAGAGTCTAGGTTATTCGGATCTGTTCTGCTTGAGCAAGGAGGACCTGCAGGAAGTGCTGAGCGAGTATCCACAGGCCCAGGCCGTCATGGAGGAAAAGGGCCGTGAGATCCTGCTCAAAATGAACAAGTTGGACGTAAATGCCGAGGCAGCTGAGATCGCCCTACAGGAGGCCACGGAGGCCCGGCTGCGAGGCCTCGACCAGCAACTCGATGATCTGCAGACCAAGTTCGCGCGACTCCTGGCTGAGCTGGAGTCCAGTGCACTCAAGATCGCCTATCGTGTCGAGCGGCTGGAGTGGCAGACTCGGGAGTGGCCAATGCCTGAGGAACTGGCCGAGGCCGACGATGAGGGCGAACCTGGGGAGGGAACGTCCAAGGATGCAGAGGGCAGAGCTGGCCAGGAGGGACCCCCAAGCCCAGAG
Balaenoptera_ricei  ATGAGCCAGGACAGCAAAGTGAAGACGACAGAGTCCAGCGGTTCTGCCCCACCCGAGGCCAGGAAGTGGCTGCCGGTCCTGGACCCATCTGGGGATTACTACTACTGGTGGCTGAACACTATGGCCTTCCCAGTAATGTATAACCTCATCATCATCGTGTGCAGAGCCTGCTTCCCCGACTTGCAGCGCTATTATCTGGCAGCCTGGTTAGTACTGGACTGCACGAGTGACCTGCTCTACCTACTGGACATCGTGGTGCGCTTTCACACGGGATTCTTGGAACAGGGCATACTGGTGGTGGACAAGGGTAGGATCTCGAGTCGCTACGTTCGCACCTGGAGCTTCTTCTTGGACCTGGTTTCCCTGTTACCCACGGAAGTGGCCTACGTGAGTCTGGGTCCGCACACACCCACGCTGAGGCTGAACCGCTTTCTGCGGGTGCCCCGCCTCTTTGAGGCCTTTGACCGCATGGAGACCCGCACAGTTTACCCGAATGCCTTCCGCATCGCCAAGCTGCTGCTTTACGTTTTTGTTGTCATCCACTGGAACAGCTGCCTATACTTTGCCCTGTCCCGGTACCTGGGCTTCGGGCGTGACGCCTGGGTGTACCCCGACCCCGCGCAGCCTGGCTTTGAGCAGCTGCGGCGCCAGTACCTCTATAGCTTTTACTTCTCCACGCTGATCCTGACCACCGTGGGCGATACACCGCTGCCAGATCGTGAGGAGGAGTACCTCTTCATGGTGGGAGACTTCCTACTGGCCGTCATGGGTTTCGCCACCATCATGGGTAGCATGAGCTCTGTCATCTACAACATGAACACTGCAGATGCAGCCTTCTACCCAGACCACGCCCTGGTGAAGAAATACATGAAGCTGCATCACGTCAACCGCAGGCTGGAGCGGCGAGTCATTGACTGGTACCAGCACCTGCAGATCAATAAGAAGATGACCAATGAGGTAGCCATCTTACAACACTTGCCCGAGCAGTTGCGGGCAGAAGTGGCCGTGTCTGTACACCTGCCTACTCTGAGCCGGGTGCAGATCTTCCAGAACTGTGAGGCCAGCCTGCTGGAGGAGCTGGTGCT---GAAGCTGCAGCCCCAGACCTACTCACCAGGCGAATATGTCTGCCGCAAGGGGGACATCGGCCGAGAGATGTACATCATCCGAGAGGGTCAGCTGGCTGTGGTAGCCGATGATGGTGTCACTCAGTATGCTGTGCTTGGTGCAGGGCTCTACTTTGGGGAGATCAGCATCATCAACATCAAAGGGAACATGTCTGGGAACCGCCGTACAGCCAACATCAAGAGTCTAGGTTATTCGGATCTGTTCTGCCTGAGCAAGGAGGACCTGCAGGATGTGTTGAGCGAGTATCCACAGGCCCAGGCCGTCATGGAGGAAAAGGGCCGTGAGATCCTTCTCAAAATGAACAAGTTGGACGTAAATGCCGAGGCAGCTGAGATCGCCCTACAGGAGGCCACGGAGGCCCGGCTGCGAGGCCTCGACCAGCAACTCGATGATCTGCAGACCAAGTTCGCGCGACTCCTGGCTGAGCTGGAGTCCAGTGCACTCAAGATCGCCTATCGCGTCGAGCGGCTGGAGTGGCAGACTCGGGAGTGGCCAATGCCTGAGGAACTGGCCGAGGCCGACGATGAGGGCGAACCTGGGGAGGGAACATCCAAGGATGCAGAGGGCAGAGCTGGCCAGGAGGGACCCCCAAGCCCAGAG
Berardius_arnuxii  ATGAGCCAGGACAGCAAAGTGAAGACGACAGAGTCCAGCAGTTCTGCCCCAGCCAAGGCCAGGAAGTTGCTGCCTGTCCTGGACCCATCTGGGGATTACTACTACTGGTGGCTAAACACTATGGTCTTCCCAGTAATGTATAACCTCATCATCGTCGTGGGCAGAGCCTGCTTCCCCGACTTGCAGCGCTATTATCTGGTGGCCTGGTTAGTGCTGGACTGCACGAGTGACCTGATCTACCTACTGGACATCGTGGTGCGCTTCCACACTGGATTCTTGGAACAGGGCATACTGGTGGTGGACAAGGGTAGGATCTCGAGTCGCTATGTTCGCACCTGGAGCTTCTTCTTGGACCTGGTTTCCCTGTTACCCACGGAAGTGGCCTATGTGAGTCTGGGTCCGCACACATCCACGCTGAGGCTGAACCGCTTTCTGCGGGCGCCCCGCCTCTTTGAGGCCTTTGACCGCATGGAGACCCTCACAGTTTACCCGAATGCCTTCCGCATCGCCAAGCTGATGCTTTACGTTTTTGTTGTCATCCATTGGAACAGCTGCCTATACTTTGCCCTGTCCCGGTACCTGGGCTTCGGGCGTGACGCCTGGGTGTACCCCGACCCCGCGCAGCCCGGCTTTGAGCAGCTGCGGCGCCAGTACCTCTATAGCTTTTACTTCTCCACGCTGATCCTGACCACCGTGGGTGATACGCCACTGCCAGACCGGGAGGAAGAGTACCTCTTCATGGTGGGAGACTTCCTACTGGCCGTCATGGGTTTCGCCACCATCATGGGTAGCATGAGCTCTGTCATCTACAACATGAACACTGCAGATGCAGCCTTCTACCCAGACCACGCCCTGGTGAAGAAATACATGAAGCTGCATCACGTCCACCGCAGGCTGGAGTGGCGAGTCATTGATTGGTACCAGCACCTGCAGATCAACAAGAAGATGACCAATGAGGTAGCCATCCTACAGCACTTGCCTGAGCAGTTGCGGGCAGAAGTGGCCGTGTCTGTACACCTGCCTACTCTGAGCCGGGTGCAGATCTTCCAGAACTGTGAGGCCAGCCTGCTGGAGGAGCTGGTGCT---GAAGCTGCAGCCCCAGACCTACTCGCCAGGTGAATATGTCTGCCGCAAGGGGGACGTTGGCCGAGAGATGTACATCATCCGAGAGGGTCAGCTGGCTGTGGTAGCCGATGATGGTGTCACTCAGTATGCTGTGCTTGGTGCAGGGCTCTACTTTGGGGAGATCAGCATCATCAGCATCAAAGGGAACATGTCTGGGAACCGCCGTACAGCCAACATTAAGAGTCTAGGTTATTCGGATCTGTTCTGCCTGAGCAAGGAGGACCTGCAGGAAGTGCTGAGCGAGTATCCACAGGCCCAGGCCGTCATGGAGGAAAAGGGCCGTGAGATCCTGCTCAAAATGAACAAGTTGGACGTAAATGCCGAGGCAGCTGAGATCGCCCTGCAGGAGGCCACGGAGGCCCGGCTGCGAGGCCTCGACCAGCAACTCGATGATCTGCAGACCAAGTTCGCGCGACTCCTGGCTGAGCTGGAGTCCAGTGCACTCAAGATCGCCTATCGCGTCGAGCGGCTGGAGTGGCAGACTCGGGAGTGGCCAATGCCTGAGGAGCTGGCCGAGGCCGACGACGAGGGCGAACCTGGGGAGGGAACGTCCAAGGATGGAGAGGGCAGAGCTGGCCAGGAGGGACCCCCAAGCCCAGAG
Berardius_minimus  ATGAGCCAGGACAGCAAAGTGAAGACGACAGAGTCCAGCAGTTCTGCCCCAGCCAAGGCCAGGAAGTTGCTGCCTGTCCTGGACCCATCTGGGGATTACTACTACTGGTGGCTAAACACTATGGTCTTCCCAGTAATGTATAACCTCATCATCGTCGTGGGCAGAGCCTGCTTCCCCGACTTGCAGCGCTATTATCTGGTGGCCTGGTTAGTACTGGACTGCACGAGTGACCTGATCTACCTACTGGACATCGTGGTGCGCTTCCACACTGGATTCTTGGAACAGGGCATACTGGTGGTGGACAAGGGTAGGATCTCGAGTCGCTATGTTCGCACCTGGAGCTTCTTCTTGGACCTGGTTTCCCTGTTACCCACGGAAGTGGCCTACGTGAGTCTGGGTCCGCACACACCCACGCTGAGGCTGAACCGCTTTCTGCGGGCGCCCCGCCTCTTTGAGGCCTTTGACCGCATGGAGACCCTCACAGTTTACCCGAATGCCTTCCGCATCGCCAAGCTGATGCTTTACGTTTTTGTTGTCATCCATTGGAACAGCTGCCTATACTTTGCCCTGTCCCGGTACCTGGGCTTCGGGCGTGACGCCTGGGTGTACCCCGACCCCGCGCAGCCCGGCTTTGAGCAGCTGCGGCGCCAGTACCTCTATAGCTTTTACTTCTCCACGCTGATCCTGACCACCGTGGGTGATACGCCACTGCCAGACCGGGAGGAAGAGTACCTCTTCATGGTGGGAGACTTCCTACTGGCCGTCATGGGTTTCGCCACCATCATGGGTAGCATGAGCTCTGTCATCTACAACATGAACACTGCAGATGCAGCCTTCTACCCAGACCACGCCCTGGTGAAGAAATACATGAAGCTGCATCACGTCCACCGCAGGCTGGAGTGGCGAGTCATTGATTGGTACCAGCACCTGCAGATCAACAAGAAGATGACCAATGAGGTAGCCATCCTACAGCACTTGCCTGAGCAGTTGCGGGCAGAAGTGGCCGTGTCTGTACACCTGCCTACTCTGAGCCGGGTGCAGATCTTCCAGAACTGTGAGGCCAGCCTGCTGGAGGAGCTGGTGCT---GAAGCTGCAGCCCCAGACCTACTCGCCAGGTGAATATGTCTGCCGCAAGGGGGACGTTGGCCGAGAGATGTACATCATCCGAGAGGGTCAGCTGGCTGTGGTAGCCGATGATGGTGTCACTCAGTATGCTGTGCTTGGTGCAGGGCTCTACTTTGGGGAGATCAGCATCATCAGCATCAAAGGGAACATGTCTGGGAACCGCCGTACAGCCAACATTAAGAGTCTAGGTTATTCGGATCTGTTCTGCCTAAGCAAGGAGGACCTGCAGGAAGTGCTGAGCGAGTATCCACAGGCCCAGGCCGTCATGGAGGAAAAGGGCCGTGAGATCCTGCTCAAAATGAACAAGTTGGACGTAAATGCCGAGGCAGCTGAGATCGCCCTGCAGGAGGCCACGGAGGCCCGGCTGCGAGGCCTCGACCAGCAACTCGATGATCTGCAGACCAAGTTCGCGCGACTCCTGGCTGAGCTGGAGTCCAGTGCACTCAAGATCGCCTATCGCGTCGAGCGGCTGGAGTGGCAGACTCGGGAGTGGCCAATGCCTGAGGAGCTGGCCGAGGCCGACGACGAGGGCGAACCTGGGGAGGGAACGTCCAAGGATGGAGAGGGCAGAGCTGGCCAGGAGGGACCCCCAAGCCCAGAG
Bos_taurus  ATGAGCCAGGACAGCAAAGTGAAGACGACAGAGTCCAGCCCTTCTGTCCTGACCAAAGCCAGGAAGTCTCTGCCAGTCCTGGACCCATCTGGAGATTACTACTACTGGTGGCTGAACACAATGGTCTTCCCAGTAATGTATAACCTCATCATCGTGGTGTGCAGAGCCTGCTTCCCCGACTTGCAGCATGGTTATCTGGTGGCCTGGTTAGTGCTGGACTACACGAGTGACCTGTTCTACCTCCTGGACATCGTGGTGCGCTTCCACACTGGATTCTTGGAACAGGGCATCCTGGTGGTGGACAAAGGTAGGATCTCGAGTCGCTACGTTCGCACCTGGAGCTTCTTCTTGGACCTGGTTTCCCTGTTGCCCACGGATGTTGCCTACGTGAGTCTGGGTCCACACACACCCACGCTGAGGCTAAACCGCTTTCTGCGAGTGCCCCGCCTCTTTGAGGCCTTTGACCGCATGGAGACCCGCACAGCTTACCCGAACGCCTTCCGCATCGCCAAGCTGATGCTTTACATTTTTGTGGTGATCCATTGGAACAGCTGCCTCTACTTTGCCCTGTCCCGGTACCTGGGCTTCGGGCGTGACGTCTGGGTGTACCCCGACCCTGCACAGCCGGGCTTTGAGCGGCTGCGGCGCCAGTACCTCTACAGCTTTTACTTCTCCACGCTAATCCTGACCACCGTGGGCGACACACCGCTGCCAGCCCAGGAGGAGGAGTACCTCTTCATGGTGGGCGACTTCCTGCTGGCAGTCATGGGTTTCGCCACCATCATGGGTAGCATGAGCTCTGTCATCTACAACATGAACACAGCAGATGCAGCCTTCTACCCAGACCACGCGCTGGTGAAGAAGTACATGAAGCTGCATCATGTCAACCACCGGCTGGAGCGGAGAGTCATTGACTGGTACCAGCACCTGCAGATCAACAAGAAGATGACCAATGAGGTAGCCATCTTACAGCACTTGCCTGAGCGGTTGCGGGCAGAAGTGGCCGTGTCTGTGCACCTGCCTACCCTGAGCCGGGTACAGATCTTCCAAAACTGTGAGGCCAGCCTGCTGGAGGAGCTGGTGCT---GAAGCTGCAGCCCCAGACCTACTCGCCGGGTGAATATGTCTGCCGCAAAGGGGACATTGGCCGAGAGATGTACATCATCCGAGAGGGTCAGCTGGCCGTGGTGGCGGACGATGGTGTCACCCAGTATGCTGTGCTTGGTGCAGGGCTCTACTTTGGGGAGATCAGCATCATCAACATCAAAGGGAACATGTCTGGGAATCGCCGCACAGCCAACATCAAGAGTCTAGGTTATTCGGACCTGTTCTGCCTGAGCAAGGAGGACCTGCGGGAAGTGCTGAGCGAGTACCCGCAGGCCCAGGCTGTTATGGAGGAAAAGGGCCGTGAGATCCTGCTCAAAATGAACAAGTTGGATGTAAACGCGGAGGCAGCCGAGATCGCCCTACAGGAGGCCACGGAGGCCCGGCTGCGAGGCCTAGACCAGCAACTCGATGATCTGCAAACCAAGTTCGCTCGACTCCTGGCTGAGCTGGAGTCCGGTGCACTCAAGATTGCCTATCGCATCGAGCGGCTGGAGTGGCAGACCCGGGAGTGGCCAATGCCTGAGGAACTCATGGAGGCTGATGACGAGGGCGAACCTGGGGAGGGAACGTCCAAAGATGGAGAGGGCAGAGCTGGCCAGGAGGGACCTCCAGGCCTAGAG
Bubalus_bubalis  ATGAGCCAGGACAGCAAAGTGAAGACGACAGAGTCCAGCCCTCCTGTCCTGACCAAGGCCAGGAAGTCTCTGCCAGTCCTGGACCCATCTGGGGATTACTACTACTGGTGGCTGAACACAATGGTCTTCCCAGTAATGTATAACCTCATCATCGTGGTGTGCAGAGCCTGCTTCCCCGACTTGCAGCATGGTTATCTGGTGGCCTGGTTAGTGCTGGACTACACGAGTGACCTGTTCTACCTCCTGGACATCGTGGTGCGCTTCCACACTGGATTCTTGGAACAGGGCATCCTGGTGGTGGACAAAGGTAGGATCTCGAGTCGCTACGTTCGCACCTGGAGCTTCTTCTTGGATCTGGTTTCCCTGTTGCCCACGGATGTTGCCTACGTGAGTCTGGGTCCACACACACCCACGCTGAGGCTAAACCGCTTTCTGCGAGTGCCCCGCCTCTTTGAGGCCTTTGACCGCATGGAGACCCGCACAGCTTACCCGAACGCCTTCCGCATCGCCAAGCTGATGCTTTACATTTTTGTGGTCATCCATTGGAACAGCTGCCTCTACTTTGCCCTGTCCCGGTACCTGGGCTTCGGGCGTGACGTCTGGGTGTACCCCGACCCCGCACAGCCAGGCTTTGAGCAGCTGCGGCGCCAGTACCTCTACAGCTTTTACTTCTCCACGCTAATCCTGACCACCGTGGGCGACACGCCGCTGCCAGCCCAGGAGGAGGAGTACCTCTTCATGGTGGGCGACTTCCTGCTGGCAGTCATGGGTTTCGCCACCATCATGGGTAGCATGAGCTCTGTCATCTACAACATGAACACAGCAGATGCAGCCTTCTACCCAGACCACGCGCTGGTGAAGAAGTACATGAAGCTGCATCATGTCAACCGCAGGCTGGAGCGGAGAGTCATTGACTGGTACCAGCACCTGCAGATCAACAAGAAGATGACCAATGAGGTAGCCATCTTACAGCACTTGCCTGAGCGGTTGCGGGCAGAAGTGGCTGTGTCTGTGCACCTGCCTACCCTGAGCCGGGTACAGATCTTCCAAAACTGTGAGGCCAGCCTGCTGGAGGAGCTGGTGCT---GAAGCTGCAGCCCCAGACCTACTCGCCGGGTGAATATGTCTGCCGCAAAGGGGACATTGGCCGAGAGATGTACATCATCCGAGAGGGTCAGCTGGCCGTGGTGGCCGACGATGGTGTCACCCAGTATGCTGTGCTTGGTGCAGGGCTCTACTTTGGGGAGATCAGCATCATCAACATCAAAGGGAACATGTCTGGGAATCGCCGCACAGCCAACATCAAGAGTCTAGGTTATTCGGACCTGTTCTGCCTGAGCAAGGAGGACCTGCGGGAAGTGCTGAGCGAGTACCCGCAGGCCCAGGCTGTTATGGAGGAAAAGGGCCGTGAGATCCTGCTCAAAATGAACAAGTTGGATGTAAACGCGGAGGCAGCCGAGATCGCCCTACAAGAGGCCACGGAGGCCCGGCTGCGAGGCCTAGACCAGCAACTTGATGATCTGCAAACCAAGTTCGCTCGACTCCTGGCTGAGCTGGAGTCCAGTGCACTCAAGATCGCCTATCGCATCGAGCGGCTGGAGTGGCAGACCCGGGAGTGGCCAATGCCTGAGGAACTCATGGAGGCTGATGACGAGGGCGAACCTGGGGAGGGAACGTCCAAAGATGGAGAGGGCAGAGCTGGCCAGGAGGGACCTCCAGGCCTAGAG
Camelus_ferus  ATGAGCCAGGACAGCAAAGTGAAGACGACAGAGTCCAGCCCTCCTGCCCCGTCCAAGGCGAGGAAGTCGCTGCCTGTCCTGGACCCATCAGGGGATTACTACTACTGGTGGCTGAACACGATGGTCTTCCCAGTAATGTATAACCTCATCATCGTCGTGTGCAGAGCCTGCTTCCCGGACTTGCAGCACGGTTATCTGGTGGCCTGGTTAGTGCTGGACTATATGAGCGACCTGCTGTACTTACTGGACATCGTGGTGCACTTCCACACTGGATTTTTGGAGCAGGGCATCCTGGTGGAGGACAAGGGTAGGATCGCGAGTCGCTACATCCGCACCTGGAGCTTCGTCTTGGACCTGGCATCCCTGTTGCCCACCGACGCGGCCTACGCGAGTCTGGGTCCGCACACACCCACGCTGAGGCTGAACCGCTTTCTGCGGGCGCCCCGCCTCTTCGAGGCCTTTGACCGCACGGAGACCCGCACAGCTTACCCGAACGCCTTCCGCATCGCCAAGTTGATGCTTTACATCTTCGTCGTCATCCACTGGAACAGCTGCCTGTACTTCGCCCTGTCCCGCTACCTGGGCCTCGGGCGTGACGTGTGGGTGTACCCCGACCCCGCGCGGCCCGGCTTCGAGCGCCTGCTGCGCCAGTACCTCTACAGCTTCTACTTCTCCACGCTGATCCTGACCACCGTGGGCGACACGCCGCCGCCAGCCCGGGAGGAGGAGTGCCTCTTCATGGTGGGCGACTTCCTGCTGGCCGTCATGGGGTTCGCCACCATCATGGGCAGCATGAGCTCCGTCATCTACAACATGAACACTGCAGACGCGGCCTTCTACCCAGACCACGCCCTGGTGAAGAAATACATGAAGCTGCACCGCGTCAACCGCCGGCTGGAGCGGCGAGTCATTGACTGGTACCAGCACCTGCAGATCAACAAGAAGATGACCAACGAGGTAGCCATCTTACAGCACTTGCCAGAGCGGTTGCGGGCAGAAGTGGCCGTGTCTGTACACCTGTCTACTCTGAGCCGGGTGCAGATCTTCCAGAACTGTGAGGCCAGCCTGCTGGAGGAGCTGGTACT---GAAGCTGCAGCCCCAGACCTACTCACCGGGCGAATATGTCTGCCGCAAGGGGGACGTTGGCAGAGAGATGTACATCATCCGGGAGGGTAAGCTGGCCGTGGTGGCTGATGATGGTGTCACACAATATGCCGTGCTTGGTGCAGGGCTCTACTTTGGGGAGATCAGCATCATCAACATCAAAGGGAACATGTCTGGGAACCGCCGCACAGCCAACATCAAGAGTCTAGGTTACTCGGACCTGTTTTGTCTGAGCAAGGAGGACCTGCGGGAAGTGCTGAGCGAGTATCCACAGGCCCAGGCCGTCATGGAGGAAAAAGGCCGCGAGATCTTGCTCAAAATGAACAAGTTGGACGTAAATGCCGAGGCAGCTGAGATCGCCCTACAGGAGGCCACGGAGGCCCGGCTGCGAGGTCTTGACCAGCAACTCGATGATCTACAGACCAAGTTTGCACGCCTCCTGGCTGAGCTGGAGTCTAGCGCGCTCAAGATTGCTTATCGCATCGAACGGCTGGAGTGGCAGACTCGGGAGTGGCCAGTGCCTGAGGAACTGGCCGAGGCCGATGATGAGGGCGAGCCTGGGGAGGGAACATCCAAGGATGGAGAGGGTACAGCAGGCTGGGAGGGATTCCCAGGCCCAGAG
Caperea_marginata  ATGAACCAGGACAGCAAAGTGAAGACGACAGAGTCCAGCAGTTCTGCCCCACCCAAGGCCAGGAAGTGGCTGCCTGTCCTGGACCCATCTGGGGATTACTACTACTGGTGGCTGAACACTATGGTCTTCCCAGTAATGTATAACCTCATCATCATCGTGTGCAGAGCCTGCTTCCCCGACTTGCAGCACTATTATCTGGTGGCCTGGTTAGTACTGGACTGCACGAGTGACCTGCTCTACCTACTGGACATCGTGGTGCGCTTCCACACTGGATTCTTGGAACAGGGCATACTGGTGGTGGACAAGGGTAGGATCTCGAGTCGCTACATTCGCACCTGGAGCTTCTTCTTGGACCTGGTTTCCCTGTTACCCACGGAAGTGGCCTACGTGAGTCTGGGTCCGCACACACCCACGCTGAGGCTGAACCGCTTTCTGCGGGTGCCCCGCCTCTTTGAGGCCTTTGACCGCATGGAGACCCGCACAGTTTACCCGAATGCCTTCCGCATCGCCAAGCTGATGCTTTACGTTTTTGTTGTCATCCATTGGAACAGCTGCCTATACTTTGCCCTGTCCCGGTACCTGGGCTTCGGGCGTGACGCCTGGGTGTACCCCGACCCCGCGCAGCCTGGCTTTGAGCAGCTGCGGCGCCAGTACCTCTATAGCTTTTACTTCTCCACGCTGATTCTGACCACCGTGGGCGATACGCCGCTGCCAGACCGGGAGGAGGAGTACCTCTTCATGGTGGGAGACTTCCTACTGGCCGTCATGGGTTTCGCCACCATCATGGGTAGCATGAGCTCTGTCATCTACAACATGAACACTGCAGATGCAGCCTTCTACCCAGACCACGCCCTGGTGAAGAAATACATGAAGCTGCATCACGTCAACCGCAGGCTGGAGCGGCGAGTCATTGACTGGTACCAACACCTGCAGATCAACAAGAAGATGACCAATGAGGTAGCCATCTTACAGCACTTGCCCGAGCAGTTGCGGGCAGAAGTGGCCGTGTCTGTACACCTGCCTACTCTGAGCCGGGTGCAGATCTTCCAGAACTGTGAGGCCAGCCTGCTGGAGGAGCTGGTGCT---GAAGCTGCAGCCCCAGACCTACTCACCAGGCGAATATGTCTGCCGCAAGGGGGACATCGGCCGAGAGATGTACATCATCCGAGAGGGTCAGCTGGCTGTGGTAGCCGATGATGGTGTCACTCAGTATGCTGTGCTTGGTGCAGGGCTCTACTTTGGGGAGATCAGCATCATCAACATCAAAGGGAACATGTCTGGGAACCGCCGTACAGCCAACATCAAGAGTCTAGGTTATTCGGATCTGTTCTGCCTGAGCAAGGAGGATCTGCAGGAAGTGCTAAGCGAGTATCCACAGGCCCAGGCCGTCATGGAGGAAAAGGGCCGTGAGATCCTGCTCAAAATGAGCAAGTTGGACGTAAATGCCGAGGCAGCTGAGATCGCCCTACAGGAGGCCACGGAGGCCCGGCTGCGAGGCCTCGACCAGCAACTCGATGATCTGCAGACCAAGTTCGCGCGACTCCTGGCTGAGCTGGAGTCCAGTGCACTCAAGATCGCCTATCGCGTCGAGCGGCTGGAATGGCAGACTCGGGAGTGGCCAATGCCTGAGGAACTGGCCGAGGCCGACGATGAGGGCGAACCTGGGGAGGGAACGTCCAAGGATGCAGAGGGCAGAGCTGGCCAGGAGGGACCCCCAAGCCCAGAG
Capra_hircus  ATGAGCCAGGACAGCAAAGTGAAGACGACAGCGTCCAGCCCTCCTATCCTGACCAAGGCCAGGAAGTCTCTGCCAGTCCTGGACCCATCTGGGGATTACTATTACTGGTGGCTGAACACAATGGTCTTCCCAGTAATGTATAACCTCATCATCGTGGTGTGCAGAGCCTGTTTCCCCGACTTGCAGCACGGTTATCTGGTGGCCTGGTTAGTGATGGACTACACGAGTGACCTGTTCTACCTCCTGGACATCGTGGTGCGCTTCCACACTGGATTCTTGGAACAGGGCATCCTGGTGGTGGACAAAGGTAAGATCTCGAGTCGCTACGTTTGCACCTGGAGCTTCTTCTTGGACCTGGTTTCCCTGTTGCCCACGGATGTTGCCTACGTGAGTCTGGGTCCACACACACCCACGCTGAGGCTAAACCGCTTTCTGCGAGCCCCCCGCCTTTTTGAGGCCTTTGACCGCATGGAGACCCGCACAGCTTACCCGAACGCCTTCCGCATTGCCAAGCTGATGCTTTACATTTTTGTGGTCATCCATTGGAACAGCTGCCTCTACTTTGCCCTGTCCCGGTACCTGGGCTTTGGGCGTGACATCTGGGTGTACCCCGACCCCGCGCAGCCTGGCTTTGAGCGGCTGCGGCGCCAGTACCTCTACAGCTTTTACTTCTCCACGCTGATCCTGACCACTGTGGGCGACACACCGCTGCCAGCCCGGGAGGAGGAGTACCTCTTCATGGTGGGCGACTTCCTGCTGGCCGTCATGGGTTTCGCCACCATCATGGGTAGCATGAGCTCTGTCATCTACAACATGAACACAGCAGATGCAGCCTTCTACCCAGACCACGCACTGGTGAAGAAGTACATGAAGCTGAATCATGTCAACCACCGGCTGGAGCGGAGAGTCATTGACTGGTACCAGCACCTGCAGATCAACAAGAAGATGACCAATGAGGTAGCCATCTTACAGCACTTGCCCGAGCGGTTGCGGGCAGAAGTGGCCGTGTCTGTGCACCTGCCTACCCTGAGGCGGGTACAGATCTTCCAAAACTGTGAGGCCAGCCTGCTGGAAGAGCTGGTGCT---GAAGCTGCAGCCCCAGACCTACTCGCCGGGTGAATATGTCTGCCGCAAAGGGGACATTGGCCGAGAGATGTACATCATCCGAGAGGGTCAGCTGGCCGTGGTAGCCGACGATGGTGTCACCCAGTATGCTGTGCTTGGTGCAGGGCTCTACTTTGGGGAGATCAGCATCATCAACATCAAAGGGAACATGTCTGGGAATCGCCGTACAGCCAATATCAAGAGTCTAGGTTATTCGGACCTGTTCTGCCTGAGCAAGGAGGACCTGCGGGAAGTGCTGAGCGAGTACCCGCAGGCCCAGGCTATTATGGAGGAAAAGGGCCGTGAGATCCTGCTCAAAATGAACAAGTTGGATGTAAATGCGGAGGCAGCCGAGATCGCCCTACAGGAAGCCACGGAGGCCCGGCTGCGAGGCCTGGACCAGCAACTTGACGATCTGCAAACCAAGTTCGCTCGACTCCTGGCTGAGCTGGAGTCCAGTGCACTCAAGATCGCCTATCGCATCGAGCGGCTGGAGTGGCAGACGCGGGAGTGGCCAATGCCTGAGGAACTCGCGGAGGCTGATGACGAGGGCGAACCTGGGGAGGGAACGTCCAAAGATGGAGAGGGCAGAGCTGGCCAGGAGGGACCTCCAGGCCTAGAG
Catagonus_wagneri  ATGAGCCAGAACAGCAAAGTGAAGACGACAGAGTCCAGCCCTCCTGCCCCTTCCAAGGCCAGGAGGTCGCTGCCCATCCTGGACCCCTCCGGGGACTACTACTACTGGTGGCTGAACACCATGGTCTTCCCAGTAATGTACAACCTCGTCATCGTCGTGTGCAGAGCCTGCTTCCCCGACTTACAGCGCAGTTACCTGGTGGCCTGGTTCGTGCTGGACTACACGAGCGACCTGCTCTACCTGCTGGACATCGTGGTGCGCTTCCACACCGGATTTTTGGATCAGGGCATCCTGGTGGTGGACAAGGGCAAAATTTGCAGTCGCTATGTTCGCACGTGGAGCTTCTTCCTGGACCTGGTGTCCCTGCTGCCCACCGACGTGGCCTACGTGCGTCTGGGCCCGCACACACCCACGCTGCGGCTTAACCGCTTTCTGCGGGCGCCCCGGCTCTTTGAGGCCTTCGATCGCACGGAGACCCGCACGGCTTACCCGAACGCCTTCCGCATCGCCAAGCTGATGCTTTACATTTTCGTCGTCATCCACTGGAACAGCTGCCTGTACTTTGCCCTGTCGCGGTTTCTGGGCTTCGGCCGGGACGCCTGGGTGTACCCCGACCCGGCGCGGCCGGGCTTCGAGCGCCTGCGGCGCCAGTACCTCTACAGCTTCTACTTCTCCACGCTGATCCTGACCACCGTGGGCGACACGCCGCTGCCGGCCCGGGAGGAGGAGTACCTCTTCATGGTGGGCGACTTTCTGCTGGCCGTCATGGGGTTCGCCACCATCATGGGCAGCATGAGCTCTGTCATCTACAACATGAACACCGCAGACGCCGCTTTCTACCCAGATCACGCCCTGGTGAAGAAGTACATGAAGCTGCACCGCGTCAACCGCCGGCTGGAGCGGCGAGTCATTGACTGGTACCAGCACCTGCAGATCAACAAGAAGATGACCAACGAGGTCGCCATCTTGCAGCACCTGCCTGAGCGGCTGAGGGCAGAAGTGGCCGTGTCTGTACACCTGTCGACGCTGAGCCGGGTGCAGATCTTCCAGAACTGCGAGGCCAGCCTGCTGGAGGAGCTGGTGCT---AAAGCTGCAGCCCCAGACATACTCACCAGGCGAATACGTCTGCCGCAAGGGGGACATTGGCCGAGAGATGTACATCATCCGAGAGGGTCTGCTGGCCGTGGTGGCTGATGACGGTGTCACACAGTATGCCGTGCTCGGTGCAGGGCTCTACTTTGGGGAGATCAGCATCATCAACATCAAAGGGAACATGTCTGGCAACCGGCGCACAGCCAACATCAAGAGTCTGGGTTATTCGGACCTGTTTTGCCTGAGCAAAGAGGACCTGCGGGAAGTGCTGAGCGAGTACCCGCAGGCCCAGGCCATCATGGAGGAGAAGGGCCGGGAGATCCTGCTCAAAATGAACAAGCTGGACGTAAACGCCGAGGCCGCAGAGATCGCCCTGCAGGAGGCCACGGAGGCCCGGCTGCGTGGCCTCGACCAGCAGCTCGACGACCTCCAGACCAAGTTTGCTCGCCTCCTGGCCGAGCTGGAGTCCAGCGCGCTCAAGATCGCGTATCGCATCGAGAGGCTCGAGTGGCAGACTCGAGAGTGGCCCATGCCCGAGGAGGTGGCCGAGGCCGACGACGAGGGTGAGCCCGGGGAGGGCACGTCCCAGGAGGGAGAGGGCAGAGCTGGCCTGGAGGGACCCCCAGGCCCACAG
Cephalophus_harveyi  ATGAGCCAGGACAGCAAAGTGAAGACGACAGCGCCCAGCCCTCCCGTCCTGACCAAGGCCAGGAAGTCTCTGCCGGTCCTGGACCCATCTGGGGATTACTATTACTGGTGGCTGAACACAATGGTCTTCCCAGTAATGTATAACCTCATCATCGTGGTGTGCAGAGCCTGCTTCCCCGACTTGCAGCACGGTTATCTGGTGGCCTGGTTAGTGCTGGACTACACGAGTGACCTGTTCTACCTCCTGGACATCGTGGTGCGCTTCCACACTGGATTCTTGGATCAGGGCATCCTGGTGGTGGACAAAGGTAGGATCTCGAGTCGCTACGTCCGCACCTGGAGCTTCTTCTTGGACCTGGTTTCCCTGTTGCCCACGGATGTTGCCTACGTGAGTCTGGGTCCACACACACCCACGCTGAGGCTAAACCGCTTTCTGCGAGTGCCCCGCCTTTTTGAGGCCTTTGACCGCATGGAGACCCGCACAGCTTACCCGAACGCCTTCCGCATCGCCAAGCTGATGCTTTACATTTTTGTGGTCATCCATTGGAACAGCTGCCTCTACTTTGCCCTGTCCCGGTACCTGGGCTTTGGGCGTGACATCTGGGTGTACCCCGACCCCGCGCAGCCTGGCTTTGAGCGGCTGCGGCGCCAGTACCTCTACAGCTTTTACTTCTCCACGCTGATCCTGACCACCGTGGGCGACACACCGCTGCCAGCCCGGGAGGAGGAGTACCTCTTCATGGTGGGCGACTTCCTGCTGGCCGTCATGGGTTTCGCCACCATCATGGGTAGTATGAGCTCTGTCATCTACAACATGAACACAGCAGATGCAGCCTTCTACCCAGACCACGCGCTGGTGAAGAAGTACATGAAGCTGCATCATGTCAACCGCCGGCTGGAGCGGAGAGTCATTGACTGGTACCAGCACCTGCAGATCAACAAGAAGATGACCAATGAGGTGGCCATCTTACAGCACTTGCCCGAGCGGTTGCGGGCAGAAGTGGCCGTGTCTGTGCACCTGCCTACCCTGAGCCGGGTACAGATCTTCCAAAACTGTGAGGCCAGCCTGCTGGAGGAGCTGGTGCT---GAAGCTGCAGCCCCAGACCTACTCGCCGGGTGAATACGTCTGCCGCAAAGGGGACATTGGCCGAGAGATGTACATCATCCGAGAGGGCCAGCTGGCCGTGGTGGCCGACGATGGTGTCACCCAGTATGCTGTGCTTGGCGCAGGGCTCTACTTTGGGGAGATCAGCATCATCAACATCAAAGGGAACATGTCTGGGAATCGCCGTACAGCCAACATCAAGAGTCTAGGTTATTCGGACCTGTTCTGCCTGAGCAAGGAGGACCTGCGGGAGGTGCTGAGCGAGTACCCGCAGGCCCAGGCTGTTATGGAGGAAAAGGGCCGTGAGATCCTGCTCAAAATGAACAAGTTGGATGTAAATGCGGAGGCAGCCGAGATCGCCCTACAGGAAGCCACGGAGGCCCGGCTGCGAGGCCTGGACCAGCAACTTGATGATCTGCAAACCAAGTTCGCTCGACTCCTGGCTGAGCTGGAGTCCAGTGCACTCAAGATCGCCTATCGCATCGAGCGGCTGGAGTGGCAGACGCGGGAGTGGCCAATGCCTGAGGAACTCATGGAGGCTGATGACGAGGGCGAACCTGGGGAGGGAACGTCCCAAGATGGAGAGGGCAGAGCTGGCCAGGAGGGACCTCCAGGCCTAGAG
Cephalorhynchus_commersonii  ATGAGCCAGGACAGCAAAGTGAAGACGACAGAGTCCAGCAGTTCTGTCCCACCCAAGGCCAGGAAGTTGCTGCCTGTCCTGGACCCATCTGGGGATTACTACTACTGGTGGCTGAACACTATGGTCTTCCCAGTAATGTATAACCTCATCATCGTCGTGTGCAGAGCCTGCTTCCCCGACTTGCAGCGCTATTATCTGGTGGCCTGGTTAGTACTGGACTGCACGAGTGACCTGCTCTACCTACTGGACATCGTGGTGCGCTTCCACACTGGATTCTTGGAACAAGGCATACTGGTGGTGGACNAGGGTAGGATCTCGAGTCGCTACGTTCGCACCTGGAGCTTCTTCCTGGACCTGGCTTCCCTGTTACCCACGGAAGTGGCCTATGTGAGTCTGGGTCCGCACACGCCCACGCTGAGGCTGAACGGCTTTCTGCAGGTGCCCCGCCTCTCTGAGGCCTTTGACCGCATGGAGACCTGCACAGTTCACCCGAATGCCTTCCGCATCACCAAGCTGATGCTTTACGTTTTTGCTGTCATCCATTGGAACAGCTGCCTATACTTTGCCCTGTCCTGGTACCTGGGCTTCGGGAGTGACGCCTGGGTGTACCCCGACCCCGCGCAGCCTGGCTTTGAGCAGCTGTGGCGCCAGTACCTCTATAGCTTTCACTTCTCCACGCTGATCCTGACCACCGTGGGCGATACGCCGCTGCCAGACCGG---GAGGAGTACCTCTTCGTGGTGGGAGACTTCCTACTGGCCGTCATGGGTTTCGCCACCATCATGGGTAGCATGAGCTCTGTCATCTACAACATGAACACTGCAGATGCAGCCTTCTACCCAGACCACGCCCTGGTGAAGAAATACATGAAGCTGCATCACGTCAACCGCAGGCTGCAGCGGCGAGTCATGGACTGGTACGAGCACCTGCAGATCAACAAGAAGATGACCAATGAGGTAGCCATCTTACAGCACTTGCCTGAGCGGTTGAGGGCAGAAGTGGCCGTGTCTGTACACCTGCCTACTCTGAGCCGGGTGCGGATCTTCCAGAACTGTGAGGCCGGCCTGCTGGAGGAGCTGGTGCT---GAAGCTGCAGCCCCAGACCTACTCACCAGGCAAATACGTCCGCCGCAAGGGGGACACTGGCCGAGAGATGTACATCATCCGAGAGGGTCAGCTGGCTGTGGTAGCCGATGATGGTGTCACTCAGTATGCTGTGCTTGGTGCAGGGCTCTACTTTGGGGAGATCAGCATCATCGACATCAAAGGGAACATGTCTGGGAACCGCCGTACAGCCAACATCAAGAGTCTAGGTTATTCGGATCTGGTCTGCCTGAGCAAGGAGGACCTGCAGGAAGTGCTGAGCGAGTATCCACAGGCCCAGGCCGTCATGGAGGAAAAGGGCCGTGAGATCCTGCTCAAAATGAACAAGTTGGATGTAAATGCCGAGGCAGCTGAGACCACCCTACCGGAGGCCACAGAGGCCCAGCTGCGAGGCCTCGACCAGCAACTCGATGATCTACAGACCAGGTTCGCACGACTCCTGGCTGAGCTGGAGTCCAGGGCGCTCAAGATCGCCTATCGCATCGAGCAGCTGGAGTGGCAGACTCAGGAGTGGCCAATGCCTGAGGAACTGGCCGAGGCCGACCATGAGGGCAAACCTGGGGAGGGAACGTCCAAGGATGGAGAGGGCAGAGCTGGCCAGGAGGGACCCCCAAGCCCACAG
Cephalorhynchus_eutropia  ATGAGCCAGGACAGCAAAGTGAAGACGACAGAGTCCAGCAGTTCTGTCCCACCCAAGGCCAGGAAGTTGCTGCCTGTCCTGGACCCATCTGGGGATTACTACTACTGGTGGCTGAACACTATGGTCTTCCCAGTAATGTATAACCTCATCATCGTCGTGTGCAGAGCCTGCTTCCCCGACTTGCAGCGCTATTATCTGGTGGCCTGGTTAGTACTGGACTGCACGAGTGACCTGCTCTACCTACTGGACATCGTGGTGCGCTTCCACACTGGATTCTTGGAACAAGGCATACTGGTGGTGGACNAGGGTAGGATCTCGAGTCGCTACGTTCGCACCTGGAGCTTCTTCCTGGACCTGGCTTCCCTGTTACCCACGGAAGTGGCCTATGTGAGTCTGGGTCCGCACACGCCCACGCTGAGGCTGAACGGCTTTCTGCGGGTGCCCCGCCTCTCTGAGGCCTTTGACCGCATGGAGACCTGCACAGTTCACCCGAATGCCTTCCGCATCGCCAAGCTGATGCTTTACGTTTTTGCTGTCATCCATTGGAACAGCTGCCTATACTTTGCCCTGTCCCGGTACCTGGGCTTCGGGAGTGACGCCTGGGTGTACCCCGACCCCGCGCAGCCTGGCTTTGAGCAGCTGTGGCGCCAGTACCTCTATAGCTTTCACTTCTCCACGCTGATCCTGACCACCGTGGGCGATACGCCGCTGCCAGACCGG---GAGGAGTACCTCTTCGTGGTGGGAGACTTCCTACTGGCCGTCATGGGTTTCGCCACCATCATGGGTAGCATGAGCTCTGTCATCTACAACATGAACACTGCAGATGCAGCCTTCTACCCAGACCACGCCCTGGTGAAGAAATACATGAAGCTGCATCACGTCAACCGCAGGCTGCAGCGGCGAGTCATGGACTGGTACCAGCACCTGCAGATCAACAAGAAGATGACCAATGAGGTAGCCATCTTACAGCACTTGCCTGAGCGGTTGAGGGCAGAAGTGGCCGTGTCTGTACACCTGCCTACTCTGAGCCGGGTGCGGATCTTCCAGAACTGTGAGGCCGGCCTGCTGGAGGAGCTGGTGCT---GAAGCTGCAGCCCCAGACCTACTCACCAGGCAAATACGTCCGCCGCAAGGGGGACACTGGCCGAGAGATGTACATCATCCGAGAGGGTCAGCTGGCTGTGGTAGCCGATGATGGTGTCACTCAGTATGCTGTGCTTGGTGCAGGGCTCTACTTTGGGGAGATCAGCATCATCGACATCAAAGGGAACATGTCTGGGAACCGCCGTACAGCCAACATCAAGAGTCTAGGTTATTCGGATCTGGTCTGCCTGAGCAAGGAGGACCTGCAGGAAGTGCTGAGCGAGTATCCACAGGCCCAGGCCGTCATGGAGGAAAAGGGCCGTGAGATCCTGCTCAAAATGAACAAGTTGGATGTAAATGCCGAGGCAGCTGAGACCACCCTACAGGAGGCCACAGAGGCCCAGCTGCGAGGCCTCGACCAGCAACTCGATGATCTACAGACCAGGTTCGCACGACTCCTGGCTGAGCTGGAGTCCAGGGCGCTCAAGATCGCCTATCGCATCGAGCAGCTGGAGTGGCAGACTCAGGAGTGGCCAATGCCTGAGGAACTGGCCGAGGCCGACCATGAGGGCGAACCTGGGGAGGGAACGTCCAAGGATGGAGAGGGCAGAGCTGGCCAGGAGGGACCCCCAAGCCCACAG
Cephalorhynchus_heavisidii  ATGAGCCAGGACAGCAAAGTGAAGACGACAGAGTCCAGCAGTTCTGTCCCACCCAAGGCCAGGAAGTTGCTGCCTGTCCTGGACCCATCTGGGGATTACTACTACTGGTGGCTGAACACTATGGTCTTCCCAGTAATGTATAACCTCATCATCGTCGTGTGCAGAGCCTGCTTCCCCGACTTGCAGCGCTATTATCTGGTGGCCTGGTTAGTACTGGACTGCACGAGTGACCTGCTCTACCTACTGGACATCGTGGTGCGCTTCCACACTGGATTCTTGGAACAAGGCATACTGGTGGTGGACNAGGGTAGGATCTCGAGTCGCTACGTTCGCACCTGGAGCTTCTTCCTGGACCTGGCTTCCCTGTTACCCACGGAAGTGGCCTATGTGAGTCTGGGTCCGCACACGCCCACGCTGAGGCTGAACGGCTTTCTGCGGGTGCCCCGCCTCTCTGAGGCCTTTGACCGCATGGAGACCTGCACAGTTCACCCGAATGCCTTCCGCATCGCCAAGCTGATGCTTTACGTTTTTGCTGTCATCCATTGGAACAGCTGCCTATACTTTGCCCTGTCCCGGTACCTGGGCTTCGGGAGTGACGCCTGGGAGTACCCCGACCCCGCGCAGCCTGGCTTTGAGCAGCTGTGGCGCCAGTACCTCTATAGCTTTCACTTCTCCACGCTGATCCTGACCACCGTGGGCGATACGCCGCTGCCAGACCGG---GAGGAGTACCTCTTCGTGGTGGGAGACTTCCTACTGGCCGTCATGGGTTTCGCCACCATCATGGGTAGCATGAGCTCTGTCATCTACAACATGAACACTGCAGATGCAGCCTTCTACCCAGACCACGCCCTGGTGAAGAAATACATGAAGCTGCATCACGTCAACCGCAGGCTGCAGCGGCGAGTCATGGACTGGTACCAGCACCTGCAGATCAACAAGAAGATGACCAATGAGGTAGCCATCTTACAGCACTTGCCTGAGCGGTTGAGGGCAGAAGTGGCCGTGTCTGTACACCTGCCTACTCTGAGCCGGGTGCGGATCTTCCAGAACTGTGAGGCCGGCCTGCTGGAGGAGCTGGTGCT---GAAGCTGCAGCCCCAGACCTACTCACCAGGCAAATACGTCCGCCGCAAGGGGGACACTGGCCGAGAGATGTACATCATCCGAGAGGGTCAGCTGGCTGTGGTAGCCGATGATGGTGTCACTCAGTATGCTGTGCTCGGTGCAGGGCTCTACTTTGGGGAGATCAGCATCATCGACATCAAAGGGAACATGTCTGGGAACCGCCGTACAGCCAACATCAAGAGTCTAGGTTATTCGGATCTGGTCTGCCTGAGCAAGGAGGACCTGCAGGAAGTGCTGAGCGAGTATCCACAGGCCCAGGCCGTCATGGAGGAAAAGGGCCGTGAGATCCTGCTCAAAATGAACAAGTTGGATGTAAATGCCGAGGCAGCTGAGACCACCCTACAGGAGGCCACAGAGGCCCAGCTGCGAGGCCTCGACCAGCAACTCGATGATCTACAGACCAGGTTCGCACGACTCCTGGCTGAGCTGGAGTCCAGGGCGCTCAAGATCGCCTATCGCATCGAGCAGCTGGAGTGGCAGACTCAGGAGTGGCCAATGCCTGAGGAACTGGCCGAGGCCGACCATGAGGGCGAACCTGGGGAGGGAACGTCCAAGGATGGAGAGGGCAGAGCTGGCCAGGAGGGACCCCCAAGCCCACAG
Cephalorhynchus_hectori  ATGAGCCAGGACAGCAAAGTGAAGACGACAGAGTCCAGCAGTTCTGTCCCACCCAAGGCCAGGAAGTTGCTGCCTGTCCTGGACCCATCTGGGGATTACTACTACTGGTGGCTGAACACTATGGTCTTCCCAGTAATGTATAACCTCATCATCGTCGTGTGCAGAGCCTGCTTCCCCGACTTGCAGCGCTATTATCTGGTGGCCTGGTTAGTACTGGACTGCACGAGTGACCTGCTCTACCTACTGGACATCGTGGTGCGCTTCCACACTGGATTCTTGGAACAAGGCATACTGGTGGTGGACNAGGGTAGGATCTCGAGTCGCTACGTTCGCACCTGGAGCTTCTTCCTGGACCTGGCTTCCCTGTTACCCACGGAAGTGGCCTATGTGAGTCTGGGTCCGCACACGCCCACGCTGAGGCTGAACGGCTTTCTGCGGGTGCCCCGCCTCTCTGAGGCCTTTGACCGCATGGAGACCTGCACAGTTCACCCGAATGCCTTCCGCATCGCCAAGCTGATGCTTTACGTTTTTGCTGTCATCCATTGGAACAGCTGCCTATACTTTGCCCTGTCCTGGTACCTGGGCTTCGGGAGTGACGCCTGGGTGTACCCCGACCCCGCGCAGCCTGGCTTTGAGCAGCTGTGGCGCCAGTACCTCTATAGCTTTCACTTCTCCACGCTGATCCTGACCACCGTGGGCGATACGCCGCTGCCAGACCGG---GAGGAGTACCTCTTCGTGGTGGGAGACTTCCTACTGGCCGTCATGGGTTTCGCCACCATCATGGGTAGCATGAGCTCTGTCATCTACAACATGAACACTGCAGATGCAGCCTTCTACCCAGACCACGCCCTGGTGAAGAAATACATGAAGCTGCATCACGTCAACCGCAGGCTGCAGCGGCGAGTCATGGACTGGTACCAGCACCTGCAGATCAACAAGAAGATGACCAATGAGGTAGCCATCTTACAGCACTTGCCTGAGCGGTTGAGGGCAGAAGTGGCCGTGTCTGTACACCTGCCTACTCTGAGCCGGGTGCGGATCTTCCAGAACTGTGAGGCCGGCCTGCTGGAGGAGCTGGTGCT---GAAGCTGCAGCCCCAGACCTACTCACCAGGCAAATACGTCCGCCGCAAGGGGGACACTGGCCGAGAGATGTACATCATCCGAGAGGGTCAGCTGGCTGTGGTAGCCGATGATGGTGTCACTCAGTATGCTGTGCTTGGTGCAGGGCTCTACTTTGGGGAGATCAGCATCATCGACATCAAAGGGAACATGTCTGGGAACCGCCGTACAGCCAACATCAAGAGTCTAGGTTATTCGGATCTGGTCTGCCTGAGCAAGGAGGACCTGCAGGAAGTGCTGAGCGAGTATCCACAGGCCCAGGCCGTCATGGAGGAAAAGGGCCGTGAGATCCTGCTCAAAATGAACAAGTTGGATGTAAATGCCGAGGCAGCTGAGACCACCCTACAGGAGGCCACAGAGGCCCAGCTGCGAGGCCTCGACCAGCAACTCGATGATCTACAGACCAGGTTCGCACGACTCCTGGCTGAGCTGGAGTCCAGGGCGCTCAAGATCGCCTATCGCATCGAGCAGCTGGAGTGGCAGACTCAGGAGTGGCCAATGCCTGAGGAACTGGCCGAGGCCGACCATGAGGGCGAACCTGGGGAGGGAACGTCCAAGGATGGAGAGGGCAGAGCTGGCCAGGAGGGACCCCCAAGCCCACAG
Ceratotherium_simum  ATGAGCCAGGACAGCAAAGTGAAGACGACAGAGTCCAGTCCCCCTGTCTTGGCCAAGGCCAGGAAGTCGCTGCCTGTCCTGGACCCATCTGGAGATCACTACTACTGGTGGCTGAACACAATGGTCTTCCCAGTAATGTATAACCTCATCATCGTCGTGTGCAGAGCCTGCTTTCCCGACTTGCAGCACAGTTATCTGGTGGCCTGGTTAGTACTGGACTACATAAGTGACCTGCTGTACCTACTGGACATCGTGGTGCGCTTCCACACAGGGTTCTTGGAACAGGGCATCCTGGTGGTAGACAAAGGTAAGATCGCCAGTCGCTACGTTCGCACCTGGAGCTTTCTCTTGGACCTGGCTTCCCTGGTGCCCACGGACGTGGCCTACTTGCTGCTGGGCCCGCACACACCCACACTGAGGTTGAACCGCTTTCTGCGTACGCCCCGCCTCTTTGAGGCCTTTGACCGCACAGAGACACGCACGGCTTACCCAAACGCCTTTCGCATCGCCAAGCTGATGCTTTACATTTTTGTTGTCATCCATTGGAACAGCTGCCTGTACTTTGCCCTGTCCCGGTACCTGGGCTTCGGGCGTGACTCCTGGGTGTACCCGGACCCCGCGCAGCCTGGCTTTGAGCGCCTGCGGCGCCAGTACCTCTATAGCTTTTACTTCTCCACACTGATCCTGACCACCGTGGGCGATACGCCGCTGCCAGCCCGGGAGGAGGAGTACCTCTTCATGGTGGGGGACTTCCTGCTGGCCGTCATGGGTTTCGCCACCATCATGGGTAGCATGAGCTCTGTCATCTACAACATGAACACTGCAGATGCGGCTTTCTACCCGGACCACGCGCTTGTGAAGAAGTACATGAAGCTGCGGCACGTCAACCGCCGGCTGGAGCGGCGAGTTATTGACTGGTACCAGCACCTGCAGATCAACAAGAAGATGACCAATGAGGTAGCTATCTTACAGCACTTGCCTGAGCGGTTGCGGGCGGAAGTGGCCGTGTCTGTACACCTGTCTACTCTGAGCCGGGTGCAGATCTTCCAGAACTGTGAGGCCAGCCTGCTGGAGGAACTGGTGCT---GAAGCTGCAGCCCCAGACCTACTCACCAGGGGAATATGTCTGCCGCAAGGGGGACATTGGCCGGGAGATGTACATCATCCGCGAGGGTCAACTGGCTGTGGTGGCAGATGATGGTGTCACACAGTATGCTGTGCTTGGTGCAGGGCTCTACTTTGGGGAGATCAGCATCATCAACATCAAAGGGAATATGTCCGGGAACCGCCGCACAGCCAACATCAAGAGTCTAGGTTATTCAGACCTGTTTTGCCTGAGCAAGGAGGACCTGCGGGAAGTGCTGAGCGAGTATCCACAGGCCCAGGCTGTCATGGAGGAAAAGGGCCGTGAGATCCTGCTCAAACTGAACAAGTTGGATGTAAATGCCGAGGCAGCTGAGATCGCCCTACAGGAGGCCACAGAGTCCCGGTTGCGAGGCCTCGACCAGCAACTCGATGATCTACAGACCAAATTCGCCCGCCTCCTGGCTGAGCTGGAGTCCAGCGCACTCAAGATCGCTTATCGCATCGAACGGCTAGAGTGGCAGACACGAGAGTGGCCAATGCCTGAGGAACTGGCAGAGGCTGATGATGAGGATGAGCCTGGGGAGGGAACTTCCAAGGGTGGAGAGGGCAGGGCTGGCCAGGGGGGTCCCCCAGGCCCAGAG
Connochaetes_taurinus  ATGAGCCAGGACAGCAAAGTGAAGACGACAGCATCCAGCCCTCCTGTCCTGACCAAGGCCAGGAAGTCTCTGCCAGTCCTGGACCCATCTGGGGATTACTATTACTGGTGGCTGAACACAATGGTCTTCCCAGTAATGTATAACCTCATCATCGTGGTGTGCAGAGCCTGCTTCCCCGACTTGCAGCACGGTTATCTGGTGGCCTGGTTAGTGCTGGACTACACGAGTGACCTGTTCTACCTCCTGGACATCGTGGTGCGCTTCCACACTGGATTCTTGGAACAGGGCATCCTGGTGGTAGACAAAGGTAGGATCTCGAGTCGCTACGTTCGCACCTGGAGCTTCTTCTTGGACCTGGTTTCCCTGTTGCCCACGGATGTTGCCTACGTGAGTCTGGGTCCACACACACCCACACTGAGGCTAAACCGCTTTCTGCGAGTGCCCCGCCTTTTTGAAGCCTTTGACCGCACGGAGACCCGCACAGCTTACCCGAACACCTTCCGCATCGCCAAGCTGATGCTTTACATTTTTGTGGTCATCCATTGGAACAGCTGCCTCTACTTTGCCCTGTCCCGGTACCTGGGCTTTGGGCGTGACATCTGGGTGTACCCCGACCCCGCGCAGCCTGGCTTTGAGCGGCTGCGGCGCCAGTACCTCTACAGCTTTTACTTCTCCACGCTGATCCTGACCACGGTGGGTGACACACCGCTGCCGGCCCGGGAGGAGGAGTACCTCTTCATGGTGGGCGACTTCCTGCTGGCCGTCATGGGTTTCGCCACCATCATGGGCAGTATGAGCTCTGTCATCTATAACATGAACACAGCAGATGCCGCCTTTTACCCAGACCACGCGCTGGTGAAGAAGTACATGAAGCTGAATCACGTCAACCGCCGGCTGGAGCGGAGAGTCATTGACTGGTACCAGCACCTGCAGATCAACAAGAAGATGACCAATGAGGTAGCCATCTTACAGCACTTGCCCGAGCGGTTGCGGGCAGAAGTGGCCGTGTCTGTGCACCTGCCTACCCTGAGGCGGGTACAGATCTTCCAAAACTGTGAGGCCAGCCTGCTGGAGGAGCTGGTGCT---GAAGCTGCAGCCCCAGACCTACTCGCCGGGTGAATATGTCTGCCGCAAAGGGGACGTTGGCCGAGAGATGTACATCATCCGAGAGGGTCAGCTGGCTGTGGTGGCCGACGATGGTGTCACCCAGTATGCTGTGCTTGGTGCGGGGCTCTACTTTGGGGAGATCAGCATCATCAACATCAAAGGGAACATGTCTGGGAATCGCCGTACAGCCAACATCAAGAGTCTAGGTTATTCGGACCTGTTCTGCCTGAGCAAGGAGGACCTGCGGGAAGTGCTGAGCGAGTACCCGCAGGCCCAGGCTATTATGGAGGAAAAGGGCCGTGAGATCCTGCTCAAAATGAACAAGTTGGATGTAAATGCGGAAGCAGCCGAGATCGCCCTACAGGAAGCCACGGAGGCCCGGCTGCGAGGCCTGGACCAGCAACTTGACGATCTGCAAACCAAGTTCGCTCGACTCCTGGCTGAGCTGGAGTCCAGTGCACTCAAGATCGCCTATCGCATCGAGCGGCTGGAGTGGCAGACGCGGGAGTGGCCAATGCCTGCGGAACTCATGGAGGCTGATGACGAGGGCGAACCTGGGGAGGGAACGTCCAAAGATGGAGAGGGCAGAGCTGGCCAGGAGGGACCTCCAGGCCTAGAG
Delphinapterus_leucas  ATGAGCCAGGACAGCAAAGTGAAGACGACAGAGTCCAGCAGTTCTGCCCCACCCAAGGCCAGGAAGTTGCTGCCTGTCCTGGACCCATCTGGGGATTACTACTACTGGTGGCTGAACACTATGGTCTTCCCAGTAATGTATAACCTCATCATCGTCGTGTGCAGAGCCTGCTTCCCCGACTTGCAGCGCTATTATCTGGTGGCCTGGTTAGTACTGGACTGCACGAGTGACTTGCTCTACCTACTGGACATCGTGGTGCGCTTCCACACTGGATTCTTGGAACAAGGCATACTGGTGGTGGACAAGGGTAGGATCTCGAGTCGCTACGTTCGCACCTGGAGCTTCTTCTTGGACCTGGCTTCCCTGTTACCCACGGGAGTGGCCTATGTGAGTCTGGCTCCGCACACACCCACGCTGAGGCTGAACCGCTTTCTGCGGGTGCCCTGCCTCTTTGAGGCCTTTGACCGCATGGAGACCCACACAGTTCACCCGAATGCCTTCCGCATCGCCAAGCTGATGCTTTACGTTTTTGCTGTCATCCATTGGAACAGCTGCCTATACTTTGCCCCGTCCCGGTACCTGGACTTCGGGAGTGACGCCTGGGTGTACCCCAACCCCGCGCAGCCTGGCTTTGAGCAGCTGCGGCGCCAGTACCTCTATAGCTTTTACTTCTCCACGCTGATCCTGACCACCGTGGGCGATACACCGCTGCCAGACCGGGAGGAGGAGTACCTCTTCATGGTGGGAGACTTCCTACTGGCCGTCATGGGTTTCGCCACCATCATGGGTAGCATGAGCTCTGTCATCTACAACATGAACACTGCAGATGCAGCCTTCTACCCAGACCACGCCCTGGTGAAGAAATACGTGAAGCTGCATCACGTCAACCGCAGGCGGCAGCGGCGAGTCATTGACTGGTACCAGCACCTGCAGATCAACAAGAAGATGACCAATGAGGTAGCCATCTTACAGCACTCGCCTGAGCGGTTGCGGGCAGAAGTGGCCGTGTCTGTACACCTGCCTACTCTGAACCGGGTGCAGATCTTCCAGAACTGTGAGGCCAGCCTGCTGGAGGAGCCAGTGCT---GAAGCTGCAGCCCCAGACCTACTCACCAGGCGAATATGTCTGCCGCAAGGGGGACATTGGCCGAGAGATATACATCATCCTAGAGGGTCAGCTGGCTGTGGTAGCCGTTGATGGTGTCACTCAGTATGCTGTGCTTGGTGCAGGGCTCTACTTTGGGGAGATGAGCATCATCAACATCAAAGGGAACATGTCTGGGAACCGCCGTACAGCCAACATCAAGAGTCTAGGTTATTCGGATCTGTTCTGCCTGAACAAGGAGGACCTGCAGGAAGTGCTGAGCGAGTATCCACAGGCCCAGGCCGTCATGGAGGAAAAGGGCCATGAGATCCTGCTCAAAATGAACAAGTTGGACGTAAATGCCGAGGCAGCTGATACAGCCCTACAGGAGGCCACGGAGGCCCAGCTGCGAGGCCTCGACCAGCAACTCGATGATCTGCAGACCAAGTTCTCACGACTCCTGGCTGAGCTGGAGTCCAGTGCACTCAAGATCACCTATCACATCGAGCGGCTGGAGTGGCAGACTCAGGAGTGGCCAATGCCTGAGGAACTGGCCGAGGCCGACGATGAGGGCGAACCTGGGGAGGGAACGTCCAAGGATGGAGAGGGCAGAGCTGGCCAGGAGGGACCCCCAAGCCCAGAG
Delphinus_delphis_bairdii  ATGAGCCAGGACAGCAAAGTGAAGACGACAGAGTCCAGCAGTTCTGCCCCACCCAAGGCCAGGAAGTTGCTGCCTGTCCTGGACCCATCTGGGGATTACTACTACTGGTGGCTGAACACTATGGTCTTCCCAGTAATGTATAACCTCATCATCGTCGTGTGCAGAGCCTGCTTCCCCGACTTGCAGCACTATTATCTGGTGGCCTGGTTAGTACTGGACTGCACGAGTGACCTGCTCTACCTACTGGACATCGTGGTGCGCTTCCACACTGGATTCTTGGAACAAGGCATACTGGTGGTGGACNAGGGTAGGATCTCGAGTCGCTACGTTCGCACCTGGAGCTTCTTCCTGGACCTGGCTTCCCTGTTACCCACGGAAGTGGCCTATGTGAGTCTGGGTCCGCACACGCCCACGCTGAGGCTGAACCGCTTTCTGCGGGTGCCCCGCCTCTCTGAGGCCTTTGACCGCATGGAGACCTGCACAGTTCACCTGAATGCCTTCCGCATCGCCAAGCTGATGCTTTACGTTTTTGCTGTCATCCATTGGAACAGCTGCCTATACTTTGCCCTGTCCCGGTACCTGGGCTTCGGGAGTGACGCCTGGGTGTACCCCGACCCCGCACAGCCTGGCTTTGAGCAGCTGTGGCGCCAGTACCTCTATAGCTTTCACTTCTCCACGCTGATCCTGACCACCGTGGGCGATACGCCGCTGCCAGACCGGGAGGAGGAGTACCTCTTCGTGGTGGGAGACTTCCTACTGGCCGTCATGGGTTTCGCCACCATCATGGGTAGCATGAGCTCTGTCATCTACAACATGAACACTGCAGATGCAGCCTTCTACCCAGACCACGCCCTGGTGAAGAAATACATGAAGCTGCATCACGTCAACCGCAGGCTGCAGCGGCGAGTCATGGACTGGTACCAGCACCTGCAGATCAACAAGAAGATGACCAATGAGGTAGCCATCTTACAGCACTTGCCTGAGCGGTTGAGGGCAGAAGTGGCTGTGTCTGTACACCTGCCTACTCTGAGCCGGGTGCGGATCTTCCAGAACTGTGAGGCCGGCCTGCTGGAGGAGCTGGTGCT---GAAGCTGCAGCCCCAGACCTACTCACCAGGCAAATACGTCTGCCGCAAGGGGGACACTGGCCGAGAGATGTACATCATCCAAGAGGGTCAGCCGGCTGTGGTAGCCGATGATGGTGTCACTCGGTATGCTGTGCCTGGTGCAGGGCTCTACTGTGGGGAGATCAGCATCATCAACATCAAAGGGAACATGTCTGGGAACCGCCCTACAGCCAACATCAAGAGTCTAGGTTATTCGGATCTGTTCTGCCTGAGCAAGGAGGACCTGCAGGAAGTGCTGAGCGAGTATCCACAGGCCCAGGCCGTCATGGAGGAAAAGGGCCGTGAGATCCTGCTCACAATGAACAAGTTGGACGTAAATGCCGAGGCAGCTGAGACCGCCCTACAGGAGGCCACGGAGGCCCAGCTGCGAGGCCTCGACCAGCAACTCGATGATCTGCAGACCAGGTTCGCACGACTCCTGGCTGAGCTGGAGTCCAGGGCACTCAAGATCGCCTATCGCATCGAGCGGCAGGAGTGGCAGACTCAGGAGTGGCCAATGCCTAAGGAACTGGCCGAGGCCGACCATGAGGGCGAACCTGGGGAGGAAACGTCCAAGGATGGAGAGGGCAGAGCTGGCCAGGAGGGACCCCCAAGCCCAGAG
Delphinus_delphis_delphis  ATGAGCCAGGACAGCAAAGTGAAGACGACAGAGTCCAGCAGTTCTGCCCCACCCAAGGCCAGGAAGTTGCTGCCTGTCCTGGACCCATCTGGGGATTACTACTACTGGTGGCTGAACACTATGGTCTTCCCAGTAATGTATAGCCTCATCATCGTCGTGTGCAGAGCCTGCTTCCCCGACTTGCAGCACTATTATCTGGTGGCCTGGTTAGTACTGGACTGCACGAGTGACCTGCTCTACCTACTGGACATCGTGGTGCGCTTCCACACTGGATTCTTGGAACAAGGCATACTGGTGGTGGACNAGGGTAGGATCTCGAGTCGCTACGTTCGCACCTGGAGCTTCTTCCTGGACCTGGCTTCCCTGTTACCCACGGAAGTGGCCTATGTGAGTCTGGGTCCGCACACGCCCACGCTGAGGCTGAACCGCTTTCTGCGGGTGCCCCGCCTCTCTGAGGCCTTTGACCGCATGGAGACCTGCACAGTTCACCCGAATGCCTTCCGCATCGCCAAGCTGATGCTTTACGTTTTTGCTGTCATCCATTGGAACAGCTGCCTATACTTTGCCCTGTCCCGGTACCTGGGCTTCGGGAGTGACGCCTGGGTGTACCCCGACCCCGCGCAGCCTGGCTTTGAGCAGCTGTGGCGCCAGTACCTCTATAGCTTTCACTTCTCCACGCTGATCCTGACCACCGTGGGCGATACGCCGCTGCCAGACCGGGAGGAGGAGTACCTCTTCGTGGTGGGAGACTTCCTACTGGCCGTCATGGGTTTCGCCACCATCATGGGTAGCATGAGCTCTGTCATCTACAACATGAACACTGCAGATGCAGCCTTCTACCCAGACCACGCCCTGGTGAAGAAATACATGAAGCTGCATCACGTCAACCGCAGGCTGCAGCGGCGAGTCATGGACTGGTACCAGCACCTGCAGATCAACAAGAAGATGACCAATGAGGTAGCCATCTTACAGCACTTGCCTGAGCGGTTGAGGGCAGAAGTGGCCGTGTCTGTACACCTGCCTACTCTGAGCCGGGTGCGGATCTTCCAGAACTGTGAGGCCGGCCTGCTGGAGGAGCTGGTGCT---GAAGCTGCAGCCCCAGACCTACTCACCAGGCAAATACGTCTGCCGCAAGGGGGACACTGGCCGAGAGATGTACATCATCCAAGAGGGTCAGCCGGCTGTGGTAGCCGATGATGGTGTCACTCGGTATGCTGTGCCTGGTGCAGGGCTCTACTGTGGGGAGATCAGCATCATCAACATCAAAGGGAACATGTCTGGGAACCGCCCTACAGCCAACATCAAGAGTCTAGGTTATTCGGATCTGTTCTGCCTGAGCAAGGAGGACCTGCAGGAAGTGCTGAGCGAGTATCCACAGGCCCAGGCCGTCATGGAGGAAAAGGGCCGTGAGATCCTGCTCACAATGAACAAGTTGGACGTAAATGCCGAGGCAGCTGAGACCGCCCTACAGGAGGCCACGGAGGCCCAGCTGCGAGGCCTCGACCAGCAACTCGATGATCTGCAGACCAGGTTCGCACGACGCCTGGCTGAGCTGGAGTCCAGGGCACTCAAGATCGCCTATCGCATCGAGCGGCAGGAGTGGCAGACTCAGGAGTGGCCAATGCCTGAGGAACTGGCCGAGGCCGACCATGAGGGCGAACCTGGGGAGGAAACGTCCAAGGATGGAGAGGGCAGAGCTGGCCAGGAGGGACCCCCAAGCCCAGAG
Equus_caballus  ATGAACCAGGACAGCAAAGTGAAGACAACAGAGTCCAGGCCCCCTGCTCTGTCCAAGGCCAGGAAGTCGCTGCCTGTCCTGGACCCATCTGGGGATTACTACTACTGGTGGCTGAACACAATGGTCTTCCCAGTAATGTATAACCTCCTCATCATCGTCAGCAGAGCCTGCTTTCCTGACTTGCAGCATGGTTATCTGGTAGCCTGGTTAGTGCTGGACTACATAAGTGACCTGCTGTACCTACTGGACATCGTGGTGCGCTTCCACACAGGCTTCTTGGAACAGGGCATCCTTGTGGTGGACAAGAGTAGGATCGCCAGTCGCTATGCTCGCACCTGGAGCTTCCTCGTGGACCTGGCTTCCCTGGTGCCCACAGACGTGGCCTACTTGCAGCTGGGCCCGCACACACCCACACTGAGGCTGAACCGCTTTCTGAGGGCACCCCGCCTCTTTGAGGCCTTTGACCGCACAGAGACCCGCACAGCTTACCCAAACGCCTTTCGCATTGCCAAGCTGATGCTTTACATTTTTGTTGTCATCCATTGGAACAGCTGCCTGTACTTTGCCCTGTCCAGGTACCTGGGCTTCGGGCGTGACTCCTGGGTGTACCCTGATCCCGCACAGCCTGGCTTTGAGCGCCTGCGGCGCCAGTACCTCTACAGCTTTTACTTCTCCACACTGATCCTAACCACCGTGGGCGATACGCCGCTGCCAGCCCGGGAGGAGGAGTACCTCTTCATGGTGGGAGACTTCCTGCTGGCCGTCATGGGTTTTGCCACCATCATGGGTAGCATGAGCTCTGTCATCTACAACATGAACACTGCAGATGCAGCTTTCTACCCAGACCATGCACTTGTGAAGAAGTACATGAAGCTGCAGCATGTCAACCGCCGGTTGGAGCGGCGAGTTATTGACTGGTACCAGCACCTGCAGATCAACAAGAAGATGACCAATGAGGTAGCTATCTTACAGCACTTGCCCGAGCGGTTGCGGGCAGAAGTGGCCGTGTCTGTACACCTGTCTACTCTGAGGCGGGTGCAGCTCTTCCAGAACTGTGAGGCCAGCCTGTTAGAGGAGCTGGTGCT---GAAGCTGCAGCCCCAGACCTACTCACCAGGTGAATATGTCTGCCGCAAGGGGGACATTGGCCGAGAGATGTACATCATCCGCGAAGGTCAACTTGCCGTGGTGGCAGATGATGGAATCACACAGTACGCTGTGCTTGGTGCAGGGCTCTACTTTGGGGAGATCAGCATCATCAACATCAAAGGGAACATGTCTGGGAACCGCCGCACAGCCAACATCAAGAGTCTAGGTTATTCAGACCTGTTTTGCCTGAGCAAGGAGGACCTGCGGGAAGTACTGAGCGAGTATCCACAGGCCCAGACCGTCATGGAGGAAAAGGGCCGTGAGATCCTGCTCAAAATGAACAAGTTGGACGTAAATGCCGAAGCAGCTGAAATTGCCCTACAGGAGGCCACAGAGTCCCGTCTGCAAGGCCTCGACCAGCAACTGGATGATCTGCAGACCAAGTTTGCCCGCCTCCTGGCTGAGCTGGAGTCCAGCGCACTCAAGATTGCTTATCGCATTGAACGGCTGGAGTGGCAGACTCGAGAGTGGCCAATGCCTGAGGAACTGGCCGAGGCTGATGACGAGGGTGACCCTGAGGAGGGAACGTCCAAGAGTAGAGAGGGCAGGGCTGGCCAGGAGGGTCCCCCAGGCCCAGAG
Eschrichtius_robustus  ATGAGCCAGGACAGCAAAGTGAAGACGACAGAGTCCAGCAGTTCTGCCCCACCCAAGGCCAGGAAGTGGCTGCCGGTCCTGGACCCATCTGGGGATTACTACTACTGGTGGTTGAACACTATGGCCTTCCCAGTAATGTATAACCTCATCATCATCGTGTGCAGAGCCTGCTTCCCCGACTTGCAGCGCTATTATCTGGCGGCCTGGTTAGTACTGGACTGCACGAGTGACCTGCTCTACCTACTGGACATCGTGGTGCGCTTCCACACGGGATTCTTGGAACAGGGCATACTGGTGGTGGACAAGGGTAGGATCTCGAGTCGCTACGTTCGCACCTGGAGCTTCTTCTTGGACCTGGTTTCCCTGTTACCCACGGAAGTGGCCTACGTGAGTCTGGGTCCGCACACACCCACGCTGAGGCTGAACCGCTTTCTGCGGGTGCCCCGCCTCTTTGAGGCCTTTGACCGCATGGAGACCCGCACAGTTTACCCGAATGCCTTCCGCATCGCCAAGCTGATGCTTTACGTTTTTGTTGTCATCCACTGGAACAGCTGCCTATACTTTGCCCTGTCCCGGTACCTGGGCTTCGGGCGTGACGCCTGGGTGTACCCCGACCCCGCGCAGCCTGGCTTTGAGCAGCTGCGGCGCCAGTACCTCTATAGCTTTTACTTCTCCACGCTGATCCTGACCACCGTGGGCGATACGCCGCTGCCAGACCGGGAGGAGGAGTACCTCTTCATGGTGGGAGACTTCCTACTGGCCGTCATGGGTTTCGCCACCATCATGGGTAGCATGAGCTCTGTCATCTACAACATGAACACTGCAGATGCAGCCTTCTACCCAGACCACGCCCTGGTGAAGAAATACATGAAGCTGCATCACGTCAACCGCAGGCTGGAGCGGCGAGTCATTGACTGGTACCAGCACCTGCAGATCAACAAGAAGATGACCAATGAGGTAGCCATCTTACAGCACTTGCCCGAGCAGTTGCGGGCAGAAGTGGCCGTGTCTGTACACCTGCCTACTCTGAGCCGGGTGCAGATCTTCCAGAACTGTGAGGCCAGCCTGCTGGAGGAGCTGGTGCT---GAAGCTGCAGCCCCAGACCTACTCACCAGGCGAATATGTCTGCCGCAAGGGGGACATCGGCCGAGAGATGTACATCATCCGAGAGGGTCAGCTGGCTGTGGTAGCCGATGATGGTGTCACTCAGTATGCTGTGCTTGGTGCAGGGCTCTACTTTGGGGAGATCAGCATCATCAACATCAAAGGGAACATGTCTGGGAACCGCCGTACAGCCAACATCAAGAGTCTAGGTTATTCGGATCTGTTCCGCTTGAGCAAGGAGGACCTGCAGGAAGTGCTGAGCGAGTATCCACAGGCCCAGGCCGTCATGGAGGAAAAGGGCCGTGAGATCCTGCTCAAAATGAACAAGTTGGACGTAAATGCCGAGGCAGCTGAGATCGCCCTACAGGAGGCCACAGAGGCCCGGCTGCGAGGCCTCGACCAGCAACTCGATGATCTGCAGACCAAGTTCGCGCGACTCCTGGCTGAGCTGGAGTCCAGTGCACTCAAGATCGCCTATCGCGTCGAGCGGCTGGAGTGGCAGACTCGGGAGTGGCCAATGCCTGAGGAACTGGCCGAGGCCGACGATGAGGGCGAACCTGGGGAGGGAACATCCAAGGATGCAGAGGGCAGAGCTGGCCAGGAGGGACCCCCAAGCCCAGAG
Eubalaena_australis  ATGAGCCAGGACAGCAAAGTGAAGACGACAGAGTCCAGCAGTTCTGCCCCACCTAAGGCCAGGAAGTGGCTGCCTGTCCTGGACCCATCTGGGGATTACTACTACTGGTGGCTGAACACTATGGTCTTCCCAGTAATGTATAACCTCATCATCATCGTGTGCAGAGCCTGCTTCCCCGACTTGCAGCACTATTATCTGGTGGCCTGGTTAGTACTGGACTGCACGAGTGACCTGCTCTACCTACTGGACATCGTGGTGCGCTTCCACACTGGATTCTTGGAACAGGGCATACTGGTGGTGGACAAGGGTAGGATCTCGAGTCGCTACGTTCGCACCTGGAGCTTCTTCTTGGACCTGGTTTCCCTGTTACCCACGGAAGTGGCCTACGCGAGTCTGGGTCCGCACACACCCGCGCTGAGGCTGAACCGCTTTCTGCGGGTGCCCCGCCTCTTTGAGGCCTTTGACCGCATGGAGACCCGCACAGTTTACCCGAATGCCTTCCGCATCGCCAAGCTGATGCTTTACGTTTTTGTTGTCATCCATTGGAACAGCTGCCTATACTTTGCCCTGTCCCGGTACCTGGGCTTCGGGCGTGACGCCTGGGTGTACCCCGACCCCGCGCAGCCTGGCTTTGAGCAGCTGCGGCGCCAGTACCTCTATAGCTTTTACTTCTCCACGCTGATCCTGACCACCGTGGGCGATACGCCGCTGCCAGACCGGGAGGAGGAGTACCTCTTCATGGTGGCAGACTTCCTACTGGCCGTCATGGGTTTCGCCACCATCATGGGTAGCATGAGCTCTGTCATCTACAACATGAACACTGCAGATGCAGCCTTCTACCCAGACCACGCCCTGGTGAAGAAATACATGAAGCTGCATCACGTCAACCGCAGGCTGGAGCGGCGAGTCATTGACTGGTACCAGCACCTGCAGATCAACAAGAAGATGACCAATGAGGTAGCCATCTTACAGCACTTGCCCGAGCAGTTGCGGGCAGAAGTGGCCGTGTCTGTACACCTGCCTACTCTGAGCCGGGTGCAGATCTTCCAGAACTGTGAGGCCAGCCTGCTGGAGGAGCTGGTGCT---GAAGCTGCAGCCCCAGACCTACTCACCAGGCGAATATGTCTGCCGCAAGGGGGACATCGGCCGAGAGATGTACATCATCCGAGAGGGTCAGCTGGCTGTGGTAGCCGATGATGGTGTCACTCAGTATGCTGTGCTTGGTGCAGGGCTCTACTTTGGGGAGATCAGCATCATCAACATCAAAGGGAACATGTCTGGGAACCGCCGTACAGCCAACATCAAGAGTCTAGGTTATTCAGATCTGTTCTGCCTGAGCAAGGAGGACCTGCAGGAAGTGCTGAGCGAGTATCCACAGGCCCAGGCTGTCATGGAGGAAAAGGGCCGTGAGATCCTGCTCAAAATGAACAAGTTGGACGTAAATGCCGAGGCAGCTGAGATCGCCCTACAGGAGGCCACAGAGGCCCGGCTGCGAGGCCTCGACCAGCAACTCGATGATCTGCAGACCAAGTTCGCGCGACTCCTGGCTGAGCTGGAGTCCAGTGCACTCAAGATCGCCTATCGCATCGAGCGGCTGGAGTGGCAGACCCGGGAGTGGCCAATGCCTGAGGAACTGGCCGAGGCCGACGATGAGGGCGAACCTGGGGAGGGAACGTCCAAGGATGCAGAGGGCAGAGCTGGCCAGGAGGGACCCCCAAGCCCAGAG
Eubalaena_glacialis  ATGAGCCAGGACAGCAAAGTGAAGACGACAGAGTCCAGCAGTTCTGCCCCACCTAAGGCCAGGAGGTGGCTGCCTGTCCTGGACCCATCTGGGGATTACTACTACTGGTGGCTGAACACTATGGTCTTCCCAGTAATGTATAACCTCATCATCATCGTGTGCAGAGCCTGCTTCCCCGACTTGCAGCACTATTATCTGGTGGCCTGGTTAGTACTGGACTGCACGAGTGACCTGCTCTACCTACTGGACATCGTGGTGCGCTTCCACACTGGATTCTTGGAACAGGGCATACTGGTGGTGGACAAGGGTAGGATCTCGAGTCGCTACGTTCGCACCTGGAGCTTCTTCTTGGACCTGGTTTCCCTGTTACCCACGGAAGTGGCCTACGCGAGTCTGGGTCCGCACACACCCGCTCTGAGGCTGAACCGCTTTCTGCGGGTGCCCCGCCTCTTTGAGGCCTTTGACCGCATGGAGACCCGCACAGTTTACCCGAATGCCTTCCGCATCGCCAAGCTGATGCTTTACGTTTTTGTTGTCATCCATTGGAACAGCTGCCTATACTTTGCCCTGTCCCGGTACCTGGGCTTCGGGCGTGACGCCTGGGTGTACCCCGACCCCGCGCAGCCTGGCTTTGAGCAGCTGCGGCGCCAGTACCTCTATAGCTTTTACTTCTCCACGCTGATCCTGACCACCGTGGGCGATACGCCGCTGCCAGACCGGGAGGAGGAGTACCTCTTCATGGTGGCAGACTTCCTACTGGCCGTCATGGGTTTCGCCACCATCATGGGTAGCATGAGCTCTGTCATCTACAACATGAACACTGCAGATGCAGCCTTCTACCCAGACCACGCCCTGGTGAAGAAATACATGAAGCTGCATCACGTCAACCGCAGGCTGGAGCGGCGAGTCATTGACTGGTACCAGCACCTGCAGATCAACAAGAAGATGACTGATGAGGTAGCCATCTTACAGCACTTGCCCGAGCAGTTGCGGGCAGAAGTGGCCGTATCTGTACACCTGCCTACTCTGAGCCGGGTGCAGATCTTCCAGAACTGTGAGGCCAGCCTGCTGGAGGAGCTGGTGCT---GAAGCTGCAGCCCCAGACCTACTCACCAGGCGAATATGTCTGCCGCAAGGGGGACATCGGCCGAGAGATGTACATCATCCGAGAGGGTCAGCTGGCTGTGGTAGCCGATGATGGTGTCACTCAGTATGCTGTGCTTGGTGCAGGGCTCTACTTTGGGGAGATCAGCATCATCAACATCAAAGGGAACATGTCTGGGAACCGCCGTACAGCCAACATCAAGAGTCTAGGTTATTCAGATCTGTTCTGCCTGAGCAAGGAGGACCTGCAGGAAGTGCTGAGCGAGTATCCACAGGCCCAGGCCGTCATGGAGGAAAAGGGCCGTGAGATCCTGCTCAAAATGAACAAGTTGGACGTAAATGCCGAGGCAGCTGAGATCGCCCTACAGGAGGCCACAGAGGCCCGGCTGCGAGGCCTCGACCAGCAACTCGATGATCTGCAGACCAAGTTCGCGCGACTCCTGGCTGAGCTGGAGTCCAGTGCACTCAAGATCGCCTATCGCATCGAGCGGCTGGAGTGGCAGACCCGGGAGTGGCCAATGCCTGAGGAACTGGCCGAGGCCGACGATGAGGGCGAACCTGGGGAGGGAACGTCCAAGGATGCAGAGGGCAGAGCTGGCCAGGAGGGACCCCCAAGCCCAGAG
Eubalaena_japonica  ATGAGCCAGGACAGCAAAGTGAAGACGACAGAGTCCAGCAGTTCTGCCCCACCTAAGGCCAGGAAGTGGCTGCCTGTCCTGGACCCATCTGGGGATTACTACTACTGGTGGCTGAACACTATGGTCTTCCCAGTAATGTATAACCTCATCATCATCGTGTGCAGAGCCTGCTTCCCCGACTTGCAGCACTATTATCTGGTGGCCTGGTTAGTACTGGACTGCACGAGTGACCTGCTCTACCTACTGGACATCGTGGTGCGCTTCCACACTGGATTCTTGGAACAGGGCATACTGGTGGTGGACAAGGGTAGGATCTCGAGTCGCTACGTTCGCACCTGGAGCTTCTTCTTGGACCTGGTTTCCCTGTTGCCCACGGAAGTGGCCTACGCGAGTCTGGGTCCGCACACACCCGCGCTGAGGCTGAACCGCTTTCTGCGGGTGCCCCGCCTCTTTGAGGCCTTTGACCGCATGGAGACCCGCACAGTTTACCCGAATGCCTTCCGCATCGCCAAGCTGATGCTTTACGTTTTTGTTGTCATCCATTGGAACAGCTGCCTATACTTTGCCCTGTCCCGGTACCTGGGCTTCGGGCGTGACGCCTGGGTGTACCCCGACCCCGCGCAGCCTGGCTTTGAGCAGCTGCGGCGCCAGTACCTCTATAGCTTTTACTTCTCCACGCTGATCCTGACCACCGTGGGCGATACGCCGCTGCCAGACCGGGAGGAGGAGTACCTCTTCATGGTGGCAGACTTCCTACTGGCCGTCATGGGTTTCGCCACCATCATGGGTAGCATGAGCTCTGTCATCTACAACATGAACACTGCAGATGCAGCCTTCTACCCAGACCACGCCCTGGTGAAGAAATACATGAAGCTGCATCACGTCAACCGCAGGCTGGAGCGGCGAGTCATTGACTGGTACCAGCACCTGCAGATCAACAAGAAGATGACCGATGAGGTAGCCATCTTACAGCACTTGCCCGAGCAGTTGCGGGCAGAAGTGGCCGTATCTGTACACCTGCCTACTCTGAGCCGGGTGCAGATCTTCCAGAACTGTGAGGCCAGCCTGCTGGAGGAGCTGGTGCT---GAAGCTGCAGCCCCAGACCTACTCACCAGGCGAATATGTCTGCCGCAAGGGGGACATCGGCCGAGAGATGTACATCATCCGAGAGGGTCAGCTGGCTGTGGTAGCCGATGATGGTGTCACTCAGTATGCTGTGCTTGGTGCAGGGCTCTACTTTGGGGAGATCAGCATCATCAACATCAAAGGGAACATGTCTGGGAACCGCCGTACAGCCAACATCAAGAGTCTAGGTTATTCAGATCTGTTCTGCCTGAGCAAGGAGGACCTGCAGGAAGTGCTGAGCGAGTATCCACAGGCCCAGGCCGTCATGGAGGAAAAGGGCCGTGAGATCCTGCTCAAAATGAACAAGTTGGACGTAAATGCCGAGGCAGCTGAGATCGCCCTACAGGAGGCCACAGAGGCCCGGCTGCGAGGCCTCGACCAGCAACTCGATGATCTGCAGACCAAGTTCGCGCGACTCCTGGCTGAGCTGGAGTCCGGTGCACTCAAGATCGCCTATCGCATCGAGCGGCTGGAGTGGCAGACCCGGGAGTGGCCAATGCCTGAGGAACTGGCCGAGGCCGACGATGAGGGCGAACCTGGGGAGGGAACGTCCAAGGATGCAGAGGGCAGAGCTGGCCAGGAGGGACCCCCAAGCCCAGAG
Feresa_attenuata  ATGAGCCAGGACAGCAAAGTGAAGACGACAGAGTCCAGCAGTTCTGCCCCACCCAAGGCCAGGAAGTTGCTGCCTGTCCTGGACCCATCTGGGGATTACTACTACTGGTGGCTGAACACTATGGTCTTCCCAGTAATGTATAACCTCATCATCGTCGTGTGCAGAGCCTGCTCTCCCGACTTGCAGCGCTATTATCTGGTGGCCTGGTTAGTACTNGACTGCACGAGTGACCTGCTCTACCTACTGGACATCGTGGTGCGCTTCCACACTGGATTCTTGGAACAAGGCATACTGGTGGTGGACAAGGGTAGGATCTCGAGTCGCTACGTTCGCACCTGGAGCTTCTTCTTGGACCTGGCTTCCCTGTTACCCACGGAAGTGGCCTATGTGAGTCTGGGTCCGCACACGCCCACGCTGAGGCTGAACCGCATTCTGCGGGTGCCCCGCCCCTTTGAGGCCTTTGACCGCATGGAGACCTGCACAGTTCACCCGAATGCCTTCCGCATCGCCAAGCTGATGCTTTACGTTTTTGCTGTCATCCATTGGAACAGCTGCCTATACTTTGCCCTGTCCCGGTACCTGGGCTTCGGAAGTGACGCCTGGGTGTACCCCGACCCCGTGCAGCCTGGCTTTGAGCAGCTGCGGCGCCAGTACCTCTATAGCTTTTACTTCTCCACGCTGATCCTGACCACCGTGGGCGATACACCGCTGTCAGACCGGGAGGAGGAGTACCTCTTCATGGTGGGAGACTTCCTACCGGCCGTCATGGGTTTCGCCACCATCATGGGTAGCATGAGCTCTGTCATCTACAACATGAACACTGCAGATGCAGCCTTCTACCCAGACCACGCCCTGGTGAAGAAATACATGAAGCTGCATTGCGTCAACCGCAGGCTGCAGCGGCGAGTCATGGACTGGTACCAGCACCTGCAGATCAACAAGAAGATGACCAATGAGGTAGCCATCTTACAGCACTTGCCTGAGCGGTTGCGGGCAGAAGTGGCCGTGTCTGTACACCTGCCTACTCTGAGCCGGGTGCGGATCTTCCAGAACTGTGAGGCCGGCCTGCTGGAGGAGCTGGTGCT---GAAGCTGCAGCCCCAGACCTACTCACCAGGCAAACACATCTGCCGCAAGGGGGACACTGGCCGAGAGATGTACATCATCCAAGAGGGTCAGCCGGCTGTGGTAGCCGATGATGGTGTCACTCGGTATGCTGTGCCTGGTGCAGGGCTCTACTGTGGGGAGATCAGCATCATCAACATCAAAGGGAACATGTCTGGGAACCGCCGTACAGCCAACATCAAGAGTCYAGGTTATTCGGATCTGTTCTGCCTGAGCAAGGAGGACCTGCAGGAAGTGCTGAGCGAGTATCCACAGGCCCAGGCCGTCATGGAGGAAAAGGGCCGTGAGATCCTGCTCACAATGAACAAGTTGGACGTAAACGCCGAGGCAGCTGAGACCGCCCTACAGGAGGCCACGGAGGCCCAGCTGCGAGGCCTCGACCAGCAACTCGATGATCTGCAGACCAGGTTCGCACGACTCCTGGCTGAGCTGGAGTCCAGGGCACTCAAGATCGCCTATCGCATCGAGCGGCAGGAGTGGCAGACTCAGGAGTGGCCAATGCCTGAGGAACTGGCCGAGGCCGACCATGAGGGCAAACCTGGGGAGGGAACGTCCAAGGATGGAGAGGGCAGAGCTGGCCAGGAGGGACCCCCAAGCCCAGAG
Giraffa_camelopardalis  ATGAGCCAGGACAGCAAAGTGAAGACGACAGAGTCCAGCCCTCCTGTCCTAACCAAGGCCAGGAAGTCTCTGCTGGTCCTGGACCCATCTGGGGATTACTACTACTGGTGGCTGAACACAATGGTCTTCCCAGTAATGTATAACCTCATCGTCATCGTGTGCAGAGCCTGCTTCCCCGACTTGCAGCACGGTTATCTGGTGGCCTGGTTAGTGCTGGACTACACAAGTGACCTGTTCTACCTCCTGGACATCGTGGTGCGCTTCCACACTGGATTCTTGGAACAGGGCATCCTGGTGGTAGACAAAGGTAGGATCTCGAGTCGCTACGTTCGCACCCGGAGCTTCTTCTTGGACCTAGTTTCCCTGTTGCCCACGGATGTTGCCTATGTGAGTCTGGGTCCACACACACCCACGCTGAGACTAAACCGCTTTCTGCGAGTGCCCCGCCTCTTTGAGGCATTTGACCGCACGGAGACCCGCACAGCTTACCCGAACGCCTTCCGCATCACCAAGCTGATGCTTTACATTTTTGTGGTCATCCATTGGAACAGCTGCCTCTACTTTGCTCTGTCCCGGTACCTGGGCTTCGGGCGTGACATCTGGGTGTACCCCGACCCCGCGCAGCCCGGCTTTGAGCGGCTGCGGCGCCAGTACCTCTACAGCTTTTACTTTTCTACACTGATCCTGACCACCGTGGGCGACACGCCGCCGCCAGCCCGGGAGGAGGAGTACCTCTTCATGGTGGGCGACTTCCTGCTGGCCGTCATGGGTTTCGCCACCATCATGGGTAGCATGAGCTCTGTCATCTACAACATGAACACAGCAGATGCAGCCTTCTACCCAGACCACGCACTGGTGAAGAAGTACATGAAGCTGCATCATGTCAACCACCGGCTGGAGCGGCGAGTCATTGACTGGTACCAGCACCTGCAGATCAACAAGAAGATGACCAATGAGGTAGCCATCTTACAGCACTTGCCCGAGCGGTTGCGGGCAGAAGTGGCCGTGTCTGTGCACCTGCCTACCCTGAGCCGGGTACAGATCTTCCAAAACTGTGAGGCCAGCCTGCTGGAGGAGCTGGTGCT---GAAGCTGCAGCCCCAGACCTACTCACCGGGTGAATATGTCTGCCGCAAAGGGGATATTGGCCGAGAGATGTACATCATCCGAGAGGGTCAGCTGGCCGTGGTGGCCGATGATGGTGTCACCCAGTATGCTGTGCTTGGTGCAGGGCTCTACTTTGGGGAGATCAGCATCATCAACATCAAAGGGAACATGTCTGGGAATCGCCGTACAGCCAACATCAAGAGTCTAGGTTATTCGGACCTGTTCTGCCTGAGCAAGGAGGACCTGCGGGAAGTGCTGAGCGAGTACCCGCAGGCCCAGGCCGTCATGGAGGAAAAGGGCCGTGAGATCCTGCTCAAAATGAACAAGTTGGATGTAAATGCAGAGGCAGCCGAGATCGCCCTACAGGAGGCCACGGAGGCCCGGCTGCAAGGCCTCGACCAGCAACTCGATGATCTGCAAACCAAGTTTGCTCGACTCCTGGCTGAGCTGGAGTCCAGTGCACTCAAGATCGCCTATCGCATCGAGCGGCTGGAGTGGCAGACCCGGGAGTGGCCAATGCCTGAGGAACTCATCGAGGCTGATGACGAGGGTGAAACTGGGGAGGGAACGTCCAAAGATGGAGAGGGCAGAGCTGGCCGGGAGGGACCTCCAGGCCTAGAG
Globicephala_macrorhynchus  ATGAGCCAGGACAGCAAAGTGAAGACGACNNAGTCCAGCAGTTCTGCCCCACCCAAGGGCAGGAAGTTGCTGCCTGTCCTGGACCCATCTGGGGATTACTACTACTGGTGGCTGAACACTATGGTCTTCCCAGTAATGTATAACCTCATCATCGTCGTGTGCAGAGCCTGCTTTCCCGACTTGCAGCGCTATTATCTGGTGGCCTGGTTAGTACTGGACTGCACGAGTGACCTGCTCTACCTACTGGACATCGTGGTGCGCTTCCACACTGGATTCTTGGAACAAGGCATACTGGTGGTGGACAAGGGTAGGATCTCGAGTCGCTACGTTCGCACCTGGAGCTTCTTCTTGGACCTGGCTTCCCTGTTACCCACGGAAGTGGCCTATGTGAGTCTGGGTCCGCACACGCCCACGCTGAGGCTGAACCGCATTCTGCGGGTGCCCCGCCCCTTTGAGGCCTTTGACCGCATGGAGACCTGCACAGTTCACCCGAATGCCTTCCGCATCGCCAAGCTGATGCTTTACGTTTTTGCTGTCATCCATTGGAACAGCTGCCTATACTTTGCCCTGTCCCGGTACCTGGGCTTCGGGAGTGACGCCTGGGTGTACCCCGACCCCGTGCAGCCTGGCTTTGAGCAGCTGCGGCGCCAGTACCTCTATAGCTTTTACTTCTCCACGCTGATCCTGACCACCGTGGGCGATGCGCCGCTGTCAGACCGGGAGGAGGAGTACCTCTTCATGGTGGGAGACTTCCTACCGGCCGTCATGGGTTTCGCCACCATCATGGGTAGCATGAGCTCTGTCATCTACAACATGAACACTGCAGATGCAGCCTTCTACCCAGACCACGCCCTGGTGAAGAAATACATGAAGCTGCATTGCGTCAACCGCAGGCTGCAGCGGCGAGTCATGGACTGGTACCAGCACCTGCAGATCAACAAGAAGATGACCAATGAGGTAGCCATCTTACAGCACTTGCCTGAGCGGTTGCGGGCAGAAGTGGCCGTGTCTGTACACCTGCCTACTCTGAGCCGGGTGCGGATCTTCCAGAACTGTGAGGCCGGCCTGCTGGAGGAGCTGGTGCT---GAAGCTGCAGCCCCAGACCTACTCACCAGGCAAACACATCTGCCGCAAGGGGGACACTGGCCGAGAGATGTACATCATCCAAGAGGGTCAGCCGGCTGTGGTAGCCGATGATGGTGTCACTCGGTATGCTGTGCCTGGTGCAGGGCTCTACTGTGGGGAGATCAGCATCATCAACATCAAAGGGAACATGTCTGGGAACTGCCGTACAGCCAACATCAAGAGTCTAGGTTATTCGGATCTGTTCTGCCTGAGCAAGGAGGAYCTGCAGGAAGTGCTGAGCGAGTATCCACAGGCCCAGGCCGTCATGGAGGAAAAGGGCCGTGAGATCCTGCTCACAATGAACAAGTTGGACGTAAACGCCGAGGCAGCTGAGACCGCCCTACAGGAGGCCACGGAGGCCCAGCTGCGAGGCCTCGACCAGCAACTCGATGATCTGCAGACCAGGTTCGCACGGCTCCTGGCTGAGCTGGAGTCCAGGGCACTCAAGATCGCCTATCGCATCGAGCGGCAGGAGTGGCAGACTCAGGAGTGGCCAATGCCTGAGGAACTGGCCGAAGCCGACCATGAGGGCAAACCTGGGGAGGGAACGTCCAAGGATGGAGAGGGCAGAGCTGGCCAGGAGGGACCCCCAAGCCCAGAG
Globicephala_melas  ATGAGCCAGGACAGCAAAGTGAAGACGACNNAGTCCAGCAGTTCTGCCCCACCCAAGGGCAGGAAGTTGCTGCCTGTCCTGGACCCATCTGGGGATTACTACTACTGGTGGCTGAACACTATGGTCTTCCCAGTAATGTATAACCTCATCATCGTCGTGTGCAGAGCCTGCTTTCCCGACTTGCAGCGCTATTATCTGGTGGCCTGGTTAGTACTGGACTGCACGAGTGACCTGCTCTACCTACTGGACATCGTGGTGCGCTTCCACACTGGATTCTTGGAACAAGGCATACTGGTGGTGGACAAGGGTAGGATCTCGAGTCGCTACGTTCGCACCTGGAGCTTCTTCTTGGACCTGGCTTCCCTGTTACCCACGGAAGTGGCCTATGTGAGTCTGGGTCCGCACACGCCCACGCTGAGGCTGAACCGCATTCTGCGGGTGCCCCGCCCCTTTGAGGCCTTTGACCGCATGGAGACCTGCACAGTTCACCCGAATGCCTTCCGCATCGCCAAGCTGATGCTTTACGTTTTTGCTGTCATCCATTGGAACAGCTGCCTATACTTTGCCCTGTCCCGGTACCTGGGCTTCGGGAGTGACGCCTGGGTGTACCCCGACCCCGTGCAGCCTGGCTTTGAGCAGCTGCGGCGCCAGTACCTCTATAGCTTTTACTTCTCCACGCTGATCCTGACCACCGTGGGCGATGCGCCGCTGTCAGACCGGGAGGAGGAGTACCTCTTCATGGTGGGAGACTTCCTACCGGCCGTCATGGGTTTCGCCACCATCATGGGTAGCATGAGCTCTGTCATCTACAACATGAACACTGCAGATGCAGCCTTCTACCCAGACCACGCCCTGGTGAAGAAATACATGAAGCTGCATTGCGTCAACCGCAGGCTGCAGCGGCGAGTCATGGACTGGTACCAGCACCTGCAGATCAACAAGAAGATGACCAATGAGGTAGCCATCTTACAGCACTTGCCTGAGCGGTTGCGGGCAGAAGTGGCCGTGTCTGTACACCTGCCTACTCTGAGCCGGGTGCGGATCTTCCAGAACTGTGAGGCCGGCCTGCTGGAGGAGCTGGTGCT---GAAGCTGCAGCCCCAGACCTACTCACCAGGCAAACACATCTGCCGCAAGGGGGACACTGGCCGAGAGATGTACATCATCCAAGAGGGTCAGCCGGCTGTGGTAGCCGATGATGGTGTCACTCGGTATGCTGTGCCTGGTGCAGGGCTCTACTGTGGGGAGATCAGCATCATCAACATCAAAGGGAACATGTCTGGGAACTGCCGTACAGCCAACATCAAGAGTCTAGGTTATTCGGATCTGTTCTGCCTGAGCAAGGAGGACCTGCAGGAAGTGCTGAGCGAGTATCCACAGGCCCAGGCCGTCATGGAGGAAAAGGGCCGTGAGATCCTGCTCACAATGAACAAGTTGGACGTAAACGCCGAGGCAGCTGAGACCGCCCTACAGGAGGCCACGGAGGCCCAGCTGCGAGGCCTCGACCAGCAACTCGATGATCTGCAGACCAGGTTCGCACGGCTCCTGGCTGAGCTGGAGTCCAGGGCACTCAAGATCGCCTATCGCATCGAGCGGCAGGAGTGGCAGACTCAGGAGTGGCCAATGCCTGAGGAACTGGCCGAAGCCGACCATGAGGGCAAACCTGGGGAGGGAACGTCCAAGGATGGAGAGGGCAGAGCTGGCCAGGAGGGACCCCCAAGCCCAGAG
Grampus_griseus  ATGAGCCAGGACAGCAAAGTGAAGACGACAGAGTCCAGCAGTTCTGCCCCACCCAAGGCCAGGAAGTTGCTGCCTGTCCTGGACCCATCTGGGGATTACTACTACTGGTGGCTGAACACTATGGTCTTCCCAGTAATGTATAACCTCATCATCGTCGTGTGCAGAGCCTGCTTTCCCGACTTGCAGCGCTATTATCTGGTGGCCTGGTTAGTACTGGACTGCACGAGTGACCTGCTCTACCTACTGGACATCGTGGTGCGCTTCCACACTGGATTCTTGGAACAAGGCATACTGGTGGTGGACAAGGGTAGGATCTCGAGTCGCTACGTTCGCACCTGGAGCTTCTTCTTGGACCTGGCTTCCCTGTTACCCACGGAAGTGGCCTATGTGAGTCTGGGTCCGCACACGCCCACGCTGAGGCTGAACCGCTTTCTGCGGGTGCCCCGCCCCTTTGAGGCCTTTGACCGCATGGAGACCTGCACAGTTCACCCGAATGCCTTCCGCATCGCCAAGCTGATGCTTTACGTTTTTGCTGTCATCCACTGGAACAGCTGCCTATACTTTGCCCTGTCCCGGTACCTGGGCTTCGGGAGTGACGCCTGGGTGTACCCCGACCCCGTGCAGCCTGGCTTTGAGCAGCTGTGGCGCCAGTACCTCTATAGCTTTTACTTCTCCACGCTGATCCTGACCACCGTGGGCGATACGCCGCTGTCAGACCGGGAGGAGGAGTACCTCTTCATGGTGGGAGACTTCCTACCGGCCGTCATGGGTTTCGCCACCATCATGGGTAGCATGAGCTCTGTCATCTACAACATGAACACTGCAGATGCATCCTTCTACCCAGACCACGCCCTGGTGAAGAAATACATGAAGCTGCATTGCGTCAACCGCAGGCTGCAGCGGCGAGTCATGGACTGGTACCAGCACCTGCAGATCAACAAGAAGATGACCAATGAGGTAGCCATCTTACAGCACTTGCCTGAGCGGTTGTGGGCAGAAGTGGCCGTGTCTGTACACCTGCCTACTCTGAGCCGGGTGCGGATCTTCCAGAACTGTGAGGCCGGCCTGCTGGAGGAGCTGGTGCT---GAAGCTGCAGCCCCAGACCTACTCACCAGGCAAACACATCTGCCGCAAGGGGGACACTGGCCGAGAGATGTACATCATCCAAGAGGGTCAGCCGGCTGTGGTAGCCGATGATGGTGTCACTCGGTATGCTGTGCCTGGTGCAGGGCTCTACTGTGGGGAGATCAGCATCATCAATATCAAAGGGAACATGTCTGGGAACCGCCGTACAGCCAACATCAAGAGTCTAGGTTATTCGGATCTGTTCTGCCTGAGCAAGGAGGACCTGCAGGAAGTGCTGAGCGAGTATCCACAGGCCCAGGCCGTCATGGAGGAAAAGGGCCGTGAGATCCTGCTCACAATGAACAAGTTGGACGTAAACGCCGAGGCAGCTGAGACCGCCCTACAGGAGGCCACGGAGGCCCAGCTGCGAGGCCTCGACCAGCAACTCGATGATCTGCAGACCAGGTTCGCACGACTCCTGGCTGAGCTGGAGTCCAGGGCACTCAAGATCGCCTATCGCATCGAGCGGCAGGAGTGGCAGACTCAGGAGTGGCCAATGCCTGAGGAACTGGCCGAGGCCGACCATCAGGGCAAACCTGGGGAGGGAACGTCCAAGGATGGAGAGGGCAGAGCTGGCCAGGAGGGACCCCCAAGCCCAGAG
Hippopotamus_amphibius  ATGAACCAGGACAGCAAAGTGAAGACGACAGAGTCCATCCCTCCTGCCCCTCCCAAGGCCAGGAAGTGTCTGCCTGTCCTGGACCCATCTGGGGATCCCTACTACTGGTGGCTGAACACGATGGTCTTCCCTGTAATGTATAACCTCATCATCATCGTGTGCAGAGCCTGCTTCCCTGACTTGCAGCGCGGTTATCTGGTGGCCTGGTTAGTGCTGGACTACACAAGTGACCTGCTCTACCTACTGGACATCGTGGTGCGCTTCCACACTGGATTCTTGGAACAGGGCATCCTGGTGGTGGACAAGGGTAGGATCTCAAGTCGCTACGTGCGCACCTGGAGCTTCTTCTGGGACCTGGTTTCCCTGCTACCCACGGACGTGGCCTACGTGAGCCTGGGTCCACACATACCCACGCTGAGGCTGAACCGCTTTCTGCGGGTTCCTCGCCTCTTTGAGGCCTTTGACCGCACGGAGACCCGCACCGCTTACCCGAATGCCTTCCGCATCGCCAAGCTGATGCTTTACATTTTTGTTGTCATCCATTGGAACAGCTGCCTATACTTTGCCCTGTCCCGGTACCTAGGCTTCGGGCGTGACGTCTGGGTGTACCCCGACCCCGCTCAGCCTGGCTTTGAGCGGCTGCGGCGCCAGTACCTCTATAGCTTTTACTTCTCCACACTGATCCTGACCACCGTGGGCGACACACCGCTGCCAGCCCGCGAGGAGGAGTACCTCTTCATGGTGGGCGACTTTCTGCTGGCCGTCATGGGTTTCGCCACCATCATGGGTAGCATGAGTTCTGTCATCTACAACATGAACACTGCAGATGCAGCCTTTTACCCAGACCACGCCCTGGTGAAGAAATACATGAAGCTGCATCACGTCAACCGCCGGCTGGAGCGGCGAGTCATTGACTGGTACCAGCACCTGCAAATCAACAAGAAGATGACCAATGAGGTAGCCATCTTACAGCACTTGCCTGAGCGGTTGCGGGCAGAAGTGGCTGTGTCTGTACACCTGCCTACGCTGAGCCGGGTGCAGATCTTCCAGAACTGTGAGGCCAGCCTGCTGGAGGAGCTGGTGCT---GAAGCTGCAGCCCCAGACCTACTCACCAGGCGAATATGTCTGCCGCAAGGGGGACATTGGCCGAGAGATGTACATCATCCGAGAGGGTCAGCTGGCCGTGGTGGCTGATGATGGTGTCACACAGTATGCCGTGCTTGGTGCGGGGCTCTACTTTGGGGAGATCAGCATCATCAACATCAAAGGGAACATGTCTGGGAACCGCCGCACAGCCAACATCAAAAGTCTAGGTTATTCGGACCTGTTCTGCCTGAGTAAGGAGGACCTGCGGGAAGTGCTGAGCGAGTATCCACAGGCCCAGGCCATCATGGAGGAAAAGGGTCGTGAGATCCTGCTCAAGATGAACAAGTTGGACGTAAATGCTGAGGCAGCTGAGATCGCCCTACAGGAGGCTACGGAGGCCAGGCTGCGAGGCCTGGACCAGCAACTTGAAGACCTGCAGACCAAGTTCGCTCGCCTCCTGGCTGAGCTGGAGTCCAGCGCACTCAAGATCGCCTATCGCATCGAGCGGCTGGAGTGGCAGACTCGGGAGTGGCCAATGCCAGACCAACTGGTCGAGGCCGATGATGAGGGCGAACCTGGGGAGGGAACGTCCAAGGATGGAGAGGGCAGAGCTGGCCAGGAGGGACCCCCAGGCCCAGAG
Hyperoodon_ampullatus  ATGCGCCAGGACAGCAACGAGAAGACGACAGAGTCCAGCAGTTCTGCCCCAGCCAAGGCCAGGAAGTTGCTGCCTGTCCTGGACCCATCTGGGGATTACTACTACTGGTGGCTAAACACTATGGTCTTCCCAGTAATGTATAACCTCATCATCGTCGTGTGCAGAGCCTGCTTCCCCGACTTGCAGCGCTATTATCTGGTGGCCTGGTTAGTACTGGACTTCACGAGTGACCTGCTCTACCTACTGGACATCGTGGTGCGCTTCCACACTGGATTCTTGGAACAGGGCATACTGGTGGTGGACAAGGGTAGGATCTCGAGTCGCTACGTTCGCACCTGGAGCTTCTTCTTGGACCTGGTTTCCCTGTTACCCACGGAAGTGGCCTACGTGAGTCTGGGTCCGCACACACCCATGCTGAGGCTGAACCGCTTTCTGCGGGCGCCCCGCCTATTTGAGGCCTTTGACCGCATGGAGACCCTCACAGTTTACCCGAATGCCTTCCGCATCGCCAAGCTGATGCTTTACGTTTTTGTTGTCATCCATTGGAACAGCTGCCTATACTTTGCCCTGTCCCGGTACCTGGGCTTCGGGCGTGACGCCTGGGTGTACCCCGACTCCGTGCAGCCTGGCTTTGAGCAGCTGCGGCGCCAGTACCTCTATAGCTTTTACTTCTCCACGCTGATCCTGACCACCGTGGGCGATACGCCGCTGCCAGACCGGGAGGAGGAGTACCTCTTCATGGTGGGAGACTTCCTACTGGCCGTCATGGGTTTCGCCACCATCGTGGGTAGCATGAGCTCTGTCATCTACAACATGAACACTGCAAATGCAGCCTTCTACCCAGACCACGCCCTGGTGAAGAAATACATGAAGCTGCATCACGTCAACCGCAGGCTGGAGCGGCGAGTCATTGACTGGTACCAGCACCTGCAGATCAACAAGAAGATGACCAATGAGGTAGCCATCTTACAGCACTTGCCTGAGCAGTTGCGGGCAGAAGTGGCCGTGTCTGTACACCTGCCTACTCTGAGCCAGGTGCAGATCTTCCAGAACTGTGAGGCCAGCCTGCTGGAGGAGCTAGTGCT---GAAGCTGCAGCCCCAGACCTACTCACCAGGCGACTATGTCTGCCACAAGGGGGACATTGGCCGAGAGATGTACATCATCCGAGAGGGTCAGCTGGCTGTGGTAGCCGATGATGGTGTCACTCAGTATGCTGTGCTTGGTGCAGGGCTCTACTTTGGGGAGATCAGCATCATCAACATCAAAGGGAACATGTCTGGGAACCGCCGTACAGCCAACATCAAGAGTCTAGGTTATTCGGATCTGTTCTGCCTGAGCAAGGAGGACCTGCAGGAAGTGCTGAGCGAGTATCCACAGGCCCAGGCCATCATGGAGGAAAAGGGCCGTGAGATCCTGCTCAAAATGAACAAGTTGGACGTAAATGCCGAGGCAGCTGAGATCGCCCTACAGGAGGCCACGGAGGCCCGGCTGCGAGGCCTCGACCAGCAACTCGATGATCTGCAGACCAAGTTCGCGCGACTCCTGGCTGAGCTGGAGTCCAGTGCACTCAAGATGGCCTATCGCATCGAGCGGCTGGAGTGGCAGACTCGGGAGTGGCCAATGCCTGAGGAACTGGCCGAGGCCGACGATGAGGGCAAACCTGGGGAGGGAACGTCCAAGGATGGAGAGGGCAGAGCTGGCCAGGAGGGACCCCCAAGCCCAGAG
Hyperoodon_planifrons  ATGCGCCAGGACAGCAACGAGAAGACGAGAGAGTCCAGCAGTTCTGCCCCAGCCAAGGCCAGGAAGTTGCTGCCTGTCCTGGACCCATCTGGGGATTACTACTACTGGTGGCTAAACACTRTGGTCTTCCCAGTAATGTATAACCTCATCATCGTCGTGTGCAGAGCCTGCTTCCCCGACTTGCAGCGCTATTATCTGGTGGCCTGGTTAGTACTGGACTGCACGAGTGACCTGATCTACCTACTGGACATCGTGGTGCGCTTCCACACTGGATTCTTGGAACAGGGCATACTGGTGGTGGACAAGGGTAGGATCTCGAGTCGCTACGTTCGCACCTGGAGCTTCTTCTTGGACCTGGTTTCCCTGTTACCCACGGAAGTGGCCTACGTGAGTCTGGGTCCGCACACACCCATGCTGAGGCTGAACCGCTTTCTGCGGGCGCCCCGCCTCTTTGAGGCCTTTGACCGCATGGAGACCCTCACAGTTTACCCGAATGCCTTCCGCATCGCCAAGCTGATGCTTTACGTTTTTGTTGTCATCCATTGGAACAGCTGCCTATACTTTGCCCTGTCCCGGTACCTGGGCTTCGGGCGTGACGCCTGGGTGTACCCCCACCCCGCGCAGCCCGGCTTTGAGCAGCTGCGGCGCCAGTACCTCTATAGCTTTTACTTCTCCACGCTGATCCTGACCACCGTGGGCGATACGCCGCTGCCAGACCGGGAGGAGGAGTACCTCTTCATGGTGGGAGACTTCCTACTGGCCGTCATGGGTTTCGCCACCATCATGGGTAGCATGAGCTCTGTCATCTACAACATGAACACTGCAGATGCAGCCTTCTACCCAGACCACGCCCTGGTGAAGAAATACATGAAGCTGCATCACGTCAACCGCAGGCTGGAGCGGCGAGTCATTGACTGGTACCAGCACCTGCAGATCAACAAGAAGATGACCAATGAGGTAGCCATCTTACAGCACTTGCCTGAGCAGTTGCGGGCAGAAGTGGCCGTGTCTGTACACCTGCCTACTCTGAGCCAGGTGCAGATCTTCCAGAACTGTGAGGCCAGCCTGCTGGAGGAGCTGGTGCT---GAAGCTGCAGCCCCAGACCTACTCACCAGGCGACTATGTCTGCCGCAAGGGGGACATTGGCCGAGAGATGTACATCATCCAAGAGGGTCAGCTGGCTGTGGTAGCCGATGATGGTGTCACTCAGTATGCTGTGCTTGGTGCAGGGCTCTACTTTGGGGAGATCAGCATCATCAACATCAAAGGGAACATGTCTGGGAACCGCCGTACAGCCAACATCAAGAGTCTAGGTTATTCGGATCTGTTCTGCCTGAGCAAGGAGGACCTGCAGGAAGTGCTGAGCGAGTATCCACAGGCCCAGGCCATCATGGAGGAAAAGGGCCGTGAGATCCTGCTCAAAATGAACAAGTTGGACGTAAATGCCGAGGCAGCTGAGATCGCCCTACAGGAGGCCACGGAGGCCCGGCTGCGAGGCCTCGACCAGCAACTCGATGATCTGCAGACCAAGTTCGCGCGACTCCTGGCTGAGCTGGAGTCCAGTGCACTCAAGATGGCCTATCGCATCGAGCGGCTGGAGTGGCAGACTCGGGAGTGGCCAATGCCTGAGGAACTGGCCGAGGCCGACGATGAGGGCGAACCTGGGGAGGGAACGTCCAAGGATGGAGAGGGCAGAGCTGGCCAGGAGGGACCCCCAAGCCCAGAG
Indopacetus_pacificus  ATGCGCCAGGACAGCAACGAGAAGACGACAGAGTCCAGCAGATCTGCCCCAGCCAAGGCCAGGAAGTTGCTGCCTGTCCTGGACCCATCTGGGGATTACTACTACTGGTGGCTAAACACTATGGTCTTCCCAGTAATGTATAACCTCATCATCGTCGTGTGCAGAGCCTGCTTCCCCGACTTGCAGCGCTATTATCTGGTGGCCTGGTTAGTACTGGACTGCACGAGTGACCTGATCTACCTACTGGACATCGTGGTGCGCTTCCACACTGGATTCTTGGAACAGGGCATATTGGTGGTGGACAAGGGTAGGATCTCGAGTCGCTACGTTCGCACCTGGAGCTTCTTCTTGGACCTGGTTTCCCTGTTACCCACGGAAGTGGCCTACGTGAGTCTGGGTCCGCACACACCCATGCTGAGGCTGAACCGCTTTCTGCGGGCGCCCCGCCTCTTTGAGGCCTTTGACCGCATGGAGACACTCACAGTTTACCCGAATGCCTTCCGCATCACCAAGCTGATGCTTTACGTTTTTGTTGTCATCCATTGGAACAGCTGCCTATACTTTGCCCTGTCCCGGTACCTGGGCTTCGGATGTGACGCCTGGGTGTACCCCGACCCCGCGCAGCCCGGCTTTGAGCAGCTGCGGCGCCAGTACCTCTATAGCTTTTACTTCTCCACGCTGATCCTGACCACCGTGGGCGATACGCCGCTGCCAGACCGGGAGGAAGAGTACCTCTTCATGGTGGGAGACTTCCTCCCGGCCGTGATGGGTTTCGCCACCATCATGGGTAGCATGAGTTCTGTCATCTACAACATGAACACTGCAGATGCAGCCTTCTACCCAGACCACGCCCTGGTGAAGAAATACATGAAGCTGCATCACGTCAACCGCAGGCTGGAGCGGNNNGTCATTGACTGGTACCAGCACCTGCAGATCAACAAGAAGATGACCAGTGAGGTAGCCATCTTACAGCACTTGCCTGAGCAGTTGCNGGCAGAAGTGGCCATGTCTGTACACCTGCCTACTCTGAGCCGGGTGCAGATCTTCCAGAACTGTGAGGCCAGCCTGCTGGAGGAGCTGGTGCT---GAAGCTGCAGCCCCAGACCTACTCACCAGGCAAATATGTCTGCCGCAAGGGGGACATTGGCCGAGAGATGTACATCATCCGAGAGGGTCAGCTGGCTGTGGTAGCCGATGATGGTGTCACTCAGTATGCTGTGCTTGGTGCAGGGCTCTACTTTGGGGAGATCAGCATCATCAACATCAAAGGGAACATGTCTGGGAACCGCCGTACAGCCAACATCAAGAGTCTAGGTTATTCGGATCTGTTCTGCCTGAGCAAGGAGGACCTGCAGGAAGTGCTGAGCAAGTATCCACAGGCCCAGGCCGTCATGGAGGAAAAGGGCCGTGAGATCCTGCTCAAAATGAACAAGTTGGACGTAAATGCCGAGGCAGCTGAGATCGCCCTACAGGAGGCCACGGAGGCCCGGCTGAGAGGCCTCGACCAGCAACTCGATGATCTGCAGACCAAGTTCACGCGACTCCTGGCTGAGCTGGAGTCCAGTGCACACAAGATGGCCTATCGCATCGAGCGGCTGGAATGGCAGACTCGGGAGTGGCCAATGCCTGAGGACCTGGCCGAGGCCGACGATGAGGGTGAACCTGGGGAGGGAACGTCCAAGGATGGAGGGGGCAGAGCTGTCCAGGAGGGACCCCCAAGCCCAGAG
Inia_geoffrensis  ATGAGCCAGGACAGCAAAGTGAAGATGCCAGAGTCCAGCAGTTCTGCCCCACCCAAGGCCAGGAAGTTGCTGACTGTCCTGGACCCATCTGGGGATTACTACTACTGGTGGCTGAACACTATGGTCTTCCTAGTAATGTATAACCTCATCATCATCGTGTGCAGAGCCTGCTTCCCCGACTTGCAGCGCTATTATCTGGTGGCCTGGTTAGTACTGGACTGCACGAGTGACCTGCTCTACCTACTGGACTTCGTGGTGCGCTTCCACACTGGATTCTTGGAACAAGGCATACTGGTGGTGGACAAGGGTAGGATCTCGAGTCGCCACGTTCGCACCTGGAACTTCTTCTTGGACCTGGTTTCCCTGTTACCCACGGAAGTGGCCTATGGGAGTCTGGGTCCGCACACACCCACGCTGAGGCTGAACGGCTTTCTGCGGGTGCCCCGCCTCTTTGAGGCCTTTGACCGCATGGAGACCCGCACAGTTTACCCGAATGCCTTCCGCATCGCCAAGCTGATGCTTTACGTTTTTGCTGTCATCCATTGGAACAGCTGCCTATACTTTGCCCTGTCCTGGTACCTGGGCTTTGGGAGTGACGCCTGGGTGTACCCCGACCCCGCGCAGCCTGGCTTTGAGGAGCTGCGGTGCCAGTACCTCTATAGCTCTTACTTCTCCACGCTGATCCTGACCACCGTGGGCGATACGCCGCTGCCAGACCGGGAGGAGGAGTACCTCTTCATGGTGGGAGACTTCCTACTGGCCGTCATGGGTTTCACCACCATCATGGGTAGCATGAGCTCTGTCATCTACAACATGAACCCTGCAGATGCAGCCTTCTACCCAGACCATGCCCTGGTGAAGAAATACATGAAGCTGTATCACGTCAACCGCAGGCTGCAGCAGCGAGTCATTGACTGGTACCAGCACCTGCAGATCAACAAGAAGATGACCAATGAGGTAGCCATCTTACAGCACTTGCCTGAGCAGTTGCGGGCAGAAGTGGCCGTGTCTGTACACCTGCCTACTCTGAGCTGGGTGCAGATCTTCCAGAACTGTGAGGCCAGCCTGCTGGAGGAGCTGGCGTTAACGAAGCTGCAGCCCCAGACCTACTCACCAGGCGAATATGTCTGCCGCAAGGGGGACATTGGCCGAGAGATGTACATCATCCGAGAGGGTCAGCTGGCTGTGGTAGCCGATGATGGTGTCAGTCAGTATGCTGTGCTTGGTGCAGGGCTCTACTTTGGGGGGATCAGCATCATCAACATCAAAGGGAACATGTCTGGGAACCGCCGTACAGCCAACATCAAGAGTCTAGGTTATTCGGATCTGTTCTGCCTGAGCAAGGAGGACCTGCAGGAAGTGCTGAGCAAGTATCCACAGGTCCAGGCCGTCATGGAGGGAAAGGGCCGTGAGATC------------------------------------------------------------------------CGGCTGCGAGGCCTCGACCAGCAACTCGATGATCTGCAGACCAAGTTCGCACGACTCCTGGCTGAGCTGGAGTCCAGTGCACTCAAGATCGCCTATCGCATCGAGCGGCTGGAGTGGCAGACTCGGGAGTGGCCAATGCCTGAGGAACTGGCCGAGGCCGACGATGAGGGCGAACCTGGGGAGGGAACGTCCAAGGATGGAGAGGGCAGAGCTGGCCAGGAGGGACACCCAAGCCCAGAG
Kobus_leche  ATGAGCCAGGACAGCAAAGTGAAGACGACAGCATCCAGCCCTCCTGTCCTGACCAAGGCCAGGAGGTCTCTGCCGGTCCTGGACCCATCTGGGGATTACTATTACTGGTGGCTGAACACAATGGTCTTCCCAGTAATGTATAACCTCATCATCGTGGTGTGCAGAGCCTGCTTCCCCGACTTGCAGCACGGTTATCTGGTGGCCTGGTTGGTGCTGGACTACACGAGCGACCTGTTCTACCTCCTGGACATTGTGGTGCGCTTCCACACTGGATTCTTGGAACAAGGCATCCTGGTGGTGGACAAAGGTAGGATCTCGAGTCGCTACGTTCGCACCTGGAGCTTCTTCTTGGACCTGGTGTCCCTGTTGCCCACGGATGTTGCCTACGTGAGTCTGGGTCCACACACACCCACACTGAGGCTAAACCGCTTTCTGCGAGTGCCCCGCCTTTTTGAGGCCTTTGACCGCATGGAGACCCGCACAGCTTACCCGAACGCCTTCCGCATCGCCAAGCTGATGCTTTACATTTTTGTGGTCATCCATTGGAACAGCTGCCTCTACTTTGCCCTGTCCCGGTACCTGGGCTTTGGGCGTGACATCTGGGTGTACCCCGACCCCGCGCAGCCTGGCTTTGAGCGGCTGCGGCGCCAGTACCTCTACAGCTTTTACTTCTCCACGCTGATCCTGACCACCGTGGGCGACACACCGCTGCCAGCCCGGGAGGAGGAGTACCTCTTCATGGTGGGCGACTTCCTGCTGGCCGTCATGGGTTTCGCCACCATCATGGGTAGCATGAGCTCTGTCATCTACAACATGAACACAGCAGATGCAGCCTTCTACCCAGACCACGCGCTGGTGAAGAAGTACATGAAGCTGCATCATGTCAACCGCCGGCTGGAGCGGAGAGTCATTGACTGGTACCAGCACCTGCAGATCAACAAGAAGATGACCAATGAGGTGGCCATCTTACAGCACTTGCCCGAGCGGTTGCGGGCAGAAGTGGCCGTGTCTGTGCACCTGCCTACCCTGAGCCGGGTACAGATCTTCCAAAACTGTGAGGCCAGCCTGCTGGAGGAGCTGGTGCT---GAAGCTGCAGCCCCAGACCTACTCGCCGGGTGAATATGTCTGCCGCAAAGGGGACATTGGCCGAGAGATGTACATCATCCGAGAGGGTCAGCTGGCTGTGGTGGCCGACGATGGTGTCACCCAGTATGCTGTGCTTGGAGCAGGGCTCTACTTTGGGGAGATCAGCATCATCAACATCAAAGGGAACATGTCTGGGAATCGCCGTACAGCCAACATCAAGAGTCTAGGTTATTCCGACCTGTTCTGCCTGAGCAAGGAAGACCTGCGGGAAGTGCTGAGCGAGTACCCGCAGGCCCAGGCTGTTATGGAGGAAAAGGGCCGTGAGATATTGCTCAAAATGAACAAGTTGGATGTAAATGCGGAGGCAGCCGAGATCGCCCTACAGGAAGCCACGGAGGCCCGGCTGCGAGGCCTGGACCAGCAACTTGATGATCTGCAAACCAAGTTCGCTCGACTCCTGGCTGAGCTGGAGTCCAGTGCACTCAAGATTGCCTATCGCATCGAGCGGCTGGAGTGGCAGACGCGGGAGTGGCCGATGCCTGAGGAACTCATGGAGGCTGATGACGAGGGCGAACCTGGGGAGGGAACGTCCAAAGATGGAGAGGGCAGAGCTGGCCAGGAGGGACCTCCAGGCCTAGAG
Kogia_breviceps  ATGAGCCAGGACAGCAAAGTGAAGACGACAGAGTCCAGCAGTTCTGCCCCACCCAAGGCCAGGAAGTTGCTGCCTGTCCTGGACCCATCTGGGGATTACTACCACTGGTGGCTGAACACTATGGTCTTCCCAGTAATGTATAACCTCATCATCGTCGTCTGCAGAGCCTGCTTCCCCGACCTGCAGCACTATTATCTGGTGGCCTGGTTAGTACTGGACTGCACGAGTGACCTGCTCTACCTACTGGATCTCGTGGTGCGCTTCCACACTGGATTCTTGGAACAGGGCATACTGGTGGTGGACAAGGGTAGGATCTCGAGTCATTACGTTCGCACCNNNAGCTTCTTCTTGGACCTGGTTTCCCTGTTACCCACGGAAGTGGCCTACGTGAGTCTGGGTCCGCACACACCCACGCTGAGGCTGAACCGCTTTCTGCGGGTGCCCCGCCTCTTTGAGGCCTTTGACCGCATGGAGACCCGCACAGTTTACCCGGATGCCTTCCGCATCGCCAAGCTGATGCTTTACGTTTTTGTTGTCATCCATTGGAACAGCCGCCTATACTTTGCCTTGTCCTGGTACCTGGGCTTCGGGCGTGACGCCCGGGTGTACCCCGACCCCGCGCAGCCTGGCTTTGAGCAGCTGCGGCGCCAGTACCTCTATAGCTTTTACTTCTCCACGCTGATCCTGACCACCGTGGGCGATACGCCGCTGCCAGACCGGGAGGAGGAGTACCTCTTCATGGTGGGAGACTTCCTACTGGCCGTCATGGGTTCCGCCACCATCATGGGTAGCATGAGCTCTGTCATCTACAACATGAACACTGCAGATGCAGCCTTCTACCCAGACCATGCCCTGGTGAAGAAATACATGAAGCTGCATCACGTCAACCGCAGGCTGGAGCGGCGAGTCATTGACTGGTACCAGCACCTGCAGATCAACAAGAAGATGACCAATGAGGTAGCCATCTTACAGCACTTGCCTGAGCAGTTGCGGGCAGAAGTGGCCGTGTCTGTACACCTGCCTACTCTGAGCCGGGTGCAGATCTTCCAGAACTGTGAGGCCAGCCTGCTGGAGGAGCTGGTGCT---GAAGCTGCAGCCCCAGACCTACTCACCAGGCGAATATGTCTGCCGCAAGGGGGACGTTGGCCGAGAAATGTACATCATCCAAGAGGGTCAGCTGGCTGTGGTAGCCGATGATGGTGTCACTCAGTATGCTGTGCTTGGTGCAGGGCTCTACTTTGGGGAGATCAGCATCATCAACATCAAAGGGAACATGTCTGGGAACCGCCGTACAGCCAACATCAAGAGTCTAGGTTATTCAGATCTGTTCTGCCTGAGCAAGGAGGACCTGCAGGAAGTGCTGAGTGAGTATCCACAGGCCCAGGCCGTCAAGGAGGAAAAGGGCCGTGAGATCCTGCTTAAAATGAACAAGTTGGACGTAAATGCCGAGGCAGCTGAGATCGCCCTACAGGAGGCCACGGAGGCCCGGCTGCGAGGCCTCGACCAGCAACTCGATGATCTGCATACCAAGTTCGCGCGACTCCTGGCTGAGCTGGAGTCCAGTGCGCTCAAGATCACCTATCGCATCAAGCGGCTGGAGTGGCCGACTCGGGAGTGGCCAATGCCTGAGGAGCTGGCCGAGGCCGACGATGAGGGCGAACCTGGGGAGCGAACGTCCAAGGATGGAGAGGGCAGAGCTGGCCAGGAGGGACCCCCAAGCCCAGAG
Kogia_sima  ATGAGCCAGGACAGCAAAGTGAAGACGACAGAGTCCAGCAGTTCTGCCCCACCCAAGGCCAGGAAGTTGCTGCCTGTCCTGGACCCATCTGGGGATTACTACTACTGGTGGCTGAACACTATGGTCTTCCCAGTAATGTATAACCTCATCATCGTCGTGTGCAGAGCCTGCTTCCCCGACCTGCAGCACTATTATCTGGTGGCCTGGTTAGTACTGGACTGCACGAGTAACCTGCTCTACCTACTGGACCTCGTGGTGCGCTTCCACACTGGATTCTTGGAACAGGGCATACTGGTGGTGGACAAGGGTAGGATCTCGAGTCATTACGTTCGCACCNNNAGCTTCTTCTTGGACCTGGTTTCCCTGTTACCCACGGAAGTGGCCTACGTGAGTCTGGGTCCGCACACACCCACGCTGAGGCTGAACCGCTTTCTGCGGGTGCCCYGCCTCTTTGAGGCCTTTGACCGCATGGAGACCCGCACAGTTTACCCGGATGCCTTCCGCATCGCCAAGCTGATGCTTTACGTTTTTGTTGTCATCCATTGGAACAGCCGCCTATACTTTGCCTTGTCCTGGTACCTGGGCTTCGGGCGTGACGCCTGGGTGTACCCCGACCCCGCGCAGCCTGGCTTTGAGCAGCTGCGGCGCCAGTACCTCTATAGCTTTTACTTCTCCACGCTGATCCTGACCACCGTGGGCGATACGCCGCTGCCAGACCGGGAGGAGGAGTACCTCTTCATGGTGGGAGACTTCCTACTGGCCGTCATGGGTTTCGCCACCATCATGGGTAGCATGAGCTCTGTCATCTACAACATGAACACTGCAGATGCAGCCTTCTACCCAGACCATGCCCTGGTGAAGAAATGCATGAAGCTGCATCACGTCAACCGCAGGCTGGAGCGGCGAGTCATTGACTGGTACCAGCACCTGCAGATCAACAAGAAGATGACCAATGAGGTAGCCATCTTACAGCACTTGCCTGAGCAGTTGCGGGCAGAAGTGGCCGTGTCTGTACACCTGCCTACTCTGAGCCGGGTGCAGATCTTCCAGAACTGTGAGGCCAGCCTGCTGGAGGAGCTGGTGCT---GAAGCTGCAGCCCCAGACCTACTCACCAGGCAAATATGTATGCCGCAACGGGGACGTTGGCCGAGAAATGTACATCATCCAAGAGGGTCAGCTGGCTGTGGTAGCCGATGATGGTGTCACTCAGTATGCTGTGCTTGGTGCAGGGCTCTACTTTGGGGAGATCAGCATCATCAACATCAAAGGGAACATGTCTGGGAACCGCCGTACAGCCAACATCAAGAGTCTAGGTTATTCAGATCTGTTCTGCCTGAGCAAGGAGGACCTGCAGGAAGTGCTGAGTGAGTATTCACAGGCCCAGGCCGTCAAGGAGGAAAAGGGCCGTGAGATCCTGCTCAAAATGAACAAGTTGGACGTAAATTTCGAGGCAGCTGAGATCGCCCTACAGGAGGCCACGGAGGCCCAGCTGCGAGGCCTCGACCAGCAACTCGATGATCTGCATACCAAGTTCGTGCGACTCCTGGCTGAGCTGGAGTCCAGTGCGCTCAAGATCACCTATCGCATCAAGCGGCTGGAGTGGCAGACTCGGGAGTGGCCAATGCCTGAGGAGCTGGCCGAGGCCGACGATGAGGGCGAACCTGGGNNNCGAACGTCCAAGGATGGAGAGGGCAGAGCTGGCCAGGAGGGACCCCCAAGCCCAGAG
Lagenodelphis_hosei  ATGAGCCAGGACAGCAAAGTGAAGACGACAGAGTCCAGCAGTTCTGCCCCACCCAAGGCCAGGAAGTTGCTGCCTGTCCTGGACCCATCTGGGGATTACTACTACTGGTGGCTGAACACTATGGTCTTCCCAGTAATGTATAACCTCATCATCGTCGTGTGCAGAGCCTGCTTCCCCGACTTGCAGCACTATTATCTGGTGGCCTGGTTAGTACTGGACTGCACGAGTGACCTGCTCTACCTACTGGACATCGTGGTGCGCTTCCACACTGGATTCTTGGAACAAGGCATACTGGTGGTGGACNAGGGTAGGATCTCGAGTCGCTACGTTCGCACCTGGAGCTTCTTCCTGGACCTGGCTTCCCTGTTACCCACGGAAGTGGCCTATGTGAGTCTGGGTCCGCACACGCCCACGCTGAGGCTGAACCGCTTTCTGCGGGTGCCCCGCCTCTCTGAGGCCTTTGACCGCATGGAGACCTGCACAGTTCACCCGAATGCCTTCCGCATCGCCAAGCTGATGCTTTACGTTTTTGCTGTCATCCATTGGAACAGCTGCCTATACTTTGCCCTGTCCCGGTACCTGGGCTTCGGGAGTGACGCCTGGGTGTACCCCGACCCCGCGCAGCCTGGCTTTGAGCAGCTGTGGCGCCAGTACCTCTATAGCTTTCACTTCTCCACGCTGATCCTGACCACCGTGGGCGATACGCCGCTGCCAGACCGGGAGGAGGAGTACCTCTTCGTGGTGGGAGACTTCCTACTGGCCGTCATGGGTTTCGCCACCATCATGGGTAGCATGAGCTCTGTCATCTACAACATGAACACTGCAGATGCAGCCTTCTACCCAGACCACGCCCTGGTGAAGAAATACATGAAGCTGCATCACGTCAACCGCAGGCTGCAGCGGCGAGTCATGGACTGGTACCAGCACCTGCAGATCAACAAGAAGATGACCAATGAGGTAGCCATCTTACAGCACTTGCCTGAGCGGTTGAGGGCAGAAGTGGCCGTGTCTGTACACCTGCCTACTCTGAGCCGGGTGCGGATCTTCCAGAACTGTGAGGCCGGCCTGCTGGAGGAGCTGGTGCT---GAAGCTGCAGCCCCAGACCTACTCACCAGGCAAATACGTCTGCCGCAAGGGGGACACTGGCCGAGAGATGTACATCATCCAAGAGGGTCAGCCGGCTGTGGTAGCTGATGATGGTGTCACTCGGTATGCTGTGCCTGGTGCAGGGCTCTACTGTGGGGAGATCAGCATCATCAACATCAAAGGGAACATGTCTGGGAACCGCCCTACAGCCAACATCAAGAGTCTAGGTTATTCGGATCTGTTCTGCCTGAGCAAGGAGGACCTGCAGGAAGTGCTGAGCGAGTATCCACAGGCCCAGGCCGTCATGGAGGAAAAGGGCCGTGAGATCCTGCTCACAATGAACAAGTTGGACGTAAATGCCGAGGCAGCTGAGACCGCCCTACAGGAGGCCACGGAGGCCCAGCTGCGAGGCCTCGACCAGCAACTCGATGATCTGCAGACCAGGTTCGCACGACTCCTGGCTGAGCTGGAGTCCAGGGCACTCAAGATCGCCTATCGCATCGAGCGGCAGGAGTGGCGGACTCAGGAGTGGCCAATGCCTGAGGAACTGGCCGAGGCCGACCATGAAGGCGAACCTGGGGAGGAAACGTCCAAGGATGGAGAGGGCAGAGCTGGCCAGGAGGGACCCCCAAGCCCAGAG
Lagenorhynchus_albirostris  ATGAGCCAGGACAGCAAAGTGAAGACGACAGAGTCCAGCAGTTCTGCCCCACCCAAGGCCAGGAAGTTGCTGCCTGTCCTGGACCCATCTGGGGATTACTACTACTGGTGGCTGAACACTACGGTCTTCCCAGTAATGTATAACCTCATCATCGTCGTGTGCAGAGCCTGCTTTCCCGACTTGCAGCGCTATTATCTGGTGGCCTGGTTAGTACTGGACTGCACGAGTGACCTGCTCTRCCTACTGGACACCGTGGTGCGCTTCCACACTGGATTCTTGGAACAAGGCATACCGGTGGTGGACNAGGGTAGGATCTCGAGTCACTACGTTCGCACCTGGAGCTTCTTCCTGGACCTGGCTTCCCTGTTACCCACGGAAGTGGCCTATGTGAGTCTGGGTCCGCACACGCCCACGCTGAGGCTGAACCGCTTTCTGCGGGTGCCCCGCCTCTCTGAGGCCTTTGACCGCATGGAGACCTGCACAGTTCACCCGAATGCCTTCCGCATCGCCAAGCTGATGCTTTACGTTTTTGCTGTCATCCATTGGAACAGCTGCCTATACTTTGCCCTGTCCCGGTACCTGGGCTTCAGGAGTGACGCCTGGGTGTACCCCGACCCCGCGCAGCCTGGCTTTGAGCGGCTGTGGCGACAGTACCTCTATAGCTTTCACTTCTCCACGCTGATCCTGACCACCGTRGGCGATACGCCGCTGCCAGACCRGGAGGAGGAGTACCTCTTCGTGGTGGGAGACTTCCTACTGGCCGTCATGGGTTTCGCCACCATCATGGGTAGCATGAGCTCTGTCATCTACAACATGAACACTGCAGATGCAGCCTTCTACCCAGACCACGCCCTGGTGAAGAAATACATGAAGCTGCATCACGTCAACCGCAGGCTGCAGCGGCGAGTCATGGACTGGTACCAGCACCTGCAGATCAACAAGAAGATGACCAATGAGGTAGCCATCTTACAGCACTTGCCTGAGCGGTTGTGGGCAGAAGTGGCCGTGTCTGTACACCTGCCTACTCTGAGCCGGGTGCGGATCTTCCAGAACTGTGAGGCCAGCCTGCTGGAGGAGCTGGTGCT---GAAGCTGCAGCCCCAGACCTACTCACCAGGCAAATACATCTGCCGCAAGGGGGACATTGGCCGAGAGATGTACATCATCCGAGAGGGTCAGCCGGCTGTGGTAGCCGATGATGGTGTCACTCAGTATGCTGTGCTTGGTGCACGGCTCTACTGTGGGGAGATCAGCATCATCAACATCAAAGGGAACATGTCTGGGAACCGCCGTACAGCCAACATCAAGAGTCTAGGTTATTCGGATTTGTTCTGCCTGAGCAAGGAGGACCTGCAGGAAGTGCTGAGCGAGTATCCACAGGCCCAGGCCGTCATGGAGGAAAAGGGCCGTGAGATCCTGCTCAAAACGAACAAGTTGGACGTAAACGCCGAGGCAGCTGAGACCGCCCTACAGGAGGCCACGGAGGCCCAGCTGCGAGGCCTCAACCAGCAACTCGATGATCTGCAGACCAGGTTCGCACGACTCCTGGCTGAGCTGGAGTCCAGGGCACTCAAGATCGCCTATCGCATCGAGCGGCTGGAGTGGCAGACTCAGGAGTGGCCAATGCCTGAGGAACTGGCCGAGGCCGACCATGAGGGCGAACCTGGGGAGGGAACGTCCAAGGATGGAGAGGGCAGAGCTGGCCAGGAGGGACCCCCAAGCCCAGAG
Leucopleurus_acutus  ATGAGCCAGGACAGCAAAGTGAAGACAACAGAGTCCAGCAGTTCTGCCCCACCCAAGGCCAGGAAGTTGCTGCCTGTCCTGGACCCATCTGGGGATTACTACTACTGGTGGCTGAACACTATGGTCTTCCCAGTAATGTATAACCTCATCATCGTCGTGTGCAGAGCCTGCTTTCCCGACTTGCAGCGCTATTATCTGGTGGCCTGGTTAGTACTGGACTGCACGAGTGACCTGCTCTACCTACTGGACATCGTGGTGCGCTTCCACACTGGATTCTTGGAACAAGGCATACTGGTGGTGGACAAGGGTAGGATCTCGAGTCGCTACGTTCGCACCTGGAGCTTCTTCTTGGACCTGGCTTTCCTGTTACCCACGGAAGTGGCCTATGTGAGTCTGGGTCCGCACACGCCCACGCTGAGGCTGAACCGCTTTCTGCGGGTGCCCCGCCTCTTTGAGGCCTTTGACCGCATGGACACCTGCACAGTTCACCCGAATGCCTTCCGCATCGCCAAGCTGATGCTTTACGTTTTTGCTGTCATCCATTGGAACAGCTGCCTATACTTTGCCCTGTCCCGGTACCTGGGCTTCGGGAGTGACGCCTGGGTGTACCCCGACCCCGTGCAGCCTGGCTTTGAGCAGCTGCGGCGCCAGTACCTCTATAGCTTTTACTTCTCCACGCTGATCCTGACCACCGTGGGCGATACGCCGCTGTCAGACCGGGAGGAGGAGTACCTCTTCATGGTGGGAGACTTCCTACCGGCCGTCATGGGTTTCGCCACCATCATGGGTAGCATGAGCTCTGTCATCTACAACATGAACACTGCAGATGCAGCCTTCTACCCAGACCACGCCCTGGTGAAGAAATACATGAAGCTGCATTGCGTCAACCGCAGGCTGCAGCGGCGAGTCATGGACTGGTACCAGCACCTGCAGATCAACAAGAAGATGACCAATGAGGTAGCCATCTTACAGCACTTGCCTGAGCGGTTGCGGGCAGAAGTGGCCGTGTCTGTACACCTGCCTACTCTGAGCCGGGTGCGGATCTTCCAGAACTGTGAGGCCGGCCTGCTGGAGGAGCTGGTGCT---GAAGCTGCAGCCCCAGACCTACTCACCAGGCAAACAAATCTGCCGCAAGGGGGACACTGGCCGAGAGATGTACATCATCCAAGAGGGTCAGCCGGCTGTGGTAGCCGATGATGGTGTCACTCGGTATGCTGTGCCTGGTGCAGGGCTCTACTGTGGGGAGATCAGCATCATCAACATCAAAGGGAACATGTCTGGGAACCGCCGTACAGCCAACATCAAGAGTCTAGGTTATTCGGATCTGTTCCGCCTGAGCAAGGAGGACCTGCAGGAAGTGCTGAGCGAGTATCCACAGGCCCANGCCGTCATGGAGGAAAAGGGCCGTGAGATCCTGCTCAAAATGAACAAGTTGGACGTAAACGCCGAGGCAGCTGAGACCGCCCTACAGCAGGCCACGGACGCCCAGCTGCGAGGCCTCGACCAGCAACTCGATGATCTGCAGACCAAGTTCGCACGACTCCTGGCTGAGCTGGAGCCCAGGGCACTCAAGATCGCCTATCGCATCGAGCGGCTGGAGTGGCCGACTCAGGAGTGGCCAATGCCTGAGGAACTGGCCGAGGCCGACAAGGAGGGCGAACCTGGGGAGGGAACGTCCAAGGATGGAGAGGGCAGAGCTGGCCAGGAGGGACCCCCAAGCCCAGAG
Lipotes_vexillifer  ATGAGCCAGGACAGCAAAGTGAAGACGACAGAGTCCAGCAGTTCTGCCCCACCCAAGGCCAGGAAGTTGCTGCCTGTCCTCGACCCATCTGGGGATTACTACTACTGGTGGCTGAACACTATGGTCTTCCCAGTAATGTATAACCTAATCATCGTCGTGTGCAGAGCCGGCTTCCCCGATTTGCAGCACTATTATCTGGTGGCCTGGTTAGTACTGGACTGCACGAGTGACCTGCTCTACCTACTGGACATCGTGGTGCGCTTCCACACTGGATTCTTGGAACAAGGCATACTGGTGGTGGACAAGGGTAGGATCTCGAGTCGCTACGTTCGCACCTGGAGCTTCTTCTTGGACCTGGTTTCCCTGTTACCCACGGAAGTGGCCTATGTGAGTCTGGGTCCGCACACACCCACGCTGAGGCTGAACCGCTTTCTGCGGGTGCCCCGCCTCTTTGAGGCCTTTGACCGCACGGAGACCCGCACAGTTTACCTGGAGGCCTTCCGCATCGCCAAGCTGATGCTTNNNGATTTTGCTGTCATCCATTGGAACAGCTGCCTATACTTTGCCCTGTCCCGGTACCTGGGCTTCGGGCGTGACGCCTGGGTGTACCCCGACCCCGCGCAGCCTGGCTTTGAGCAGCTGCAGCGCCAGTACCTCTACAGCTTTTACTTCTCCACGCTGATCCTGACCACCGTGGGCGATACGCCGCTGCCAGACCGGGAGGAGGAGTACCTCTTCATGGTGGGAGACTTCCNACTGGCCGTCATGGGTTTCGCCACCATCATGGGTAGCATGAGCTCTGTCATCTACAACATGAACACTGCAGATGCAGCCTTCTACCCAGACCACGCCCTGGTGAAGAAATACATGAAGCTGCATCACGTCAACCACAGGCTGCAGCGGCGAGTCATTGACTGGTACCAGCACCTGCAGATCAACAAGAAGATGACCAATGAGGTAGCCATCGTACAGCACTTGCCTGAGCAGTTGCGGGCAGAAGTGGCCGTGTCTGTACACCTGCCTACTCTGAGCCGGGTGCAGATCTTCCAGAACTGTGAGGCCAGCCTGCTGGAGGAGCTGGTGCT---GAAGCTGCAGCCCCAGACCTATTCACCAGGCGAATATGTCTGCCGCAAGGGGGACATTGGCCGAGAGATGTACATCATCCGAGAGGGTCAGCTGGCTGTGGTAGACGATGATGGTGTCACTCAGTATGCTGTGCTTGGTCCAGGGCTCTACTTTGGGGAGATCAGCAACATCAACATCAAAGGGAACATGTCTGGGAACCGCCGTACAGCCAACATCGAGAGTCTCGGTTATTCGGATCTGTTCTGCCTGAGCAAGGAGGACCTGCAGGAAGTGCTGAGCGAGTATCCACAGGCCCGGGCCGTCATGGAGGAAAAGTGCCGTGAGATCCTGCTCAAAATGTACAGGTTGGACGTAAATGCCGAGGCAGCTGAGACCGCCCTACAGGAGGCCACGGAGGCCCAGCTGCGAGGCCTCGACCAGCAACTCGATGATCTGCAGACCAAGTTCGCGCGACTCCTGGCTGAGCTGGAGTCCAGGGCACTCGAGATCGCCTATCGCATCGAGCGGCTGGAGTGGCAGACTCGGGAGTGGCCAATGCCTGAGGAACCGGCCGAGGCCGACGATGAGGGCGAACCTGGGGAGGGAACGTCCAAGGATGGAGAGGGCAGAGCTGGCCAGGAGGGACCCCCAAGCCCAGAG
Lissodelphis_borealis  ATGAGCCAGGACAGCAAAGTGAAGACGACAGAGTCCAGCAGTTCTGTCCCACCCAAGGCCAGGAAGTTGCTGCCTGTCCTGGACCCATCTGGGGATTACTACTACTGGTGGCTGAACACTATGGTCTTCCCAGTAATGTATAACCTCATCATCGTCGTGTGCAGAGCCTGCTTCCCCGACTTGCAGCGCTATTATCTGGTGGCCTGGTTAGTACTGGACTGCACGAGTGACCTGCTCTACCTACTGGACATCGTGGTGCGCTTCCACACTGGATTCTTGGAACAAGGCATACTGGTGGTGGACNAGGGTAGGATCTCGAGTCGCTACGTTCGCACCTGGAGCTTCTTCCTGGACCTGGCTTCCCTGTTACCCACGGAAGTGGTCTATGTGAGTCTGGGTCCGCACACGCCCACGCTGAGGCTGAACGGCTTTCTGCGGGTGCCCCGCCTCTCTGAGGCCTTTGACCGCATGGAGACCTGCACAGTTCACCCGAATGCCTTCCGCATCGCCAAGCTGATGCTTTACGTTTTTGCTGTCATCCATTGGAACAGCTGCCTATACTTTGCCCTGTCCCGGTACCTGGGCTTCGGGAGTGACGCCTGGGTGTACCCCGACCCCGCGCAGCCTGGCTTTGAGCAGCTGTGGCGCCAGTACCTCTATAGCTTTCACTTCTCCACGCTGATCCTGACCACCGTGGGCGATACGCCGCTGCCAGACCGG---GAGGAGTACCTCTTCGTGGTGGGAGACTTCCTACTGGCCGTCATGGGTTTCGCCACCATCATGGGTAGCATGAGCTCTGTCATCTACAACATGAACACTGCAGATGCAGCCTTCTACCCAGACCACGCCCTGGTGAAGAAATACATGAAGCTGCATCACGTCAACCGCAGGCTGCAGCGGCGAGTCATGGACTGGTACCAGCACCTGCAGATCAACAAGAAGATGACCAATGAGGTAGCCATCTTACAGCACTTGCCTGAGCGGTTGAGGGCAGAAGTGGCCGTGTCTGTACACCTGCCTACTCTGAGCCGGGTGCGGATCTTCCAGAACTGTGAGGCCGGCCTGCTGGAGGAGCTGGTGCT---GAAGCTGCAGCCCCAGACCTACTCACCAGGCAAATACGTCCGCCGCAAGGGGGACACTGGCCGAGAGATGTACATCATCCGAGAGGGTCAGCTGGCTGTGGTAGCCGATGATGGTGTCACTCAGTATGCTGTGCTTGGTGCAGGGCTCTACTTTGGGGAGATCAGCATCATCGACATCAAAGGGAACATGTCTGGGAACCGCCGTACAGCCAACATCAAGAGTCTAGGTTATTCGGATCTGTTCTGCCTGAGCAAGGAGGACCTGCAGGAAGTGCTGAGCGAGTATCCACAGGCCCAGGCCGTCATGGAGGAAAAGGGCCGTGAGATCCTGCTCAAAATGAACAAGTTGGATGTAAATGCCGAGGCAGCTGAGACCACCCTACAGGAGGCCACAGAGGCCCAGCTGCGAGGCCTCGACCAGCAACTCGATGATCTACAGACCAGGTTCACACGACTCCTGGCTGAGCTGGAGTCCAGGGCGCTCAAGATCGCCTATCGCATCGAGCAGCTGGAGTGGCAGACTCAGGAGTGGCCAATGCCTGAGGAACTGGCCGAGGCCGACCATGAGGGCGAACCTGGGGAGGGAACGTCCAAGGATGGAGAGGGCAGAGCTGGCCAGGAGGGACCCCCAAGCCCACAG
Lissodelphis_peronii  ATGAGCCAGGACAGCAAAGTGAAGACGACAGAGTCCAGCAGTTCTGTCCCACCCAAGGCCAGGAAGTTGCTGCCTGTCCTGGACCCATCTGGGGATTACTACTACTGGTGGCTGAACACTATGGTCTTCCCAGTAATGTATAACCTCATCATCGTCGTGTGCAGAGCCTGCTTCCCCGACTTGCAGCGCTATTATCTGGTGGCCTGGTTAGTACTGGACTGCACGAGTGACCTGCTCTACCTACTGGACATCGTGGTGCGCTTCCACACTGGATTCTTGGAACAAGGCATACTGGTGGTGGACNAGGGTAGGATCTCGAGTCGCTACGTTCGCACCTGGAGCTTCTTCCTGGACCTGGCTTCCCTGTTACCCATGGAAGTGGCCTATGTGAGTCTGGGTCCGCACACGCCCACGCTGAGGCTGAACGGCTTTCTGCGGGTGCCCCGCCTCTCTGAGGCCTTTGACCGCATGGAGACCTGCACAGTTCACCCGAATGCCTTCCGCATCGCCAAGCTGATGTTTTACGTTTTTGCTGTCATCCATTGGAACAGCTGCCTATACTTTGCCCTGTCCCGGTACCTGGGCTTCGGGAGTGACGCCTGGGTGTACCCCGACCCCGCGCAGCCTGGCTTTGAGCAGCTGTGGCGCCAGTACCTCTATAGCTTTCACTTCTCCACGCTGATCCTGACCACCGTGGGCGATACGCCGCTGCCAGACCGG---GAGGAGTACCTCTTCGTGGTGGGAGACTTCCTACTGGCCGTCATGGGTTTCGCCACCATCATGGGTAGCATGAGCTCTGTCATCTACAACATGAACACTGCAGATGCAGCCTTCTACCCAGACCACGCCCTGGTGAAGAAATACATGAAGCTGCATCACGTCAACTGCAGGCTGCAGCGGCGAGTCATGGACTGGTACCAGCACCTGCAGATCAACAAGAAGATGACCAATGAGGTAGCCATCTTACAGCACTTGCCTGAGCGGTTGAGGGCAGAAGTGGCCGTGTCTGTACACCTGCCTACTCTGAGCCGGGTGCGGATCTTCCAGAACTGTGAGGCCGGCCTGCTGGAGGAGCTGGTGCT---GAAGCTGCAGCCCCAGACCTACTCACCAGGCAAATACGTCCGCCGCAAGGGGGACACTGGCCGAGAGATGTACATCATCCGAGAGGGTCAGCTGGCTGTGGTAGCCGATGATGGTGTCACTCAGTATGCTGTGCTTGGTGCAGGGCTCTACTTTGGGGAGATCAGCATCATCGACATCAAAGGGAACATGTCTGGGAACCGCCGTACAGCCAACATCAAGAGTCTAGGTTATTCGGATCTGTTCTGCCTGAGCAAGGAGGACCTGCAGGAAGTGCTGAGCGAGTATCCACAGGCCCAGGCCGTCATGGAGGAAAAGGGCCGTGAGATCCTGCTCAAAATGAACAAGTTGGATGTAAATGCCGAGGCAGCTGAGACCACCCTACAGGAGGCCACAGAGGCCCAGCTGCGAGGCCTCGACCAGCAACTCGATGATCTACAGACCAGGTTCGCACGACTCCTGGCTGAGCTGGAGTCCAGGGCGCTCAAGATCGCCTATCGCATCGAGCAGCTGGAGTGGCAGACTCAGGAGTGGCCAATGCCTGAGGAACTGGCCGAGGCCGACCATGAGGGCGAACCTGGGGAGGGAACGTCCAAGGATGGAGAGGGCAGAGCTGGCCAGGAGGGACCCCCAAGCCCACAG
Litocranius_walleri  ATGAGCCAGGACAGCAAAGTGAAGACGACAGCGTCCAGCCCTCCTGTCCTGACCAAGGCCAGGAAGTCTCTGCCGGTCCTGGACCCATCTGGGGATTACTATTACTGGTGGCTGAACACAATGGTCTTCCCAGTAATGTATAACCTCATCATCGTGGTGTGCAGAGCCTGCTTCCCCGACTTGCAGCACAGTTATCTGGTGGCCTGGTTGGTGCTGGACTACACGAGTGACCTGTTCTACCTCCTGGACATCGTGGTGTGCTTCCACACTGGATTCTTGGAACAGGGCATCCTGGTGGTGGACAAAGGTAGGATCTCGAGTCGCTACGTTCGCACCTGGAGCTTCTTCTTGGACTTGGTTTCCCTGTTGCCCACGGATGTTGCCTACGTGAGTCTGGGTCCACACACACCCACACTGAGGCTAAACCGCTTTCTGCGAGTGCCCCGCCTTTTTGAGGCGTTTGACCGCATGGAGACCCGCACAGCTTACCCCAACGCCTTCCGCATCGCCAAGCTGATGCTTTACATTTTTGTGGTCATCCACTGGAACAGCTGCCTCTACTTTGCCCTGTCCCGGTACCTGGGCTTTGGGCGTGATATCTGGGTGTACCCCGACCCCGCGCAGCCTGGCTTTGAGCGGCTGCGGCGCCAGTACCTCTACAGCTTTTACTTCTCCACGCTGATCCTGACCACCGTGGGCGACACACCGCTGCCAGCCCGGGAGGAGGAGTACCTCTTCATGGTGGGCGACTTCCTGCTGGCCGTCATGGGTTTCGCCACCATCATGGGTAGTATGAGCTCTGTCATCTACAACATGAACACAGCAGATGCAGCCTTCTACCCAGACCACGCGCTGGTGAAGAAGTACATGAAGCTGCATCATGTCAACCGCCGGCTGGAGCGGAGAGTCATTGACTGGTACCAGCACCTGCAGATCAACAAGAAGATGACCAATGAGGTAGCCATCTTACAGCACTTGCCCGAGCGGTTGCGGGCAGAAGTGGCCGTGTCTGTGCACCTGCCCACCCTGAGCCGGGTACAGATCTTCCAAAACTGTGAGGCCAGCCTGCTGGAGGAGCTGGTGCT---GAAGCTGCAGCCCCAGACCTACTCGCCGGGTGAATATGTCTGCCGCAAAGGGGACATTGGCCGAGAGATGTACATCATCCGAGAGGGTCAGCTGGCCGTGGTGGCCGACGATGGTGTCACCCAGTATGCTGTGCTTGGTGCGGGGCTCTACTTTGGGGAGATCAGCATCATCAACATCAAAGGGAACATGTCTGGGAATCGCCGTACAGCCAACATCAAGAGTCTAGGTTATTCGGACCTGTTCTGCCTAAGCAAGGAGGACCTGCGGGAAGTGCTGAGCGAGTACCCGCAGGCCCAGGCTGTTATGGAGGAAAAGGGCCGTGAGATCCTGCTCAAACTGAACAAGTTGGATGTAAATGCGGAGGCAGCCGAGATCGCCCTACAGGAAGCCACGGAGGCCCGGCTGCGAGGCCTGGACCAGCAACTTGATGATCTGCAAACCAAGTTCGCTCGACTCCTGGCTGAGCTGGAGTCCAGTGCACTCAAGATCGCCTATCGCATCGAGCGGCTGGAGTGGCAGACGCGGGAGTGTCCAATGCCTGAGGAACTCATGGAGGCTGATGACGAGGGCGAACCTGGGGA---------------------------------CCAGGAGGGACCTCCAGGCCTAGAG
Megaptera_novaeangliae  ATGAGCCAGGACAGCAAAGTGAAGACGACAGAGTCCAGCGGTTCTGCCCCACCCAAGGCCAGGAAGTTGCTGCCGGTCCTGGACCCATCTGGGGATTACTACTACTGGTGGCTGAACACTATGGCCTTCCCAGTAATGTATAACCTCATCATCATCGTGTGCAGAGCCTGCTTCCCCGACTTGCAGCGCTATTATCTGGTGGCCTGGTTAGTACTGGACTGCACGAGTGACCTGCTCTACCTACTGGACATCGTGGTGCGCTTTCACACGGGATTCTTGGAACAGGGCATACTGGTGGTGGACAAGGGTAGGATCTCGAGTCGCTACGTTCGCACCTGGAGCTTCTTCTTGGACCTGGTTTCCCTGTTACCCACAGAAGTGGCCTACGTGAGTCTGGGTCCGCACACACCCACGCTGAGGCTGAACCGCTTTCTGCGGGTGCCCCGCCTCTTTGAGGCCTTTGACCGCATGGAGACCCGCACAGTTTACCCGAATGCCTTCCGCATCGCCAAGCTGATGCTTTACATTTTTGTTGTCATCCACTGGAACAGCTGCCTATACTTTGCCCTGTCCCGGTACCTGGGCTTCGGGCGTGACGCCTGGGTGTACCCCGACCCCGCGCAGCCTGGCTTTGAGCAGCTGCGGCGCCAGTACCTCTATAGCTTTTACTTCTCCACGCTGATCCTGACCACCGTGGGCGATACGCCGCTGCCAGACCGGGAGGAGGAGTACCTCTTCATGGTGGGAGACTTCCTACTGGCCGTCATGGGTTTCGCCACCATCATGGGTAGCATGAGCTCTGCCATCTACAACATGAACACTGCAGATGCAGCCTTCTACCCAGACCACGCCCTGGTGAAGAAATACATGAAGCTGCATCACGTCAACCGCAGGCTGGAGCGGCGAGTCATTGACTGGTACCAGCACCTGCAGATCAACAAGAAGATGACCAATGAGGTAGCCATCTTACAGCACTTGCCCGAGCAGTTGCGGGCAGAAGTGGCCGTGTCTGTACACCTGCCTACTCTGAGCAGGGTGCAGATCTTCCAGAACTGTGAGGCCAGCCTGCTGGAGGAGCTGGTGCT---GAAGCTGCAGCCCCAGACCTACTCACCAGGCGAATATGTCTGCCGCAAGGGGGACATCGGCCGAGAGATGTACATCATCCGAGAGGGTCAGCTGGCTGTGGTAGCCGATGATGGTGTCACTCAGTATGCTGTGCTTGGTGCAGGGCTCTACTTTGGGGAGATCAGCATCATCAACATCAAAGGGAACATGTCTGGGAACCGCCGTACAGCCAACATCAAGAGTCTAGGTTATTCGGATCTGTTCTGCTTGAGCAAGGAGAACCTGCAGGAAGTGCTGAGTGAGTATCCACAGGCCCAGGCCGTCATGGAGGAAAAGGGCCGTGAGATCCTGCTCAAAATGAACAAGTTGGACGTAAATGCCGAGGCAGCTGAGATCGCCCTACAGGAGGCCACGGAGGCCCGGCTGCGAGGCCTCGACCAGCAACTCGATGATCTGCAGACCAAGTTCGCGCGACTCCTGGCTGAGCTGGAGTCCAGTGCACTCAAGATCGCCTATCGCGTCGAGCGGCTGGAGTGGCAGACTCGGGAGTGGCCAATGCCTGAGGAACTGGCCGAGGCCGACGATGAGGGCGAACCTGGGGAGGGAACGTCCAAGGATGCAGAGGGCAGAGCTGGCCAGGAGGGACCCCCAAGCCCAGAG
Mesoplodon_bidens  ATGCGCCAGGACAGCAACGAGAAGACGACAGAGTCCAGCAGTTCTGCCCCAGCCAAGGCCAGGAAGTTGCTGCCTGTCCTGGACCCATCTGGGGATTACTACTACTGGTGGCTAAACACTATGGTCTTCCCAGTAATGTATAACCTCATCATCGTCGTGTGCAGAGCCTGCTTCCCCGACTTGCAGCGCTATTATCTGGGGGCCTGGTTAGTACTGGACTGCACGAGTGACCTGATCTACCTACTGGACATCGTGGTGCGCTTCCACACTGGATTCTTGGAACAGGGCATATTGGTGGTGGACAAGGGTAGGATCTCGAGTCGCTACGTTTGCACCTGTAGCTTCTTCTTGGACCTGGTTTCCCTGTTACCCACGGAAGTGGCCTACGTGAGTCTGGGTCCGCACACACCCATGCTGAGGCTGAACCGCTTTCTGCGGGCGCCCCGCCTCTTTGAGGCCTTTGACCGCATGGAGACCCTCACAGTTTACCCGAATGCCTTCCGCATCACCAAGCTGATGCTTTACGTTTTTGTTGTCATCCATTGGAACAGCTGCCTATACTTTGCCCTGTCCCGGTACCTGGGCTTTGGGCGTGACGCCTGGGTGTACCCCGACCCCGCGCAGCCCGGCTTTGAGCAGCCGCGGCGCCAGTACCTCTATAGCTTTTACTTCTCCACGCTGATCCTGACCACCGTGGGCGATACGCCACTGCCAGACCGGGAGGAAGAGTACCTCTTCATTGTGGGAGACTTCCTCCTGGCCGTGATGGGTTTCGCCACCATCATGGGTAGCATGAGCTCTGTCATCTACAACATGAACACTGCAGATGNNGTCTTCCACCCAGACCACGCCCTGGTGAAGAAATACATGAAGCTGCATCACGTCCACCGCAGGCTGGAGCGGCGAGTCATTGACTGGTACCAGCACCTGCAGATCAACAAGAAGATGACCAATGAGGTAGCCATCTTACAGCACTTGCCTGAGCAGTTGCGGGCAGAAGTCGCCGTGTCTGTACACCTGCCTACTCTGAGCCGGGTGCAGATCTTCCAGAACTGTGAGGCCAGCCTGCTGGAGGAGCTGGTGCT---GAAGCTGCAGCCCCAGACCTACTCACCAGGCGACTATGTCTGCCGCAAGGGGGACATTGGCCGAGAGATGTACATCATCCGAGAGGGTCAGCTGGCTGTGGTAGCCGATGATGGTGTCACTCAGTATGCTGTGCTTGGTGCAGGGCTCTACTTTGGGGAGATCAGCATCATCAACATCAAAGGGAACATGTCTGGGAACCGCCGTACAGCCAACATCAAGAGTCTAGGTTATTCGGATCTGTTCTGCCTGAGCAAGGAGGACCTGCAGGAAGTGCTGAGCGAGTATCCACAGGCCCAGGCCATCATGGAGGAAAAGGGCCGTGAGATCCTGCTCAAAATGAACAAGTTGGACGTAAATGCCGAGGCAGCTGAGATCGCCCTACAGGAGGCCACGGAGGCCCGGCTGCGAGGCCTCGACCAGCAACTCGATGATCTGCAGACCACGTTCACGCGACTCCTGGCTGAGCTGGAGTCCAGTGCACTCAAGATGGCCTATCACATCGAGCGGCTGGAGTGGCAGACTCGGGAGTGGCCAATGCCTGAGGAACTGGCCGAGGCCGACGATGAGGGCGAAACTGGGGAGGGAACGTCCAAGGATGGAGAGGGCAGAGCTGGCCAGGAGGGACCCCCAAGCCTAGAG
Mesoplodon_bowdoini  ATGCGCCAGGACAGCAACGAGAAGACGACAGAGTCCAGCAGTTCTGCCCCAGCCAAGGCCAGGAAGTTGCTGCCTGTCCTGGACCCATCTGGGGATTACTACTACTGGTGGCTAAACACTATGGTCTTCCCAGTAATGTATAACCTCATCATCGTCGTGTGCAGAGCCTGCTTCCCCGACTTGCAGCGCTATTATCTGGTGGCCTGGTTAGTACTGGACTGCACGAGTGACCTGATCTACCTACTGGACATCGTGGTGCGCTTCCACACTGGATTCTTGGAACAGGGCATATTGGTGGTGGACAAGGGTAGGATCTCGAGTCGCTACGTTCGCACCTGGAGCTTCTTCTTGGACCTGGTTTCCCTGTTACCCACGGAAGTGGCCTACGTGAGTCTGGGTCCGCACACACCCATGCTGAGGCTGAACCGCTTTCTGCGGGCGCCCTGCCTCTTTGAGGCCTTTGACCGCATGGAGACCCTCACAGTTTACCCGAATGCCTTCCGCATCACCAAGCTGATGCTTTACGTTTTTGTTGTCATCCATTGGAACAGCTGCCTATACTTTGCCCTGTCCCGGTACCTGGGCTTCGGGCGTGACGCCTGGGTGTACCCCGACCCCGCGCAGCCCGGCTTTGAGCGGCCGCGGCGCCAGTACCTCTATAGCTTTTACTTCTCCACGCTGATCCTGACCACCGTGGGCGATACGCCGCTGCCAGACCGGGAGGAAGAGTACCTCTTCATGGTGGGAGACTTCCTCCTGGCCGTGATGGGTTTCGCCACCATCATGGATAGCATGAGCTCTGTCATCTACAACATGAACACTGCAGATGCAGCCTTCTACCCAGACCACGCCCTGGTGAAGAAATACATGAAGCTGCATCACGTCAACCGCAGGCTGGAGCGGCGAGTCATTGACTGGTACCAGCACCTGCATATCAACAAGAAGATGACCAATGAGGTAGCCATCTTACAGCACTTGCCTGAGCAGTTGCGGGCAGAAGTGGCCGTGTCTGTACACCTGCCTACTCTGAGCCAGGTGCAGATCTTCCAGAACTGTGAGGCCAGCCTGCTGGAGGAGCTGGTGCT---GAAGCTGCAGCCCCAGACCTACTCACCGGGCGACTATGTCTGCCGCAAGGGGGACATTGGCCGAGAGATGTACATCATCCGAGAGGGTCAGCTGGCTGTGGTAGCCGATGATGGTGTCACTCAGTATGCTGTGCTTGGTGCAGGGCTCTACTTTGGGGAGATCAGCATCATCAACATCAAAGAGAACATGTCTGGGAACCGCCGTACAGCCAACATCAAGAGTCTAGGTTATTCGGATCTGTTCTGCCTGAGCAAGGAGGACCTGCAGGAAGTGCTGAGCGAGTATCCACAGGCCCAGGCCATCATGGAGGAAAAGGGCCGTGAGATCCTGCTCAAAATGAACAAGTTGGACGTAAATGCCGAGGCAGCTGAGATCGCCCTACAGGAGGCCACGGAGGCCCGGCTGCGAGGCCTCAACCAGCAACTCGATGATCTGCAGACCAAGTTCGCACGACTCCTGGCTGAGCTGGGGTCCAGTGCACTCAAGATGGCCTATCGCATCGAGCGGCTGGAGTGGCAGACTCGGGAGTGGCCAATGCCTGAGGAACTGGCCGAGACCGATGATGAGGGCGAACCTGGGGAGGGAACGTCCAAGGATGGAGAGGGCAGAGCTGGCCAGGAGGGACCCCCAAGCCCAGAG
Mesoplodon_carlhubbsi  ATGCGCCAGGACAGCAACGAGAAGACGACAGAGTCCAGCAGTTCTGCCCCAGCCAAGGCCAGGAAGTTGCTGCCTGTCCTGGACCCATCTGGGGATTACTACTACTGGTGGCTAAACACTATGGTCTTCCCAGTAATGTATAACCTCATCATCGTCGTGTGCAGAGCCTGCTTCCCTGACTTGCAGCGCCATTATCTGGTGGCCTGGTTAGTACTGGACTGCACGAGTGACCTGATCTACCTACTGGACATCGTGGTGCGCTTCCACACTGGATTCTTGGAACAGGGCATATTGGTGGTGGACAAGGGTAGGATCTCGAGTCGCTACGTTCGCACCTGGAGCTTCTTCTTGGACCTGGTTTCCCTGTTACCCACGGAAGTGGCCTACGTGAGTCTGGGTCCGCACACACCCATGCTGAGGCTGAACCGCTTTCTGCGGGCGCCCCGCCTCTTTGAGGCCTTTGACCGCATGGAGACCCTCACAGTTTACCCGAATGCCTTCCGCATCACCAAGCTGATGCTTTACGTTTTTGTTGTCATCCATTGGAACAGCTGCCTATACTTTGCCCTGTCCCGGTACCTGGGCTTCGGGCGTGACGCCTGGGTGTATCCCGACCCCGCGCAGCCCGGCTTTGAGCAGCCGCGGCGCCAGTACCTCTATAGCTTTTACTTCTCCACGCTGATCCTGACCACCGTGGGCGATACGCCGCTGCCAGACCGGGAGGAAGAGTACCTCTTCATGGTGGGAGACTTCCTCCTGGCCGTGATGGGTTTCGCCACCATCATGGGTAGCATGAGCTCTGTCATCTACAACATGAACACTGCAGATGCAGCCTTCTACCCAGACCACGCCCTGGTGAAGAAATACATGAAGCTGCATCACGTCAACCGCAGGCTGGAGCGGCGAGTCATTGACTGGTACCAGCACCTGCATATCAACAAGAAGATGACCAATGAGGTAGCCATCTTACAGCACTTGCCTGAGCAGTTGCGGGCAGAAGCGGCTGTGTCTGTACACCTGCCTACTCTGAGCCAGGTGCAGATCTTCCAGAACTGTGAGGCCAGCCTGCTGGAGGAGCTGGTGCT---GAAGCTGCAGCCCCAGACCTACTCACCAGGCGACTATGTCTGCCGCAAGGGGGACATTGGCCGAGAGATGTACATCATCCGAGAGGGTCAGCTGGCTGTGGTAGCCGATGATGGTGTCACTCAGTATGCTGTGCTTGGTGCAGGGCTCTACTTTGGGGAGATCAGCATCATCAACATCAAAGGGAACATGTCTGGGAACCGCCGTACAGCCAACATCAAGAGTCTAGGTTATTCGGATCTGTTCTGCCTGAGCAAGGAGGACCTGCAGGAAGTGCTGAGCGAGTATCCACAGGCCCAGGCCATCATGGAGGAAAAGGGCCGTGAGATCCTGCTCACAATGAACAAGTTGGACGTAAATGCCGAGGCAGCTGAGATCGCCCTACAGGAGGCCACGGAGGCCCGGCTGCGAGGCCTCGACCAGCAACTCGATGATCTGCAGACCAAGTTCGCGCGACTCCTGGCTGAGCTGGAGTCCAGTGCACTCAAGATGGCCTATCGCATCGAGCGGCTGGAGTGGCAGACTCGGGAGTGGCCAATGCCTGAGGAACTGGCCGAGGCCGACAATGAGGGCGAACCTGGGGAGGGAACGTCCAAGGATGGAGAGGGCAGAGCTGGCCAGGAGGGAGCCCCAAGCCCAGAG
Mesoplodon_densirostris  ATGCACCAGGACAGCAACGAGAAGACGACAGAGTCCAGCAGTTCTGCCCCAGCCAAGGCCAGGAAGTTGCTGCCTGTCCTGGACCCATCTGGGGATTACTACTACTGGTGGCTAAACACTATGGTCTTCCCAGTAATGTATAACCTCATCATCGTCGTGTGCAGAGCCTGCTTCCCCGACTTGCAGCGCTATTATCTGGTGGCCTGGTTAGTACTGGACTGCACGAGTGACCTGATCTACCTACTGGACATCGTGGTGCGCTTCCACACTGGATTCTTGGAACAGGGCATATTGGTGGTGGACAAGGGTAGGATCTCGAGTCGCTACGTTTGCACCTGGAGCTTCTTCTTGGACCTGGTTTCCCTGTTACCCACGGAAGTGGCCTACGTGAGTCTGGGTCCGCACACACCCATGCTGAGGCTGAACCGCTTTCTGCGGGCGCCCCGCCTCTTTGAGGCCTTTGACCACATGGAGACCCTCACAGTTTACCCGAATGCCTTCCGCATCACCAAGCTGATGCTTTACGTTTTTGTTGTCATCCATTGGAACAGCTGCCTATACTTTGCCCTGTCCCGGTACCTGGGCTTCGGGCGTGACGCCTGGGTGTACCCCGACCCCGCGCAGCCCGGCTTTGAGCAGCCGCGGCGCCAGTACCTCTATAGCTTTTACTTCTCCACGCTGATCCTGACCACCGTGGGCGATACGCCGCTGCCAGACCGGGAGGAAGAGTACCTCTTCATGGTGGGAGACTTCCTCCTGGCCGTGATGGGTTTCGCCACCATCATGGGTAGCATGAGCTCTGTCATCTACAACATGAACACTGCAGATGCAGCCTTCTACCCAGACCACGCCCTGGTGAAGAAATACATGAAGCTGCATCACGTCAACCGCAGGCTGGAGCGGCGAGTCATTGACTGGTACCAGCACCTGCATATCAACAAGAAGATGACCAATGAGGTAGCCATCTTACAGCACTTGCCTGAGCAGTTGCGGGCAGAAGTGGCCGTGTCTGTACACCTGCCTACTCTGAGCCAGGTGCAGATCTTCCAGACCTGTGAGGCCAGCCTGCTGGAGGAGCTGGTGCT---GAAGCTGCAGCCCCAGACCTACTCACCAGGCAACTATGTCTGCCGCAAGGGGGACATTGGCCGAGAGATGTACATCATCNNNGAGGGTCAGCTGGCTGTGGTAGCCGATGATGGTGTCACTCAGTATGCTGTGCTTGGTGCAGGGCTCTACTTTGGGGAGATCAGCATCATCAACATCAAAGGGAACATGTCTGGGAACCGCCGTACAGCCAACATCAAGAGTCTAGGTTATTCGGATCTGTTCTGCCTGAGCAAGGAGGACCTGCAGGAAGTGCTGAGCGAGTATCCACAGGCCCAGGCCATCATGGAGGAAAAGGGCCGTGAGATCCTGCTCAAAATGAACAAGTTGGACGTAAATGCCGAGGCAGCTGAGATCGCCCTACAGGAGGCCACGGAGGCCCGGCTGCGAGGCCTCGACCAGCAACTCGATGATCTGCAGACCAAGTTCGCGCGACTCCTGGCTGAGCTGGAGTCCAGTGCACTCAAGATGGCCTATCGCATCGAGCGGCTGGAGTGGCAGACTCAGGAGTGGCCAATGCCTGAGGAACTGGCCGAGGCCGACGATGAGGGCGAACCTGGGGAGGGAACGTCCAAGGATGGAGAGGGCAGAGCTGGCCAGGAGGGACCCCCAAGCCCAGAG
Mesoplodon_europaeus  ATGCGCCAGGACAGCAAAGTGAAGACGACAGAGTCCAGCAATTCTGCCCCAGCCAAGGCCAGGAAGTTGCTGCCTGTCCTGGACCCATCTGGGGATTACTACTACTGGTGGCTAAACACTATGGTCTTCCCAGTAATGTATAACCTCATCATCGTCGTGTGCAGAGCCTGCTTCCCCGACTTGCAGCGCTATTATCTGGTGGCCTGGTTAGTACTGGACTTCACGAGTGACCTGCTCTACCTACTGGACATCGTGGTGCGCTTCCACACTGGATTCTTGGAACAGGGCATACTGGTGGTGGACAAGGGTAGGATCTCGAGTCGCTACGTTCGCACCTGGAGCTTCTTCTTGGACCTGGTTTCCCTGTTACCCACGGAAGTGGCCTATGTGAGTCTGGGTCCGCACACACCCACGCTGAGGATGAACCGCTTTCTGCGGGTGCCCCGCCTCTTTGAGGCCTTTGACCGCATGGAGACCCGCACAGTTTACCCGAATGCCTTCCGCATCTCCAAGCTGATGCTTTACGTTTTTGTTGTCATCCATTGGAACAGCTGCCTATACTTTGCCCTGTCCCGGTACCTGGGCTTCGGGCGTGACGCCTGGGTGTACCCCGACCCCGCGCAGCCTGGCTTTGAGCAGCTGCGGCGCCAGTACCTCTATAGCTTTTACTTCTCCACGCTGATCCTGACCACCGTGGGTGATACGCCGCTGCCAGACCGGGAGGAAGAGTACCTCTTCATGGTGGGAGACTTCCTACTGGCCATCATGGGTTTCGCCACCATCATGGGTAGCATGAGCTCTGTCATCTACGACATGAACACTGCAAATGCAGCCTTCTACCCAGACCACGCCCTGGTGAAGAAATACATGAAGCTGCATCACGTCAACCGCAGGCTGGAGCGGCGAGTCATTGACTGGTACCAGCACCTGCAGATCAACAAGAAGATGACCAATGAGGTAGCCATCTTACAGCACTTGCCTGAGCAGTTGCGGGCAGAAGTGGCCGTGTCTGTACACCTGCCTACTCTGAGCCGGGTGCAGATCTTCCAGAACTGTGAGGCCAGCCTGCTGGAGGAGCTGGTGCT---GAAGCTGCAGCCCCAGACCTACTCACCAGGCGAATATGTCTGCCGCAAGGGGGACATTGGCCGAGAGATGTACATCATCCGAGAGGGTCAGCTGGCTGTGGTAGCCGACGATGGTGTCACTCAGTATGCTGTGCTTGGTGCAGGGTTCTACTTTGGGGAGATCAGCATCATCAACATCAAAGGGAACATGTCTGGGAACCGCCGTACAGCCAACATCAAGAGTCTAGGTTATTCGGATCTGTTCTGCCTGAGCAAGGAGGACCTGCAGGAAGTGCTGAGCGAGTATCCACAGGCCCAGGCCATCATGGAGGAAAAGGGCCGTGAGATCCTGCTCAAAATGAACAAGTTGGACGTAAATGCCGAGGCAGCTGAGATCGCCCTACAGGAGGCCACGGAGGCCCGGCTGCGAGGCCTCGACCAGCAACTCGATGATCTGCAGACCAAGTTCGCGCGACTCCTGGCTGAGCTGGAGTCCAGTGCACTCAAGATGGCCTATCGCATCGAGCGGCTGGAGTGGCAGACTCGGGAGTGGCCAATGCCTGAGGAACTGGCCGAGGCCGACGATGAGGGCGAACCTGGGGAGGGAACGTCCAAGGGTGGAGAGGGCAGAGCTGGCCAGGAGGGACCCCCAAGCCCAGAG
Mesoplodon_ginkgodens  ATGCGCCAGGACAGCAAAGTGAAGACGACAGAGTCCAGCAATTCTGCCCCAGCCAAGGCCAGGAAGTTGCTGCCTGTCCTGGACCCATCTGGGGATTACTACTACTGGTGGCTAAACACTATGGTCTTCCCAGTAATGTATAACCTCATCATCGTCGTGTGCAGAGCCTGCTTCCCCGACTTGCAGCGCTATTATCTGGTGGCCTGGTTAGTACTGGACTTCACGAGTGACCTGCTCTACCTACTGGACATCGTGGTGCGCTTCCACACTGGATTCTTGGAACAGGGCATACTGGTGGTGGACAAGGGTAGGATCTCGAGTCGCTACGTTCGCACCTGGAGCTTCTTCTTGGACCTGGTTTCCCTGTTACCCACGGAAGTGGCCTATGTGAGTCTGGGTCCGCACACACCCACGCTGAGGATGAACCGCTTTCTGCGAGTGCCCCGCCTCTTTGAGGCCTTTGACCGCATGGAGACCCGCACAGTTTACCCGAATGCCTTCCGCATCGCCAAGCTGATGCTTTACGTTTTTGTTGTCATCCMTTGGAACAGCTGCCTATACTTTGCCCTGTCCCGGTACCTGGGCTTCGGGCGTGACGCCTGGGTGTACCCCGACCCCGCGCAGCCTGGCTTTGAGCAGCTGCGGCGCCAGTACCTCTATAGCTTTTACTTCTCCACGCTGATCCTGACCACCGTGGGTGATACGCCGCTGCCAGACCGGGAGGAAGAGTACCTCTTCATGGTGGGAGACTTCCTACTGGCCGTCATGGGTTTCGCCACCATCATGGGTAGCATGAGCTCTGTCATCTACGACATGAACACTGCAAATGCAGCCTTCTACCCAGACCACGCCCTGGTGAAGAAATACATGAAGCTGCATCACGTCAACCGCAGGCTGGAGCGGCGAGTCATTGACTGGTACCAGCACCTGCAGATCAACAAGAAGATGACCAATGAGGTAGCCATCTTACAGCACTTGCCTGAGCAGTTGCAGGCAGAAGTGGCCGTGTCTGTACACCTGCCTACTCTGAGCCGGGTGCAGATCTTCCAGAACTGTGAGGCCAGCCTGCTGGAGGAGCTGGTGCT---GAAGCTGCAGCCCCAGACCTACTCACCAGGCGAATATGTCTGCCGCAAGGGGGACATTGGCCGAGAGATGTACATCATCCGAGAGGGTCAGCTGGCTGTGGTAGCCGATGATGGTGTCACTCAGTATGCTGTGCTTGGTGCAGGGTTCTACTTTGGGGAGATCAGCATCATCAACATCAAAGGGAACATGTCTGGGAACCGCCGTACAGCCAACATCAAGAGTCTAGGTTATTCGGATCTGTTCTGCCTGAGCAAGGAGGACCTGCAGGAAGTGCTGAGCGAGTATCCACAGGCCCAGGCCATCATGGAGGAAAAGGGCCGTGAGATCCTGCTCAAAATGAACAAGTTGGACGTAAATGCCGAGGCAGCTGAGATCGCCCTACAGGAGGCGACGGAGGCCCGGCTGCGAGGCCTCGATCAGCAACTCGATGATCTGCAGACCAAGTTCGCGCGACTCCTGGCTGAGCTGGAGTCCAGTGCACTCAAGATGGCCTATCGCATCGAGCGGCTGGAGTGGCAGACTCAGGAGTGGCCAATGCCTGAGGAACTGGCCGAGGCCGACGATGAGGGCGAACCTGGGGAGGGAACGTCCAAGGATGGAGAGGGCAGAGCTGGCCAGGAGGGACCCCCAAGCCCAGAG
Mesoplodon_grayi  ATGCGCCAGGACAGCAACGAGAAGACGACAGAGTCCAGCAGTTCTGCCCCAGCCAAGGCCAGGAAGTTGCTGCCTGTCCTGGACCCATCTGGGGATTACTACTACTGGTGGCTAAACACTATGGTCTTCCCAGTAATGTATAACCTCATCATCGTCGTGTGCAGAGCCTGCTTCCCCGACTTGCAGCGCTATTATCTGGTGGCCTGGTTAGTACTGGACTGCACGAGTGACCTGATCTACCTACTGGACATCGTGGTGCGCTTCCACACTGGATTCTTGGAACAGGGCATATTGGTGGTGGACAAGGGTAGGATCTCGAGTCGCTACGTTCGCACCTGGAGCTTCTTCTTGGACCTGGTTTCCCTGTTACCCACGGAAGTGGCCTACGTGAGTCTGGGTCCGCACACACCCATGCTGAGGCTGAACCGCTTTCTGCGGGCGCCCCGCCTCTTTGAGGCCTTTGACCGCATGGAGACCCTCACAGTTTACCCGAATGCCTTCCGCATCACCAAGCTGATGCTTTACGTTTTTGTTGTCATCCATTGGAACAGCTGCCTATACTTTGCCCTGTCCCGGTACCTGGGCTTCGGGCGTGACGCCTGGGTGTACCCCGACCCCGCGCAGCCCGGCTTTGAGCAGCCGCGGCGCCAGTACCTCTATAGCTTTTACTTCTCCACGCTGATCCTGACCACCGTGGGCGATACGCCGCTGCCAGACCGGGAGGAAGAGTACCTCTTCATGGTGGGAGACTTCCTCCTGGCCGTGATGGGTTTCGCCACCATCATGGGTAGCATGAGCTCTGTCATCTACAACATGAACACTGCAGATGCAGCCTTCTACCCAGACCACGCCCTGGTGAAGAAATACATGAAGCTGCATCACGTCAACCGCAGGCTGGAGCGGCGAGTCATTGACTGGTACCAGCACCTGCATATCAACAAGAAGATGACCAATGAGGTAGCCATCTTACAGCACTTGCCTGAGCAGTTGCGGGCAGAAGTGGCCGTGTCTGTACACCTGCCTACTCTGAGCCAGGTGCAGATCTTCCAGAACTGTGAGGCCAGCCTGCTGGAGGAGCTGGTGCT---GAAGCTGCAGCCCCAGACCTACTCACCAGGCGACTATGTCTGCCGCAAGGGGGACATTGGCCGAGAGATGTACATCATCCGAGAGGGTCAGCTGGCTGTGGTAGCCGATGATGGTGTCACTCAGTATGCTGTGCTTGGTGCAGGGCTCTACTTTGGGGAGATCAGCATCATCAACATCAAAGGGAACATGTCTGGGAACCGCCGTACAGCCAACATCAAGAGTCTAGGTTATTCGGATCTGTTCTGCCTGAGCAAGGAGGACCTGCAGGAAGTGCTGAGCGAGTATCCACAGGCCCAGGCCATCATGGAGGAAAAGGGCCGTGAAATCCTGCTCAAAATGAACAAGTTGGACGTAAATGCCGAGGCAGCTGAGATCGCCCTACAGGAGGCCACGGAGGCCCGGCTGCGAGGCCTCGACCAGCAACTCGATGATCTGCAGACCAAGTTCGCGCGACTCCTGGCTGAGCTGGAGTCCAGTGCACTCAAGATGGCCTATCGCATCGAGCGGCTGGAGTGGCAGACTCGGGAGTGGCCAATGCCTGAGGAACTGGCCGAGGCCGACGATGAGGGCGAACCTGGGGAGGGAACGTCCAAGGATGGAGAGGGCAGAGCTGGCCAGGAGGGACCCCCAAGCCCAGAG
Mesoplodon_hectori  ATGCGCCAGGACAGCAACGAGAAGACGACAGAGTCCAGCAGTTCTGCCCCAGCCAAGGCCAGGAAGTTGCTGCCTGTCCTGGACCCATCTGGGGATTACTACTACTGGTGGCTAAACACTATGGTCTTCCCAGTAATGTATAACCTCATCATCGTCGTGTGCAGAGCCTGCTTCCCCGACTTGCAGCGCTATTATCTGGTGGCCTGGTTAGTACTGGACTGCACGAGTGACCTGATCTACCTACTGGACATCGTGGTGCGCTTCCACACTGGATTCTTGGAACAGGGCATATTGGTGGTGGACAAGGGTAGGATCTCGAGTCGCTACGTTCGCACCTGGAGCTTCTTCTTGGACCTGGTTTCCCTGTTACCCACGGAAGTGGCCTACGTGAGTCTGGGTCCTCACACACCCATGCTGAGGCTGAACCGCTTTCTGAGGGCGCCCCGCCTCTTTGAGGCCTTTGACCGCATGGAGACCCTCACAGTTTACCCGAATGCCTTCCGCATCACCAAGCTGATGCTTTACATTTTTGTTGTCATCCATTGGAACAGCTGCCTATACTTTGCCCTGTCCCGGTACCTGGGCTTCGGGCGTGACGCCTGGGTGTACCCCGACCCCGCGCAGCCCGGCTTTGAGCAGCCGCGGCGCCAGTACCTCTATAGCTTTTACTTCTCCACGCTGATCCTGACCACCGTGGGCGATACGCCGCTGCCAGACCGGGAGGAAGAGTACCTCTTCATGGTGGGAGACTTCCTCCTGGCCGTGATGGGTTTCGCCACCATCATGGGTAGCATGAGCTCTGTCATCTACAACATGAACACTGCAGATGCAGCCTTCTACCCAGACCACGCCCTGGTGAAGAAATACATGAAGCTGCATCACGTCAACCGCAGGCTGGAGTGGCGAGTCATTGACTGGTACCAGCACCTGCATATCAACAAGAAGATGACCAATGAAGTAGCCATCTTACAGCACTTGCCTGAGCAGTTGCGGGCAGAAGTGGCCGTGTCTGTACACCTGCCTACTCTGAGCCAGGTGCAGATCTTCCAGAACTGTGAGGCCAGCCTGCTGGAGGAGCTGGTGCT---GAAGCTGCAGCCCCAGACCTACTCACCAGGCGACTATGTCTGCCGCAAGGGGGACATTGGCCGAGAGATGTACATCATCCGAGAGGGTCAGCTGGCTGTGGTAGCCGATGATGGTGTCACTCAGTATGCTGTGCTTGGTGCAGGGCTCTACTTTGGGGAGATCAGCATCATCAACATCAAAGGGAACATGTCTGGGAACCGCCGTACAGCCAACATCAAGAGTCTAGGTTATTCGGATCTGTTCTGCCTGAGCAAGGAGGACCTGCAGGAAGTGCTGAGCGAGTATCCACAGGCCCAGGCCATCATGGAGGAAAAGGGCCGTGAGATCCTGCTCAAAATGAACAAGTTGGACGTAAATGCCGAGGCAGCTGAGATCGCCCTACAGGAGGCCACGGAGGCCCGGCTGCGAGGCCTCGACCAGCAACTCGATGATCTGCAGACCAAGTTCGCGCGACTCCTGGCTGAGCTGGAGTCCAGTGCACTCAAGATGGCCTATCGCATCGAGCGGCTGGAGTGGCAGACTCGGGAGTGGCCAATGCCTGAGGAACTGGCCGAGGCCGACGATGAGGGCAAACCTGGGGAGGGAACGTCCAAGGATGGAGAGGGCAGAGCTGGCCAGGAGGGACCCCCAAGCCCAGAG
Mesoplodon_layardii  ATGCGCCAGGACAGCAACGAGAAGACGACAGAGTCCAGCAGTTCTGCCCCAGCCAAGGCCAGGAAGTTGCTGCCTGTCCTGGACCCATCTGGGGATTACTACTACTGGTGGCTAAACACTATGGTCTTCCCAGTAATGTATAACCTCATCATCGTCGTGTGCAGAGCCTGCTTCCCTGACTTGCAGCGCTATTATCTGGTGGCCTGGTTAGTACTGGACTGCACGAGTGACCTGATCTACCTACTGGACATCGTGGTGCGCTTCCACACTGGATTCTTGGAACAGGGCATATTGGTGGTGGACAAGGGTAGGATCTCGAGTCGCTACGTTCGCACCTGGAGCTTCTTCTTGGACCTGGTTTCCCTGTTACCCACGGAAGTGGCCTACGTGAGTCTGGGTCCGCACACACCCATGCTGAGGCTGAACCGCTTTCTGCGGGCGCCCCGCCTCTTTGAGGCCTTTGACCGCATGGAGACCCTCACAGTTTACCCGAATGCCTTCCGCATCACCAAGCTGATGCTTTACGTTTTTGTTGTCATCCATTGGAACAGCTGCCTATACTTTGCCCTGTCCCGGTACCTGGGCTTCGGGCGTGACGCCTGGGTGTACCCCGACCCCGCGCAGCCTGGCTTTGAGCAGCCGCGGCGCCAGTACCTCTATAGCTTTTACTTCTCCACGCTGATCCTGACCACCGTGGGCGATACGCCGCTGCCAGACCGGGAGGAAGAGTACCTCTTCATGGTGGGAGACTTCCTCCTGGCCGTGATGGGTTTCGCCACCATCATGGGTAGCATGAGCTCTGTCATCTACAACATGAACACTGCAGATGCAGCCTTCTACCCAGACCACGCCCTGGTGAAGAAATACATGAAGCTGCATCACGTCAACCGCAGGCTGGAGAGGCGAGTCATTGACTGGTACCAGCACCTGCATATCAACAAGAAGATGACCAATGAGGTAGCCATCTTACAGCACTTGCCTGAGCAGTTGCGGGCAGAAGTGGCCGTGTCTGTACACCTGCCTACTCTGAGCCAGGTGCAGATCTTCCAGAACTGTGAGGCCAGCCTGCTGGAGGAGCTGGTGCT---GAAGCTGCAGCCCCAGACCTACTCACCAGGCGACTATGTCTGCCGCAAGGGGGACATTGGCCGAGAGATGTACATCATCCGAGAGGGTCAGCTGGCTGTGGTAGCCAATGATGGTGTCACTCAGTATGCTGTGCTTGGTGCAGGGCTCTACTTTGGGGAGATCAGCATCATCAACATCAAAGGGAACATGTCTGGGAACCGCCGTACAGCCAACATCAAGAGTCTAGGTTATTCGGATCTGTTCTGCCTGAGCAAGGAGGACCTGCAGGAAGTGCTGAGCGAGTATCCACAGGCCCAGGCCATCATGGAGGAAAAGGGCCGTGAGATCCTGCTCAAAATGAACAAGTTGGACGTAAATGCCGAGGCAGCTGAGATCACCCTACAGGAGGCCACGGAGGCCCGGCTGCAAGGCCTCGACCAGCAACTCGATGATCTGCAGACCAAGTTCGCGCGACTCCTGGCTGAGCTGGAGTCCAGTGCACTCAAGATGGCCTATCGCATCGAGCGGCTGGAGTGGCAGACTCGGGAGTGGCCAATGCCTGAGGAACTGGCCAAGGCCAACGATGAGGGCGAACCTGGGGAGGGAACGTCCAAGGATGGAGAGGGCAGAGCTGGCCAGGAGGGACCCCCAAGCCCAGAG
Mesoplodon_mirus  ATGCGCCAGGACAGCAAAGTGAAGACGACAGAGTCCAGCAATTCTGCCCCAGCCAAGGCCAGGAAGTTGCTGCCTGTCCTGGACCCATCTGGGGATTACTACTACTGGTGGCTAAACACTATGGTCTTCCCAGTAATGTATAACCTCATCATCGTCGTGTGCAGAGCCTGCTTCCCCGACTTGCAGCGCTATTATCTGGTGGCCTGGTTAGTACTGGACTTCACGAGTGACCTGCTCTACCTACTGGACATCGTGGTGCGCTTCCACACTGGATTCTTGGAACAGGGCATACTGGTGGTGGACAAGGGTAGGATCTCGAGTCACTACGTTCGCACCTGGAGCTTCTTCTTGGACCTGGTTTCCCTGTTACCCACGGAAGTGGCCTATGTGAGTCTGAGTCCGCACACACCCATGCTGAGGATGAACTGCTTTCTGCGGGTGCCCCGCCTCTTTGAGGCCTTTGACCGCATGGAGACCCGCACAGTTTACCCGAATGCCTTCCGCATCGCCAAGCTGATGCTTTACGTTTTTGTTGTCATCCATTGGAACAGCTGCCTATACTTTGCCCTGTCCCGGTACCTGGGCTTCGGGCGTGACGCCTGGGTGTACCCCGACCCCGCGCAGCCTGGCTTTGAGCAGCTGCGGCGCCAGTACCTCTATAGCTTTTACTTCTCCACGCTGATCCTGACCACCGTGGGTGATACGCCGCTGCCAGACCGGGAGGAAGAGTACCTCTTCATGGTGGGAGACTTCCTACTGGCCGTCATGGGTTTCGCCACCATCATGGGTAGCATGAGCTCTGTCATCTACGACATGAACACTGCAAATGCAGCCTTCTACCCAGACCACGCCCTGGTGAAGAAATACATGAAGCTGCATCACGTCAACCGCAGGCTGGAGCGGCGAGTCATTGACTGGTACCAGCACCTGCAGATCAACAAGAAGATGACCAATGAGGTAGCCATCTTACAGCACTTGCCTGAGCAGTTGCGGGCAGAAGTGGCCGTGTCTGTACACCTGCCTACTCTGAGCCGGGTGCAGATCTTCCAGAACTGTGAGGCCAGCCTGCTGGAGGAGCTGGTGCT---GAAGCTGCAGCCCCAGACCTACTCACCAGGCGAATATGTCTGCCGCAAGGGGGACATTGGCCGAGAGATGTACATCATCCGAGAGGGTCAGCTGGCTGTGGTAGCCGATGATGGTGTCACTCAGTATGCTGTGCTTGGTGCAGGGTTCTACTGTGGGGAGATCAGCATCATCAACATCAAAGAGAACATGTCTGGGAACCGCCGTACAGCCAACATCAAGAGTCTAGGTTATTCGGATCTGTTCTGCCTGAGCAAGGAGGACCTGCAGGAAGTGCTGAGCGAGTATCCACAGGCCCAGGCCATCATGGAGGAAAAGGGCCGTGAGATCCTGCTCAAAATGAACAAGTTGGACGTAAATGCCAAGGCAGCTGAGATCGCCCTACAGGAGGCCACGGAGGCCCGGCTGCGAGGCCTCGACCAGCAACTCGATGATCTGCAGACCAAGTTCGCGCAACTCCTGGCTGAGCTGGAGTCCAGTGCACTCAAGATGGCCTATCGCATCGAGCGGCTGGAGTGGCAGACTCGGGAGTGGCCAATGCCTGAGGAACTGGCCGAGGCCGACGATGAGGGCGAACCTGGGGAGGGAACGTCCAAGGATGGAGAGGGCAGAGCTGGCCAGGAGGGACCCCCAAGCCCAGAG
Mesoplodon_perrini  ATGCGCCAGGACAGCAACGAGAAGACGACAGAGTCCAGCAGTTCTGCCCCAGCCAAGGCCAGGAAGTTGCTGCCTGTCCTGGACCCATCTGGGGATTACTACTACTGGTGGCTAAACACTATGGTCTTCCCAGTAATGTATAACCTCATCATCGTCGTGTGCAGAGCCTGCTTCCCCGACTTGCAGCGCTATTATCTGGTGGCCTGGTTAGTACTGGACTGCACGAGTGACCTGATCTACCTACTGGACATCGTGGTGCGCTTCCACACTGGATTCTTGGAACAGGGCATATTGGTGGTGGACAAGGGTAGGATCTCGAGTCGCTACGTTTGCACCTGGAGCTTCTTCTTGGACCTGGTTTCCCTGTTACCCACGGAAGTGGCCTACGTGAGTCTGGGTCCACACACACCCATGCTGAGGCTGAACCGCTTTCTGCGGGCGCCCCGCCTCTTTGAGGCCTTTGACCGCATGGAGACCCTCACAGTTTACCCGAATGCCTTCCGCATCACCAAGCTGATGCTTTACGTTTTTGTTGTCATCCATTGGAACAGCTGCCTATACTTTGCCCTGTCCCGGTACCTGGGCTTCGGGCGTGACGCCTGGGTGTACCCCGACCCCGCGCAGCCCGGCTTTGAGCAGCCGCGGCG------CCTCTATAGCTTTTACTTCTCCACGCTGATCCTGACCACCGTGGGCGATACGCCGCTGCCAGACCGGGAGGAAGAGTACCTCTTCATGGTGGGAGACTTCCTCCTGGCCGTGATGGGTTTCGCCACCATCATGGGTAGCATGAGCTCTGTCATCTACAACATGAACACTGCAGATGCAGCCTTCTACCCAGACCACGCCCTGGTGAAGAAATACATGAAGCTGCATCACGTCAACCGCAGGCTGGAGCGGCGAGTCATTGACTGGTACCAGCACCTGCATATCAACAAGAAGATGACCAATGAGGTAGCCATCTTACAGCACTTGCCTGAGCAGTTGCGGGCAGAAGTGGCCGTGTCTGTACACCTGCCTACTCTGAGCCAGGTGCAGATCTTCCAGAACTGTGAGGCCAGCCTGCTGGAGGAGCTGGTGCT---GAAGCTGCAGCCCCAGACCTACTCACCAGGCGACTATGTCTGCCGCAAGGGGGACATTGGCCGAGAGATGTACATCATCCGAGAGGGTCAGCTGGCTGTGGTAGCCGATGATGGTGTCACTCAGTATGCTGTGCTTGGTGCAGGGCTCTACTTTGGGGAGATCAGCATCATCAACATCAAAGGGAACATGTCTGGGAACCGCCGTACAGCCAACATCAAGAGTCTAGGTTATTCAGATCTGTTCTGCCTGAGCAAGGAGGACCTGCAGAAAGTGCTGAGCGAGTATCCACAGGCCCAGGCCATCATGGAGGAAAAGGGCCGTGAGATCCTGCTCAAAATGAACAAGTTGGACGTAAATGCCGAGGCAGCTGAGATCGCCCTACAGGAGGCCACGGAGGCCCGGCTGCGAGGCCTCGACCAGCAACTCGATGATCTGCAGACCAAGTTCGCGCGACTCCTGGCTGAGCTGGAGTCCAGTGCACTCAAGATGGCCTATCGCATCGAGCGGCTGGAGTGGCAGACTCGGGAGTGGCCAATGCCTGAGGAACTGGCCGAGGCCGACGATGAGGGCGAACCTGGGGAGGGAACGTCCAAGGATGGAGAGGGCAGAGCTGGCCAGGAGGGACCCCCAAGCCCAGAG
Mesoplodon_peruvianus  ATGCGCCAGGACAGCAACGAGAAGACGACAGAGTCCAGCAGTTCTGCCCCAGCCAAGGCCAGGAAGTTGCTGCCTGTCCTGGACCCATCTGGGGATTACTACTACTGGTGGCTAAACACTATGGTCTTCCCAGTAATGTATAACCTCATCATCGTCGTGTGCAGAGCCTGCTTCCCCGACTTGCAGCGCTATTATCTGGTGGCCTGGTTAGTACTGGACTGCACGAGTGACCTGATCTACCTACTGGACATCGTGGTGCGCTTCCACACTGGATTCTTGGAACAGGGCATATTGGTGGTGGACAAGGGTAGGATCTCGAGTCGCTACGTTTGCACCTGGAGCTTCTTCTTGGACCTGGTTTCCCTGTTACCCACGGAAGTGGCCTACGTGAGTCTGGGTCCGCACACACCCATGCTGAGGCTGAACCGCTTTCTGCGGGCGCCCCGCCTCTTTGAGGCCTTTGACCGCATGGAGACCCTCACAGTTTACCCGAATGCCTTCCGCATCACCAAGCTGATGCTTTACGTTTTTGTTGTCATCCATTGGAACAGCTGCCTATACTTTGCCCTGTCCCGGTACCTGGGCTTCGGGCGTGACGCCTGGGTGTACCCCGACCCCGCGCAGCCCGGCTTTGAGCAGCCGCGGCGCCAGTACCTCTATAGCTTTTACTTCTCCACGCTGATCCTGACCACCGTGGGCGATACGCCGCTGCCAGACCGGGAGGAAGAGTACCTCTTCATGGTGGGAGACTTCCTCCTGGCCGTGATGGGTTTCGCCACCATCATGGGTAGCATGAGCTCTGTCATCTACAACATGAACACTGCAGATGCAGCCTTCTACCCAGACCACGCCCTGGTGAAGAAATACATGAAGCTGCATCACGTCAACCGCAGGCTGGAGCGGCGAGTCATTGACTGGTACCAGCACCTGCATATCAACAAGAAGATGACCAATGAGGTAGCCATCTTACAGCACTTGCCTGAGCAGTTGAGGGCAGAAGTGGCCGTGTCTGTACACCTGCCTACTCTGAGCCAGGTGCAGATCTTCCAGAACTGTGAGGCCAGCCTGCTGGAGGAGCTGGTGCT---GAAGCTGCAGCCCCAGACCTACTCACCAGGCGACTATGTCTGCCGCAAGGGGGACATTGGCCGAGAGATGTACATCATCCGAGAGGGTCAGCTGGCTGTGGTAGCCGATGATGGTGTCACTCAGTATGCTGTGCTTGGTGCAGGGCTCTACTTTGGGGAGATCAGCATCATCAACATCAAAGGGAACATGTCTGGGAACCGCCGTACAGCCAACATCAAGAGTCTAGGTTATTCAGATCTGTTCTGCCTGAGCAAGGAGGACCTGCAGGAAGTGCTGAGCGAGTATCCACAGGCCCAGGCCATCATGGAGGAAAAGGGCCGTGAGATCCTGCTCAAAATGAACAAGTTGGACGTAAATGCCGAGGCAGCTGAGATCGCCCTACAGGAGGCCACGGAGGCCCGGCTGCGAGGCCTCGACCAGCAACTTGATGATCTGCAGACCAAGTTCGCGCGACTCCTGGCTGAGCTGGAGTCCAGTGCACTCAAGATGGCCTATCGCATCGAGCGGCTGGAGTGGCAGACTCGGGAGTGGCCAATGCCTGAGGAACTGGCCGAGGCCGACGATGAGGGCGAACCTGGGGAGGGAACGTCCAAGGATGGAGAGGGCAGAGCTGGCCAGGAGGGACCCCCAAGCCCAGAG
Mesoplodon_stejnegeri  ATGCGCCAGGACAGCAACGAGAAGACGACAGAGTCCAGCAGTTCTGCCCCAGCCAAGGCCAGGAAGTTGCTGCCTGTCCTGGACCCATCTGGGGATTACTACTACTGGTGGCTAAACACTATGGTCTTCCCAGTAATGTATAACCTCATCATCGTCGTGTGCAGAGCCTGCTTCCCCGACTTGCAGCGCTATTATCTGGTGGCCTGGTTAGTACTGGACTGCACGAGTGACCTGATCTACCTACTGGACATCGTGGTGCGCTTCCACACTGGATTCTTGGAACAGGGCATATTGGTGGTGGACAAGGGTAGGATCTCGAGTCGCTACGTTTGCACCTGGAGCTTCTTCTTGGACCTGGTTTCCCTGTTACCCACGGAAGTGGCCTACGTGAGTCTGGGTCCGCACACACCCATGCTGAGGCTGAACCGCTTTCTGCGGGCGCCCCGCCTCTTTGAGGCCTTTGACCGCATGGAGACCCTCACAGTTTACCCGAATGCCTTCCGCATCACCAAGCTGATGCTTTACGTTTTTGTTGTCATCCATTGGAACAGCTGCCTATACTTTGCCCTGTCCCGGTACCTGGGCTTCGGGCGTGACGCCTGGGTGTACCCCGACCCCGCGCAGCCCGGCTTTGAGCAGCCGCGGCGCCAGTACCTCTATAGCTTTTACTTCTCCACGCTGATCCTGACCACCGAGGGCGATACGCCGCTGCCAGACCGGGAGGAAGAGTACCTCTTCATGGTGGGAGACTTCCTCCTGGCCGTGATGGGTTTCGCCACCATCATGGGTAGCATGAGCTCTGTCATCTACAACATGAACACTGCAGATGCAGCCTTCTACCCAGACCACGCCCTGGTGAAGAAATACATGAAGCTGCATCACGTCAACCGCAGGCTGGAGCGGCGAGTCATTGACTGGTACCAGCACCTGCATATCAACAAGAAGATGACCAATGAGGTAGCCATCTTACAGCACTTGCCTGAGCAGTTGCGGGCAGAAGTGGCCGTGTCTGTACACCTGCCTACTCTGAGCCAGGTGCAGATCTTCCAGAACTGTGAGGCCAGCCTGCTGGAGGAGCTGGTGCT---GAAGCTGCAGCCCCAGACCTACTCACCAGGCGACTATGTCTGCCGCAAGGGGGACATTGGCCGAGAGATGTACATCATCCGAGAGGGTCAGCTGGCTGTGGTAGCCGATGATGGTGTCACTCAGTATGCTGTGCTTGGTGCAGGGCTCTACTTTGGGGAGATCAGCATCATCAACATCAAAGGGAACATGTCTGGGAACCGCCGTACAGCCAACATCAAGAGTCTAGGTTATTCGGATCTGTTCTGCCTGAGCAAGGAGGACCTGCAGGAAGTGCTGAGCGAGTATCCACAGGCCCAGGCCATCATGGAGGAAAAGGGCTGTGAGATCCTGCTCAAAATGAACAAGTTGGACGTAAATGCCGAGGCAGCTGAGATCGCCCTACAGGAGGCCACGGAGGCCCGGCTGCGAGGCCTCGACCAGCAACTCGATGATCTGCAGACCAAGTTCGCGCGACTCCTGGCTGAGCTGGAGTCCAGTGCACTCAAGATGGCCTATCGCATCGAGCGGCTGGAGTGGCAGACTCGGGAGTGGCCAATGCCTGAGGAACTGGCCGAGGCCGACGATGAGGGCGAACCTGGGGAGGGAACGTCCAAGGATGGAGAGGGCAGAGCTGGCCAGGAAGGACCCCCAAGCCCAGAG
Monodon_monoceros  ATGAGCCAGGACAGCAAAGTGAAGACGGCAGAGTCCAGCAGTTCTGCCCCACCCAAGGCCAGGAAGTTGCTGCCTGTCCTGGACCCATCTGGGGATTACTACTACTGGTGGCTGAACACTATGGTCTTCCCAGTAATGTATAACCTCATCATCGTCGTGTGCAGAGCCTGCTTCCCCGACTTGCAGCGCTATTATCTGGTGGCCTGGTTAGTACTGGACTGCACGAGTGACTTGCTCTACCTACTAGACATCGTGGTGCACTTCCACACTGGATTCTTGGAACAAGGCATACTGGTGGTGGACAAGGGTAGGATCTCGAGTCGCTACGTTCGCACCTGGAGCTTCTTCTTGGACCTGGCTTCCCTGTTACCCACGGGAGTGGCCTATGTGAGTCTGGCTCCGCACACACCCACGCTGAGGCTGAACCGCTTTCTGCGGGTGCCCTGCCTCTTTGAGGCCTTTGACCGCATGGAGACCCACACAGTTCACCCGAATGCCTTCCGCATCGCCAAGCTGATGCTTTACGTTTTTGCTGTCATCCATTGGAACAGCTGCCTATACTTTGCCCCGTCCCGGTACCTGGACTTCGGGAGTGACGCCTGGGTGTACCCCGACCCCGCGCAGCCTGGCTTTGAGCAGCTGCGGCGCCAGTACCTCTATAGCTTTTACTTCTCCACGCTGATCCTGACCACCGTGGGCGATACACCGCTGCCAGACCGGGAGGAGGAGTACCTCTTCATGGTGGGAGACTTCCTACTGGCCGTCATGGGTTTCGCCACCATCATGGGTAGCATGAGCTCTGTCATCTACAACATGAACACTGCAGATGCAGCCTTCTACCCAGACCACGCCCTGGTGAAGAAATACGTGAAGCTGCATCACGTCAACCGCAGGCGGCAGCGGCGAGTCATTGACTGGTACCAGCACCTGCAGATCAACAAGAAGATGACCAATGAGGTAGCCATCTTACAGCACTCGCCTGAGCGGTTGCGGGCAGAAGTGGCCGTGTCTGTACACCTGCCTACTCTGAACCGGGTGCAGATCTTCCAGAACTGTGAGGCCAGCCTGCTGGAGGAGCCGGTGCT---GAAGCTGCAGCCCCAGACCTACTCACCAGGCGAATATGTCTGCCGCAAGGGGGACATTGGCCGAGAGATGTACATCATCCTAGAGGGTCAGCTGGCTGTGGTAGCCGTTGATGGTGTCACTCAGTATGCTGTGCTTGGTGCAGGGCTCTACTTTGGGGAGATGAGCATCATCAACATCAAAGGGAACATGTCTGGGAACCACCGTACAGCCAACATCAAGAGTCTAGGTTATTCGGATCTGTTCTGCCTGAACAAGGAGGACCTGCAGGAAGTGCTGAGCGAGTATCCACAGGCCCAGGCCGTCATGGAGGAAAAGGGCCATGAGATCCTGCTCAAAATGAACAAGTTGGACGTAAATGCCGAGGCAGCTGATACAGCCCTACAGGAGGCCACGGAGGCCCAGCTGCGAGGCCTCGACCAGCAACTCGATGATCTGCAGACCAAGTTCTCACGACTCCTGGCTGAGCTGGAGTCCAGTGCACTCAAGATCACCTATCACATCGAGCGGCTGGAGTGGCAGACTCAGGAGTGGCCAATGCCTGAGGAACTGGCCGAGGCCGACGATGAGGGCGAACCTGGGGAGGGAACGTCCAAGGATGGAGAGGGCAGAGCTGGCCAGGAGGGACCCCCAAGCCCAGAG
Moschus_moschiferus  ATGAGCCAGGGCAGCCAAGTGAAGACGACAGAGTCCAGCCCTCCTGTAGTGACCAAGGCCAGGAAGTCTCTGCCGGTTCTGGACCCATCTGGGGATTACTACTACTGGTGGCTGAACACAATGGTCTTCCCAGTAATGTATAACCTCATCATCGTGGTGTGCAGAGCCTGCTTCCCCGACTTGCAGCACAGTTATCTGGTGGCCTGGTTAGTGCTGGACTACACGAGTGACCTGTTCTACCTCCTGGACATCGTGGTGCGCTTCCACACTGGATTCTTGGAACAGGGCATCCTGGTGGTGGACAAAGGTAGGATCTCGAGTCGCTACGTTCGCACCTGGAGTTTCTTCTTGGACCTGGTTTCCCTGTTGCCCACGGATGTTGCCTACGTGAGTCTGGGTCCACACACACCCATGCTGAGGCTAAACCGCTTTCTGCGAGTGCCCCGCCTCTTTGAGGCCTTTGACCGCACGGAGACCCGCACAGCGTACCCGAACGCCTTCCGCATCGCCAAGCTGATGCTTTACATTTTTGTGGTCATTCATTGGAACAGCTGCCTCTACTTTGCCCTGTCCCGGTACCTGGGCTTCGGGCGTGACATCTGGGTGTACCCCGACCCCGCGCAACCTGGCTTTGAGCGGCTGCGGCGCCAGTACCTCTACAGCTTTTACTTCTCCACGCTGATCCTGACCACCGTGGGCGACACGCCGCTGCCAGCCCGGGAGGAGGAGTACCTCTTCATGGTGGGCGACTTCCTGCTGGCCGTCATGGGTTTCGCCACCATCATGGGTAGCATGAGCTCTGTCATCTACAACATGAACACAGCAGATGCAGCCTTCTACCCAGACCACGCGCTGGTGAAGAAGTACATGAAGCTGCATCATGTCAACCGCCGGCTGGAGCGGAGAGTCATTGACTGGTACCAGCACCTGCAGATCAACAAGAAGATGACCAACGAGGTGGCCATCTTACAGCACTTGCCCGAGCGGTTGCGGGCAGAAGTGGCCGTGTCTGTGCACCTGCCTACCCTGAGTCGGGTACAGATCTTCCAAAACTGTGAAGCCAGCCTGCTGGAGGAGCTGGTGCT---GAAGCTGCAGCCCCAGACCTACTCGCCGGGTGAATATGTCTGCCGCAAAGGGGACATTGGCCGAGAGATGTACATCATCCGAGAGGGTCAGCTGGCCGTGGTGGCTGATGATGGTGTCACCCAGTATGCTGTGCTTGGTGCAGGGCTCTACTTTGGGGAGATCAGCATCATCAACATCAAAGGGAACATGTCTGGCAACCGCCGTACAGCCAACATCAAGAGTCTAGGTTATTCGGACCTGTTCTGCCTGAGCAAGGAGGATCTGCGGGAAGTGCTGAGCGAGTATCCGCAGGCCCAGGCTGTCATGGAGGAAAAGGGCCGTGAGATCCTGCTCAAACTGAACAAGTTGGATGTAAATGCGGAGGCAGCCGAGATTGCCCTACAGGAGGCCACGGAGGCCCGGCTGCGAGGCCTGGACCAGCAACTCGATGATCTGCAAACCAAGTTCGCTCGACTCCTGGCTGAGCTGGAGTCCAGTGCACTCAAGATCGCCTATCGCATCGAGCGGCTGGAGTGGCAGACCCGGGAGTGGCCAATGCCTGAGGAACTCATCGAGGCTGATGACGAGGGCGAACCTGGGGAGGGAATGTCCAAAGATGGAGAGGGCAGAGCTGACCAGGAGGGACCTCCAGGCCTAGAG
Nanger_granti  ATGAGCCAGGACAGCAAAGTGGAGACGACAGCGTCCAGCCCTCCTGTCCTGACCAAGGCCAGGAAGTCTCTGCCAGTCCTGGACCCATCTGGGGATTACTATTACTGGTGGCTGAACACAATGGTCTTCCCAGTAATGTATAACCTCATCATCGTGGTGTGCAGAGCCTGCTTCCCCGACTTGCAGCACGGTTATCTGGTGGCCTGGTTGGTGCTGGACTACACGAGTGACCTGTTCTACCTCCTGGACATCGTGGTGCGCTTCCACACTGGATTCTTGGAACAGGGCATCCTGGTGGTGGACAAAGGTAGGATCTCGAGTCGCTACGTTCGCACCTGGAGCTTCTTCTTGGACTTGGTTTCCCTGTTGCCCACGGATGTTGCCTACGTGAGTCTGGGTCCACACACACCCACGCTGAGGCTAAACCGCTTTCTGCGAGTGCCCCGCCTTTTTGAGGCGTTTGACCGCATGGAGACCCGCACAGCTTACCCCAACGCCTTCCGCATCGCCAAGCTGATGCTTTACATTTTTGTGGTCATCCATTGGAACAGCTGCCTCTACTTTGCCCTGTCCCGGTACCTGGGCTTTGGGCGTGACATCTGGGTGTACCCCGACCCTGCACAGCCTGGCTTTGAGCGGCTGCGGCGCCAGTACCTCTACAGCTTTTACTTCTCCACGCTGATCCTGACCACCGTGGGCGACACCCCGCTGCCAGCCCGGGAGGAGGAGTACCTCTTCATGGTGGGCGACTTCCTGCTGGCCGTCATGGGTTTCGCCACCATCATGGGTAGCATGAGCTCTGTCATCTACAACATGAACACAGCAGATGCAGCCTTCTACCCAGACCACGCGCTGGTGAAGAAGTACATGAAGCTGCATCATGTCAACCGCCGGCTGGAGCGGAGAGTCATTGACTGGTACCAGCACCTGCAGATCAACAAGAAGATGACCAATGAGGTAGCCATCTTACAGCACTTGCCCGAGCGGTTGCGGGCAGAAGTGGCCGTGTCTGTGCACCTGCCCACCCTGAGCCGGGTACAGATCTTCCAAAACTGTGAGGCCAGCCTGCTGGAGGAGCTGGTGCT---GAAGCTGCAGCCCCAGACCTACTCGCCGGGTGAATATGTCTGCCGCAAAGGGGACATTGGCCGAGAGATGTACATCATCCGAGAGGGTCAGCTGGCCGTGGTGGCCGATGATGGTGTCACCCAGTATGCTGTGCTTGGTGCGGGGCTCTACTTTGGGGAGATCAGCATCATCAACATCAAAGGGAACATGTCTGGGAATCGCCGTACAGCCAACATCAAGAGTCTAGGTTATTCAGACCTGTTCTGCCTAAGCAAGGAGGACCTGCGGGAAGTGCTGAGCGAGTACCCGCAGGCCCAGGCTGTTATGGAGGAAAAGGGCCGTGAGATTCTGCTCAAACTGAACAAGTTGGATGTAAATGCGGAGGCAGCCGAGATCGCCCTACAGGAAGCCACGGAGGCCCGGCTGCGAGGCCTGGACCAGCAACTTGATGATCTGCAAACCAAGTTCGCTCGACTCCTGGCTGAGCTGGAGTCCAGTGCACTCAAGATCGCCTATCGCATCGAGCGGCTGGAGTGGCAGACGCGGGAGTGGCCAATGCCTGAGGAACTCATGGAGGCTGATGACGAGGGCGAACCTGGGGAGGGAACGTCCAAAGATGGAGAGGGCAGAGCTGGCCAGGAGGGACCTCCAGGCCTAGAG
Neophocaena_asiaeorientalis  ATGAGCCAGGACAGCAAAGTGAAGATGACAGAGTCCAGCAGTTCTGCCCCACCCAAGGCCAGGAAGTTGCTGCCTGTCCTGGACCCATCTGGGGATTACTACTACTGGTGGCTGAACATTATGGTCTTCCCAGTAATGTATAACCTCATCATCGTCGTGTGCAGAGCCTGCTTCCCCGACTTGCAGCGCTATTATCTGGTGGCCTGGTTAGTACTGGACTGCACGAGTGACCTGCTCTACCTACTGGACATCATGGTGCGCTTCCACACTGGATTCTTGGAACAAGGCATACTGGTGGTGGACAAGGGTAGGATCTCGAGTCGCTACGTTCGCACCTGGAGCTTCTTCTTGGACCTGGCTTCCCTGTTACCCACGGGAGTGGCCTATGTGAGTCTGGCTCCGCACACACCCACACTGAGGCTGAACCGCTTTCTGCGGGTGCCCTGCCTCTTTGAGGCCTTTGACCGCATGGAGACCCACACAGCTCACCCGAATGCCTTCCACGTCACCAAGCTGATGCTTTACGTTTTTGCTGTCATCCATTGGAACAGCTGCCTATACTTTGCCCTGTCCCGGTACCTGGACTTCGGGACTGACGCCTGGGTGTACCCCGACCCCGCGCAGCCTGGCTTTGAGCAGCTGCGGTGCCAGTACCTCTATAGCTTTTACTTCTCCACGCTGATCCTGACCACCGTGGGCGATACACCGCTGCCAGACCGGGAGGAGGAGTACCTCTTCATGGTGGGAGACTTCCTACTGGCCGTCATGGGTTTCGCCACCATCATGGGTAGCATGAGCTCTGTCATCTACAACATGAACACTGCAGATGCAGCCTTCTACCCAGACCACGCCCTGGTGAAGAAATACGTGAAGCTGCGTCACGTCAACCGCAGGCGGCAGCGGCGAGTCATTGACTGGTACCAGCACCTGCAGATCAACAAGAAGATGACCAATGAGGTAGCCATCTTACAGCACTTGCCTGAGCGGTTGCGGGCAGAAGTGGCCGTGTCTGTACACCTGCCTACTCTGAGCCGGGTGCAGATCTTCCAGAACTGTGAGGCCAGCCTGCTGGAGGAGCTGGTGCT---GAAGCTGCAGCCCCAGACCTACTCACCAGGCGAATATGTCTGCCGCAAGGGGGACATTGGCCGAGAGATGTACATCATCCGAGAGGGTCAGCTGGCTGTGGTAGCCGATGATGGTGTCACTCAGTATGCTGTGCTTGGTGCAGGGCTCTACTTTGGGGAGATGAGCATCATCAACATCAAAGGGAACATGTCTGGGAACCACCGTACAGCCAACATCAAGAGTCTAGGTTATTCGGATCTGTTCTACCTGAGCAAGGAGGACCTGCAGGAAGTGCTGAGCGAGTATCCACAGGCCCAGGCCGTCATGGAGGAAAAGGGCCGTGAGATCCTGCTCAAAATGAACAAGTTGGACGTAAATGCCGAGGCAGCTGGGACCGCCCTACAGGAGGCCACGGAGGCCCAGCTGCGAGGCCTCGACCAGCAACTCGATGATCCGCAGACCAAGTTCGCACGACTCCTGGCTGAGCTGGAGTCCAGTGCGCTCAAGATCGCCTATCGCATCGAGCGGCTGGAGTGGCAGACTCAGGAGTGGCCAACGCCTGAGGACCTGGCCGAGGCCGACGATGAGGGCGAACCTGGGGAGGGAACGTCCAAGGATGGAGAGGGCAGAGCTGGCCAGGAGGGACCCCCAAGCCCAGAG
Neophocaena_phocaenoides  ATGAGCCAGGACAGCAAAGTGAAGATGACAGAGTCCAGCAGTTCTGCCCCACCCAAGGCCAGGAAGTTGCTGCCTGTCCTGGACCCATCTGGGGATTACTACTACTGGTGGCTGAACATTATGGTCTTCCCAGTAATGTATAACCTCATCATCGTCGTGTGCAGAGCCTGCTTCCCCGACTTGCAGCGCTATTATCTGGTGGCCTGGTTAGTACTGGACTGCACGAGTGACCTGCTCTACCTACTGGACATCGTGGTGCGCTTCCACACTGGATTCTTGGAACAAGGCATACTGGTGGTGGACAAGGGTAGGATCTCGAGTCGCTACGTTCGCACCTGGAGCTTCTTCTTGGACCTGGCTTCCCTGTTACCCACGGGAGTGGCCTATGTGAGTCTGGCTCCGCACACACCCACACTGAGGCTGAACCGCTTTCTGCGGGTGCCCTGCCTCTTTGAGGCCTTTGACCGCATGGAGACCCACACAGTTCACCCGAATGCCTTCCACGTCACCAAGCTGATGCTTTACGTTTTTGCTGTCATCCATTGGAACAGCTGCCTATACTTTGCCCTGTCCCGGTACCTGGACTTCGGGACTGACGCCTGGGTGTACCCCGACCCCGCGCAGCCTGGCTTTGAGCAGCTGCGGCGCCAGTACCTCTATAGCTTTTACTTCTCCACGCTGATCCTGACCACCGTGGGCGATACACCGCTGCCAGACCGGGAGGAGGAGTACCTCTTCATGGTGGGAGACTTCCTACTGGCCGTCATGGGTTTCGCCACCATCATGGGTAGCATGAGC------ATCTACAACATGAACACTGCAGATGCAGCCTTCTACCCAGACCACGCCCTGGTGAAGAAATACGTGAAGCTGCGTCACGTCAACCGCAGGCGGCAGCGGCGAGTCATTGACTGGTACCAGCACCTGCAGATCAACAAGAAGATGACCAATGAGGTAGCCATCTTACAGCACTTGCCTGAGCGGTTGCGGGCAGAAGTGGCCGTGTCTGTACACCTGCCTACTCTGAGCCGGGTGCAGATCTTCCAGAACTGTGAGGCCAGCCTGCTGGAGGAGCTGGTGCT---GAAGCTGCAGCCCCAGACCTACTCACCAGGCGAATATGTCTGCCGCAAGGGGGACATTGGCCGAGAGATGTACATCATCCGAGAGGGTCAGCTGGCTGTGGTAGCCGATGATGGTGTCACTCAGTATGCTGTGCTTGGTGCAGGGCTCTACTTTGGGGAGATGAGCATCATCAACATCAAAGGGAACATGTCTGGGAACCACCGTACAGCCAACATCAAGAGTCTAGGTTATTCGGATCTGTTCTACCTGAGCAAGGAGGACCTGCAGGAAGTGCTGAGCGAGTATCCACAGGCCCAGGCCGTCATGGAGGAAAAGGGCCGTGAGATCCTGCTCAAAATGAACAAGTTGGACGTAAATGCCGAGGCAGCTGGGACCGCCCTACAGGAGGCCACGGAGGCCCAGCTGCGAGGCCTCGACCAGCAACTCGATGATCTGCAGACCAAGTTCGCACGACTCCTGGCTGAGCTGGAGTCCAGTGCGCTCAAGATCGCCTATCGCATCGAGCGGCTGGAGTGGCAGACTCAGGAGTGGCCAACGCCTGAGGACCTGGCCGAGGCCGACGATGAGGGCGAACCTGGGGAGGGAACGTCCAAGGATGGAGAGGGCAGAGCTGGCCAGGAGGGACCCCCAAGCCCAGAG
Neotragus_pygmaeus  ATGAGCCAGGACAGCAAAGTGAAGACGACAGCGTCCAGCCCTCCTGTCCTGACCAAGGCCAGGAAGTTTCTGCCGGTCCTGGACCCATCTGGGGATTACTATTACTGGTGGCTGAACACAATGGTCTTCCCAGTAATGTATAACCTCATCATCGTGGTGTGCAGAGCCTGCTTCCCGGACTTGCAACACGGTTATCTGGTGGCCTGGTTAGTGCTGGACTACACAAGTGACCTGTTCTACCTCCTGGACATCGTGGTGCACTTCCACACTGGATTCTTGGAACAGGGCATCCTGGTGGTGGACAAAGGTAAGATCTCGAGTCGCTACGTTCGCACCTGGAGCTTCTTCTTGGACCTGGTTTCCCTGTTGCCCACGGATGTTGCCTACGTGAGTCTGGGTCCACACACACCCACGCTGAGGCTAAACCGCTTTCTGCGAGTGCCCCGCCTTTTTGAGGCCTTTGACCGCATGGAGACCCGCACAGCTTACCCGAACGCCTTCCGCATCGCCAAGCTGATGCTTTACATTTTTGTGGTCATCCATTGGAACAGCTGCCTCTACTTTGCCCTGTCCCGGTACCTGGGCTTTGGGCGTGACATCTGGGTGTACCCCGACCCCGCGCAGCCTGGCTTTGAGCGGCTGCGGCGCCAGTACCTCTACAGCTTTTACTTCTCCACGCTGATCCTGACCACCGTGGGCGACACACCGCTGCCAGCCCGGGAGGAGGAGTACCTCTTCATGGTGGGCGACTTCCTGCTGGCCGTCATGGGTTTTGCCACCATCATGGGTAGCATGAGCTCTGTCATCTACAACATGAACACAGCAGATGCAGCCTTCTACCCAGACCACGCGCTGGTGAAGAAGTACATGAAGCTGCATCATGTCAACCGCAGGCTGGAGCGGAGAGTCATTGACTGGTACCAGCACCTGCAGATCAACAAGAAGATGACCAATGAGGTAGCCATCTTACAGCACTTGCCTGAGCGGTTGCGGGCAGAAGTGGCCGTGTCTGTGCACCTGCCTACCCTAAGCCGGGTACAGATCTTCCAAAACTGTGAGGCCAGCCTGCTGGAGGAGCTGGTGCT---GAAGCTGCAGCCCCAGACCTACTCGCCAGGTGAATATGTCTGCCGCAAAGGGGACATTGGCCGAGAGATGTACATCATCCGAGAGGGTCAGCTGGCCGTGGTGGCCGACGACGGTATCACCCAGTATGCTGTGCTCGGTGCAGGGCTCTACTTTGGGGAGATCAGCATCATCAACATCAAAGGGAACATGTCTGGGAATCGCCGTACAGCCAACATCAAGAGTCTAGGTTATTCGGACCTGTTCTGCCTGAGCAAGGAGGACCTGCGGGAGGTGCTGAGTGAGTACCCGCAGGCCCAGACTGTCATGGAGGAAAAGGGCCGTGAGATCCTGCTCAAAATGAACAAGTTGGATGTAAATGCGGAAGCAGCCGAGATTGCCCTACAGGAAGCCACGGAGGCCCGGCTGCGAGGCCTGGACCAGCAACTTGATGATCTGCAAACCAAGTTCGCTCGACTCCTGGCTGAGCTGGAGTCCAGTGCACTCAAGATTGCCTATCGCATCGAGCGGCTGGAGTGGCAGACGCGGGAGTGGCCAATGCCTGAGGAACTCATGGAGGCTGATGACGAGGGCGAGCCTGGGGAGGGAACATCCAAAGATGGAGAGGGCAGAGCTGGCCAGGAGGGACCTTCAGGCCTAGAG
Odocoileus_virginianus  ATGAGCCAGGACAGCAAAGTGAAGACGAAAGAGTCCAGCCCTCCTGTCCTGACCAAGGCCAGGAAGTCTCTACCTGTCCTGGACCCATCTGGGGATTACTACTACTGGTGGCTGAACACAATGGTCTTCCCAGTAATGTATAACCTCATCATCATCGTGTGCAGAGCCTGCTTCCCCGACTTGCAGCACGGTTATCTGGTGGCCTGGTTAGTGCTGGACTACACGAGTGACCTGTTCTACCTCCTGGACATCGTGGTGCGCTTCCACACTGGATTCTTGGAACAGGGCATCCTGGTGGTGGACAAAGGTAGGATCTCGAGTCGCTACGTTCGCACCTGGAGCTTCTTCTTGGACCTGGTTTCCCTGTTGCCCACGGATGTTGCCTACGTGAGTCTGGGTCCACACACACCCACGCTGAGGCTAAACCGCTTTTTGCGAGCGCCCCGCCTCTTTGAGGCCTTTGACCGCACGGAGACCCGCACTGCTTACCCGAACGCCTTCCGCATCGCCAAGCTGATGCTTTACATTTTTGTGGTCATCCACTGGAACAGCTGCCTCTACTTCGCCCTGTCCCGGTACCTGGGCTTCGGGCGTGACATCTGGGTGTACCCCGACCCCGCGCAGCCCGGCTTTGAGCGGCTGCGGCGCCAGTACCTCTATAGCTTTTACTTCTCCACGCTGATCCTGACCACCGTGGGCGACACGCCGCTGCCAGCCCGCGAGGAGGAGTACCTCTTCATGGTGGGCGACTTCCTGCTGGCCGTCATGGGTTTCGCCACCATCATGGGTAGCATGAGCTCTGTCATCTACAACATGAACACGGCAGATGCGGCCTTCTACCCAGACCACGCGCTGGTGAAGAAGTACATGAAGCTACATCATGTCAACCGCCGGCTGGAGCGGCGAGTCATTGACTGGTACCAGCACCTGCAGATCAACAAGAAGATGACCAATGAGGTAGCCATCTTACAGCACTTGCCCGAGCGGCTGCGGGCAGAAGTGGCCGTGTCTGTGCACCTGCCCACCCTGAGCCGGGTACAGATCTTCCAGAACTGTGAGGCCAGCCTACTGGAGGAGCTAGTGCT---GAAGCTGCAGCCCCAGACCTACTCGCCGGGTGAATATGTCTGCCGCAAAGGGGACATTGGCCGAGAGATGTACATCATCCGAGAGGGTCAGCTGGCCGTGGTGGCCGATGACGGTGTCACCCAGTATGCGGTGCTTGGTGCAGGGCTCTACTTTGGGGAGATCAGCATCATCAACATCAAAGGGAACATGTCTGGGAATCGCCGTACAGCCAACATCAAGAGTCTAGGTTATTCGGACCTGTTCTGCCTGAGCAAGGAGGACCTGCGGGAAGTGCTGAGCGAGTACCCGCAGGCCCAGGCCATCATGGAGGAAAAGGGGCGTGAGATCCTGCTCAAAATGAACAAGTTGGATGTAAATGCGGAGGCAGCCGAGATTGCCCTACAGGAGGCCACGGAGGCCCGGCTGCGAGGCTTGGACCAGCAACTCGATGATCTGCAAACCAAGTTCGCTCGACTCCTGGCTGAGCTGGAGTCCAGTGCACTCAAGATCGCCTATCGCATCGAGCGGCTGGAGTGGCAGACCCGGGAGTGGCCAATGCCTGAGGAACTCATCGAGGCTGATGACGAGGGCGAACCTGGGGAGGGAACGTCCAAAGATGAAGAGGGCAGAGCAGGCCAGGAGGGACCTCCAGGCCTAGAG
Okapia_johnstoni  ATGAGCCAGGACAGCAAAGTGAAGACGACAGAGTCCAGCCCTCCTGTCCTGACCAAGGCCAGGAAGTCTCTGCCGGTCCTGGACCCATCTGGGGATTACTACTACTGGTGGCTGAACACAATGGTCTTCCCAGTAATGTATAACCTCATCATCATCGTGTGCAGAGCCTGCTTCCCCGACTTGCAGCATGGTTATCTGGTGGCCTGGTTAGTGCTGGACTACACAAGTGACCTGTTCTACCTCCTGGACATCGTGGTGCGCTTCCACACGGGATTCTTGGAACAGGGCATCCTGGTGGTGGACAAAGGTAGGATCTCGAGTCGCTACGTTTGCACCTGGAGCTTCTTCTTGGACCTGGTTTCCCTGTTGCCCACGGATGTTGCCTATGTGAGTCTGGGTCCACACACACCCACGCTGAGACTAAACCGCTTTCTGCGAGTGCCCCGCCTCTTTGAGGCCTTTGACCGCACGGAGACCCGCACAGCTTACCCGAACGCCTTCCGCATCGCCAAGCTGATGCTTTACATTTTTGTGGTCATCCATTGGAACAGCTGCCTCTACTTTGCCCTGTCCCGGTACCTGGGCTTCGGGCGTGACATCTGGGTGTACCCCGACCCCGCGCAGCCCGGCTTTGAGCGACTGCGGCGCCAGTACCTCTACAGCTTTTACTTTTCTACGCTGATCCTGACCACCGTGGGCGACACACCGCTGCCAGCCCGGGAGGAGGAGTACCTCTTCATGGTGGGCGACTTCCTGCTGGCCGTCATGGGTTTCGCCACCATCATGGGTAGCATGAGCTCTGTCATCTACAACATGAACACGGCAGATGCAGCCTTCTACCCAGACCACGCACTGGTGAAGAAGTACATGAAGCTGCATCATGTCAACCACCGGCTGGAGCGGCGAGTCATTGACTGGTACCAGCACCTGCAGATCAACAAGAAGATGACCAATGAGGTAGCCATCTTACAGCACTTGCCCGAGCGGTTGCGGGCAGAAGTGGCCGTGTCTGTGCACCTGCCTACCCTGAGCCGAGTACAGATCTTCCAAAACTGTGAGGCCAGCCTGCTGGAGGAGCTGGTGCT---GAAGCTGCAGCCCCAGACCTACTCGCCTGGTGAATATGTCTGCCGCAAAGGGGACATTGGCCGAGAGATGTATATCATCCGAGAGGGTCAGCTGGCCGTGGTGGCCGATGATGGTGTCACCCAGTATGCTGTGCTTGGTGCAGGGCTCTACTTTGGGGAGATCAGCATCATCAACATCAAAGGGAACATGTCTGGGAATCGCCGTACAGCCAACATCAAGAGTCTAGGTTATTCGGACCTGTTCTGCCTGAGCAAGGAGGACCTGCGGGAAGTGCTGAGTGAGTACCCTCAGGCCCAGGCTGTCATGGAAGAAAAAGGCCGTGAGATCCTGCTCAAAATGAACAAGTTGGATGTAAATGCAGAGGCAGCCGAGATCGCCTTACAGGAGGCCACGGAGGCCCGGCTGCAAGGCCTCGACCAGCAACTCAATGATCTACAAACCAAGTTTGCTCGACTCCTGGCTGAGCTGGAGTCCAGTGCACTCAAGATCGCCTATCGCATCGAGCGGCTGGAGTGGCAGACCCGAGAGTGGCCAATGCCTGAGGAACTCCTCGAGGCTGATGACGAGGGCGAACCTGGGGAGGGAACGTCCAAAGATGGAGAGGGCAGAGCTGGCCAGGAGGGACCTCCAGGCCTAGAG
Orcaella_brevirostris  ATGAGCCAGGACAGCAAAGTGAAGACGACAGAGTCCAGCAGTTCTGCCCCACCCAAGGCCAGGAAGTTGCTGCCTGTCCTGGACCCATCTGGGGATTACTACTACTGGTGGCTGAACACTATGGTCTTCCCAGTAATGTATAACCTCATCATCGTCGTGTGCAGAGCCTGCTTTCCCGACTTGCAGCGCTATTATCTGGTGGCCTGGTTAGTACTGGACTGCACGAGTGACCTGCTCTACCTACTGGACATCGTGGTGCGCTTCCACACTGGATTCTTGGAACAAGGCATACTGGTGGTAGACAAGGGTAGGATCTCGAGTCGCTACGTTCGCACCTGGAGCTTCTTCTTGGACCTGGCTTCCCTGTTACCCACGGAAGTGGCCTATGTGAGTCTGGGTCCGCACACGCCCACGCTGAGGCTGAACCACTTTCTGCGGGTGCCCCGCCCCTTTGAGGCCTTTGACCGCATGGAGACCTGCACAGTTCACCTGAATGCCTTCCGCATCGCCAAGCTGATGCTTTACGTTTTTGCTGTCATCCATTGGAACAGCTGCCTATACTTTGCCCTGTCCCGGTACCTGGGCTTCGGGAGTGACGCCTGGGTGTACCCCGACCCCGTGCAGCCTGGCTTTGAGCAGCTGCGGCGCCAGTACCTCTATAGCTTTTACTTCTCCACGCTGATCCTGACCACCGTGGGCGATACGCCGCTGTCAGACCGGGAGAAGGAGTACCTCTTCATGGTGGGAGACTTCCTACCGGCCGTCATGGGTTTCGCCACCATCATGGGTAGCATGAGCTCTGTCATCTACAACATGAACACTGCAGATGCAGCCTTCTACCCAGACCACGCCCTGGTGAAGAAATACATGAAGCTGCATTGCGTCAACCGCAGGCTGCAGCGGCGAGTCATGGACTGGTACCAGCACTTGCAGATCAACAAGAAGATGACCAATGAGGTAGCCATCTTACAGCACTTGCCTGAGCGGTTGCGGGCAGAAGTGGCCGTGTCTGTACACCTGCCTACTCTGAGCCGGGTGCGGATCTTCCAGAACTGTGAGGCCGGCCTGCTGGAGGAGCTGGTGCT---GAAGCTGCAGCCCCAGACCTACTCACCAGGCAAACACGTCTGCCGCAAGGGGGACACTGGCCGAGAGATGTACATCATCCGAGAGGGTCAGCCGGCTGTGGTAGCCGATGATGGTGTCACTCGGTATGCTGTGCCTGGTGCAGGGCTCTACTGTGGGGAGATCAGCATCATCGACATCAAAGGGAACATGTCTGGGAACCGCCCTACAGCCAACATCAAGAGTCTAGGTTATTCGGATCTGTTCTGCCTGAGCAAGGAGGACCTGCAGGAAGTGCTGAGCGAGTATCCACAGGCCCAGGCCGTCATGGAGGAAAAGGGCCGTGAGATCCTGCTCACAATGAACAAGTTGGACGTAAATGCCGAGGCAGCTGAGACCGCCCTACAGGAGGCCACGGAGGCCCAGCTGCGAGGCCTCGACCAGCAACTCGATGATCTGCAGACCAGGTTCGCACGACTCCTGGCTGAGCTGGAGTCCAGGGCACTCAAGATCGCCTATCGCATCGAGTGGCTGGAGTGGCAGACTCAGGAGTGGCCAATGCCTGAGGAACTGGCCGAGGCCGACCATGAGGGCGAACCTGGGGAGGGAACATCCAAGGATGGAGAGGGCAGAGCTGGCCAGGAGGGACCCCCAAGCCCAGAG
Orcaella_heinsohni  ATGAGCCAGGACAGCAAAGTGAAGACGACAGAGTCCAGCAGTTCTGCCCCACCCAAGGCCAGGAAGTTGCTGCCTGTCCTGGACCCATCTGGGGATTACTACTACTGGTGGCTGAACACTATGGTCTTCCCAGTAATGTATAACCTCATCATCGTCGTGTGCAGAGCCTGCTTTCCCGACTTGCAGCGCTATTATCTGGTGGCCTGGTTAGTACTGGACTGCACGAGTGACCTGCTCTACCTACTGGACATCGTGGTGCGCTTCCACACTGGATTCTTGGAACAAGGCATACTGGTGGTGGACAAGGGTAGGATCTCGAGTCGCTACGTTCGCACCTGGAGCTTCTTCTTGGACCTGGCTTCCCTGTTACCCACGGAAGTGGCCTATGTGAGTCTGGGTCCGCACACGCCCACGCTGAGGCTGAACCGCTTTCTGCGGGTGCCCCGCCCCTTTGAGGCCTTTGACCGCATGGAGACCTGCACAGTTCACCCGAATGCCTTCCGCATCGCCAAGCTGATGCTTTACGTTTTTGCTGTCATCCATTGGAACAGCTGCCTATACTTTGCCCTGTCCCGGTACCTGGGCTTCGGGAGTGACGCCTGGGTGTACCCCGACCCCGTGCAGCCTGGCTTTGAGCAGCTGCGGCGCCAGTACCTCTATAGCTTTTACTTCTCCACGCTGATCCTGACCACCGTGGGCGATACGCCGCTGTCAGACCGGGATGAGGAGTACCTCTTCATGGTGGGAGACTTCCTACCGGCCGTCATGGGTTTCGCCACCATCATGGGTAGCATGAGCTCTGTCATCTACAACATGAACACTGCAGATGCAGCCTTCTACCCAGACCACGCCCTGGTGAAGAAATACATGAAGCTGCATTGCGTCAACCGCAGGCTGCAGCGGCGAGTCATGGACTGGTACCAGCACCTGCAGATCAACAAGAAGATGACCAATGAGGTAGCCATCTTACAGCACTTGCCTGAGCGGTTGCGGGCAGAAGTGGCCGTGTCTGTACACCTGCCTACTCTGAGCCGGGTGCGGATCTTCCAGAACTGTGAGGCCGGCCTCCTGGAGGAGCTGGTGCT---GAAGCTGCAGCCCCAGACCTACTCACCAGGCAAACACGTCTGCCGCAAGGGGGACACTGGCCGAGAGATGTACATCATCCGAGAGGGTCAGCCGGCTGTGGTAGCCGATGATGGTGTCACTCGGTATGCTGTGCCTGGTGCAGGGCTCTACTGTGGGGAGATCAGCATCATCGACATCAAAGGGAACATGTCTGGGAACCGCCCTACAGCCAACATCAAGAGTCTAGGTTATTCGGATCTGTTCTGCCTGAGCAAGGAGGACCTGCAGGAAGTGCTGAGCGAGTATCCACAGGCCCAGGCCGTCATGGAGGAAAAGGGCCGTGAGATCCTGCTCACAATGAACAAGTTGGACGTAAATGCCGAGGCAGCTGAGACCGCCCTACAGGAGGCCACGGAGGCCCAGCTGCGAGGCCTCGACCAGCAACTCGATGATCTGCAGACCAGGTTCACACGACTCCTGGCTGAGCTGGAGTCCAGGGCACTCAAGATCGCCTATCGCATCGAGTGGCTGGAGTGGCAGACTCAGGAGTGGCCAATGCCTGAGGAACTGGCCGAGTCCGACCATGAGGGCGAACCTGGGGAGGGAACGTCCAAGGATGGAGAGGGCAGAGCTGGCCAGGAGGGACCCCCAAGCCCAGAG
Orcinus_orca  ATGAGCCAGGACAGCAAAGTGAAGACGACAGAGTCCAGCAGTTCTGCCCCACCCAAGGCCAGGAAGTTGCTGCCTGTCCTGGACCCATCTGGGGATTACTACTACTGGTGGCTGAACACTATGGTCTTCCCAGTAATGTATAACCTCATCATCGTCGTGTGCAGAGCCTGCTTTCCCGACTTGCAGCGCTATTATCTGGTGGCCTGGTTAGTACTGGACTGCACGAGTGACCTGCTCTACCTACTGGACATCGTGGTGCACTTCCACACTGGATTCTTGGAACAAGGCATACTGGTGGTGGACAAGGGTAGGATCTCGAGTCGCTACGTTCGCACCTGGAGCTTCTTCTTGGACCTGGCTTCCCTGTTACCCACGGAAGTGGCCTATGTGAGTCTGGGTCCGCACACGCCCACGCTGAGGCTGAACCGCTTTCTGCGGGTGCCCCGCCTCTTTGAGGCCTTTGACCGCATGGAGACCTGCACAGTTCACCCGAATGCCTTCCGCATCGCCAAGCTGATGCTTTACGTTTTTGCTGTCATCCATTGGAACAGCTGCCTATACTTTGCCCTGTCCCGGTACCTGGGCTTCGGGAGTGACGCCTGGGTGTACCCCGACCCCGTGCAGCCTGGCTTTGAGCAGCTGCGGCGCCAGTACCTCTATAGCTTTTACTTCTCCACGCTGATCCTGACCACCGTGGGCGATACGCCGCTGTCAGACCGGGAGGAGGAGTACCTCTTCATGGTGGGAGACTTCCTACCGGCCGTCATGGGTTTCGCCACCATCATGGGTAGCATGAGCTCTGTCATCTACAACATGAACACTGCAGATGCAGCCTTCTACCCAGACCACGCCCTGGTGAAGAAATACATGAAGCTGCATTGCGTCAACCGCAGGCTGCAGCGGCGAGTCATGGACTTGTACCAGCACCTGCAGATCAACAAGAAGATGACCAATGAGGTAGCCATCTTACAGCACTTGCCTGAGCGGTTGCGGGCAGAAGTGGCCGTGTCTGTACACCTGCCTACTCTGAGCCGGGTGCGGATCTTCCAGAACTGTGAGGCCGGCCTGCTGGAGGAGCTGGTGCT---GAAGCTGCAGCCCCAGACCTACTCACCAGGCAAACACATCTGCTGCAAGGGGGACACTGGCCGAGAGATGTACATCATCCAAGAGGGTCAGCCGGCTGTGGTAGCCGATGATGGTGTCACTCGGTATGCTGTGCCTGGTGCAGGGCTCTACTGTGGGGAGATCAGCATCATCAACATCAAAGGGAACATGTCTGGGAACCGCCGTACAGCCAACATCAAGAGTCTAGGTTATTCGGATCTGTTCTGCCTGAGCAAGGAGGACCTGCAGGAAGTGCTGAGCGAGTATCCACAGGCCCAGGCCGTCATGGAGGAAAAGGGCCGTGAGATCCTGCTCACAACGAACAAGTTGGACGTAAATGCCGAGGCAGGTGAGACCGCCCTACAGGAGGCCACGGAGGCCCAGCTGCGAGGCCTCGACCAGCAACTCGATGATCTGCAGACCAGGTTCGCACGACTCCTGGCTGAGCTGGAGTCCAGGGCACTCAAGATCGCCTATCGCATCGAGCGGCTGGAGTGGCAGACTCAGGAGTGGCCAATGCCTGAGGAACTGGCCGAGGCCGACAAGGAGGGCGAACCTGGGGAGGGAACGTCCAAGGATGGAGAGGGCAGAGCTGGCCAGGAGGGACCCCCAAGCCCAGAG
Oreotragus_oreotragus  ATGAGCCAGGACAGCAAAGTGAAGACGACAGAGTCCAGCCCTCCTGTCCTGACCAAGGCCAGGAAGTCTCTGCCGGTCCTGGACCCATCTGGGGATTACTATTACTGGTGGCTGAACACAATGGTCTTCCCAGTAATGTATAACCTCATCATCGTGGTGTGCAGAGCCTGCTTCCCCGACTTGCAGCACGGTTATCTGGTGGCCTGGTTAGTGCTGGACTTCACGAGTGACCTGTTCTACCTCCTGGACATCGTGGTGCACTTCCACACTGGATTCTTGGAACAGGGCATCCTGGTGGTGGACAAAGGTAGGATCTCGAGTCGCTACGTTCGCACCTGGAGCTTCTTCTTGGACCTGGTTTCCCTGTTGCCCACGGATGTTGCCTACGTGAGTCTGGGTCCACACACACCCACGCTGAGGCTAAACCGCTTTCTGCGAGTGCCCCGCCTTTTTGAGGCCTTTGACCGCATGGAGACCCGCACAGCTTACCCGAACGCCTTCCGCATCGCCAAGCTGATGCTTTACATTTTTGTGGTCATCCATTGGAACAGCTGCCTCTACTTTGCCCTGTCCCGGTACCTGGGCTTTGGGCGTGACATCTGGGTGTACCCCGACCCCGCGCAGCCTGGCTTTGAGCGGCTGCGGCGCCAGTACCTCTACAGCTTTTACTTCTCCACGCTGATCCTGACCACCGTGGGTGACACACCGCTGCCGGCCCGGGAGGAGGAGTACCTCTTCATGGTGGGCGACTTCCTGCTGGCCGTCATGGGTTTCGCCACCATCATGGGTAGCATGAGCTCTGTCATCTACAACATGAACACAGCAGACGCAGCCTTCTACCCAGACCACGCACTGGTAAAGAAGTACATGAAGCTGCATCATGTGAACCGCCGGCTGGAGCGGAGAGTCATTGACTGGTACCAGCACCTGCAGATCAACAAGAAGATGACCAATGAGGTAGCCATCTTACAGCACTTGCCCGAGCGGTTGCGGGCAGAAGTGGCCGTGTCTGTGCACCTGCCTACCCTGAGCCGGGTACAGATCTTCCAAAACTGTGAGGCCAGCCTGCTGGAGGAGCTGGTGCT---GAAGCTGCAGCCCCAGACCTACTCGCCGGGGGAATATGTCTGCCGCAAAGGGGACATTGGCCGAGAGATGTACATCATCCGAGAGGGTCGGCTGGCCGTGGTGGCCGACGACGGTGTCACCCAGTATGCTGTGCTTGGTGCAGGGCTCTACTTTGGGGAGATCAGCATCATCAACATCAAAGGAAACATGTCTGGGAATCGCCGTACAGCCAACATCAAGAGTCTAGGTTACTCGGACCTGTTCTGCCTGAGCAAGGAGGACCTGCGGGAAGTGCTGAGCGAGTACCCGCAGGCCCAGGCTGTCATGGAGGAAAAGGGCCGTGAGATCCTGCTCAAAATGAACAAGTTGGATGTAAATGCAGAGGCCGCCGAGATCGCCCTACAGGAAGCCACGGAGGCCCGGCTGCGAGGCCTGGACCAGCAACTTGATGATCTGCAAACCAAGTTCGCTCGACTCCTGGCTGAGCTGGAGTCCAGTGCACTCAAGATCGCCTATCGCATCGAGCGGCTGGAGTGGCAGACGCGGGAGTGGCCAGTGCCTGAGGAACTCATGGAGGCTGATGACGAGGGCGAACCTGGGGAGGGAACGTCCAAAGATGGAGAGGGCAGAGCTGGCCAGGAGGGACCTCCAGGCCTAGAG
Oryx_dammah  ATGAGCCAGGACAGCAAAGTGAAGACGACAGCGTCCAGCCCTCCTGTCCTGACCAAGGCCAGGAAGCCTCTGCCAGTCCTGGACCCATCTGGGGATTACTATTACTGGTGGCTGAACACAATGGTCTTCCCAGTAATGTATAACCTCATCATCGTGGTGTGCAGAGCCTGTTTCCCTGACTTGCAGCACGGTTATCTGGTGGCCTGGTTAGTGCTAGACTACACGAGTGACCTGTTCTACCTGCTGGACATCGTGGTGCGCTTCCACACTGGATTCTTGGAACAGGGCATCCTGGTGGTGGACAAAGGTAGGATCTCGAGTCGCTACGTTCGCACCTGGAGCTTCTTCTTGGACCTGGTTTCCCTGTTGCCCACGGATGTTGCCTACGTGAGTCTGGGTCCACACACACCCACGCTGAGGCTAAACCGCTTTCTGCGAGTGCCCCGCCTTTTTGAGGCCTTTGACCGCATGGAGACCCGCACAGCTTACCCGAACGCCTTCCGCATCGCCAAGCTGATGCTTTACATTTTTGTGGTCATCCATTGGAACAGCTGCCTCTACTTTGCCCTGTCCCGGTACCTGGGCTTTGGGCGTGACATCTGGGTGTACCCCGACCCCGCGCAGCCTGGCTTTGAGCGGCTGCGGCGCCAGTACCTCTACAGCTTTTACTTCTCCACGCTGATCCTGACCACCGTGGGTGACACACCGCTGCCAGCCCGGGAGGAAGAGTACCTCTTCATGGTGGGCGACTTCCTGCTGGCCGTCATGGGTTTCGCCACCATCATGGGTAGCATGAGCTCTGTCATCTACAACATGAACACAGCAGATGCAGCCTTCTACCCAGACCACGCGCTGGTGAAGAAGTACATGAAGCTGCATCACGTCAACCGCCGGCTGGAGCGGAGAGTCATTGACTGGTACCAGCACCTGCAGATCAACAAGAAGATGACCAATGAGGTAGCCAGCTTACAGCACTTGCCCGAGCGGTTGCGGGCAGAAGTGGCCGTGTCTGTGCACCTGCCTACCCTGAGCCGGGTACAGATCTTCCAAAACTGTGAGGCCAGCCTGCTGGAGGAGCTGGTGCT---GAAGCTGCAGCCCCAGACCTACTCGCCGGGTGAATATGTCTGCCGCAAAGGGGACATTGGCCGAGAGATGTACATCATCCGAGAGGGTCAGCTGGCCGTGGTGGCCGACGATGGTGTCACACAGTATGCTGTGCTTGGTGCAGGGCTCTACTTTGGGGAGATCAGCATCATCAACATCAAAGGGAACATGTCTGGGAATCGCCGTACAGCCAATATCAAGAGTCTAGGTTATTCAGACCTGTTCTGCCTGAGCAAGGAGGACCTGCGGGAAGTGCTGAGCGAGTACCCGCAGGCCCAGGCTGTTATGGAGGAAAAGGGCCGTGAGATCCTGCTCAAAATGAACAAGTTGGATGTAAATGCGGAGGCAGCCGAGATCGCCCTACAGGAAGCCACGGAGGCCCGGCTGAGAGGCTTGGACCAGCAACTTGATGATCTGCAAACCAAGTTCGCTCGACTCCTGGCTGAGCTGGAGTCCAGTGCACTCAAGATCGCCTATCGCATTGAGCGGCTGGAGTGGCAGACGCGGGAGTGGCCAATGCCTGAGGAACTCATGGAGGCTGATGACGAGGGCGAACCTAGGGAGGGAACGTCCAAAGATGGAGAGGGCAGAGCTGGCCAGGAGGGACCTCCAGGCCTAGAG
Ovis_aries  ATGAGCCAGGACAGCAAAGTGAAGACGACAGCATCCAGCCCTCCTGTCCTGACCAAGGCCAGGAAGTCTCTGCCAGTCCTGGACCCATCTGGGGATTACTATTACTGGTGGCTGAACACAATGGTCTTCCCAGTAATGTATAACCTCATCATCGTGGTGTGCAGAGCCTGTTTCCCCGACTTGCAGCACGGTTATCTGGTGGCCTGGTTAGTGATGGACTACACAAGTGACCTGTTCTACCTCCTGGACATCGTGGTGCACTTCCACACTGGATTCTTGGAACAGGGCATCCTGGTGGTGGACAAAGGTAGGATCTCGAGTCGCTACGTTCGCACCTGGAGCTTCTTCTTGGACCTGGTTTCCCTGTTGCCCACGGATGTTGCCTACGTGAGTCTGGGTCCACACACACCCTCGCTGAGGCTAAACCGCTTTCTGCGAGCACCCCGCCTTTTTGAGGCCTTTGACCGCATGGAGACCCGCACAGCTTACCCGAACGCCTTCCGCATCGCCAAGCTGATGCTTTACATTTTTGTGGTCATCCATTGGAACAGCTGCCTCTACTTTGCCCTGTCCCGGTACCTGGGCTTTGGGCGTGACATCTGGGTGTACCCCGACCCCGCGCAGCCTGGCTTTGAGCGGCTGCGGCGCCAGTACCTCTACAGCTTTTACTTCTCCACGCTGATCCTGACCACCGTGGGCGACACACCGCTGCCAGCCCGGGAGGAGGAGTACCTCTTCATGGTGGGCGACTTCCTGCTGGCCGTCATGGGTTTCGCCACCATCATGGGTAGCATGAGCTCTGTCATCTACAACATGAACACAGCAGATGCAGCCTTCTACCCAGACCACGCACTGGTGAAGAAGTACATGAAGCTGAATCATGTCAACCGCCGGCTGGAGCGGAGAGTCATTGACTGGTACCAGCACCTGCAGATCAACAAGAAGATGACCAATGAGGTAGCCATCTTACAGCACTTGCCCGAGCGGTTGCGGGCAGAAGTGGCCGTGTCTGTGCACCTGCCTACCCTGAGGCGGGTACAGATCTTCCAAAACTGTGAGGCCAGCCTGCTGGAGGAGCTGGTGCT---GAAGCTGCAGCCCCAGACCTACTCGCCGGGTGAATATGTCTGCCGCAAAGGGGACATTGGCCGAGAGATGTACATCATCCGAGAGGGCCAGCTGGCCGTGGTGGCCGACGATGGTGTCACCCAGTATGCTGTGCTTGGTGCAGGGCTCTACTTTGGGGAGATCAGCATCATCAACATCAAAGGGAACATGTCTGGGAATCGCCGTACGGCCAATATCAAGAGTCTAGGTTATTCGGACCTGTTCTGCCTGAGCAAGGAGGACCTGCGGGAAGTGCTGAGCGAGTACCCGCAGGCCCAGGCTATTATGGAGGAAAAGGGCCGTGAGATCCTGCTCAAAATGAACAAGTTGGATGTAAATGCGGAGGCAGCCGAGATCGCCCTACAGGAAGCCACGGAGGCCCGGCTGCGAGGCCTGGACCAGCAACTTGACGATCTGCAAACCAAGTTCGCTCGACTCCTGGCTGAGCTGGAGTCCAGTGCACTCAAGATCGCCTATCGCATCGAGCGGCTGGAGTGGCAGACGCGGGAGTGGCCAATGCCTGAGGAACTCTCGGAGGCTGATGACGAGGGCGAACCTGGGGAGGGAACGTCCAAAGATGGAGAGGGCAGAGCTGGCCAGGAGGGACCTCCAGGCCTAGAG
Peponocephala_electra  ATGAGCCAGGACAGCAAAGTGAAGACGACAGAGTCCAGCAGTTCTGCCCCACCCAAGGCCAGGAAGTTGCTGCCTGTCCTGGACCCATCTGGGGATTACTACTACTGGTGGCTGAACACTATGGTCTTCCCAGTAATGTATAACCTCATCATCGTCGTGTGCAGAGCCTGCTTTCCCGACTTGCAGCGCTATTATCTGGTGGCCTGGTTAGTACTGGACTGCACGAGTGACCTGCTCTACCTACTGGACATCGTGGTGCGCTTCCACACTGGATTCTTGGAACAAGGCATACTGGTGGTGGACAAGGGTAGGATCTCGAGTCGCTACGTTCGCACCTGGAGCTTCTTCTTGGACCTGGCTTCCCTGTTACCCACGGAAGTGGCCTATGTGAGTCTGGGTCCGCACACGCCCACGCTGAGGCTGAACCGCATTCTGCGGGTGCCCCGCCCCTTTGAGGCCTTTGACCGCATGGAGACCTGCACAGTTCACCCGAATGCCTTCCGCATCGCCAAGCTGATGCTTTACGTTTTTGCTGTCATCCATTGGAACAGCTGCCTATACTTTGCCCTGTCCCGGTACCTGGGCTTCGGGAGTGACGCCTGGGTGTACCCCGACCCCGTGCAGCCTGGCTTTGAGCAGCTGCGGCGCCAGTACCTCTATAGCTTTTACTTCTCCACGCTGATCCTGACCACCGTGGGCGATACGCCGCTGTCAGACCGGGAGGAGGAGTACCTCTTCATGGTGGGAGACTTCCTACCGGCCGTCATGGGTTTCGCCACCATCATGGGTAGCATGAGCTCTGTCATCTACAACATGAACACTGCAGATGCAGCCTTCTACCCAGACCACGCCCTGGTGAAGAAATACATGAAGCTGCATTGCGTCAACCGCAGGCTGCAGCGGCGAGTCATGGACTGGTACCAGCACCTGCAGATCAACAAGAAGATGACCAATGAGGTAGCCATCTTACAGCACTTGCCTGAGCGGTTGCGGGCAGAAGTGGCCGTGTCTGTACACCTGCCTACTCTGAGCCGGGTGCGGATCTTCCAGAACTGTGAGGCCGGCCTGCTGGAGGAGCTGGTGCT---GAAGCTGCAGCCCCAGACCTACTCACCAGGCAAACACATCTGCCGCAAGGGGGACACTGGCCGAGAGATGTACATCATCCAAGAGGGTCAGCCGGCTGTGGTAGCCGATGATGGTGTCACTCGGTATGCTGTGCCTGGTGCAGGGCTCTACTGTGGGGAGATCAGCATCATCAACATCAAAGGGAACATGTCTGGGAACCGCCGTACAGCCAACATCAAGAGTCTAGGTTATTCGGATCTGTTCTGCCTGAGCAAGGAGGACCTGCAGGAAGTGCTGAGCGAGTATCCACAGGCCCAGGCCGTCATGGAGGAAAAGGGCCGTGAGATCCTGCTCACAATGAACAAGTTGGACGTAAACGCCGAGGCAGCTGAGACCGCCCTACAGGAGGCCACGGAGGCCCAGCTGCGAGGCCTCGACCAGCAACTCGATGATCTGCAGACCAGGTTCGCACGGCTCCTGGCTGAGCTGGAGTCCAGGGCACTCAAGATCGCCTATCGCATCGAGCGGCAGGAGTGGCAGACTCAGGAGTGGCCAATGCCTGAGGAACTGGCCGAGGCCGACCATGAGGGCAAACCTGGGGAGGGAACGTCCAAGGATGGAGAGGGCAGAGCTGGCCAGGAGGGACCCCCAAGCCCAGAG
Phocoena_phocoena  ATGAGCCAGGACAGCAAAGTGAAGACGACAGAGTCCAGCAGTTCTGCCCCACCCAAGGCCAGGAAGTTGCTGCCTGTCCTGGACCCATGTGGGGATTACTACTACTGGTGGCTGAACACTATGGTCTTCCCAGTAATGTATAACCTCATCGTCGTCGTGTGCAGAGCCTGCTTCCCCGACTTGCAGCGCTATTATCTGGTGGCCTGGTTAGTACTGGACTGCACGAGTGACCTGCTCTACCTACTGGACATCGTGGTGCGCTTCCACACTGGATTCTTGGAACAAGGCATACTGGTGGTGGACAAGGGTAGGATCTCGAGTCGCTACGTTCGCACCTGGAGCTTCTTCTTGGACCTGGCTTCCCTGTTACCCACGGGAGTGGCCTATGTGAGTCTGGCTCCGCACACACCCACACTGAGGCTGAACCGCTTTCTGCGGGTGCCCTGCCTCTTTGAGGCCTTTGACCGCATGGAGACCCACACAGTTCACCCGAATGCCTTCCGCGTCGCCAAGCTGATGCTTTACGTTTTTGCTGTCATCCATTGGAACAGCTGCCTATACTTTGCCCTGTCCCGGTACCTGGACTTCGGGACTGACGCCTGGGTGTACCCCGACCCCGCGCAGCCTGGCTTTGAGCAGCTGCGGCGCCAGTACCTCTATAGCTTTTACTTCTCCACGCTGATCCTGACCACCGTGGGCGATACACCGCTGCCAGACCGGGAGGAGGAGTACCTCTTCATGGTGGGAGACTTCCTACTGGCCGTCATGGGTTTCGCCACCATCATGGGTAGCATGAGC------ATCTACAACATGAACACTGCAGATGCAGCCTTCTACCCAGACCACGCCCTGGTGAAGAAATACGTGAAGCTGCGTCACGTCAACCGCAGGCGGCAGCGGCGAGTCATTGACTGGTACCAGCACCTGCAGATCAACAAGAAGATGACCAATGAGGTAGCCATCTTACAGCACTTGCCTGAGCGGTTGCGGGCAGAAGTGGCCGTGTCTGTACACCTGCCTACTCTGAGCCGGGTGCAGATCTTCCAGAACTGTGAGGCCAGCCTGCTGGAGGAGCTGGTGCT---GAAGCTGCAGCCCCAGACCTACTCACCAGGCGAATATGTCTGCCGCAAGGGGGACATTGGCCGAGAGATGTACATCATCCGAGAGGGTCAGCTGGCTGTGGTAGCCGATGATGGTGTCACTCAGTATGCTGTGCTTGGTGCAGGGCTCTACTTTGGGGAGATGAGCATCATCAACATCAAAGGGAACATGTCTGGGAACCGCCGTACAGCCAACATCAAGAGTCTAGGTTATTCGGATCTGTTCTACCTGAGCAAGGAGGACCTGCAGGAAGTGCTGAGCAAGTATCCACAGGCCCAGGCCGTCATGGAGGAAAAGGGCCGTGAGATCCTGCTCAAAATGAACAAGTTGGACGTAAATGCCGAGGCAGCTGGGACCGCCCTACAGGAGGCCACGGAGGCCCAGCTGCGAGGCCTCGACCAGCAACTCGATGATCTGCAGACCAAGTTCGCANNNCTCCTGGCTGAGCTGGAGTCCAGTGCGCTCAAGATCGCCTATCGCATCAAGCGGCTGGAGTGGCAGACTCAGGAGTGGCCAATGCCTGAGGACCTGGCCGAGGCCGACGCTGAGGGCGAACCTGGGGAGGGAACGTCCAAGGATGGAGAGGGCAGAGCTGGCCAGGAGGGACCCCCAAGCCCAGAG
Phocoena_sinus  ATGAGCCAGGACAGCAAAGTGAAGACGACAGAGTCCAGCAGTTCTGCCCCACCCAAGGCCAGGAAGTTGCTGCCTGTCCTGGACCCATGTGGGGATTACTACTACTGGTGGCTGAACACTATGGTCTTCCCAGTAATGTATAACCTCATCATCGTCGTGTGCAGAGCCTGCTTCCCCGACTTGCAGCGCTATTATCTGGTGGCCTGGTTAGTACTGGACTGCACGAGTGACCTGCTCTACCTACTGGATATCGTGGTGCGCTTCCACACTGGATTCTTGGAACAAGGCATACTGGTGGTGGACAAGGGTAGGATCTCGAGTCGCTACGTTCGCACCTGGAGCTTCTTCTTGGACCTGGCTTCCCTGTTACCCACGGGAGTGGCCTATGTGAGTCTGGCTCCGCACACACCCACACTGAGGCTGAACCGCTTTCTGCGGGTGCCCTGCCTCTTTGAGGCCTTTGACCGCATGGAGACCCACACAGTTCACCCGAATGCCTTCCGCGTCGCCAAGCTGATGCTTTACGTTTTTGCTGTCATCCATTGGAACAGCTGCCTATACTTTGCCCTGTCCCGGTACCTGGACTTCGGGACTGACGCCTGGGTGTACCCCGACCCCGCGCAGCCTGGCTTTGAGCAGCTGCGGCGCCAGTACCTCTATAGCTTTTACTTCTCCACGCTGATCCTGACCACCGTGGGCGATACACCGCTGCCAGACCGGGAGGAGGAGTACCTCTTCATGGTGGGAGACTTCCTACTGGCCGTCATGGGTTTCGCCACCATCATGGGTAGCATGAGCTCTGTCATCTACAACATGAACACTGCAGATGCAGCCTTCTACCCAGACCACGCCCTGGTGAAGAAATACGTGAAGCTGCGTCACGTCAACCGCAGGCGGCAGCGGCGAGTCATTGACTGGTACCAGCACCTGCAGATCAACAAGAAGATGACCAATGAGGTAGCCATCTTACAGCACTTGCCTGAGCGGTTGCGGGCAGAAGTGGCCGTGTCTGTATACCTGCCTACTCTGAGCCGGGTGCAGATCTTCCAGAACTGTGAGGCCAGCCTGCTGGAGGAGCTGGTGCT---GAAGCTGCAGCCCCAGACCTACTCACTCANNGAATATGTCTGCCGCAAGGGGGACATTGGCCGAGAGATGTACATCATCCGAGAGGGTCAGCTGGCTGTGGTAGCCGATGATGGTGTCACTCTGTATGCTGTGCTTGGTGCAGGGCTCTACTTTGGGGAGATGAGCATCATCAACATCAAAGGGAAGATGTCTGGGAACCGCCGTACAGCCAACATCAAGAGTCTAGGTTATTCGGATCTGTTCTACCTGAGCAAGGAGGACCTGCAGGAAGTGCTGAGCAAGTATCCACAGGCCCAGGCCGTCATGGAGGAAAAGGGCCGTGAGATCCTGCTCAAAATGAACAAGTTGGACGTAAATGCCGAGGCAGCTGGGACCGCCCTACAGGAGGCCACGGAGGCCCAGCTGCGAGGCCTCGACCAGCAACTCGATGATCTGCAGACCAAGTTCGCACGACTCCTGGCTGAGCTGGAGTCCAGTGCGCTCAAGATCGCCTATCGCATCGAGCGGCTGGAGTGGCAGACTCAGGAGTGGCCAATGCCTGAGGACCTGGCCGAGGCCGACGCTGAGGGCGAACCTGGGGAGGGAACGTCCAAGGATGGAGAGGGCAGAGCTGGCCAGGAGGGACCCCCAAGCCCAGAG
Physeter_macrocephalus  ATGAGCCAGGACAGCAAAGTGAAGACGACAGAGCCCAGCAGTTCTGCCCCACCCAAGGCCAGGAAGTTGCTGCCTGTCCTGGACCCATCTGGGGATTACTATTACTGGTGGCTGAACACTATGGTCTTCCCAGTAATGTATAACCTCATCATCGTCGTGTGCAGAGCCTGCTTCCCCGACTTGCAGCACTATTATCTGGTGGCCTGGTTAGTACTGGACTGCACGAGTGACCTGCTCTACCTACTGGACATCGTGGTGCGCTTCCACACTGGATTCTTGGAACAGGGCCTACTGGTGGTGGACAAGGGTAGGATCTCGAGTCGCTACGTTCGCACCTGGAGCTTCTTCTTGGACCTGGTTTCCCTGTTACCCACGGAAGTGGCCTACGTGAGTCTGGGTCCGCACACACCCACGCTGAGGCTGAACCGCTTTCTGCGGGTGCCCAGCCTCGTTGAGGCCTTTGACCGCATGGAGACCCGCACAGTTTACCCGAATGCCTTCCGCATCGCCAAGCTGATGCTTTACATTTTTGTTGTCATCCATTGGAACAGCTGCCTATACTTTGCCCTGTGCCGGTACCTGGGCCTCGGGCGTGACGCCTGGGTGTACCCCGACCCCGCGCAGCCTGGCTTTGAGCAGCTGCGGCGCCGGTACCTCTATAGCTTTTACTTCTCCACTCTGATCCTGACCACTGTGGGCGATACGCCGCTACCAGACCGGGAGGAGGAGTACCTCTTCACGGCGGGAGACTTCCTACTGGCCGTCATGGCTTTCGCCACCATCATGGGTAGCACGAGCTCTGTCATCTACAACATGAACACTGCAGAGGCAGCCTTCTACCCAGACCATGCCCTGGTGAAGAAATACATGAAGCTGCATCACGCCAACCGCAGGCTGGAGCGGCGAGTCATTGACTGGTACCAGCACCTGCAGATCAACAAGAAGATGACCAATGAGGTAGCCATCTTACAGCACTTGCCTGAGCAGTTGCGGGCAGAAGTGGCCGTGTCTGTACACCTGCCTACTCTGAGCCGGGTGCAGATCTTCCAGAACTGTGAGGCCAGCCTGCTGGAGGAGCTGGTGCT---GAAGCTGCAGCCCCAGACCTACTCACCAGGTGAATATGTCTGCCGCAAGGGGGACGTTGGCCGAGAGATGTACATCATCCGAGAGGGTCAGCCGGCTGTGGTAGCCGATGATGGTGTCACTCAGTATGCTGTGCTTGGTGCAGGGCTCTACTTTGGGGAGATCAGCATCATCATCATCAAAGGGAACATGTCTGGGAACCGCCGTACAGCCAACATCAAGAGTCTAGGTTATTCGGATCTGTTCTGCCTGAGCAAGGAGGACCTGCAGGAAGTGCTGAGTGAGTATCCACAGGCCCAGGCCGTCATGGAGGAAAAGGGCCGTGAGATCCTGCTCAAAATGAACAAGTTGGACGTAAATGCCGAGGCAGCTGAGATCGCCCTACAGGAGGCCACGGAGGCCCGGCTGCGAGGCCTCGACCAGCAACTCGATGATCTGCAGACCAAGTTCGCGCGACTCCTGGCTGAGCTGGAGTCCAGTGCGCTCAAGATCGCCTATCGCATCGAGCGGCTGGAGTGGCAGACTCGGGAGTGGCCAATGCCTGAGGAACTGGCCGAGGCCGACGATGAGGGCGAACCTGGGGAGGGAACGTCCAAGGATGGAGAGGGCAGAGCTGGCCAGGAGGGACCCCCAAGCCCAGAG
Platanista_gangetica  ATGAGCCAGGACAGCAAAATGAAGACGAAAGAGTCCAGCAGTTCTGCCCCACCCAAGACCAGGAAGTTGCTGCCTGTCCTGGACCCATCTGGGGATTACTACTACTGGTGGCTGAACACTATGGTCTTCCCAGTAATGTATAACCTCATCATCGTCGTGTGCAGAGCCTGCTTCCCCGACTTGCAGCGCTATTATCTGGTGGCCTGGTTAGTACTGGACTGCACGAGTGACCTGCTTTACCTACTGGACATCGTGGTGCGCTTCCACACTGGATTCTTGGAACAGGGCATACTAGTGGTGGACAAGGGTAGGATCTCGAGTCGCTACATTCGCACCTGGAGCTTCTTCTTGGACCTGGTTTCCCTGTTACCCACGGAAGTGGCCTATGTGAGTCTGGGTCCGCACACACCCACTCTGAGGCTGAACCGCTTTCTGCGGGTGCCCCGCCTCTTTGAGGCCTTTGACCGCATGGAGACCCGCACAGTTTACCCGAATGCCTTCCGCATCGCCAAGCTGATGCTTTACGTGTTTGTTGTCATGCATTGGAACAGCTGCCTATACTTTGCCCTGTCCCGGTACCTGGGCTTCGGGCGTGACGCCTGGGTGTACCCCGACCCCGCGCAGCCTGGCTTTGAGCAGCTGCGGCGCCATTACCTTTATAGCTTTTACTTCTCCATGCTGATCCTGACCACCGTGGGCGATTCGCCGCTGCCAAACCGGGAGGAGGAGTACCTCTTCCTGGTGGGAGACTTCCTACTGGCTGTCATGGGTTTCACCACCATCATGGGTAGCATGAGCTCTGTCATCTACAACATGAACACTGCAGATGCAGCCTTCTACCCAGACCATGCCCTGGTGAAGAAATACATGAAGCTGCATCACGTCAACCGCAGGCTAGAGCAGCGAGTCATTGACTGGTACCAGCACCTGCAGATCAACAAGAAGATGACCAATGAGGTAGCCATCTTACAGCACTTGCCTGAGCAGTTGCGGGCAGAAGTGGCCGTGTCTGTACACCTGCCTACTCTGAGCCAGGTGCAGATCTTCCAGAACTGTGAGGCCAGCCTGCTGGAGGAGCTGGTGCT---GAAGCTGCAGCCCCAGACCTACTCACCAGGCAAATATGTCTGCCGCAAGGGGGACATTGGACGAGAGATGTACATCGTCCGAGAGGGTCAGCTGGCTGTGGTAGCCGATGATGGTGTCACTCAGTATGCTGTGCTTGGTGCAGGGCTCTACTTTGGGGAGATCAGCACCATCAACATCAAAGGGAACATGTCTGGGAACCGCCGTACAGCCAACATCAAGAGTCTAGGTTATTCGGATCTGTTCTGCCTGAGCAAGGAGGACCTGCAGGAAGTGCTGAGCGAGTATCCACAGGCCCAGGCCGTCACGGAGGAAAAGGGCCGTGAGGTCCTGCTCAAAATGAACAAGTTGGATGTAAATGCCGAGGCAGCTGAGATCGCCCTTCAGGAGGCCATGGAGGCCCGGCTGCGAGGCCTCGACCGGCAACTCAATGACCTGCAGACCAAGTTCGCGNNNCTCCTAGCTGAGCTGGAGTCCAATGCACTCAAGATCGCCTATCGCATAGAGCGGCTGGAGTGGCAGACTCGGGAGTGGCCAATACCTGAGGAACTGGCCGAGGCCGACGATGAGGGTGAACCTGGGGAGGGAACGTCCAAGGATGGAGAGGGCAGAGCTGGCCAGGAGGGCCCCCCAAGCCCAGAG
Platanista_minor  ATGAGCCAGGACAGCAAAATGAAGACGAAAGAGTCCAGCAGTTCTGCCCCACCCAAGACCAGGAAGTTGCTGCCTGTCCTGGACCCATCTGGGGATTACTACTACTGGTGGCTGAACACTATGGTCTTCCCAGTAATGTATAACCTCATCATCGTCGTGTGCAGAGCCTGCTTCCCCGACTTGCAGCGCTATTATCTGGTGGCCTGGTTAGTACTGGACTGCACGAGTGACCTGCTTTACCTACTGGACATCGTGGTGCGCTTCCACACTGGATTCTTGGAACAGGGCATACTAGTGGTGGACAAGGGTAGGATCTCGAGTCGCTACATTCGCACCTGGAGCTTCTTCTTGGACCTGGTTTCCCTGTTACCCACGGAAGTGGCCTATGTGAGTCTGGGTCCGCACACACCCACTCTGAGGCTGAACCGCTTTCTGCGGGTGCCCCGCCTCTTTGAGGCCTTTGACCGCATGGAGACCCGCACAGTTTACCCGAATGCCTTCCGCATCGCCAAGCTGATGCTTTACGTGTTTGTTGTCATGCATTGGAACAGCTGCCTATACTTTGCCCTGTCCCGGTACCTGGGCTTCGGGCGTGACGCCTGGGTGTACCCCGACCCCGCGCAGCCTGGCTTTGAGCAGCTGCGACGCCATTACCTTTATAGCTTTTACTTCTCCATGCTGATCCTGACCACCGTGGGCGATTCGCCGCTGCCAAACCGGGAGGAGGAGTACCTCTTCCTGGTGGGAGACTTCCTACTGGCTGTCATGGGTTTCACCACCATCATGGGTAGCATGAGCTCTGTCATCTACAACATGAACACTGCAGATGCAGCCTTCTACCCAGACCATGCCCTGGTGAAGAAATACATGAAGCTGCATCACGTCAACCGCAGGCTAGAGCAGCGAGTCATTGACTGGTACCAGCACCTGCAGATCAACAAGAAGATGACCAATGAGGTAGCCATCTTACAGCACTTGCCTGAGCAGTTGCGGGCAGAAGTGGCCGTGTCTGTACACCTGCCTACTCTGAGCCAGGTGCAGATCTTCCAGAACTGTGAGGCCAGCCTGCTGGAGGAGCTGGTGCT---GAAGCTGCAGCCCCAGACCTACTCACCAGGCAAATATGTCTGCCGCAAGGGGGACATTGGACGAGAGATGTACATCGTCCGAGAGGGTCAGCTGGCTGTGGTAGCCGATGATGGTGTCACTCAGTATGCTGTGCTTGGTGCAGGGCTCTACTTTGGGGAGATCAGCACCATCAACATCAAAGGGAACATGTCTGGGAACCGCCGTACAGCCAACATCAAGAGTCTAGGTTATTCGGATCTGTTCTGCCTGAGCAAGGAGGACCTGCAGGAAGTGCTGAGCGAGTATCCACAGGCCCAGGCCGTCACGGAGGAAAAGGGCCGTGAGGTCCTGCTCAAAATGAACAAGTTGGATGTAAATGCCGAGGCAGCTGAGATCGCCCTTCAGGAGGCCATGGAGGCCCGGCTGCGAGGCCTCGACCGGCAACTCAATGACCTGCAGACCAAGTTCGCGNNNCTCCTAGCTGAGCTGGAGTCCAATGCACTCAAGATCGCCTATCGCATAGAGCGCCTGGAGTGGCAGACTCGGGAGTGGCCAATGCCTGAGGAACTGGCCGAGGCCGACGATGAGGGTGAACCTGGGGAGGGAACGTCCAAGGATGGAGAGGGCAGAGCTGGCCAGGAGGGCCCCCCAAGCCCAGAG
Pontoporia_blainvillei  ATNNNNNNNGACGGCAAAGTGAAGACGACAGAGTCCAGCAGTTCTGCCCCACCCAAGGCCAAGAAGTTGCTGCCTGTCCTGGACCCATCTGGGGATTACTACTACTGGTGGCGGAACACTATGGTCTTCCCAGTAATGTATAACCTCATCGTCGTCGTGTGCAGAGCCTGCTTCCCCGACTTGCAGCGCTATTATCTGGTGGCCTGGTTAGTACTGGACTGCACGAGTGACCTGCTCTACCTACTGGACATCGTAGTGCGCTTCCACACTGGATTCTTGGAACAAGGCATACTGGTGGTGGACAAGGGTAGGATCTCAAGTCGCTGCGTTCGCACCTGGAGCTTCTTCTTGGACCTGGTTTCCCTGTTACCCACGGAAGTGGCCTATGTGAGTCTGGGTCCGCACACACCCACGCTGAGGCTGAACCGCTTTCTGCGGGTGCCCTGCCTCTTTGAGGCCTTTGACCGCATGGAGACCCGCACAGTTTACCCAAATGCCTTCCTCATCGCCAAGCTGGTGCTTTACGTTTTTGCTGTCATCCATTGGAACAGCTGCCTATACTTTGCCCTGTCCCGGTACCTGGGCTTCGGGCGTGACGCCTGGGTGTACCCCGACCCCGCGCAGCCTGGCTTTGAGCAGCTGCGGTGCCAGTACCTCTATAGCTTTTACTTCTCCACGCTGATCCTGACCACCGTGGGTGATACGCCGCTGCCATACCGGGAGGAGGAGTACCTCTTCATGGTGGGAGACTTCCTACTGGCCGTCATGGGTTTCGCCACCATCATGGGTAGCATGAGCTCTGTCATCTACAACACGAACACTGCAGATGCAGCCTTCTACCCAGACCACGCCCTGGTGAAGAAATACATGAAGCTGCATCACGTCAACCGCAGGCTGCAGGGGCGAGTCATTGACGGGTACCAGCACCTGCAGATCAACAAGAAGATGACCAATGAGGTAGCCATCTTACAGTACTTGCCTGAGCAGTTGCGGGCAGAAGTGGCCGTGCCTGTACACCTGCCTACTCTGAGCCGGGTGCAGATCTTCCAGAACTGTGAGGCCAGCCGGCTGGAGGAGCTGGTGCT---GAAGCTGCAGCCCCAGACCTACTCACCAGGCGAATATGTCTGCCGCAAGGGGGACGTTGGCCGAGAGATGCACATCATTCGAGAGGGTCAGCTGGCTGTGGTAGCTGATGATGGTGTCACTCAGTATGCTGTGCTTGGTGCAGGGCTCTACTCTGGGGAGATTAGCATCATCGACATCAAAGGGAACATGTCTGGGAACCGCCGTACAGCCAACATCAAGAGTCTAGGTTATTCGGATCTGTTCTGTCTGAGCAAGGAGGACCTGCAGGAAGTGCTGAGCGAGTATCCACAGGCCCAGGCCATCATGGAGGAAAAGGGCCGTGAGATCCTGCTCAAAATGAACAAGTTGGACGTAAATGCCGAGGCAGCTGAGATCGCCCTACAGGAGGCCACGGAGGCCCAGCTGCGAGGCCTCGACCAGCAACTCGATGATCTGCAGACCAAGTTCGCGCGACTCCTGGCTGAGCTGGAGTCCAGTGCACTCAAGATCGCCTATCGCATCGAGCGGCTGGAGTGGCAGACTCGGGAGTGGCCAATGCCTGAGGAACTGGCTGAGGCCGACGATGAGGGCGAACCTGGGGAGGGAACGTCCAAGGATGGAGAGGGCAGAGCTGGCNNNGAGGGACCCCCAAGCCCAGAG
Pseudorca_crassidens  ATGAGCCAGGACAGCAAAGTGAAGACGACAGAGTCCAGCAGTTCTGCCCCACCCAAGGCCAGGAAGTTGCTGCCTGTCCTGGACCCATCTGGGGATTACTACTACTGGTGGCTGAACACTATGGTCTTCCCAGTAATGTATAACCTCATCATCGTCGTGTGCAGAGCCTGCTTTCCCGACTTGCAGCGCTATTATCTGGTGGCCTGGTTAGTACTGGACTGCACGAGTGACCTGCTCTACCTACTGGACATCGTGGTGCGCTTCCACACTGGATTCTTGGAACAAGGCATACTGGTGGTGGACAAGGGTAGGATCTCGAGTCGCTACGTTCGCACCTGGAGCTTCTTCTTGGACCTGGCTTCCCTGTTACCCACGGAAGTGGCCTATGTGAGTCTGGGTCCGCACACGCCCACGCTGAGGCTGAACCGCTTTCTGCGGGTGCCCCGCCCCTTTGAGGCCTTTGACCGCATGGAGACCTGCACAGTTCACCCGAATGCCTTCCGCATCGCCAAGCTGATGCTTTACGTTTTTGCTGTCATCCATTGGAACAGCTGCCTATACTTTGCCCTGTCCCGGTACCTGGGCTTCGGGAGTGACGCCTGGGTGTACCCCGACCCCGTGCAGCCTGGCTTTGAGCAGCTGCGGCGCCAGTACCTCTATAGCTTTTACTTCTCCACGCTGATCCTGACCACCGTGGGCGATACGCCGCTGTCAGACCGGGAGGAGGAGTACCTCTTCATGGTGGGAGACTTCCTACCGGCCGTCATGGGTTTCACCACCATCATGGGTAGCATGAGCTCTGTCATCTACAACATGAACACTGCAGATGCAGCCTTCTACCCAGACCACGCCCTGGTGAAGAAATACATGAAGCTGCATTGCGTCAACCGCAGGCTGCAGCGACGAGTCATGGACTGGTACCAGCACCTGCAGATCAACAAGAAGATGACCAATGAGGTAGCCATCTTACAGCACTTGCCTGAGCGGTTGCGGGCAGAAGTGGCCGTGTCTGTACACCTGCCTACTCTGAGCCGGGTGCGGATCTTCCAGAACTGTGAGGCTGGCCTGCTGGAGGAGCTGGTGCT---GAAGCTGCAGCCCCAGACCTACTCACCAGGCAAACACATCGGCCGCAAGGGGGACACTGGCCGAGAGATGTACATCATCCAAGAGGGTCAGCCGGCTGTGGTAGCCGATGATGGTGTCACTCGGTATGCTGTGCCTGGTGCAGGGCTCTACTGTGGGGAGATCAGCATCATCAACATCAAAGGGAACATGTCTGGGAACCGCCGTACAGCCAACATCAAGAGTCTAGGTTATTCGGATCTGTTCTGCCTGAGCAAGGAGGACCTGCAGGAAGTGCTGAGCGAGTATCCACAGGCCCAGGCCGTCATGGAGGAAAAGGGCCGTGAGATCCTGCTCACAATGAACAAGTTGGACGTAAACGCCGAGGCAGCTGAGACCGCCCTACAGGAGGCCACGGAGGCCCAGCTGCGAGGCCTCGACCAGCAACTCGATGATCTGCAGACCAGGTTCGCACGACTCCTGGCTGAGCTGGAGTCCAGGGCACTCAAGATCGCCTATCGCATCGAGCGGCAGGAGTGGCAGACTCAGGAGTGGCCAATGCCTGAGGAACTGGCCGAGGCCGACCATGAGGGCAAACCTGGGGAGGGAACGTCCAAGGATGGAGAGGGCAGAGCTGGCCAGGAGGGACCCCCAAGCCCAGAG
Sagmatias_obliquidens  ATGAGCCAGGACAGCAAAGTGAAGACGACAGAGTCCAGCAGTTCTGTCCCACCCAAGGCCAGGAAGTTGCTGCCTGTCCTGGACCCATCTGGGGATTACTACTACTGGTGGCTGAACACTATGGTCTTCCCAGTAATGTATAACCTCATCATCGTCGTGTGCAGAGCCTGCTTCCCCGACTTGCAGCGCTATTATCTGGTGGCCTGGTTAGTACTGGACTGCACGAGTGACCTGCTCTACCTACTGGACATCGTGGTGCGCTTCCACACTGGATTCTTGGAACAAGGCATACTGGTGGTGGACNAGGGTAGGATCTCGAGTCGCTACGTTCGCACCTGGAGCTTCTTCCTGGACCTGGCTTCCCTGTTACCCACGGAAGTGGCCTATGTGAGTCTGGGTCCGCACACGCCCACGCTGAGGCTGAACGGCTTTCTGCGGGTGCCCCGCCTCTCTGAGGCCTTTGACCGCATGGAGACCTGCACAGTTCACCCGAATGCCTTCCGCATCGCCAAGCTGATGCTTTACGTTTTTGCTGTCATCCATTGGAACAGCTGCCTATACTTTGCCCTGTCCCAGTACCTGGGCTTCGGGAGTGACGCCTGGGTGTACCCCGACCCCGCGCAGCCTGGCTTTGAGCAGCTGTGGCGCCAGTACCTCTATAGCTTTCACTTCTCCACGCTGATCCTGACCACCGTGGGCGATACGCCGCTGCCAGACCGG---GAGGAGTACCTCTTCGTGGTGGGAGACTTCCTACTGGCCGTCATGGGTTTCGCCACCATCATGGGTAGCATGAGCTCTGTCATCTACAACATGAACACTGCAGATGCAGCCTTCTACCCAGACCACGCCCTGGTGAAGAAATACATGAAGCTGCATCACGTCAACCGCAGGCTGCAGCGGCGAGTCATGGACTGGTACCAGCACCTGCAGATCAACAAGAAGATGACCAATGAGGTAGCCATCTTACAGCACTTGCCTGAGCGGTTGAGGGCAGAAGTGGCCGTGTCTGTACACCTGCCTACTCTGAGCCGGGTGCGGATCTTCCAGAACTGTGAGGCCGGCCTGCTGGAGGAGCTGGTGCT---GAAGCTGCAGCCCCAGACCTACTCACCAGGCAAATACGTCCGCCGCAAGGGGGACACTGGCCGAGAGATGTACATCATCCGAGAGGGTCAGCTGGCTGTGGTAGCCGATGATGGTGTCACTCAGTATGCTGTGCTTTGTGCAGGGCTCTACTTTGGGGAGATCAGCATCATCGACATCAAAGGGAACATGTCTGGGAACCGCCGTACAGCCAACATCAAGAGTCTAGGTTATTCGGATCTGTTCTGCCTGAGCAAGGAGGACCTGCAGGAAGTGCTGAGCGAGTATCCACAGGCCCAGGCCGTCATGGAGGAAAAGGGCCGTGAGATCCTGCTCAAAATGAACAAGTTGGATGTAAATGCCGAGGCAGCTGAGACCACCCTACAGGAGGCCACAGAGGCCCAGCTGCGAGGCCTCGACCAGCATCTCGATGATCTACAGACCAGGTTCGCACGACTCCTGGCTGAGCTGGAGTCCAGGGCGCTCAAGATCGCCTATCGCATCGAGCAGCTGGAGTGGCAGACTCAGGAGTGGCCAATGCCTGAGGAACTGGCCGAGGCCGACCATGAGGGCGAACCTGGGGAGGGAACGTCCAAGGATGGAGAGGGCAGAGCTGGCCAGGAGGGACCCCCAAGCCCACAG
Sagmatias_obscurus  ATGAGCCAGGACAGCAAAGTGAAGACGACAGAGTCCAGCAGTTCTGTCCCACCCAAGGCCAGGAAGTTGCTGCCTGTCCTGGACCCATCTGGGGATTACTACTACTGGTGGCTGAACACTATGGTCTTCCCAGTAATGTATAACCTCATCATCGTCGTGTGCAGAGCCTGCTTCCCCGACTTGCAGCGCTATTGTCTGGTGGCCTGGTTAGTASTGGACTGCACGAGTGACCTGCTCTACCTACTGGACATCGTGGTGCGCTTCCACACTGGATTCTTGGAACAAGGCATACTGGTGGTGGACNAGGGTAGGATCTCGAGTCGCTACGTTCGCACCTGGAGCTTCTTCCTGGACCTGGCTTCCCTGTTACCCACGGAAGTGGCCTATGTGAGTCTGGGTCCGCACACGCCCACGCTGAGGCTGAATGGCTTTCTGCGGGTGCCCCGCCTCTCTGAGGCCTTTGACCGCATGGAGACCTGCACAGTTCACCCGAATGCCTTCCGCATCGCCAAGCTGATGCTTTACGTTTTTGCTGTCATCCATTGGAACAGCTGCCTATACTTTGCCCTGTCCCGGTACCTGGGCTTCGGGAGTGACGCCTGGGTGTACCCCGACCCCGCGCAGCCTGGCTTTGAGCAGCTGTGGCGCCAGTACCTCTATAGCTTTCACTTCTCCACGCTGATCCTGACCACCGTGGGCGATACGCCGCTGCCAGACCGG---GAGGAGTACCTCTTCGTGGTGGGAGACTTCCTACTGGCCGTCATGGGTTTCGCCACCATCATGGGTAGCATGAGCTCTGTCATCTACAACATGAACACTGCAGATGCAGCCTTCTACCCAGACCACGCCCTGGTGAAGAAATACATGAAGCTGCATCACGTCAACCGCAGGCTGCAGCGGCGAGTCATGGACTGGTACCAGCACCTGCAGATCAACAAGAAGATGACCAATGAGGTAGCCATCTTACAGCACTTGCCTGAGCGGTTGAGGGCAGAAGTGGCCGTGTCTGTACACCTGCCTACTCTGAGCCGGGTGCGGATCTTCCAGAACTGTGAGGCCGGCCTGCTGGAGGAGCTGGTGCT---GAAGCTGCAGCCCCAGACCTACTCACCAGGCAAATACGTCCGCTGCAAGGGGGACACTGGCCGAGAGATGTACATCATCCGAGAGGGTCAGCTGGCTGTGGTAGCCGATGATGGTGTCACTCAGTATGCTGTGCTTGGTGCAGGGCTCTACTTTGGGGAGATCAGCATCATCGACATCAAAGGGAACATGTCTGGGAACCGCCGTACAGCCAACATCAAGAGTCTAGGTTATTCGGATCTGTTCTGCCTGAGCAAGGAGGACCTGCAGGAAGTGCTGAGCGAGTATCCACAGGCCCAGGCCGTCATGGAGGAAAAGGGCCGTGAGATCCTGCTCAAAATGAACAAGTTGGATGTAAATGCCGAGGCAGCTGAGACCACCCTACAGGAGGCCACAGAGGCCCAGCTGCGAGGCCTCGACCAGCAACTCGATGATCTACAGACCAGGTTCGCACGACTCCTGGCTGAGCTGGAGTCCAGGGCGCTCAAGATCGCCTATCGCATCGAGCAGCTGGAGTGGCAGACTCAGGAGTGGCCAATGCCTGAGGAACTGGCCGAGACCGACCATGAGGGCGAACCTGGGGAGGGAACGTCCAAGGATGGAGAGGGCAGAGCTGGCCAGGAGGGACCCCCAAGCCCACAG
Sousa_chinensis  ATGAGCCAGGACAGCAAAGTGAAGACGACAGAGTCCAGCAGTTCTGCCCCACCCAAGGCCAGGAAGTTGCTGCCTGTCCTGGACCCATCTGGGGATTACTACTACTGGTGGCTGAACACTATGGTCTTCCCAGTAATGTATAACCTCATCATCGTCGTGTGCAGAGCCTGCTTCCCCGACTTGCAGCGCTATTATCTGGTGGCCTGGTTAGTACTGGACTGCACGAGTGACCTGCTCTACCTACTGGACATCGTGGTGCGCTTCCACACTGGATTCTTGGAACAAGGCATACTGGTGGTGGACNAGGGTAGGATCTCGAGTCGCTACGTTCGCACCTGGAGCTTCTTCCTGGACCTGGCTTCCCTGTTACCCACGGAAGTGGCCTATGTGAGTCTGGGTCCGCACACGCCCACGCTGAGGCTGAATGGCTTTCTGCGGGTGCCCCGCCTCTCTGAGGCCTTTGACCGCATGGAGACCTGCACAGTTCACCCGAATGCCTTCCGCATCGCCAAGCTGATGCTTTACGTTTTTGCTGTCATCCATTGGAACTTCTGCCTATACTTTGCCCTGTCCCGGTACCTGGGCTTCGGGAGTGACGCCTGGGTGTACCCCGACCCCGCGCAGCCTGGCTTTGAGCAGCTGTGGCGCCAGTACCTCTATAGCTTTCACTTCTCCACGCTGATCCTGACCACCGTGGGCGATACGCCGCTGCCAGACCGGGAGGAGGAGTACCTCTTCGTTGTGGGAGACTTCCTACTGGCCGTCATGGGTTTCGCCACCATCATGGGTAGCATGAGCTCTGTCATCTACAACATGAACACTGCAGATGCAGCCTTCTACCCAGACCACGCCCTGGTGAAGAAATACATGAAGCTGCATCACGTCAACCGCAGGCTGCAGCGGCGAGTCATGGACTGGTACCAGCACCTGCAGATCAACAAGAAGATGACCAATGAGGTAGCCATCTTACAGCACTTGCCTGAGCGGTTGAGGGCAGAAGTGGCCGTGTCTGTACACCTGCCTACTCTGAGCCGGGTGCGGATCTTCCAGAACTGTGAGGCCGGCCTGCTGGAGGAGCTGGTGCT---GAAGCTGCAGCCCCAGACCTACTCACCAGGCAAATACGTCTGCCGCAAGGGGGACACTGGCCGAGAGATGTACATCATCCGAGAGGGTCAGCCGGCTGTGGTAGCCGATGATGGTGTCACTCGGTATGCTGTGCCTGGTGCAGGGCTCTACTGTGGGGAGATCAGCATCATCGACATCAAAGGGAACATGTCTGGGAACCGCCCTACAGCCAACATCAAGAGTCTAGGTTATTCGGATCTGTCCTGCCTGAGCAAGGAGGACCTGCAGGAAGTGCTGAGCGAGTATCCACAGGCCCAGGCCGTCATGGAGGAAAAGGGCCGTGAGATCCTGCTCACAATGAACAAGTTGGACGTAAATGCCGAGGCAGCTGAGACCGCCCTACAGGAGGCCACGGAGGCCCAGCTGCGAGGCCTCGACCAGCAACTCGATGATCTGCAGACCATGTTCGCACGACTCCTGGCTGAGCTGGAGTCCAGGGCACTCAAGATCGCCTATCGCATCGAGTGGCTGGAGTGGCAGACTCAGGAGTGGCCAATGCCTGAGGAACTGGCCGAGGCCGACCATGAGGGCGAACCTGGGGAGGGAACGTCCAAGGATGGAGAGGGCAGAGCTGGCCAGGAGGGACCCCCAAGCCCAGAG
Stenella_attenuata  ATGAGCCAGGACAGCAAAGTGAAGACGACAGAGTCCAGCAGTTCTGCCCCACCCAAGGCCAGGAAGTTGCTGCCTGTCCTGGACCCATCTGGGGATTACTACTACTGGTGGCTGAACACTATGGTCTTCCCAGTAATGTATAACCTCATCATCGTCGTGTGCAGAGCCTGCTTCCCCGACTTGCAGCGCTATTATCTGGTGGCCTGGTTAGTACTGGACTGCACGAGTGACCTGCTCTACCTACTGGACATCGTGGTGCGCTTCCACACTGGATTCTTGGAACAAGGCATACTGGTGGTGGACNAGGGTAGGATCTCGAGTCGCTACGTTCGCACCTGGAGCTTCTTCCTGGACCTGGCTTCCCTGTTACCCACGGAAGTGGCCTATGTGAGTCTGGGTCCGCACACGCCCACGCTGAGGCTGAACCGCTTTCTGCGGGTGCCCCGCCTCTCTGAGGCCTTTGACCGCATGGAGACCTGCACAGTTCACCCGAATGCCTTCCGCATCGCCAAGCTGATGCTTTACGTTTTTGCTGTCATCCATTGGAACAGCTGCCTATACTTTGCCCTGTCCCGGTACCTGGGCTTCGGGAGTGACGCCTGGGTGTACCCCGACCCCGCGCAGCCTGGCTTTGAGCAGCTGTGGCGCCAGTACCTCTATAGCTTTCACTTCTCCACGCTGATCCTGACCACCGTGGGCGATACGCCGCTGCCAGACCGGGAGGAGGAGTACCTCTTCGTGGTGGGAGACTTCCTACTGGCCGTCATGGGTTTCGCCACCATCATGGGTAGCATGAGCTCTGTCATCTACAACATGAACACTGCAGATGCAGCCTTCTACCCAGACCACGCCCTGGTGAAGAAATACATGAAGCTGCATCACGTCAACCGCAGGCTGCAGCGGCGAGTCATGGACTGGTACCAGCACCTGCAGATCAACAAGAAGATGACCAATGAGGTAGCCATCTTACAGCACTTGCCTGAGCGGTTGAGGGCAGAAGTGGCCGTGTCTGTACACCTGCCTACTCTGAGCCGGGTGCGGATCTTCCAGAACTGCGAGGCCGGCCTGCTGGAGGAGCTGGTGTT---GAAGCTGCAGCCCCAGACCTACTCACCAGGCAAATACGTCTGCCGCAAGGGGGACACTGGCCAAGAGATGTACATCATCCGAGAGGGTCAGCTGGCTGTGGTAGCCGATGATGGTGTCACTCAGTATGCTGTGCTTGGTGCAGGGCTCTACTTTGGGGAGATCAGCATCATCGACATCAAAGGGAACATGTCTGGGAACCGCCCTACAGCCAACATCAAGAGTCTAGGTTATTCGGATCTGTTCTGCCTGAGCAAGGAGGACCTGCAGGAAGTGCTGAGCGAGTATCCACAGGCCCAGGCCGTCATGGAGGAAAAGGGCCGTGAGATCCTGCTCACAATGAACAAGTTGGACGTAAATGCCGAGGCAGCTGAGACCGCCCTACAGGAGGCCACGGAGGCCCAGCTGCGAGGCCTCGACCAGCAACTCGATGATCTGCAGACCGGGTTCGCACGACTCCTGGCTGAGCTGGAGTCCAGGGCACTCAAGATCGCCTATCGCATCGAGCGGCAGGAGTGGCAGATTCAGGAGTGGCCAATGCCTGAGGAACTGGCCGAGGCCGACCATGAGGGCGAACCTGGGGAGGAAACGTCCAAGGATGGAGAGGGCAGAGCTGGCCAGGAGGGACCCCCAAGCCCAGAG
Stenella_clymene  ATGAGCCAGGACAGCAAAGTGAAGACGACAGAGTCCAGCAGTTCTGCCCCACCCAAGGCCAGGAAGTTGCTGCCTGTCCTGGACCCATCTGGGGATTACTACTACTGGTGGCTGAACACTATGGTCTTCCCAGTAATGTATAACCTCATCATCGTCGTGTGCAGAGCCTGCTTCCCCGACTTGCAGCACTATTATCTGGTGGCCTGGTTAGTACTGGACTGCACGAGTGACCTGCTCTACCTACTGGACATCGTGGTGCGCTTCCACACTGGATTCTTGGAACAAGGCATACTGGTGGTGGACNAGGGTAGGATCTCGAGTCGCTACGTTCGCACCTGGAGCTTCTTCCTGGACCTGGCTTCCCTGTTACCCACGGAAGTGGCCTATGTGAGTCTGGGTCCGCACACGCCCACGCTGAGGCTGAACCGCTTTCTGCGGGTGCCCCGCCTCTCTGAGGCCTTTGACCGCATGGAGACCTGCACAGTTCACCCGAATGCCTTCCGCATCGCCAAGCTGATGCTTTACGTTTTTGCTGTCATCCATTGGAACAGCTGCCTATACTTTGCCCTGTCCCGGTACCTGGGCTTCGGGAGTGACGCCTGGGTGTACCCCGACCCCGCGCAGCCTGGCTTTGAGCAGCTGTGGCGCCAGTACCTCTATAGCTTTCACTTCTCCACGCTGATCCTGACCACCGTGGGCGATACGCCGCTGCCAGACCGGGAGGAGGAGTACCTCTTCGTGGTGGGAGACTTCCTACTGGCCGTCATGGGTTTCGCCACCATCATGGGTAGCATGAGCTCTGTCATCTACAACATGAACACTGCAGATGCAGCCTTCTACCCAGACCACGCCCTGGTGAAGAAATACATGAAGCTGCATCACGTCAACCGCAGGCTGCAGCGGCGAGTCATGGACTGGTACCAGCACCTGCAGATCAACAAGAAGATGACCAATGAGGTAGCCATCTTACAGCACTTGCCTGAGCGGTTGAGGGCAGAAGTGGCCGTGTCTGTACACCTGCCTACTCTGAGCCGGGTGCGGATCTTCCAGAACTGTGAGGCCGGCCTGCTGGAGGAGCTGGTGCT---GAAGCTGCAGCCCCAGACCTACTCACCAGGCAAATACGTCTGCCGCAAGGGGGACACTGGCCGAGAGATGTACATCATCCAAGAGGGTCAGCCGGCTGTGGTAGCCGATGATGGTGTCACTCGGTATGCTGTGCCTGGTGCAGGGCTCTACTGTGGGGAGATCAGCATCATCAACATCAAAGGGAACATGTCTGGGAACCGCCCTACAGCCAACATCAAGAGTCTAGGTTATTCGGATCTGTTCTGCCTGAGCAAGGAGGACCTGCAGGAAGTGCTGAGCGAGTATCCACAGGCCCAGGCCGTCATGGAGGAAAAGGGCCGTGAGATCCTGCTCACAATGAACAAGTTGGACGTAAATGCCGAGGCAGCTGAGACCGCCCTACAGGAGGCCACGGAGGCCCAGCTGCGAGGCCTCGACCAGCAACTCGATGATCTGCAGACCAGGTTCGCACGACTCCTGGCTGAGCTGGAGTCCAGGGCACTCAAGATCGCCTATCGCATCGAGCGGCAGGAGTGGCAGACTCAGGAGTGGCCAATGCCTGAGGAACTGGCCGAGGCCGACCATGAGGGCGAACCTGGGGAGGAAACGTCCAAGGATGGAGAGGGCAGAGCTGGCCAGGAGGGACCCCCAAGCCCAGAG
Stenella_coeruleoalba  ATGAGCCAGGACAGCAAAGTGAAGACGACAGAGTCCAGCAGTCCTGCCCCACCCAAGGCCAGGAAGTTGCTGCCTGTCCTGGACCCATCTGGGGATTACTACTACTGGTGGCTGAACACTATGGTCTTCCCAGTAATGTATAACCTCATCATCGTCGTGTGCAGAGCCTGCTTCCCCGACTTGCAGCACTATTATCTGGTGGCCTGGTTAGTACTGGACTGCACGAGTGACCTGCTCTACCTACTGGACATCGTGGTGCGCTTCCACACTGGATTCTTGGAACAAGGCATACTGGTGGTGGACNAGGGTAGGATCTCGAGTCGCTACGTTCGCACCTGGAGCTTCTTCCTGGACCTGGCTTCCCTGTTACCCACGGAAGTGGCCTATGTGAGTCTGGGTCCGCACACGCCCACGCTGAGGCTGAACCGCTTTCTGCGGGTGCCCCGCCTCTCTGAGGCCTTTGACCGCATGGAGACCTGCACAGTTCACCCGAATGCCTTCCGCATCGCCAAGCTGATGCTTTACGTTTTTGCTGTCATCCTTTGGAACAGCTGCCTATACTTTGCCCTGTCCCGGTACCTGGGCTTCGGGAGTGACGCCTGGGTGTACCCCGACCCCGCGCAGCCTGGCTTTGAGCAGCTGTGGCGCCAGTACCTCTATAGCTTTCACTTCTCCACGCTGATCCTGACCACCGTGGGCGATACGCCGCTGCCAGACCGGGAGGAGGAGTACCTCTTCGTGGTGGGAGACTTCCTACTGGCCGTCATGGGTTTCGCCACCATCATGGGTAGCATGAGCTCTGTCATCTACAACATGAACACTGCAGATGCAGCCTTCTACCCAGACCACGCCCTGGTGAAGAAATACATGAAGCTGCATCACGTCAACCGCAGGCTGCAGCGGCGAGTCATGGACTGGTACCAGCACCTGCAGATCAACAAGAAGATGACCAATGAGGTAGCCATCTTACAGCACTTGCCTGAGCAGTTGAGGGCAGAAGTGGCCATGTCTGTACACCTGCCTACTCTGAGCCGGGTGCGGATCTTCCAGAACTGTGAGGCCGGCCTGCTGGAGGAGCTGGTGCT---GAAGCTGCAGCCCCAGACCTACTCACCAGGCAAATACGTCTGCCGCAAGGGGGACACTGGCCGAGAGATGTACATCATCCAAGAGGGTCAGCCGGCTGTGGTAGCCGATGATGGTGTCACTCGGTATGCTGTGCCTGGTGCAGGGCTCTACTGTGGGGAGATCAGCATCATCAACATCAAAGGGAACATGTCTGGGAACCGCCCTACAGCCAACATCAAGAGTCTAGGTTATTCGGATCTGTTCTGCCTGAGCAAGGAGGACCTGCAGGAAGTGCTGAGCGAGTATCCACAGGCCCAGGCCGTCATGGAGGAAAAGGGCCGTGAGATCCTGCTCACAATGAACAAGTTGGACGTAAATGCCGAGGCAGCTGAGACCGCCCTACAGGAGGCCACGGAGGCCCAGCTGCGAGGCCTCGACCAGCAACTCGATGATCTGCAGACCAGGTTCGCACGACTCCTGGCTGAGCTGGAGTCCAGGGCACTCAAGATCGCCTATCGCATCGAGCGGCAGGAGTGGCAGACTCAGGAGTGGCCAATGCCTGAGGAACTGGCCGAGGCCGACCATGAGGGCGAACCTGGGGAGGAAACGTCCAAGGATGGAGAGGGCAGAGCTGGCCAGGAGGGACCCCCAAGCCCAGAG
Stenella_frontalis  ATGAGCCAGGACAGCAAAGTGAAGACGACAGAGTCCAGCAGTTCTGCCCCACCCAAGGCCAGGAAGTTGCTGCCTGTCCTGGACCCATCTGGGGATTACTACTACTGGTGGCTGAACACTATGGTCTTCCCAGTAATGTATAACCTCATCATCGTCGTGTGCAGAGCCTGCTTCCCCGACTTGCAGCGCTATTATCTGGTGGCCTGGTTAGTACTGGACTGCACGAGTGACCTGCTCTACCTACTGGACATCGTGGTGCGCTTCCACACTGGATTCTTGGAACAAGGCATACTGGTGGTGGACNAGGGTAGGATCTCGAGTCGCTACGTTCGCACCTGGAGCTTCTTCCTGGACCTGGCTTCCCTGTTACCCACGGAAGTGGCCTATGTGAGTCTGGGTCCGCACACGCCCACGCTGAGGCTGAACCGCTTTCTGCGGGTGCCCCGCCTCTCTGAGGCCTTTGACCGCATGGAGACCTGCACAGTTCACCCGAATGCCTTCCGCATCGCCAAGCTGATGCTTTACGTTTTTGCTGTCATCCATTGGAACAGCTGCCTATACTTTGCCCTGTCCCGGTACCTGGGCTTCGGGAGTGACGCCTGGGTGTACCCCGACCCCGCGCAGCCTGGCTTTGAGCAGCTGTGGCGCCAGTACCTCTATAGCTTTCACTTCTCCACGCTGATCCTGACCACCGTGGGCGATACGCCGCTGCCAGACCGGGAGGAGGAGTACCTCTTCGTGGTGGGAGACTTCCTACTGGCCGTCATGGGTTTCGCCACCATCATGGGTAGCATGAGCTCTGTCATCTACAACATGAACACTGCAGATGCAGCCTTCTACCCAGACCACGCCCTGGTGAAGAAATACATGAAGCTGCATCACGTCAACCGCAGGCTGCAGCGGCGAGTCATGGACTGGTACCAGCACCTGCAGATCAACAAGAAGATGACCAATGAGGTAGCCATCTTACAGCACTTGCCTGAGCGGTTGAGGGCAGAAGTGGCCGTGTCTGTACACCTGCCTAATCTGAGCCGGGTGCGGATCTTCCAGAACTGTGAGGCCGGCCTGCTGGAGGAGCTGGTGCT---GAAGCTGCAGCCCCAGACCTACTCACCAGGCACATACGTCTGCCGCAAGGGGGACACTGGCCAAGAGATGTACATCATCCGAGAGGGTCAGCTGGCTGTGGTAGCCGATGATGGTGTCACTCAGTATGCTGTGCTTGGTGCAGGGCTCTACTTTGGGGAGATCAGCATCATCGACATCAAAGGGAACATGTCTGGGAACCGCCCTACAGCCAACATCAAGAGTCTAGGTTATTCGGATCTGTTCTGCCTGAGCAAGGAGGACCTGCAGGAAGTGCTGAGCGAGTATCCACAGGCCCAGGCCGTCATGGAGGAAAAGGGCCGTGAGATCCTGCTCACAATGAACAAGTTGGACGTAAATGCCGAGGCAGCTGAGACCGCCCTACAGGAGGCCACGGAGGCCCAGCTGCGAGGCCTCGACCAGCAACTCGATGATCTGCAGACCGGGTTCGCACGACTCCTGGCTGAGCTGGAGTCCAGGGCACTCAAGATCGCCTATCGCATCGAGCGACAGGAGTGGCAGACTCAGGAGTGGCCAATGCCTGAGGAACTGGCCGAGGCCGACCATGAGGGCGAACCTGGGGAGGAAACGTCCAAGGATGGAGAGGGCAGAGCTGGCCAGGAGGGACCCCCAAGCCCAGAG
Stenella_longirostris  ATGAGCCAGGACAGCAAAGTGAAGACGACAGAGTCCAGCAGTTCTGCCCCACCCAAGGCCAGGAAGTTGCTGCCTGTCCTGGACCCATCTGGGGATTACTACTACTGGTGGCTGAACACTATGGTCTTCCCAGTAATGTATAACCTCATCATCGTCGTGTGCAGAGCCTGCTTCCCCGACTTGCAGCACTATTATCTGGTGGCCTGGTTAGTACTGGACTGCACGAGTGACCTGCTCTACCTACTGGACATCGTGGTGCGCTTCCACACTGGATTCTTGGAACAAGGCATACTGGTGGTGGACNAGGGTAGGATCTCGAGTCGCTACGTTCGCACCTGGAGCTTCTTCCTGGACCTGGCTTCCCTGTTACCCACGGAAGTGGCCTATGTGAGTCTGGGTCCGCACACGCCCACGCTGAGGCTGAACCGCTTTCTGCGGGTGCCCCGCCTCTCTGAGGCCTTTGACCGCATGGAGACCTGCACAGTTCACCCGAATGCCTTCCGCATCGCCAAGCTGATGCTTTACGTTTTTGCTGTCATCCATTGGAACAGCTGCCTATACTTTGCCCTGTCCCGGTACCTGGGCTTCGGGAGTGACGCCTGGGTGTACCCCGACCCCGCGCAGCCTGGCTTTGAGCAGCTGTGGCGCCAGTACCTCTATAGCTTTCACTTCTCCACGCTGATCCTGACCACCGTGGGCGATACGCCGCTGCCAGACCGGGAGGAGGAGTACCTCTTCGTGGTGGGAGACTTCCTACTGGCCGTCATGGGTTTCGCCACCATCATGGGTAGCATGAGCTCTGTCATCTACAACATGAACACTGCAGATGCAGCCTTCTACCCAGACCACGCCCTGGTGAAGAAATACATGAAGCTGCATCACGTCAACCGCAGGCTGCAGCGGCGAGTCATGGACTGGTACCAGCACCTGCAGATCAACAAGAAGATGACCAATGAGGTAGCCATCTTACAGCACTTGCCTGAGCGGTTGAGGGCAGAAGTGGCCGTGTCTGTACACCTGCCTACTCTGAGCCGGGTGCGGATCTTCCAGAACTGTGAGGCCGGCCTGCTGGAGGAGCTGGTGCT---GAAGCTGCAGCCCCAGACCTACTCACCAGGCAAATACGTCTGCCGCAAGGGGGACACTGGCCGAGAGATGTACATCATCCAAGAGGGTCAGCCGGCTGTGGTAGCCGATGATGGTGTCACTCGGTATGCTGTGCCTGGTGCAGGGCTCTACTGTGGGGAGATCAGCATCATCAACATCAAAGGGAACATGTCTGGGAACCGCCCTACAGCCAACATCAAGAGTCTAGGTTATTCGGATCTGTTCTGCCTGAGCAAGGAGGACCTGCAGGAAGTGCTGAGCGAGTATCCACAGGCCCAGGCCGTCATGGAGGAAAAGGGCCGTGAGATCCTGATCACAATGAACAAGTTGGACGTAAATGCCGAGGCAGCTGAGACCGCCCTACAGGAGGCCACGGAGGCCCAGCTGCGAGGCCTCGACCAGCAACTCGATGATCTGCAGACCAGGTTCGCACGACTCCTGGCTGAGCTGGAGTCCAGGGCACTCAAGATCGCCTATCGCATCGAGCGGCAGGAGTGGCAGACTCAGGAGTGGCCAATGCCTGAGGAACTGGCCGAGGCCGACCATGAGGGCGAACCTGGGGAGGAAACGTCCAAGGATGGAGAGGGCAGAGCTGGCCAGGAGGGACCCCCAAGCCCAGAG
Steno_bredanensis  ATGAGCCAGGACAGCAAAGTGAAGACGACAGAGTCCAGCAGTTCTGCCCCACCCAAGGCCAGGAAGTTGCTGCCTGTCCTGGACCCATCTGGGGATTACTACTACTGGTGGCTGAACACTATGGTCTTCCCAGTAATGTATAACCTCATCATCGTCGTGTGCAGAGCCTGCTTTCCCGACTTGCAGCGCTATTATCTGGTGGCCTGGTTAGTACTGGACTGCACGAGTGACCTGCTCTACCTACTGGACATCGTGGTGCGCTTCCACACTGGATTCTTGGAACAAGGCATACTGGTGGTGGACAAGGGTAGGATCTCGAGTCGCTACGTTCGCACCTGGAGCTTCTTCTTGGACCTGGCTTCCCTGTTACCCACGGAAGTGGCCTATGTGAGTCTGGGTCCGCACACGCCCACGCTGAGGCTGAACCGCTTTCTGCGGGTGCCCCGCCCCTTTGAGGCCTTTGACCGCATGGAGACCTGCACAGTTCACCCGAATGCCTTCCGCATCGCCAAGCTGATGCTTTACGTTTTTGCTGTCATCCATTGGAACAGCTGCCTATACTTTGCCCTGTCCCGGTACCTGGGCTTCGGGAGTGACGCCTGGGTGTACCCCGACCCCGTGCAGCCTGGCTTTGAGCAGCTGCAGCGCCAGTACCTCTATAGCTTTTACTTCTCCACGCTGATCCTGACCACCGTGGGCGATACGCCGCTGTCAGACCGGGAGGAGGAGTACCTCTTCATGGTGGGAGACTTCCTACCGGCCGTCATGGGTTTCGCCACCATCATGGGTAGCATGAGCTCTGTCATCTACAACATGAACACTGCAGATGCAGCCTTCTACCCAGACCACGCCCTGGTGAAGAAATACATGAAGCTGCATTGCGTCAACCGCAGGCTGCAGCGGCGAGTCATGGACTGGTACCAGCACCTGCAGATCAACAAGAAGATGACCAATGAGGTAGCCATCTTACAGCACTTGCCTGAGCGGTTGCGGGCAGAAGTGGTCGTGTCTGTACACCTGCCTACTCTGAGCCGGGTGCGGATCTTCCAGAACTGTGAGGCCGGCCTGCTGGAGGAGCTGGTGCT---GAAGCTGCAGCCCCAGACCTACTCACCAGGCAAACACATCTGCCGCAAGGGGGACACTGGCCGAGAGATGTACATCATCCAAGAGGGTCAGCCGGCTGTGGTAGCCGATGATGGTGTCACTCGGTATGCTGTGCCTGGTGCAGGGCTCTACTGTGGGGAGATCAGCATCATCAACATCAAAGGGAACATGTCTGGGAACCGCCGTACAGCCAACATCAAGAGTCTAGGTTATTCGGATCTGTTCTGCCTGAGCAAGGAGGACCTGCAGGAAGTGCTGAGCGAGTATCCACAGGCCCAGGCCGTCATGGAGGAAAAGGGCCGTGAGATCCTGCTCACAATGAACAAGTTGGACGTAAACGCCGAGGCAGCTGAGACCGCCCTACAGGAGGCCACGGAGGCCCAGCTGCGAGGCCTCGACCAGCAACTCGATGATCTGCAGACCAGGTTCGCACGACTCCTGGCTGAGCTGGAGTCCAGGGCACTCAAGATCGCCTATCGCATCGAGCGGCAGGAGTGGCAGACTCAGGAGTGGCCAATGCCTGAGGAACTGGCCGAGGCCGACCATGAGGGCAAACCTGGGGAGGGAAAGTCCAAGGATGGAGAGGGCAGAGCTGGCCAGGAGGGANCCCCAAGCCCAGAG
Sus_scrofa  ATGAGCCAGAACAGCAAAGTGAAGACGACAGAGTCCAGCCCCCCCGCCCCGTCCAAGGCCAGGAGGCTGCTGCCCGTGCTGGACCCATCTGGGGACTACTACTACTGGTGGCTGAACACCATGGTCTTCCCAGTAATGTACAACCTCGTCATTGTCGTGTGCAGAGCCTGCTTCCCCGACTTGCAGCGTGGTTACCTGGTGGCCTGGTTTGTGCTGGACTACACGAGCGACCTGCTCTACCTCCTAGACATCGCGGTGCACTTCCACACTGGATTTTTGGATCAGGGCATCCTGGTGGAGGACAAGGGGAGGATCTCCCGTCGCTACGTCCGCACCTGGAGCTTCCTCCTGGACCTGGTGTCCCTGCTGCCCACAGACGTGGCCTACGTGAGTCTGGGCCCGCACGTCCCCACGCTGAGGCTGAACCGCTTCCTGCGGGTGCCGCGCCTCTTCGAGGCCTTCGACCGCACGGAGACCCGCACCGCCTACCCCAACGCCTTCCGCATCGCCAAGCTGATGCTTTACATCTTCGTCGTCATCCACTGGAACAGCTGCCTGTACTTCGCCCTGTCGCGGTACCTGGGCTTCGGGCGCGACGCCTGGGTGTACCCCGACCCCGCGCAGCCTGGCTTCGAGCGCCTGCGGCGCCAGTACCTCTACAGCTTCTACTTCTCCACGCTGATCCTGACCACCGTGGGCGACACGCCGCTGCCCGCGCGGGAGGAGGAGTACCTCTTCATGGTGGGCGACTTCCTGCTGGCCGTCATGGGCTTCGCCACCATCATGGGCAGCATGAGCTCCGTCATCTACAACATGAACACCGCCGACGCCGCCTTCTTCCCGGACCACGCGCTGGTGAAGAAGTACCTGAAGCTGCAGCGCGTCAACCGCCGGCTGGAGCGGCGCGTCATTGACTGGTACCAGCACCTGCAGATCAACAAAAAGATGACCAATGAGGTCGCCATCTTAAAGCACCTGCCTGAGCGGCTGCGGGCAGAAGTGGCCGTGTCTGTGCACCTGTCGACCCTGAGCCGGGTGCAGATCTTCCAGAACTGTGAGGCCAGCCTGCTGGAGGAGCTGGTGCT---AAAGCTGCAGCCCCAGACATACTCGCCAGGCGAATACGTCTGCCGCAAGGGGGACATCGGCCGAGAGATGTACATCATCCGAGAGGGTCAGCTGGCCGTGGTGGCTGATGATGGTGTCACGCAGTACGCCGTGCTTGGCGCAGGGCTCTACTTTGGGGAGATCAGCATCATCAACATCAAAGGGAACATGTCTGGCAACCGGCGCACAGCCAACATCAAGAGTCTGGGTTATTCGGACCTGTTTTGCCTGAGCAAAGAGGACCTGCGGGAAGTGCTGAGCGAGTACCCGCAGGCCCAGACGGTCATGGAGGAGAAGGGCCGGGAGATCCTGCTCAAGATGAACAAGCTGGACGTAAACGCCGAGGCGGCCGAGATCGCCCTGCAGGAGGCCACGGAGGCCCGGCTGCGCGGCCTCGACCAGCAGCTGGACGACCTCCAGACCAAGTTCGCTCGCCTCCTGGCCGAGCTGGAGTCCAGCGCCCTCAAGATCGCCTACCGCGTCGAGCGGCTGGAGTGGCAGACCCGGGAGTGGCCCCTGCCCGAGGAGCTGGCTGAGGCCGACGACGAGGCCGAGCCCGGGGAGGGGCCGTCCAAGGAGGGGGAGGGCAGAGCTGGCCAGGAGGGA-CCCCAGGCCCAGAG
Tasmacetus_shepherdi  ATGCGCCAGGACAGCAAAGTGAAGACGACAGAGTCCAGCAATTCTGCCCCAGCCAAGGCCAGGAAGTTGCTGCCTGTCCTGGACCCATCTGGGGATTACTACTACTGGTGGCTAAACACTATGGTCTTCCCAGTAATGTATAACCTCATCATCGTCGTGTGCAGAGCCTGCTTCCCCGACTTGCAGCGCTATTATCTGGTGGCCTGGTTAGTACTGGACTTCACGAGTGACCTGCTCTACCTACTGGACATCGTGGTGCGCTTCCACACTGGATTCTTGGAACAGGGCATACTGGTGGTGGACAAGGGTAGGATCTCGAGTCGCTACGTTCGCACCTGGAGCTTCTTCTTGGACCTGGTTTCCCTGTTACCCATGGAAGTGGCCTATGTGAGTCTGGGTCCGCACACACCCACGCTGAGGATGAACCGCTTTCTGCGGGTGCCCCGCCTCTTTGAGGCCTTTGACCGCATGGAGACCCGCACAGTTTACCCGAATGCCTTCCGCATCGCCAAGCTGATGCTTTACGTTTTTGTTGTCATCCATTGGAACAGCTGCCTATACTTTGCCCTGTCCCGGTACCTGGGCTTCGGGCGTGACGCCTGGGTGTACCCCGACCCCGCGCAGCCTGGCTTTGAGCAGCTGCGGCGCCAGTACCTCTATAGCTTTTACTTCTCCACGCTGATCCTGACCACCGTGGGTGATACGCCGCTGCCAGACCAGGAGGAAGAGTACCTCTTCATGGTGGGAGACTTCCTACTGGCCGTCATGGGTTTCGCCACCATCATGGGTAGCATGAGCTCTGTCATCTACAACATGAACACTGCAAATGCAGCCTTCTACCCAGACCACGCCCTGGTGAAGAAATACATGAAGCTGCATCACGTCAACAGCAGGCTGGAGCAGCGAGTCATTGACTGGTACCAGCACCTGCAGATCAACAAGAAGATGACCAATGAGGTAGCCATCTTACAGCACTTGCCTGAGCAGTTGCGGGCAGAAGTGGCCGTGTCTGTACACCTGCCTACTCTGAGCCGGGTGCAGATCTTCCAGAACTGTGAGGCCAGCCTGCTGGAGGAGCTGGTGCT---GAAGCTGCAGCCCCAGACCTACTCACCAGGCGACTATGTCTGCTGCAAGGGGGACATTGGCCGAGAGATGTACATCATCCGAGAGGGTCAGCTGGCTGTGGTAGCCGATGATGGTGTCACTCAGTATGCTGTGCTTGGTGCAGGGTTCTACTTTGGGAAGATCAGCATCATCAACATCAAAGGGAACATGTCTGGGAACCGCCGCACAGCCAACATCAAGAGTCTAGGTTATTCGGATCTGTTCTGCCTGAGCAAGGAGGACCTGCAGGAAGTGCTGAGCGAGTATCCACAGGCCCAGGCCACCATGGAGGAAAAGGGCCGTGAGATCCTGCTCAAAATGAACAAGTTGGACGTAAATGCCGAGGCAGCTGAGATCGCCCTACAGGAGGCCACGGAGGCCCGGCTGCGAGGCCTCGACCAGCAACTCGATGATCTGCAGACCAAGTTCGCGCGACTCCTGGCTGAGCTGGAGTCCAGTGCACTCAAGATGGCCTATCGCATCGAGCGGCTGGAGTGGCAGACTCGGGAGTGGCCAGTGCCTGAGGAACTGGCCGAGGCCGACGATGAGGGCGAACCTGGGGAGGGAACGTCCAAGGATGGAGAGGGCAGAGCTGGCCAGGAGGGACCCCCAAGCCCAGAG
Tragelaphus_eurycerus  ATGAGCCAGGACAGCAAAGTGAAGACGACAGAGTCCATCCCTCCAGTCCTGACCAAGGCCAGGAAGTCTCTGCCAGTCCTGGACCCATCTGGGGATTACTACTACTGGTGGCTGAACACAATGGTCTTCCCAGTAATGTATAACCTCATCATCGTGGTGTGCAGAGCCTGCTTCCCCGACTTGCAGCACGGTTATCTGGTAGCCTGGTTAGTGCTGGACTACACAAGTGACCTGTTCTACCTCCTGGACATCGTGGTGCACTTCCACACTGGATTCCTGGAACAGGGCATCCTGGTGGTGGACAAAGGTAGGATCTCGAGTCGCTACGTTCGCACCTGGAGCTTCTTCTTGGACCTGGTTTCCTTGTTGCCCACGGATGTTGCCTACGTGAGCCTGGGTCCACACACACCCACGCTGAGGCTAAACCGCTTTCTGCGAGTGCCCCGCCTCTTTGAGGCCTTTGACCGCATGGAGACCCGCACAGCTTACCCGAACGCCTTCCGCATCGCCAAGCTGATGCTTTACATTTTTGTGGTCATCCATTGGAACAGCTGCCTCTACTTTGCCCTGTCCCGGTACCTGGGCTTCGGGCGGGACATCTGGGTGTACCCCGACCCCACGCAGCCTGGCTTTGAGCGGCTGCGGCGCCAGTACCTATACAGCTTTTACTTCTCCACGCTAATCCTGACCACCGTGGGCGACACGCCACTGCCAGCCCGGGAGGAGGAATACCTCTTCATGGTGGGCGACTTCCTGCTGGCTGTCATGGGTTTCGCCACCATCATGGGTAGCATGAGCTCTGTCATCTACAATATGAACACAGCAGATGCAGCCTTCTACCCAGACCACGCGCTGGTGAAGAAGTACATGAAGCTACATCATGTCAACCGCAGGCTGGAGCGGAGAGTCATTGACTGGTACCAGCACCTGCAGATCAACAAGAAGATGACCAATGAGGTAGCCATCTTACAGCACTTGCCGGAGCGGTTGAGGGCAGAAGTGGCCGTGTCTGTGCACCTACCTACCCTGAGCCGGGTACAGATCTTCCAAAACTGTGAGGCCAGCCTGCTGGAGGAGCTGGTGCT---GAAGCTTCAGCCCCAGACCTACTCGCCGGGTGAATATGTCTGCCGCAAAGGGGACATTGGCCGAGAGATGTACATCATCCGAGAGGGTCAGCTGGCCGTGGTGGCCGACGATGGTGTCACCCAGTATGCTGTGCTTGGTGCAGGGCTCTACTTTGGGGAGATCAGCATCATCAACATCAAAGGGAACATGTCTGGGAATCGCCGTACAGCCAATATCAAGAGTCTAGGTTATTCGGACCTGTTCTGCCTGAGTAAGGAGGACCTGCGGGAAGTGCTGAGCGAGTACCCACAGGCCCAGGCTGTTATGGAGGAAAAGGGCCGTGAGATCCTGCTCAAAATGAACAAGTTGGATGTAAACGCGGAGGCAGCCGAGATCGCCCTACAGGAGGCCACGGAGGCCCGGCTGCGAGGCCTGGACCAGCAACTCGATGATCTGCAAACCAAGTTCGCTCGACTCTTGGCTGAGCTGGAATCCAGTGCACTCAAGATCGCCTATCGCATCGAGCGGCTGGAGTGGCAGACCCGGGAGTGGCCAATGCCTGAGGAACTCATGGAGGCTGATGACGAGGGCGAACCTGGGGAGGGAATGTCCAAAGATGGAGAGGGCGGAGCTGGCCAGGAGGGACCTCCAGGCCTAGAG
Tragulus_javanicus  ATGAGCCAGGACAGCAAGGTGAAAACAACAGAGTCCAGCCCTCCGGCTCCAACCAAGGCCCGGAAGTCACTGCCTGTCCTGGACCCATCTGGTGATTACTACTACTGGTGGCTGAACACCATGGTCTTCCCAGTAATGTATAACCTCATCATCATCATCTGCAGAGCCTGCTTCCCCGACTTGCAGCATGATTATCTGGTGGCCTGGTTAGTCCTGGACTACACGAGTGACCTGCTCTACCTCCTGGACATCGTGGTACGCTTTCACACTGGATTCTTGGAGCAGGGCATCCTGATGGTGGACAAAGGCAGGATCGCAAGTCGCTACGTTCGCACCTGGAGCTTCTTCTTGGACCTGGTTTCCCTGTTGCCCACGGACGTGGCCTATGTGAGTCTGGGTCCGCATACACCCACACTGAGGCTGAACCGTTTCCTGAGAGTGCCACGCCTCTTTGAGGCCTTTGACCGCACCGAGACCCGCACAGCTTACCCAAACGCCTTCCGCATCGCCAAGCTGATGCTTTACATTTTTGTTGTCATCCACTGGAACAGCTGCCTATACTTTGCCCTGTCCCGGTATCTGGGCTTCGGGAGTGACATCTGGGTGTACCCCGACCCTGCACAGCCCGGCTTTGAGCAGCTGCGGCGCCAGTACCTCTACAGCTTTTATTTCTCGACACTGATCCTGACCACCGTGGGCGACACCCCACTGCCAGCCCGGGAGGAGGAGTACCTCTTCATGGTGGGGGACTTCCTGCTGGCTGTCATGGGTTTCGCCACCATCATGGGTAGCATGAGCTCTGTCATCTACAATATGAACACTGCAGATGCAGCTTTCTACCCAGACCACGCCCTGGTGAAGAAATACATGAAGCTGCATCATGTCAACCGCCGGCTGGAGCGGCGGGTCATTGACTGGTACCAGCACCTTCAGATCAACAAGAAGATGACCAATGAGGTGGCCATCTTACAGCACTTGCCTGAGCGGCTACGGGCAGAAGTGGCTGTGTCTGTGCATCTCTCTACTCTGAGCCGGGTGCAGATCTTCCAGAACTGTGAGGTCAGTCTGCTGGAGGAGCTGGTGCT---GAAGCTGCAACCCCAGACCTACTCACCAGGCGAATATGTCTGCCGCAAAGGGGACATTGGCCGAGAGATGTACATCATCCGAGAGGGTCAGCTGGCCGTGGTGGCTGATGACGGTGTCACCCAGTATGCTGTGCTTGGTGCAGGGCTCTACTTTGGAGAGATCAGCATCATCAACATCAAAGGGAACATGTCTGGGAACCGCCGCACAGCCAACATCAAGAGTCTAGGCTATTCGGACCTGTTCTGCCTGAGCAAGGAGGACCTAAGGGAAGTGCTGAGTGAGTATCCACAGGCCCAGACCGTCATGGAGGAAAAGGGCCGTGAGATCCTGCTCAAAATGAACAAGTTGGATGTAAACGCGGAGGCAGCTGAGATCGCCCTACAGGAGGCCACGGAAGCCCGGCTGCGAGGCCTCGACGATCAGCTCGATGATCTGCAGACCAAGTTCGCTCGCCTCCTGGCAGAGCTGGAGTCTAGCGCGCTCAAGATTGCCTATCGCATCGAGCGGCTGGAGTGGCAGACCCGGGAGTGGCCAATGCCTGAGGAACTGGTGGAGGCTGATGATGAGGGAGAACCTGGGGAGGGAAAGTCCAAGGATAGAGAGGGCAGAGCTGGCCAGGAGGGACCTCCAGGCCTGGAA
Tursiops_aduncus  ATGAGCCAGGACAGCAAAGTGAAGACGACAGAGTCCAGCAGTTCTGCCCCACCCAAGGCCAGGAAGTTGCTGCCTGTCCTGGACCCATCTGGGGATTACTACTACTGGTGGCTGAACACTATGGTCTTCCTAGTAATGTATAACCTCATCATCGTCGTGTGCAGAGCCTGCTTCCCCGACTTGCAGCGCTATTATCTGGTGGCCTGGTTAGTACTGGACTGCACGAGTGACCTGCTCTACCTACTGGACATCGTGGTGCGCTTCCACACTGGATTCTTGGAACAAGGCATACTGGTGGTGGACNAGGGTAGGATCTCGAGTCACTACGTTCGCACCTGGAGCTTCTTCCTGGACCTGGCTTCCCTGTTACCCACGGAAGTGGCCTATGTGAGTCTGGGTCCGCACACGCCCACGCTGAGGCTGAACCGCTTTCTGCGGGTGCCCCGCCTCTCTGAGGCCTTTGACCGCATGGAGACCTGCACAGTTCACCCGAATGCCTTCCGCATGGCCAAGCTGATGCTTTACGTTTTTGCTGTCATCCATTGGAACAGCTGCCTATACTTTGCCCTGTCCCGGTACCTGGGCTTCGGGAGTGACGCCTGGGTGTACCCCGACCCCGCGCAGCCTGGCTTTGAGCAGCTGTGGCGCCAGTACCTCTATAGCTTTCACTTCTCCACGCTGATCCTGACCACCGCGGGCGATACGCCACTGCCAGACCGGGAGGAGGAGTACCTCTTCGTGGTGGGAGACTTCCTACTGGCCGTCATGGGTTTTGCCACCATCATGGGTAGCATGAGCTCTGTCATCTACAACATGAACACTGCAGATGCAGCCTTCTACCCAGACCACGCCCTGGTGAAGAAATACATGAAGCTGCATCACGTCAACCGCAGGCTGCAGCGGCGAGTCATGGACTGGTACCAGCACCTGCAGATCAACAAGAAGATGACCAATGAGGTAGCCATCTTACAGCACTTGCCTGAGCGGTTGAGGGCAGAAGTGGCCGTGTCTGTACACCTGCCTACTCTGAGCCGGGTGCGGATCTTCCAGAACTGTGAGGCCGGCCTGCTGGAGGAGCTGGTGCT---GAAGCTGCAGCCCCAGACCTACTCACCAGGCAAATACGTCTGCCGCAAGGGGGACACTGGCCGAGAGATGTACATCATCCAAGAGGGTCAGCCGGCTGTGGTAGCCGATGATGGTGTCACTCGGTATGCTGTGCCTGGTGCAGGGCTCTACTGTGGGGAGATCAGCATCATCAACATCAAAGGGAACATGTCTGGGAACCGCCCTACAGCCAACATCAAGAGTCTAGGTTATTCGGATCTGTTCTGCCTGAGCAAGGAGGACCTGCAGGAAGTGCTGAGCGAGTATCCACAGGCCCAGGCCGTCATGGAGGAAAAGGGCCGTGAGATCCTGCTCACAATGAACAAGTTGGACGTAAATGCCGAGGCAGCTGAGACCGCCCTACAGGAGGCCACGGAGGCCCAGCTGCGAGGCCTCCACCAGCAACTCGATGATCTGCAGACCAGGTTCGCACGACTCCTGGCTGAGCTGGAGTCCAGGGCACTCAAGATCGCCTATCGCATCGAGCGGCAGGAGTGGCAGACTCAGGAGTGGCCAATGCCTGAGGAACTGGCCGAGGCCGACCATGAGGGCGAACCTGGGGAGGAAACGTCCAAGGATGGAGAGGGCAGAGCTGGCCAGGAGGGACCCCCAAGCCCAGAG
Tursiops_truncatus  ATGAGCCAAGACAGCAAAGTGAAGACGACAGAGTCCAGCAGTTCTGCCCCACCCAAGGCCAGGAAGTTGCTGCCTGTCCTGGACCCATCTGGGGATTACTACTACTGGTGGCTGAACACTATGGTCTTCCCAGTAATGTATAACCTCATCATCGTCGTGTGCAGAGCCTGCTTCCCCGACTTGCAGCGCTATTATCTGGTGGCCTGGTTAGTACTGGACTGCACGAGTGACCTGCTCTACCTACTGGACATCGTGGTGCGCTTCCACACTGGATTCTTGGAACAAGGCATACTGGTGGTGGACNAGGGTAGGATCTCGAGTCGCTACGTTCGCACCTGGAGCTTCTTCCTGGACCTGGCTTCCCTGTTACCCACGGAAGTGGCCTATGTGAGTCTGGGTCCGCACACGCCCACGCTGAGGCTGAACCGCTTTCTGCGGGTGCCCCACCTCTCTGAGGCCTTTGACCGCATGGAGACCTGCACAGTTCACCCGAATGCCTTCCGCATCGCCAAGCTGATGCTTTACGTTTTTGCTGTCATCCATTGGAACAGCTGCCTATACTTTGCCCTGTCCCGGTACCTGGGCTTCGGGAGTGACGCCTGGGTGTACCCCGACCCCGCGCAGCCTGGCTTTGAGCAGCTGTGGCGCCAGTACCTCTATAGCTTTCACTTCTCCACGCTGATCCTGACCACCGTGGGCGATACGCCGCTGCCAGACCGGGAGGAGGAGTACCTCTTCGTGGTGGGAGACTTCCTACTGGCCGTCATGGGTTTCGCCACCATCATGGGTAGCATGAGCTCTGTCATCTACAACATGAACACTGCAGATGCAGCCTTCTACCCAGACCACGCCCTGGTGAAGAAATACATGAAGCTGCATCACGTCAACCGCAGGCTGCAGCGGCGAGTCATGGACTGGTACCAGCACCTGCAGATCAACAAGAAGATGACCAATGAGGTAGCCATCTTACAGCACTTGCCTGAGCGGTTGAGGGCAGAAGTGGCCGTGTCTGTACACCTGCCTACTCTGAGCCGGGTGCGGATCTTCCAGAACTGTGAGGCCGGCCTGCTGGAGGAGCTGGTGCT---GAAGCTGCAGCCCCAGACCTACTCACCAGGCAAATACGTCTGCCGCAAGGGGGACACTGGCCAAGAGATGTACATCATCCGAGAGGGTCAGCTGGCTGTGGTAGCCGATGATGGTGTCACTCAGTATGCTGTGCTTGGTGCAGGGCTCTACTTTGGGGAGATCAGCATCATCGACATCAAAGGGAACATGTCTGGGAACCGCCCTACAGCCAACATCAAGAGTCTAGGTTATTCGGATCTGTTCTGCCTGAGCAAGGAGGACCTGCAGGAAGTGCTGAGCGAGTATCCACAGGCCCAGGCCGTCATGGAGGAAAAGGGCCGTGAGATCCTGCTCACAATGAACAAGTTGGACGTAAATGCCGAGGCAGCTGAGACCGCCCTACAGGAGGCCACGGAGGCCCAGCTGCGAGGCCTCGACCAGCAACTCGATGATCTGCAGACCGGGTTCGCACGACTCCTGGCTGAGCTGGAGTCCAGGGCACTCAAGATCGCCTATCGCATCGAGCGGCAGGAGTGGCAGACTCAGGAGTGGCCAATGCCTGAGGAACTGGCCGAGGCCGACCATGAGGGCGAACCTGGGGAGGAAACGTCCAAGGATGGAGAGGGCAGAGCTGGCCAGGAGGGACCCCCAAGCCCAGAG
Vicugna_pacos  ATGAGCCAGGACAGCAAAGTGAAGACGACAGAGTCCAGCCCTCCTACCCCGTCCAAGGCGAGGAAGTCACTGCCTGTCCTGGACCCATCAGGGGATTGCTACTACTGGTGGCTGAACACGATGGTCTTCCCAGTAATGTATAACCTCATCATCGTCATATGCAGAGCCTGCTTCCCGGACTTGCAGCACGGTTATCTGGTGGCCTGGTTAGTGCTGGACTATACGAGCGACCTGCTGTACTTACTGGACATCGTGGTGCACTTCCACACTGGATTTTTGGAGCAGGGCATCCTGGTGGAGGACAAGGGTAGGATCGCGAGTCGCTATGTCCGCACCTGGAGCTTCGTCTTGGACCTGGCGTCCCTGTTGCCCACCGACGCGGCCTACGCGAGTCTGGGTCCGCACACACCCACGCTAAGGCTGAACCGCTTTCTGCGGGCGCCCCGCCTCTTCGAGGCCTTTGACCGCACGGAGACCCGCACAGCTTACCCGAACGCCTTCCGCATCGCCAAGTTGATGCTTTACATCTTCGTCGTCATCCACTGGAACAGCTGCCTGTACTTCGCCCTGTCCCGCTACCTGGGCCTCGGGCGTGACGTGTGGGTGTACCCCGACCCCGCGCGGCCCGGCTTCGAGCGCCTGCTGCGCCAGTACCTCTACAGCTTCTACTTCTCCACGCTGATCCTGACCACCGTGGGCGACACGCCGCCACCAGCCCGGGAGGAGGAGTGCCTCTTCATGGTGGGCGACTTTCTGCTGGCCGTCATGGGGTTCGCCACCATCATGGGCAGCATGAGCTCCGTCATCTACAACATGAACACTGCAGACGCGGCCTTCTACCCAGACCACGCCCTGGTGAAGAAATACATGAAGCTGCACCGCGTCAACCGCCGGCTGGAGCGGCGAGTCATTGACTGGTACCAGCACCTGCAGATCAACAAGAAGATGGCCAACGAGGTAGCCATCTTACAGCACTTGCCTGAGCGGTTGCGGGCAGAAGTGGCCGTGTCTGTACACCTGTCTACTCTGAGACGGGTGCAGATCTTCCAGAACTGTGAGGCCAGCCTGCTGGAGGAGCTGGTACT---GAAGCTGCAGCCCCAGACCTACTCACCAGGCGAATATGTCTGCCGCAAGGGGGACGTTGGCCGAGAGATGTACATCATCCGGGAGGGTCAGCTGGCCGTGGTGGCTGATGATGGTGTCACACAATATGCCGTGCTTGGTGCAGGGCTCTACTTTGGGGAGATCAGCATCATCAACATCAAAGGGAACATGTCTGGGAACCGCCGCACAGCCAACATCAAGAGTCTAGGTTACTCGGACCTGTTTTGTCTGAGCAAGGAGGACCTGCGGGAAGTGCTGAGCGAGTATCCACAGGCCCAGGCCGTCATGGAGGAGAAAGGCCGCGAGATCTTGCTCAAATTGAACAAGTTGGACGTAAACGCCGAGGCAGCTGAGATCGCCCTACAGGAGGCCACGGAGGCCCGGCTGCGAGGTCTCGACCAGCAACTCGATGATCTACAGACCAAGTTTGCACGCCTCCTGGCTGAGCTGGAGTCTAGTGCGCTCAAGATTGCTTATCGCATCGAAAGGCTGGAGTGGCAGACTCGGGAGTGGCCAGTGCCTGAGGAACTGGCCGAGGCCGATGATGAGGGCGAGCCTGGGGAGGGAACATCTAAGGATGGAGAGGGTACAGCTGGCTGGGAGGGATTCCCAGGCCCAGAG
Ziphius_cavirostris  ATGCGCCAGGACAGCAAAGTGAAGACGACAGAGTCCAGCAATTCTGCCCCAGCCAAGGCCAGGAAGTTGCTGCCTGTCCTGGACCCATCTGGGGATTACTACTACTGGTGGCTAAACACTATGGTCTTCCCAGTAATGTATAACCTCATCATCGTCGTGTGCAGAGCCTGCTTCCCCGACTTGCAGCGCTATTACCTGGTGGCCTGGTTAGTACTGGACTTCACGAGTGACCTGCTCTACCTACTGGACATCGTGGAGCGCTTCCACACTGGATTCTTGGAACAGGGCATACTGGTGGTGGACAAGGGTAGGATCTCGAGTCGCTACGTTCGCACCTGGAGCTTCTTCTTGGACCTGGTTTCCCTGTTACCCACGGAAGTGGCCTACGTGAGTCTGGGTCCGCACACACCCACGCTGAGGATGAACCGCTTTCTGCGGGTGCCCCGCCTCTTTGAGGCCTTTGACCGCATGGAGACCCGCACAGTTTACCCGAATGCCTTCCGCATCGCCAAGCTGATGCTTTACGTTTTTGTTGTCATCCATTGGAACAGCTGCCTATACTTTGCCCTGTCCCGGTACCTGGGCTTCGGGCGTGACGCCTGGGTGTACCCCGACCCCGCGCAGCCTGGCTTTGAGCAGCTGCGGCGCCAGTACCTCTATAGCTTTTACTTCTCCACGCTGATCCTGACCACCGTGGGTGATACGCCGCTGCCAGACCGGGAGGAAGAGTACCTCTTCATGGTGGGAGACTTCCTACTGGCCGTCATGGGTTTCGCCACCATCATGGGTAGCATGAGCTCTGTCATCTACAACATGAACACTGCAAATGCAGCCTTCTACCCAGACCACGCCCTGGTGAAGAAATACATGAAGCTGCATCACGTCAACCGCAGGCTGGAGCGGCGAGTCATTGACTGGTACCAGCACCTGCAGATCAACAAGAAGATGACCAATGAGGTAGCCATCTTACAGCACTTGCCTGAGCAGTTGCGGGCAGAAGTGGCCGAGTCTGTACACCTGCCTACTCTGAGTCGGGTGCAGATCTTCCAGAACTGTGAGGCCAGCCTGCTGGAGGAGCTGGTGCT---GAAGCTGCAGCCCCAGACCTACTCACCAGGCGACTATGTCTGCCGCAAGGGGGACATTGGCCGAGAGATATACATCATCCGAGAGGGTCAGCTGGCTGTGGTAGCCGATGATGGTGTCACTCAGTATGCTGTGCTTGGTGCAGGGTTCTACTTTGGGGAGATCAGCATCATCAACATCAAAGGGAACATGTCTGGGAACCGCCGTACAGCCAACATCAAGAGTCTAGGTTATTCGGATCTGTTCTGCCTGAGCAAGGAGGACCTGCAGGAAGTGCTGAGAGAGTATCCACAGGCCCAGGCCATCATGGAGGAAAAGGGCCGTGAGATCCTGCTCAAAATGAACAAGTTGGACGTAAATGCCGAGGCAGCTGAGATCGCCCTACAGGAGGCCACGGAGGCCCGGCTGCGAGGCCTCGACCAGCAACTCGATGATCTGCAGACCAAGTTCGCGCGACTCCTGGCTGAGCTGGAGTCCAGTGCACTCAAGATGGCCTATCGCATCGAGTGGCTGGAGTGGCAGACTCGGGAGTGGCCAATGCCTGAGGAACTGGCCGAGGCCGACGATGAGGGCGAAACTGGGGAGGGAACGTCCAAGGATGGAGAGGGCAGAGCTGGCCAGGAGGGACCCCCAAGCCCAGAG
