# Supplementary material for: Molecular Evidence for the Parallel Evolution of Anosmia in Multiple Odontoceti (Toothed Whales) Clades
Source: Genes (Basel). 2026 May 31;17(6):651. doi: 10.3390/genes17060651 (PMC13299492; doi:10.3390/genes17060651)
Supplement: Supplementary file 1 [file genes-17-00651-s001.zip › PAML files/CNGA4_NoCpG.phy]

107  1392
Aepyceros_melampus  ATGAGCCAGGACAGCAAAGTGAAGACAGCATCCAGCCCTCCTGTCCTGACCAAGGCCAGGAAGTCTCTGCCGGTCCTGGACCCATCTGGGGATTACTATTACTGGTGGCTGAACACAATGGTCTTCCCAGTAATGTATAACCTCATCTGCAGAGCCTGCTTCTTGCAGCACGGTTATCTGGTGGCCTGGTTAGTGCTGGACTACAGTGACCTGTTCTACCTCCTGGACGTGTTTCACACTGGATTCTTGGAACAGGGCATCCTGGTGGTGGACAAAGGTAGGATCAGTACCTGGAGCTTCTTCTTGGACCTGTTTTCCCTGTTGCCCGATGTTGCCAGTCTGGGTCACACACCCCTGAGGCTAAACTTTCTGGTGCCCCTTTTTGAGGCCTTTGACATGGAGACCACAGCTTACAACGCCTTCAAGCTGATGCTATTTGTGGTCATCCATTGGAACAGCTGCCTCTACTTTGCCCTGTCCTACCTGGGCTGGGTGTACCAGCCTGGCTTTGAGCGGCTGCAGTACCTCTACAGCTTTTACTTCTCCCTGATCCTGACCCTGCCAGCCGAGGAGGAGTACCTCTTCATGGTGGGCGACTTCCTGCTGATGGGTACCATCATGGGTAGCATGAGCTCTGTCATCTACAACATGAACACCGCAGATGCGGCCTTCTACCCAGACCTGGTGAAGAAGTACATGAAGCTGCATAACCGGCTGGAGGTCATTGACTGGTACCAGCACCTGCAGATCAACAAGAAGATGACCAATGAGGTAGCCATCTTACAGCATTTGCCCGAGCGGTTGGCAGAAGTGTCTGTGCACCTGCCTACCCTGAGCGTACAGATCTTCCAAAACTGTGAGGCCAGCCTGCTGGAGGAGCTGGTGCT---GAAGCTGCAGCCCCAGACCTACTCGCCGTACGTCTGCAAAGGCGACATTGGCGAGATGTACATCATCGAGGGCCAGCTGGCCGTGGTGGATGGTGTCACCCAGTATGCTGTGCTTGGTGCAGGGCTCTACTTTGGGGAGATCAGCATCATCAACATCAAAGGGAACATGTCTGGAAATACAGCCAACATCAAGAGTCTAGGTTATGACCTGTTCTGCCTGAGCAAGGAGGACCTGCGGGAAGTGCTGTACCCGCAGGCCCAGATGGAGGAAAAGGGCGAGATCCTGCTCAAAATGAACAAGTTGAACGCAGCCGAGCTACAGGAAGCCGAGGCCCTGGGCCAGCAAGATCTGCAAACCAAGCTCCTGGCTGAGCTGGAGTCCAGTGCACTCAAGTATCTGGAGTGGCAGACAGAGTGGCCAATGCCTGAGGAACTCGAGCCTGGGGAGGGATCAAAAGATGGAGAGGGCAGAGCTGGCCAGGAGGGACCTCCAGGCCTAGAG
Antilocapra_americana  ATGAGCCAGGACAGCAAAGTGAAGACAGAGTCCAGCCCTCCTGTCCTGACCAAGGCCAGGAAGTCTCTGCCAGTCCTGGATCCATCTGGGGATTACTACTACTGGTGGCTGAACACAATGGTTTTCCCAGTAATGTATAACCTCATCTGCAGAGCCTGCTTCTTGCAGCACGGTTATCTGCTGGCCTGGTTAGTGCTGGACTACAGTGACCTGTTCTACCTCCTGGACGTGTTCCACACTGGATTCTTGGAACAGGGCATCCTGGTGGTGGACAAAGGTAGGATCAGTACCTGGAGCTTCTTCTTGGATCTGGTTTCCCTGTTGCCCGATGTTGCCAGTCTGGGTCACACACCCCTGAGATTAAACTTTCTGGTGCCCCTCTTTGAGGCCTTTGACACAGAGACCACAGCTTACAACGCCTTCAAGCTGATGCTTTTTGTGGTCATCCATTGGAATAGCTGCCTCTACTTTGCCCTGTCCTACCTGGGCTGGGTGTACCAGCCCGGCTTCGAGCGGCTGCAATACCTCTACAGCTTTTATTTCTCCCTGATCCTGACCCTGCCAGCCGAGGAGGAGTACCTCTTCATGGTGGGCGACTTCCTGCTGATGGGTACCATCATGGGTAGCATGAGCTCTGTCATCTACAACATGAACACAGCGGATGCAGCCTTCTACCCAGACCTGGTGAAGAAGTACATGAAGCTGCATAACCGGCTGGAGGTCATTGACTGGTACCAGCACCTGCAGATCAACAAGAAGATGACCAATGAGGTAGCCATCTTACAGCACTTGCCGGAGCGGTTGGCAGAAGTGTCTGTGCACCTGCCTACCCTGAGCGTACAGATCTTCCAAAACTGTGAGGCCAGCCTGCTGGAGGAGCTGGTGCT---GAAGCTGCAGCCCCAGACCTACTCACCGTATGTCTGCAAAGGGGACATTGGCGAGATGTACATCATCGAGGGTCAGCTGGCGGTGGTGGATGGTGTCACCCAGTATGCTGTGCTTGGTGCAGGGCTCTACTTTGGGGAGATCAGCATCATCAACATCAAAGGGAACATGTCTGGGAATACAGCCAACATCAAGAGTCTAGGTTATGACCTGTTCTGCCTGAGCAAGGAGGACCTGCGGGAAGTGCTGTACCCGCAGGCCCAGATGGAGGAAAAGGGCGAGATCCTGCTCAAAATAAACAAGTTGAATGCAGCCGAGCTACAGGAGGCCGAGGCCCTGGGCCAGCAAGATCTGCAAACCAAGCTCCTGGCTGAGCTGGAGTCCAGTGCGCTCAAGTATCTGGAGTGGCAGACCGAGTGGCCAATGCCCGAGGAACTCGAGGCTGGGGAGGGATCCAAAGATGCAGAGGGCAGAGCTGGCCAGGAGGGACCTCCAGGCCTAGAG
Axis_porcinus  ATGAGCCAGGACAGCAAAGTGAAGACAGAGTCCAGCCCTCCTGTCCTGACCAAGGCCAGGAAGTCTCTACCGGTCCTGGACCCATCTGGGGATTACTACTACTGGTGGCTGAACACAATGGTCTTCCCAGTAATGTATAACCTCATCTGCAGAGCCTGCTTCTTGCAGCACGGTTATCTGGTGGCCTGGTTAGTGCTGGACTACAGTGACCTGTTCTACCTCCTGGACGTGTTCCACACAGGATTCTTGGAACAGGGCATCCTGGTGGTGGACAAAGGCAGGATCAGTACCTGGAGCTTCTTCTTGGACCTGGTTTCCCTGTTGCCCGATGTTGCCAGTCTGGGTCACACACCCCTGAGGCTAAACTTTCTGGCGCCCCTCTTTGAGGCCTTTGACACGGAGACCACTGCTTACAACGTCTTCAAGCTGATGCTTTTTGTGGTCATCCATTGGAACAGCTGCCTCTACTTCGCCCTGTCTTACCTGGGCTGGGTGTACCAGCCTGGCTTTGAGCGGCTGCAGTACCTCTACAGCTTTTACTTCTCCCTGATCCTGACCCTGCCGGCCGAGGAGGAGTACCTCTTCATGGTGGGCGACTTCCTGCTGATGGGTACCATCATGGGTAGCATGAGCTCTGTCATCTACAACATGAACACGGCAGACGCAGCCTTCTACCCAGACCTGGTGAAGAAGTACATGAACCTACATAACCGGCTGGAGGTCATTGACTGGTACCAGCACCTGCAGATCAACAAGAAGATGACCAATGAGGTAGCCATCTTACAGCACTTGCCGGAGCGGTTGGCAGAAGTGTCTGTGCACCTGCCCACCCTGAGCGTACAGATCTTCCAGAACTGTGAGGCCAGCCTGCTGGAGGAGCTAGTGCT---GAAGCTGCAGCCCCAGACCTACTCGCCGTATGTCTGCAAAGGGGACATTGGCGAGATGTACATCATCGAGGGTCAGCTGGCCGTGGTGGACGGTGTCACCCAGTATGCGGTGCTTGGTGCAGGGCTCTACTTTGGGGAGATCAGCATCATCAACATCAAAGGGAACATGTCTGGGAATACAGCCAACATCAAGAGTCTAGGTTATGACCTTTTCTGCCTGAGCAAAGAGGACCTGCGGGAAGTGCTGTACCCACAGGCCCAGATGGAGGAAAAGGGGGAGATCCTGCTCAAAATGAACAAGTTGAATGCAGCAGAGCTACAGGAGGCCGAGGCCCTGGGCCAGCAAGATCTGCAAACCAAGCTCCTGGCCGAGCTGGAGTCCAGTGCACTCAAGTATCTGGAGTGGCAGACCGAGTGGCCAGTGCCTGAGGAACTCGAGACTGGGGGGGGATCCAAAGATGAAGAGGGCAGAGCAGGTCAGGAGGGACCTCCAGGCCTGGAG
Balaena_mysticetus  ATGAGCCAGGACAGCAAAGTGAAGACAGAGTCCAGCAGTTCTGCCCCACCGAAGGCCAGGAAGTGGCTGCCTGTCCTGGACCCATCTGGGGATTACTACTACTGGTGGCTGAACACTATGGTCTTCCCAGTAATGTATAATCTCATCTGCAGAGCCTGCTTCTTGCAGCACTATTATCTGGTGGCCTGGTTAGTACTGGACTGCAGTGACCTGCTCTACCTACTGGACGTGTTCCACACTGGATTCTTGGAACAGGGCATACTGGTGGTGGACAAGGGTAGGATCAGTACCTGGAGCTTCTTCTTGGACCTGGTTTCCCTGTTGCCCGAAGTGGCCAGTCTGGGTCACACCCCCCTGAGGCTGAACTTTCTGGTGCCCCTCTCTGAGGCCTTTGACATGGAGACCACAGTTTACAATGCCTTCAAGCTGATGCTTTTTGTTGTCATCCATTGGAACAGCTGCCTATACTTTGCCCTGTCCTACCTGGGCTGGGTGTACCAGCCTGGCTTTGAGCAGCTGCAGTACCTCTATAGCTTTTACTTCTCCCTGATCCTGACCCTGCCAGACGAGGAGGAGTACCTCTTCATGGTGGCAGACTTCCTACTGATGGGTACCATCATGGGTAGCATGAGCTCTGTCATCTACAACATGAACACTGCAGATGCAGCCTTCTACCCAGACCTGGTGAAGAAATACATGAAGCTGCATAACAGGCTGGAGGTCATTGACTGGTACCAGCACCTGCAGATCAACAAGAAGATGACCAATGAGGTAGCCATCTTACAGCACTTGCCCGAGCAGTTGGCAGAAGTGTCTGTACACCTGCCTACTCTGAGCGTGCAGATCTTCCAGAACTGTGAGGCCAGCCTGCTGGAGGAGCTRGTGCT---GAAGCTGCAGCCCCAGACCTACTCACCATATGTCTGCAAGGGGGACATCGGCGAGATGTACATCATCGAGGGTCAGCTGGCTGTGGTAGATGGTGTCACTCAGTATGCTGTGCTTGGTGCAGGGCTCTACTTTGGGGAGATCAGCATCATCAACATCAAAGGGAACATGTCTGGGAACACAGCCAACATCAAGAGTCTAGGTTATGATCTGTTCTGCCTGAGCAAGGAGGACCTGCAGGAAGTGCTGTATCCACAGGCCCAGATGGAGGAAAAGGGCGAGATCCTGCTCAAAATGAACAAGTTGAATGCAGCTGAGCTACAGGAGGCCGAGGCCCTGGGCCAGCAAGATCTGCAGACCAAGCTCCTGGCTGAGCTGGAGTCCAGTGCACTCAAGTATCTGGAGTGGCAGACCGAGTGGCCAATGCCTGAGGAACTGGAGCCTGGGGAGGGATCCAAGGATGCAGAGGGCAGAGCTGGCCAGGAGGCACCCCCAAGCCCAGAG
Balaenoptera_acutorostrata  ATGAGCCAGGACAGCAAAGTGAAGACAGAGTCCAGCGGTTCTGCCCCACCCGAGGCCAGGAAGTGGCTGCCGGTCCTGGACCCATCTGGGGATTACTACTACTGGTGGCTGAACACTATGGCCTTCCCAGTAATGTATAACCTCATCTGCAGAGCCTGCTTCTTGCAGCACTATTATCTGGCGGCCTGGTTAGTACTGGACTGCAGTGACCTGCTCTACCTACTGGACGTGTTTCACACAGGATTCTTGGAACAGGGCATACTGGTGGTGGACAAGGGTAGGATCAGTACCTGGAGCTTCTTCTTGGACCTGGTTTCCCTGTTACCCGAAGTGGCCAGTCTGGGTCACACACCCCTGAGGCTGAACTTTCTGGTCCCCCTCTTTGAGGCCTTTGACATGGAGACCACAGTTTACAATGCCTTCAAGCTGATGCTTTTTGTTGTCATCCATTGGAACAGCTGCCTATACTTTGCCCTGTCCTACCTGGGCTGGGTGTACCAGCCTGGCTTTGAGCAGCTGCAGTACCTCTATAGCTTTTACTTCTCCCTGATCCTGACCCTGCCAGACGAGGAGGAGTACCTCTTCATGGTGGGAGACTTCCTACTGATGGGTACCATCATGGGTAGCATGAGCTCTGTCATCTACAACATGAACACTGCAGATGCAGCCTTCTACCCAGACCTGGTGAAGAAATACATGAAGCGGCATAACAGGCTGGAGGTCATTGACTGGTACCAGCACCTGCAGATCAACAAGAAGATGACCAATGAGGTAGCCATCTTACAGCACTTGCCCGAGCAGTTGGCAGAAGTGTCTGTACACCTGCCTACTCTGAGCGTGCAGATCTTCCAGAACTGTGAGGCCAGCCTGCTGGAGGAGCTGGTGCT---GAAGCTGCAGCCCCAGACCTACTCACCATATGTCTGCAAGGGGGACATCGGCGAGATGTACATCATCGAGGGTCAGCTGGCTGTGGTAGATGGTGTCACTCAGTATGCTGTGCTTGGTGCAGGGCTCTACTTTGGGGAGATCAGCATCATCAACATCAAAGGGAACATGTTTGGGAACACAGCCAACATCAAGAGTCTAGGTTATGATCTGTTCTGCTTGAGCAAGGAGGACCTGCAGGAAGTGCTATATCCACAGGCCCAGATGGAGGAAAAGGGCGAGATCCTGCTCAAAATGAACAAGTTGAATGCAGCTGAGCTACAGGAGGCCGAGGCCCTGGGCCAGCAAGATCTGCAGACCAAGCTCCTGGCTGAGCTGGAGTCCAGTGCACTCAAGTATCTGGAGTGGCAGACTGAGTGGCCAATGCCTGAGGAACTGGAGCCTGGGGAGGGATCCAAGGATGCAGAGGGCAGAGCTGGCCAGGAGGAACCCCCAAGCCCAGAG
Balaenoptera_bonaerensis  ATGAGCCAGGACAGCAAAGTGAAGACAGAGTCCAGCGGTTCTGCCCCACCCGAGGCCAGGAAGTGGCTGCCGGTCCTGGACCCATCTGGGGATTACTACTACTGGTGGCTGAACACTATGGCCTTCCCAGTAATGTATAACCTCATCTGCAGAGCCTGCTTCTTGCAGCGCTATTATCTGGCGGCCTGGTTAGTACTGGACTGCAGCGACCTGCTCTACCTCCTGGACGTGTTCCACACGGGATTCTTGGAACAGGGCATACTGGTGGTGGACAAGGGTAGGATCAGTACCTGGAGCTTCTTCTTGGACCTGGTTTCCCTGTTACCCGAAGTGGCCAGTCTGGGTCACACACCCCTGAGGCTGAACTTTCTGGTGCCCCTCTTTGAGGCCTTTGACATGGAGACCACAGTTTACAATGCCTTCAAGCTGATGCTTTTTGTTGTCATCCATTGGAACAGCTGCCTATACTTTGCCCTGTCCTACCTGGGCTGGGTGTACCAGCCTGGCTTTGAGCAGCTGCAGTACCTCTATAGCTTTTACTTCTCCCTGATCCTGACCCTGCCAGACGAGGAGGAGTACCTCTTCATGGTGGGAGACTTCCTACTGATGGGTACCATCATGGGTAGCATGAGCTCTGTCATCTACAACATGAACACTGCAGATGCAGCCTTCTACCCAGACCTGGTGAAGAAATACATGAAGCTGCATAACAGGCTGGAGGTCATTGACTGGTACCAGCACCTGCAGATCAACAAGAAGATGACCAATGAGGTAGCCATCTTACAGCACTTGCCCGAGCAGTTGGCAGAAGTGTCTGTACACCTGCCTACTCTGAGCGTGCAGATCTTCCAGAACTGTGAGGCCAGCCTGCTGGAGGAGCTGGTGCT---GAAGCTGCAGCCCCAGACCTACTCACCATATGTCTGCAAGGGGGACATCGGCGAGATGTACATCATCGAGGGTCAGCTGGCTGTGGTAGATGGTGTCACTCAGTATGCTGTGCTTGGTGCAGGGCTCTACTTTGGGGAGATCAGCATCATCAACATCAAAGGGAACATGTCTGGGAACACAGCCAACATCAAGAGTCTAGGTTATGATCTGTTCTGCTTGAGCAAGGAGGACCTGCAGGAAGTGCTATATCCACAGGCCCAGATGGAGGAAAAGGGCGAGATCCTGCTCAAAATGAACAAGTTGAATGCAGCTGAGCTACAGGAGGCCGAGGCCCTGGGCCAGCAAGATCTGCAGACCAAGCTCCTGGCTGAGCTGGAGTCCAGTGCACTCAAGTATCTGGAGTGGCAGACTGAGTGGCCAATGCCTGAGGAACTGGAGCCTGGGGAGGGATCCAAGGATGCAGAGGGCAGAGCTGGCCAGGAGGAACCCCCAAGCCCAGAG
Balaenoptera_borealis  ATGAGCCAGGACAGCAAAGTGAAGACAGAGTCCAGCGGTTCTGCCCCACCCGAGGCCAGGAAGTGGCTGCCGGTCCTGGACCCATCTGGGGATTACTACTACTGGTGGCTGAACACTATGGCCTTCCCAGTAATGTATAACCTCATCTGCAGAGCCTGCTTCTTGCAGCGCTATTATCTGGCAGCCTGGTTAGTACTGGACTGCAGTGACCTGCTCTACCTACTGGACGTGTTTCACACGGGATTCTTGGAACAGGGCATACTGGTGGTGGACAAGGGTAGGATCAGTACCTGGAGCTTCTTCTTGGACCTGGTTTCCCTGTTACCCGAAGTGGCCAGTCTGGGTCACACACCCCTGAGGCTGAACTTTCTGGTGCCCCTCTTTGAGGCCTTTGACATGGAGACCACAGTTTACAATGCCTTCAAGCTGCTGCTTTTTGTTGTCATCCACTGGAACAGCTGCCTATACTTTGCCCTGTCCTACCTGGGCTGGGTGTACCAGCCTGGCTTTGAGCAGCTGCAGTACCTCTATAGCTTTTACTTCTCCCTGATCCTGACCCTGCCAGACGAGGAGGAGTACCTCTTCATGGTAGGAGACTTCCTACTGATGGGTACCATCATGGGTAGCATGAGCTCTGTCATCTACAACATGAACACTGCAGATGCAGCCTTCTACCCAGACCTGGTGAAGAAATACATGAAGCTGCATAACAGGCTGGAGGTCATTGACTGGTACCAGCACCTGCAGATCAATAAGAAGATGACCAATGAGGTAGCCATCTTACAACACTTGCCCGAGCAGTTGGCAGAAGTGTCTGTACACCTGCCTACTCTGAGCGTGCAGATCTTCCAGAACTGTGAGGCCAGCCTGCTGGAGGAGCTGGTGCT---GAAGCTGCAGCCCCAGACCTACTCACCATATGTCTGCAAGGGGGACATCGGCGAGATGTACATCATCGAGGGTCAGCTGGCTGTGGTAGACGGTGTCACTCAGTATGCTGTGCTTGGTGCAGGGCTCTACTTTGGGGAGATCAGCATCATCAACATCAAAGGGAACATGTCTGGGAACACAGCCAACATCAAGAGTCTAGGTTATGATCTGTTCTGCCTGAGCAAGGAGGACCTGCAGGATGTGTTGTATCCACAGGCCCAGATGGAGGAAAAGGGCGAGATCCTTCTCAAAATGAACAAGTTGAATGCAGCTGAGCTACAGGAGGCCGAGGCCCTGGGCCAGCAAGATCTGCAGACCAAGCTCCTGGCTGAGCTGGAGTCCAGTGCACTCAAGTATCTGGAGTGGCAGACTGAGTGGCCAATGCCTGAGGAACTGGAGCCTGGGGAGGGATCCAAGGATGCAGAGGGCAGAGCTGGCCAGGAGGGACCCCCAAGCCCAGAG
Balaenoptera_musculus  ATGAGCCAGGACAGCAAAATGAAGACAGAGTCCAGCGGTTCTGCCCCACCCGAGGCCAGGAAGTGGCTGCCGGTCCTGGACCCATCTGGGGATTACTACTACTGGTGGCTGAACACTATGGCCTTCCCAGTAATGTATAACCTCATCTGCAGAGCCTGCTTCTTGCAGCGCTATTATCTGGCGGCCTGGTTAGTACTGGACTGCAGTGACCTGCTCTACCTACTGGACGTGTTTCACACGGGATTCTTGGAACAGGGCATACTGGTGGTGGACAAGGGTAGGATCAGTACCTGGAGCTTCTTCTTGGACCTGGTTTCCCTGTTACCCGAAGTGGCCAGTCTGGGTCACACACCCCTGAGGCTGAACTTTCTGGTGCCCCTCTTTGAGGCCTTTGACATGGAGACCACAGTTTACAATGCCTTCAAGCTGATGCTTTTTGTTGTCATCCACTGGAACAGCTGCCTATACTTTGCCCTGTCCTACCTGGGCTGGGTGTACCAGCCTGGCTTTGAGCAGCTGCAGTACCTCTATAGCTTTTACTTCTCCCTGATCCTGACCCTGCCAGACGAGGAGGAGTACCTCTTCATGGTGGGAGACTTCCTACTGATGGGTACCATCATGGGTAGCATGAGCTCTGTCATCTACAACATGAACACTGCAGATGCAGCCTTCTACCCAGACCTGGTGAAGAAATACATGAAGCTGCATAACAGGCTGGAGGTCACTGACTGGTACCAGCACCTGCAGATCAACAAGAAGATGACCAATGAGGTAGCCATCTTACAGCACTTGCCCGAGCAGTTGGCAGAAGTGTCTGTACACCTGCCTACTCTGAGCGTGCAGATCTTCCAGAACTGTGAGGCCAGCCTGCTGGAGGAGCTGGTGCT---GAAGCTGCAGCCCCAAACCTACTCACCATATGTCTGCAAGGGGGACATCGGCGAGATGTACATCATCGAGGGTCAGCTGGCTGTGGTAGATGGTGTCACTCAGTATGCTGTGCTTGGTGCAGGGCTCTACTTTGGGGAGATCAGCATCATCAACATCAAAGGGAACATGTCTGGGAACACAGCCAACATCAAGAGTCTAGGTTATGATCTGTTCTGCCTGAGCAAGGAGGACCTGCAGGAAGTGTTGTATCCACAGGCCCAGATGGAGGAAAAGGGCGAGATCCTTCTCAAAATGAACAAGTTGAATGCAGCTGAGCTACAGGAGGCCGAGGCCCTGGGCCAGCAAGATCTGCAGACCAAGCTCCTGGCTGAGCTGGAGTCCAGTGCACTCAAGTATCTGGAGTGGCAGACTGAGTGGCCAATGCCTGAGGAACTGGAGCCTGGGGAGGGATCCAAGGATGCAGAGGGCAGAGCTGGCCAGGAGGGACCCCCAAGCCCAGAG
Balaenoptera_omurai  ATGAGCCAGGACAGCAAAGTGAAGACAGAGTCCAGCGGTTCTGCCCCACCCGAGGCCAGGAAGTGGCTGCCGGTCCTGGACCCATCTGGGGATTACTACTACTGGTGGCTGAACACTATGGCCTTCCCAGTAATGTATAACCTCATCTGCAGAGCCTGCTTCTTGCAGCGCTATTATCTGGTGGCCTGGTTAGTACTGGACTGCAGTGACCTGCTCTACCTACTGGACGTGTTCCACACGGGATTCTTGGAACAGGGCATACTGGTGGTGGACAAGGGTAGGATCAGTACCTGGAGCTTCTTCTTGGACCTGGTTTCCCTGTTACCCGAAGTGGCCAGTCTGGGTCACACACCCCTGAGGCTGAACTTTCTGGTGCCCCTCTTTGAGGCCTTTGACATGGAGACCACAGTTTACAATGCCTTCAAGCTGATGCTTTTTGTTGTCATCCACTGGAACAGCTGCCTATACTTTGCCCTGTCCTACCTGGGCTGGGTGTACCAGCCTGGCTTTGAGCAGCTGCAGTACCTCTATAGCTTTTACTTCTCCCTGATCCTGACCCTGCCAGACGAGGAGGAGTACCTCTTCATGGTGGGAGACTTCCTACTGATGGGTACCATCATGGGTAGCATGAGCTCTGTCATCTACAACATGAACACTGCAGATGCAGCCTTCTACCCAGACCTGGTGAAGAAATACATGAAGCTGCATAACAGGCTGGAGGTCATTGACTGGTACCAGCACCTGCAGATCAACAAGAAGATGACCAATGAGGTAGCCATCTTACACCACTTGCCCGAGCAGTTGGCAGAAGTGTCTGTACACCTGCCTACTCTGAGCGTGCAGATCTTCCAGAACTGTGAGGCCAGCCTGCTGGAGGAGCTGGTGCT---GAAGCTGCAGCCCCAGACCTACTCACCATATGTCTGCAAGGGGGACATCGGCGAGATGTACATCATCGAGGGTCAGCTGGCTGTGGTAGATGGTGTCACTCAGTATGCTGTGCTTGGTGCAGGGCTCTACTTTGGGGAGATCAGCATCATCAACATCAAAGGGAACATGTCTGGGAACACAGCCAACATCAAGAGTCTAGGTTATGATCTGTTCTGCCTGAGCAAGGAGGACCTGCAGGAAGTGCTATATCCACAGGCCCAGATGGAGGAAAAGGGCGAGATCCTGCTCAAAATGAACAAGTTGAATGCAGCTGAGCTACAGGAGGCCGAGGCCCTGGGCCAGCAAGATCTGCAGACCAAGCTCCTGGCTGAGCTGGAGTCCAGTGCACTCAAGTATCTGGAGTGGCAGACTGAGTGGCCAATGCCTGAGGAACTGGAGGCTGGGGAGGGATCCAAGGATGCAGAGGGCAGAGCTGGCCAGGAGGGACCCCCAAGCCCAGAG
Balaenoptera_physalus  ATGAGCCAGGACAGCAAAGTGAAGACAGAGTCCAGCGGTTCTGCCCCACCCGAGGCCAGGAAGTGGCTGCCGGTCCTGGACCCATCTGGGGATTACTACTACTGGTGGTTGAACACTATGGCCTTCCCAGTAATGTATAACCTCATCTGCAGAGCCTGCTTCTTGCAGCGCTATTATCTGGTGGCCTGGTTGGTACTGGACTGCAGTGACCTGCTCTACCTACTGGACGTGTTTCACACGGGATTCTTGGAACAGGGCATACTGGTGGTGGACAAGGGTAGGATCAGTACCTGGAGCTTCTTCTTGGACCTGGTTTCCCTGTTACCCGAAGTGGCCAGTCTGGGTCACACACCCCTGAGGCTGAACTTTCTGGTGGCCCTCTTTGAGGCCTTTGACATGGAGACCACAGTTTACAATGCCTTCAAGCTGATACTTTTTGTTGTCATCCACTGGAACAGCTGCCTATACTTTGCCCTGTCCTACCTGGGCTGGGTGTACCAGCCTGGCTTTGAGCAGCTGCAGTACCTCTATAGCTTTTACTTCTCCCTGATCCTGACCCTGCCAGACGAGGAGGAGTACCTCTTCATGGTGGGAGACTTCCTACTGATGGGTACCATCATGGGTAGCATGAGCTCTGTCATCTACAACATGAACGCTGCAGATGCAGCCTTCTACCCAGACCTGGTGAAGAAATACATGAAGCTGCATAACAGGCTGGAGGTCATTGACTGGTACCAGCACCTGCAGATCAACAAGAAGATGACCAATGAGGTAGCCATCTTACAGCACTTGCCCGAGCAGTTGGCAGAAGTGTCTGTACACCTGCCTACTCTGAGCGTGCAGATCTTCCAGAACTGTGAGGCCAGCCTGCTGGAGGAGCTGGTGCT---GAAGCTGCAGCCCCAGACCTACTCACCATATGTCTGCAAGGGGGACATCGGCGAGATGTACATCATCGAGGGTCAGCTGGCTGTGGTAGATGGTGTCACTCAGTATGCTGTGCTTGGTGCAGGGCTCTACTTTGGGGAGATCAGCATCATCAACATCAAAGGGAACATGTCTGGGAACACAGCCAACATCAAGAGTCTAGGTTATGATCTGTTCTGCTTGAGCAAGGAGGACCTGCAGGAAGTGCTGTATCCACAGGCCCAGATGGAGGAAAAGGGCGAGATCCTGCTCAAAATGAACAAGTTGAATGCAGCTGAGCTACAGGAGGCCGAGGCCCTGGGCCAGCAAGATCTGCAGACCAAGCTCCTGGCTGAGCTGGAGTCCAGTGCACTCAAGTATCTGGAGTGGCAGACTGAGTGGCCAATGCCTGAGGAACTGGAGCCTGGGGAGGGATCCAAGGATGCAGAGGGCAGAGCTGGCCAGGAGGGACCCCCAAGCCCAGAG
Balaenoptera_ricei  ATGAGCCAGGACAGCAAAGTGAAGACAGAGTCCAGCGGTTCTGCCCCACCCGAGGCCAGGAAGTGGCTGCCGGTCCTGGACCCATCTGGGGATTACTACTACTGGTGGCTGAACACTATGGCCTTCCCAGTAATGTATAACCTCATCTGCAGAGCCTGCTTCTTGCAGCGCTATTATCTGGCAGCCTGGTTAGTACTGGACTGCAGTGACCTGCTCTACCTACTGGACGTGTTTCACACGGGATTCTTGGAACAGGGCATACTGGTGGTGGACAAGGGTAGGATCAGTACCTGGAGCTTCTTCTTGGACCTGGTTTCCCTGTTACCCGAAGTGGCCAGTCTGGGTCACACACCCCTGAGGCTGAACTTTCTGGTGCCCCTCTTTGAGGCCTTTGACATGGAGACCACAGTTTACAATGCCTTCAAGCTGCTGCTTTTTGTTGTCATCCACTGGAACAGCTGCCTATACTTTGCCCTGTCCTACCTGGGCTGGGTGTACCAGCCTGGCTTTGAGCAGCTGCAGTACCTCTATAGCTTTTACTTCTCCCTGATCCTGACCCTGCCAGATGAGGAGGAGTACCTCTTCATGGTGGGAGACTTCCTACTGATGGGTACCATCATGGGTAGCATGAGCTCTGTCATCTACAACATGAACACTGCAGATGCAGCCTTCTACCCAGACCTGGTGAAGAAATACATGAAGCTGCATAACAGGCTGGAGGTCATTGACTGGTACCAGCACCTGCAGATCAATAAGAAGATGACCAATGAGGTAGCCATCTTACAACACTTGCCCGAGCAGTTGGCAGAAGTGTCTGTACACCTGCCTACTCTGAGCGTGCAGATCTTCCAGAACTGTGAGGCCAGCCTGCTGGAGGAGCTGGTGCT---GAAGCTGCAGCCCCAGACCTACTCACCATATGTCTGCAAGGGGGACATCGGCGAGATGTACATCATCGAGGGTCAGCTGGCTGTGGTAGATGGTGTCACTCAGTATGCTGTGCTTGGTGCAGGGCTCTACTTTGGGGAGATCAGCATCATCAACATCAAAGGGAACATGTCTGGGAACACAGCCAACATCAAGAGTCTAGGTTATGATCTGTTCTGCCTGAGCAAGGAGGACCTGCAGGATGTGTTGTATCCACAGGCCCAGATGGAGGAAAAGGGCGAGATCCTTCTCAAAATGAACAAGTTGAATGCAGCTGAGCTACAGGAGGCCGAGGCCCTGGGCCAGCAAGATCTGCAGACCAAGCTCCTGGCTGAGCTGGAGTCCAGTGCACTCAAGTATCTGGAGTGGCAGACTGAGTGGCCAATGCCTGAGGAACTGGAGCCTGGGGAGGGATCCAAGGATGCAGAGGGCAGAGCTGGCCAGGAGGGACCCCCAAGCCCAGAG
Berardius_arnuxii  ATGAGCCAGGACAGCAAAGTGAAGACAGAGTCCAGCAGTTCTGCCCCAGCCAAGGCCAGGAAGTTGCTGCCTGTCCTGGACCCATCTGGGGATTACTACTACTGGTGGCTAAACACTATGGTCTTCCCAGTAATGTATAACCTCATCGGCAGAGCCTGCTTCTTGCAGCGCTATTATCTGGTGGCCTGGTTAGTGCTGGACTGCAGTGACCTGATCTACCTACTGGACGTGTTCCACACTGGATTCTTGGAACAGGGCATACTGGTGGTGGACAAGGGTAGGATCAGTACCTGGAGCTTCTTCTTGGACCTGGTTTCCCTGTTACCCGAAGTGGCCAGTCTGGGTCACACATCCCTGAGGCTGAACTTTCTGGCGCCCCTCTTTGAGGCCTTTGACATGGAGACCACAGTTTACAATGCCTTCAAGCTGATGCTTTTTGTTGTCATCCATTGGAACAGCTGCCTATACTTTGCCCTGTCCTACCTGGGCTGGGTGTACCAGCCCGGCTTTGAGCAGCTGCAGTACCTCTATAGCTTTTACTTCTCCCTGATCCTGACCCTGCCAGACGAGGAAGAGTACCTCTTCATGGTGGGAGACTTCCTACTGATGGGTACCATCATGGGTAGCATGAGCTCTGTCATCTACAACATGAACACTGCAGATGCAGCCTTCTACCCAGACCTGGTGAAGAAATACATGAAGCTGCATCACAGGCTGGAGGTCATTGATTGGTACCAGCACCTGCAGATCAACAAGAAGATGACCAATGAGGTAGCCATCCTACAGCACTTGCCTGAGCAGTTGGCAGAAGTGTCTGTACACCTGCCTACTCTGAGCGTGCAGATCTTCCAGAACTGTGAGGCCAGCCTGCTGGAGGAGCTGGTGCT---GAAGCTGCAGCCCCAGACCTACTCGCCATATGTCTGCAAGGGGGACGTTGGCGAGATGTACATCATCGAGGGTCAGCTGGCTGTGGTAGATGGTGTCACTCAGTATGCTGTGCTTGGTGCAGGGCTCTACTTTGGGGAGATCAGCATCATCAGCATCAAAGGGAACATGTCTGGGAACACAGCCAACATTAAGAGTCTAGGTTATGATCTGTTCTGCCTGAGCAAGGAGGACCTGCAGGAAGTGCTGTATCCACAGGCCCAGATGGAGGAAAAGGGCGAGATCCTGCTCAAAATGAACAAGTTGAATGCAGCTGAGCTGCAGGAGGCCGAGGCCCTGGGCCAGCAAGATCTGCAGACCAAGCTCCTGGCTGAGCTGGAGTCCAGTGCACTCAAGTATCTGGAGTGGCAGACTGAGTGGCCAATGCCTGAGGAGCTGGAGCCTGGGGAGGGATCCAAGGATGGAGAGGGCAGAGCTGGCCAGGAGGGACCCCCAAGCCCAGAG
Berardius_minimus  ATGAGCCAGGACAGCAAAGTGAAGACAGAGTCCAGCAGTTCTGCCCCAGCCAAGGCCAGGAAGTTGCTGCCTGTCCTGGACCCATCTGGGGATTACTACTACTGGTGGCTAAACACTATGGTCTTCCCAGTAATGTATAACCTCATCGGCAGAGCCTGCTTCTTGCAGCGCTATTATCTGGTGGCCTGGTTAGTACTGGACTGCAGTGACCTGATCTACCTACTGGACGTGTTCCACACTGGATTCTTGGAACAGGGCATACTGGTGGTGGACAAGGGTAGGATCAGTACCTGGAGCTTCTTCTTGGACCTGGTTTCCCTGTTACCCGAAGTGGCCAGTCTGGGTCACACACCCCTGAGGCTGAACTTTCTGGCGCCCCTCTTTGAGGCCTTTGACATGGAGACCACAGTTTACAATGCCTTCAAGCTGATGCTTTTTGTTGTCATCCATTGGAACAGCTGCCTATACTTTGCCCTGTCCTACCTGGGCTGGGTGTACCAGCCCGGCTTTGAGCAGCTGCAGTACCTCTATAGCTTTTACTTCTCCCTGATCCTGACCCTGCCAGACGAGGAAGAGTACCTCTTCATGGTGGGAGACTTCCTACTGATGGGTACCATCATGGGTAGCATGAGCTCTGTCATCTACAACATGAACACTGCAGATGCAGCCTTCTACCCAGACCTGGTGAAGAAATACATGAAGCTGCATCACAGGCTGGAGGTCATTGATTGGTACCAGCACCTGCAGATCAACAAGAAGATGACCAATGAGGTAGCCATCCTACAGCACTTGCCTGAGCAGTTGGCAGAAGTGTCTGTACACCTGCCTACTCTGAGCGTGCAGATCTTCCAGAACTGTGAGGCCAGCCTGCTGGAGGAGCTGGTGCT---GAAGCTGCAGCCCCAGACCTACTCGCCATATGTCTGCAAGGGGGACGTTGGCGAGATGTACATCATCGAGGGTCAGCTGGCTGTGGTAGATGGTGTCACTCAGTATGCTGTGCTTGGTGCAGGGCTCTACTTTGGGGAGATCAGCATCATCAGCATCAAAGGGAACATGTCTGGGAACACAGCCAACATTAAGAGTCTAGGTTATGATCTGTTCTGCCTAAGCAAGGAGGACCTGCAGGAAGTGCTGTATCCACAGGCCCAGATGGAGGAAAAGGGCGAGATCCTGCTCAAAATGAACAAGTTGAATGCAGCTGAGCTGCAGGAGGCCGAGGCCCTGGGCCAGCAAGATCTGCAGACCAAGCTCCTGGCTGAGCTGGAGTCCAGTGCACTCAAGTATCTGGAGTGGCAGACTGAGTGGCCAATGCCTGAGGAGCTGGAGCCTGGGGAGGGATCCAAGGATGGAGAGGGCAGAGCTGGCCAGGAGGGACCCCCAAGCCCAGAG
Bos_taurus  ATGAGCCAGGACAGCAAAGTGAAGACAGAGTCCAGCCCTTCTGTCCTGACCAAAGCCAGGAAGTCTCTGCCAGTCCTGGACCCATCTGGAGATTACTACTACTGGTGGCTGAACACAATGGTCTTCCCAGTAATGTATAACCTCATCTGCAGAGCCTGCTTCTTGCAGCATGGTTATCTGGTGGCCTGGTTAGTGCTGGACTACAGTGACCTGTTCTACCTCCTGGACGTGTTCCACACTGGATTCTTGGAACAGGGCATCCTGGTGGTGGACAAAGGTAGGATCAGTACCTGGAGCTTCTTCTTGGACCTGGTTTCCCTGTTGCCCGATGTTGCCAGTCTGGGTCACACACCCCTGAGGCTAAACTTTCTGGTGCCCCTCTTTGAGGCCTTTGACATGGAGACCACAGCTTACAACGCCTTCAAGCTGATGCTTTTTGTGGTGATCCATTGGAACAGCTGCCTCTACTTTGCCCTGTCCTACCTGGGCTGGGTGTACCAGCCGGGCTTTGAGCGGCTGCAGTACCTCTACAGCTTTTACTTCTCCCTAATCCTGACCCTGCCAGCCGAGGAGGAGTACCTCTTCATGGTGGGCGACTTCCTGCTGATGGGTACCATCATGGGTAGCATGAGCTCTGTCATCTACAACATGAACACAGCAGATGCAGCCTTCTACCCAGACCTGGTGAAGAAGTACATGAAGCTGCATAACCGGCTGGAGGTCATTGACTGGTACCAGCACCTGCAGATCAACAAGAAGATGACCAATGAGGTAGCCATCTTACAGCACTTGCCTGAGCGGTTGGCAGAAGTGTCTGTGCACCTGCCTACCCTGAGCGTACAGATCTTCCAAAACTGTGAGGCCAGCCTGCTGGAGGAGCTGGTGCT---GAAGCTGCAGCCCCAGACCTACTCGCCGTATGTCTGCAAAGGGGACATTGGCGAGATGTACATCATCGAGGGTCAGCTGGCCGTGGTGGATGGTGTCACCCAGTATGCTGTGCTTGGTGCAGGGCTCTACTTTGGGGAGATCAGCATCATCAACATCAAAGGGAACATGTCTGGGAATACAGCCAACATCAAGAGTCTAGGTTATGACCTGTTCTGCCTGAGCAAGGAGGACCTGCGGGAAGTGCTGTACCCGCAGGCCCAGATGGAGGAAAAGGGCGAGATCCTGCTCAAAATGAACAAGTTGAACGCAGCCGAGCTACAGGAGGCCGAGGCCCTGGGCCAGCAAGATCTGCAAACCAAGCTCCTGGCTGAGCTGGAGTCCGGTGCACTCAAGTATCTGGAGTGGCAGACCGAGTGGCCAATGCCTGAGGAACTCGAGCCTGGGGAGGGATCCAAAGATGGAGAGGGCAGAGCTGGCCAGGAGGGACCTCCAGGCCTAGAG
Bubalus_bubalis  ATGAGCCAGGACAGCAAAGTGAAGACAGAGTCCAGCCCTCCTGTCCTGACCAAGGCCAGGAAGTCTCTGCCAGTCCTGGACCCATCTGGGGATTACTACTACTGGTGGCTGAACACAATGGTCTTCCCAGTAATGTATAACCTCATCTGCAGAGCCTGCTTCTTGCAGCATGGTTATCTGGTGGCCTGGTTAGTGCTGGACTACAGTGACCTGTTCTACCTCCTGGACGTGTTCCACACTGGATTCTTGGAACAGGGCATCCTGGTGGTGGACAAAGGTAGGATCAGTACCTGGAGCTTCTTCTTGGATCTGGTTTCCCTGTTGCCCGATGTTGCCAGTCTGGGTCACACACCCCTGAGGCTAAACTTTCTGGTGCCCCTCTTTGAGGCCTTTGACATGGAGACCACAGCTTACAACGCCTTCAAGCTGATGCTTTTTGTGGTCATCCATTGGAACAGCTGCCTCTACTTTGCCCTGTCCTACCTGGGCTGGGTGTACCAGCCAGGCTTTGAGCAGCTGCAGTACCTCTACAGCTTTTACTTCTCCCTAATCCTGACCCTGCCAGCCGAGGAGGAGTACCTCTTCATGGTGGGCGACTTCCTGCTGATGGGTACCATCATGGGTAGCATGAGCTCTGTCATCTACAACATGAACACAGCAGATGCAGCCTTCTACCCAGACCTGGTGAAGAAGTACATGAAGCTGCATAACAGGCTGGAGGTCATTGACTGGTACCAGCACCTGCAGATCAACAAGAAGATGACCAATGAGGTAGCCATCTTACAGCACTTGCCTGAGCGGTTGGCAGAAGTGTCTGTGCACCTGCCTACCCTGAGCGTACAGATCTTCCAAAACTGTGAGGCCAGCCTGCTGGAGGAGCTGGTGCT---GAAGCTGCAGCCCCAGACCTACTCGCCGTATGTCTGCAAAGGGGACATTGGCGAGATGTACATCATCGAGGGTCAGCTGGCCGTGGTGGATGGTGTCACCCAGTATGCTGTGCTTGGTGCAGGGCTCTACTTTGGGGAGATCAGCATCATCAACATCAAAGGGAACATGTCTGGGAATACAGCCAACATCAAGAGTCTAGGTTATGACCTGTTCTGCCTGAGCAAGGAGGACCTGCGGGAAGTGCTGTACCCGCAGGCCCAGATGGAGGAAAAGGGCGAGATCCTGCTCAAAATGAACAAGTTGAACGCAGCCGAGCTACAAGAGGCCGAGGCCCTGGGCCAGCAAGATCTGCAAACCAAGCTCCTGGCTGAGCTGGAGTCCAGTGCACTCAAGTATCTGGAGTGGCAGACCGAGTGGCCAATGCCTGAGGAACTCGAGCCTGGGGAGGGATCCAAAGATGGAGAGGGCAGAGCTGGCCAGGAGGGACCTCCAGGCCTAGAG
Camelus_ferus  ATGAGCCAGGACAGCAAAGTGAAGACAGAGTCCAGCCCTCCTGCCCCGTCCAAGGCGAGGAAGTCGCTGCCTGTCCTGGACCCATCAGGGGATTACTACTACTGGTGGCTGAACACGATGGTCTTCCCAGTAATGTATAACCTCATCTGCAGAGCCTGCTTCTTGCAGCACGGTTATCTGGTGGCCTGGTTAGTGCTGGACTATAGCGACCTGCTGTACTTACTGGACGTGTTCCACACTGGATTTTTGGAGCAGGGCATCCTGGTGGAGGACAAGGGTAGGATCAGTACCTGGAGCTTCGTCTTGGACCTGGCATCCCTGTTGCCCGACGCGGCCAGTCTGGGTCACACACCCCTGAGGCTGAACTTTCTGGCGCCCCTCTTCGAGGCCTTTGACACGGAGACCACAGCTTACAACGCCTTCAAGTTGATGCTTTTCGTCGTCATCCACTGGAACAGCTGCCTGTACTTCGCCCTGTCCTACCTGGGCTGGGTGTACCGGCCCGGCTTCGAGCGCCTGCAGTACCTCTACAGCTTCTACTTCTCCCTGATCCTGACCCCGCCAGCCGAGGAGGAGTGCCTCTTCATGGTGGGCGACTTCCTGCTGATGGGGACCATCATGGGCAGCATGAGCTCCGTCATCTACAACATGAACACTGCAGACGCGGCCTTCTACCCAGACCTGGTGAAGAAATACATGAAGCTGCACAACCGGCTGGAGGTCATTGACTGGTACCAGCACCTGCAGATCAACAAGAAGATGACCAACGAGGTAGCCATCTTACAGCACTTGCCAGAGCGGTTGGCAGAAGTGTCTGTACACCTGTCTACTCTGAGCGTGCAGATCTTCCAGAACTGTGAGGCCAGCCTGCTGGAGGAGCTGGTACT---GAAGCTGCAGCCCCAGACCTACTCACCGTATGTCTGCAAGGGGGACGTTGGCGAGATGTACATCATCGAGGGTAAGCTGGCCGTGGTGGATGGTGTCACACAATATGCCGTGCTTGGTGCAGGGCTCTACTTTGGGGAGATCAGCATCATCAACATCAAAGGGAACATGTCTGGGAACACAGCCAACATCAAGAGTCTAGGTTACGACCTGTTTTGTCTGAGCAAGGAGGACCTGCGGGAAGTGCTGTATCCACAGGCCCAGATGGAGGAAAAAGGCGAGATCTTGCTCAAAATGAACAAGTTGAATGCAGCTGAGCTACAGGAGGCCGAGGCCCTGGGTCAGCAAGATCTACAGACCAAGCTCCTGGCTGAGCTGGAGTCTAGCGCGCTCAAGTATCTGGAGTGGCAGACTGAGTGGCCAGTGCCTGAGGAACTGGAGCCTGGGGAGGGATCCAAGGATGGAGAGGGTACAGCAGGCTGGGAGGGATTCCCAGGCCCAGAG
Caperea_marginata  ATGAACCAGGACAGCAAAGTGAAGACAGAGTCCAGCAGTTCTGCCCCACCCAAGGCCAGGAAGTGGCTGCCTGTCCTGGACCCATCTGGGGATTACTACTACTGGTGGCTGAACACTATGGTCTTCCCAGTAATGTATAACCTCATCTGCAGAGCCTGCTTCTTGCAGCACTATTATCTGGTGGCCTGGTTAGTACTGGACTGCAGTGACCTGCTCTACCTACTGGACGTGTTCCACACTGGATTCTTGGAACAGGGCATACTGGTGGTGGACAAGGGTAGGATCAGTACCTGGAGCTTCTTCTTGGACCTGGTTTCCCTGTTACCCGAAGTGGCCAGTCTGGGTCACACACCCCTGAGGCTGAACTTTCTGGTGCCCCTCTTTGAGGCCTTTGACATGGAGACCACAGTTTACAATGCCTTCAAGCTGATGCTTTTTGTTGTCATCCATTGGAACAGCTGCCTATACTTTGCCCTGTCCTACCTGGGCTGGGTGTACCAGCCTGGCTTTGAGCAGCTGCAGTACCTCTATAGCTTTTACTTCTCCCTGATTCTGACCCTGCCAGACGAGGAGGAGTACCTCTTCATGGTGGGAGACTTCCTACTGATGGGTACCATCATGGGTAGCATGAGCTCTGTCATCTACAACATGAACACTGCAGATGCAGCCTTCTACCCAGACCTGGTGAAGAAATACATGAAGCTGCATAACAGGCTGGAGGTCATTGACTGGTACCAACACCTGCAGATCAACAAGAAGATGACCAATGAGGTAGCCATCTTACAGCACTTGCCCGAGCAGTTGGCAGAAGTGTCTGTACACCTGCCTACTCTGAGCGTGCAGATCTTCCAGAACTGTGAGGCCAGCCTGCTGGAGGAGCTGGTGCT---GAAGCTGCAGCCCCAGACCTACTCACCATATGTCTGCAAGGGGGACATCGGCGAGATGTACATCATCGAGGGTCAGCTGGCTGTGGTAGATGGTGTCACTCAGTATGCTGTGCTTGGTGCAGGGCTCTACTTTGGGGAGATCAGCATCATCAACATCAAAGGGAACATGTCTGGGAACACAGCCAACATCAAGAGTCTAGGTTATGATCTGTTCTGCCTGAGCAAGGAGGATCTGCAGGAAGTGCTATATCCACAGGCCCAGATGGAGGAAAAGGGCGAGATCCTGCTCAAAATGAGCAAGTTGAATGCAGCTGAGCTACAGGAGGCCGAGGCCCTGGGCCAGCAAGATCTGCAGACCAAGCTCCTGGCTGAGCTGGAGTCCAGTGCACTCAAGTATCTGGAATGGCAGACTGAGTGGCCAATGCCTGAGGAACTGGAGCCTGGGGAGGGATCCAAGGATGCAGAGGGCAGAGCTGGCCAGGAGGGACCCCCAAGCCCAGAG
Capra_hircus  ATGAGCCAGGACAGCAAAGTGAAGACAGCGTCCAGCCCTCCTATCCTGACCAAGGCCAGGAAGTCTCTGCCAGTCCTGGACCCATCTGGGGATTACTATTACTGGTGGCTGAACACAATGGTCTTCCCAGTAATGTATAACCTCATCTGCAGAGCCTGTTTCTTGCAGCACGGTTATCTGGTGGCCTGGTTAGTGATGGACTACAGTGACCTGTTCTACCTCCTGGACGTGTTCCACACTGGATTCTTGGAACAGGGCATCCTGGTGGTGGACAAAGGTAAGATCAGTACCTGGAGCTTCTTCTTGGACCTGGTTTCCCTGTTGCCCGATGTTGCCAGTCTGGGTCACACACCCCTGAGGCTAAACTTTCTGGCCCCCCTTTTTGAGGCCTTTGACATGGAGACCACAGCTTACAACGCCTTCAAGCTGATGCTTTTTGTGGTCATCCATTGGAACAGCTGCCTCTACTTTGCCCTGTCCTACCTGGGCTGGGTGTACCAGCCTGGCTTTGAGCGGCTGCAGTACCTCTACAGCTTTTACTTCTCCCTGATCCTGACCCTGCCAGCCGAGGAGGAGTACCTCTTCATGGTGGGCGACTTCCTGCTGATGGGTACCATCATGGGTAGCATGAGCTCTGTCATCTACAACATGAACACAGCAGATGCAGCCTTCTACCCAGACCTGGTGAAGAAGTACATGAAGCTGAATAACCGGCTGGAGGTCATTGACTGGTACCAGCACCTGCAGATCAACAAGAAGATGACCAATGAGGTAGCCATCTTACAGCACTTGCCCGAGCGGTTGGCAGAAGTGTCTGTGCACCTGCCTACCCTGAGGGTACAGATCTTCCAAAACTGTGAGGCCAGCCTGCTGGAAGAGCTGGTGCT---GAAGCTGCAGCCCCAGACCTACTCGCCGTATGTCTGCAAAGGGGACATTGGCGAGATGTACATCATCGAGGGTCAGCTGGCCGTGGTAGATGGTGTCACCCAGTATGCTGTGCTTGGTGCAGGGCTCTACTTTGGGGAGATCAGCATCATCAACATCAAAGGGAACATGTCTGGGAATACAGCCAATATCAAGAGTCTAGGTTATGACCTGTTCTGCCTGAGCAAGGAGGACCTGCGGGAAGTGCTGTACCCGCAGGCCCAGATGGAGGAAAAGGGCGAGATCCTGCTCAAAATGAACAAGTTGAATGCAGCCGAGCTACAGGAAGCCGAGGCCCTGGGCCAGCAAGATCTGCAAACCAAGCTCCTGGCTGAGCTGGAGTCCAGTGCACTCAAGTATCTGGAGTGGCAGACGGAGTGGCCAATGCCTGAGGAACTCGAGCCTGGGGAGGGATCCAAAGATGGAGAGGGCAGAGCTGGCCAGGAGGGACCTCCAGGCCTAGAG
Catagonus_wagneri  ATGAGCCAGAACAGCAAAGTGAAGACAGAGTCCAGCCCTCCTGCCCCTTCCAAGGCCAGGAGGTCGCTGCCCATCCTGGACCCCTCCGGGGACTACTACTACTGGTGGCTGAACACCATGGTCTTCCCAGTAATGTACAACCTCGTCTGCAGAGCCTGCTTCTTACAGCGCAGTTACCTGGTGGCCTGGTTCGTGCTGGACTACAGCGACCTGCTCTACCTGCTGGACGTGTTCCACACCGGATTTTTGGATCAGGGCATCCTGGTGGTGGACAAGGGCAAAATTAGTACGTGGAGCTTCTTCCTGGACCTGGTGTCCCTGCTGCCCGACGTGGCCCGTCTGGGCCACACACCCCTGCGGCTTAACTTTCTGGCGCCCCTCTTTGAGGCCTTCGATACGGAGACCACGGCTTACAACGCCTTCAAGCTGATGCTTTTCGTCGTCATCCACTGGAACAGCTGCCTGTACTTTGCCCTGTCGTTTCTGGGCTGGGTGTACCGGCCGGGCTTCGAGCGCCTGCAGTACCTCTACAGCTTCTACTTCTCCCTGATCCTGACCCTGCCGGCCGAGGAGGAGTACCTCTTCATGGTGGGCGACTTTCTGCTGATGGGGACCATCATGGGCAGCATGAGCTCTGTCATCTACAACATGAACACCGCAGACGCCGCTTTCTACCCAGATCTGGTGAAGAAGTACATGAAGCTGCACAACCGGCTGGAGGTCATTGACTGGTACCAGCACCTGCAGATCAACAAGAAGATGACCAACGAGGTCGCCATCTTGCAGCACCTGCCTGAGCGGCTGGCAGAAGTGTCTGTACACCTGTCGACGCTGAGCGTGCAGATCTTCCAGAACTGCGAGGCCAGCCTGCTGGAGGAGCTGGTGCT---AAAGCTGCAGCCCCAGACATACTCACCATACGTCTGCAAGGGGGACATTGGCGAGATGTACATCATCGAGGGTCTGCTGGCCGTGGTGGACGGTGTCACACAGTATGCCGTGCTCGGTGCAGGGCTCTACTTTGGGGAGATCAGCATCATCAACATCAAAGGGAACATGTCTGGCAACACAGCCAACATCAAGAGTCTGGGTTATGACCTGTTTTGCCTGAGCAAAGAGGACCTGCGGGAAGTGCTGTACCCGCAGGCCCAGATGGAGGAGAAGGGCGAGATCCTGCTCAAAATGAACAAGCTGAACGCCGCAGAGCTGCAGGAGGCCGAGGCCCTGGGCCAGCAGGACCTCCAGACCAAGCTCCTGGCCGAGCTGGAGTCCAGCGCGCTCAAGTATCTCGAGTGGCAGACTGAGTGGCCCATGCCCGAGGAGGTGGAGCCCGGGGAGGGCTCCCAGGAGGGAGAGGGCAGAGCTGGCCTGGAGGGACCCCCAGGCCCACAG
Cephalophus_harveyi  ATGAGCCAGGACAGCAAAGTGAAGACAGCGCCCAGCCCTCCCGTCCTGACCAAGGCCAGGAAGTCTCTGCCGGTCCTGGACCCATCTGGGGATTACTATTACTGGTGGCTGAACACAATGGTCTTCCCAGTAATGTATAACCTCATCTGCAGAGCCTGCTTCTTGCAGCACGGTTATCTGGTGGCCTGGTTAGTGCTGGACTACAGTGACCTGTTCTACCTCCTGGACGTGTTCCACACTGGATTCTTGGATCAGGGCATCCTGGTGGTGGACAAAGGTAGGATCAGTACCTGGAGCTTCTTCTTGGACCTGGTTTCCCTGTTGCCCGATGTTGCCAGTCTGGGTCACACACCCCTGAGGCTAAACTTTCTGGTGCCCCTTTTTGAGGCCTTTGACATGGAGACCACAGCTTACAACGCCTTCAAGCTGATGCTTTTTGTGGTCATCCATTGGAACAGCTGCCTCTACTTTGCCCTGTCCTACCTGGGCTGGGTGTACCAGCCTGGCTTTGAGCGGCTGCAGTACCTCTACAGCTTTTACTTCTCCCTGATCCTGACCCTGCCAGCCGAGGAGGAGTACCTCTTCATGGTGGGCGACTTCCTGCTGATGGGTACCATCATGGGTAGTATGAGCTCTGTCATCTACAACATGAACACAGCAGATGCAGCCTTCTACCCAGACCTGGTGAAGAAGTACATGAAGCTGCATAACCGGCTGGAGGTCATTGACTGGTACCAGCACCTGCAGATCAACAAGAAGATGACCAATGAGGTGGCCATCTTACAGCACTTGCCCGAGCGGTTGGCAGAAGTGTCTGTGCACCTGCCTACCCTGAGCGTACAGATCTTCCAAAACTGTGAGGCCAGCCTGCTGGAGGAGCTGGTGCT---GAAGCTGCAGCCCCAGACCTACTCGCCGTACGTCTGCAAAGGGGACATTGGCGAGATGTACATCATCGAGGGCCAGCTGGCCGTGGTGGATGGTGTCACCCAGTATGCTGTGCTTGGCGCAGGGCTCTACTTTGGGGAGATCAGCATCATCAACATCAAAGGGAACATGTCTGGGAATACAGCCAACATCAAGAGTCTAGGTTATGACCTGTTCTGCCTGAGCAAGGAGGACCTGCGGGAGGTGCTGTACCCGCAGGCCCAGATGGAGGAAAAGGGCGAGATCCTGCTCAAAATGAACAAGTTGAATGCAGCCGAGCTACAGGAAGCCGAGGCCCTGGGCCAGCAAGATCTGCAAACCAAGCTCCTGGCTGAGCTGGAGTCCAGTGCACTCAAGTATCTGGAGTGGCAGACGGAGTGGCCAATGCCTGAGGAACTCGAGCCTGGGGAGGGATCCCAAGATGGAGAGGGCAGAGCTGGCCAGGAGGGACCTCCAGGCCTAGAG
Cephalorhynchus_commersonii  ATGAGCCAGGACAGCAAAGTGAAGACAGAGTCCAGCAGTTCTGTCCCACCCAAGGCCAGGAAGTTGCTGCCTGTCCTGGACCCATCTGGGGATTACTACTACTGGTGGCTGAACACTATGGTCTTCCCAGTAATGTATAACCTCATCTGCAGAGCCTGCTTCTTGCAGCGCTATTATCTGGTGGCCTGGTTAGTACTGGACTGCAGTGACCTGCTCTACCTACTGGACGTGTTCCACACTGGATTCTTGGAACAAGGCATACTGGTGGTGGACNAGGGTAGGATCAGTACCTGGAGCTTCTTCCTGGACCTGGCTTCCCTGTTACCCGAAGTGGCCAGTCTGGGTCACACGCCCCTGAGGCTGAACTTTCTGGTGCCCCTCTCTGAGGCCTTTGACATGGAGACCACAGTTCACAATGCCTTCAAGCTGATGCTTTTTGCTGTCATCCATTGGAACAGCTGCCTATACTTTGCCCTGTCCTACCTGGGCTGGGTGTACCAGCCTGGCTTTGAGCAGCTGCAGTACCTCTATAGCTTTCACTTCTCCCTGATCCTGACCCTGCCAGAC---GAGGAGTACCTCTTCGTGGTGGGAGACTTCCTACTGATGGGTACCATCATGGGTAGCATGAGCTCTGTCATCTACAACATGAACACTGCAGATGCAGCCTTCTACCCAGACCTGGTGAAGAAATACATGAAGCTGCATAACAGGCTGCAGGTCATGGACTGGTACGAGCACCTGCAGATCAACAAGAAGATGACCAATGAGGTAGCCATCTTACAGCACTTGCCTGAGCGGTTGGCAGAAGTGTCTGTACACCTGCCTACTCTGAGCGTGCGGATCTTCCAGAACTGTGAGGCCGGCCTGCTGGAGGAGCTGGTGCT---GAAGCTGCAGCCCCAGACCTACTCACCATACGTCCGCAAGGGGGACACTGGCGAGATGTACATCATCGAGGGTCAGCTGGCTGTGGTAGATGGTGTCACTCAGTATGCTGTGCTTGGTGCAGGGCTCTACTTTGGGGAGATCAGCATCATCGACATCAAAGGGAACATGTCTGGGAACACAGCCAACATCAAGAGTCTAGGTTATGATCTGGTCTGCCTGAGCAAGGAGGACCTGCAGGAAGTGCTGTATCCACAGGCCCAGATGGAGGAAAAGGGCGAGATCCTGCTCAAAATGAACAAGTTGAATGCAGCTGAGCTACCGGAGGCCGAGGCCCTGGGCCAGCAAGATCTACAGACCAGGCTCCTGGCTGAGCTGGAGTCCAGGGCGCTCAAGTATCTGGAGTGGCAGACTGAGTGGCCAATGCCTGAGGAACTGGAGCCTGGGGAGGGATCCAAGGATGGAGAGGGCAGAGCTGGCCAGGAGGGACCCCCAAGCCCACAG
Cephalorhynchus_eutropia  ATGAGCCAGGACAGCAAAGTGAAGACAGAGTCCAGCAGTTCTGTCCCACCCAAGGCCAGGAAGTTGCTGCCTGTCCTGGACCCATCTGGGGATTACTACTACTGGTGGCTGAACACTATGGTCTTCCCAGTAATGTATAACCTCATCTGCAGAGCCTGCTTCTTGCAGCGCTATTATCTGGTGGCCTGGTTAGTACTGGACTGCAGTGACCTGCTCTACCTACTGGACGTGTTCCACACTGGATTCTTGGAACAAGGCATACTGGTGGTGGACNAGGGTAGGATCAGTACCTGGAGCTTCTTCCTGGACCTGGCTTCCCTGTTACCCGAAGTGGCCAGTCTGGGTCACACGCCCCTGAGGCTGAACTTTCTGGTGCCCCTCTCTGAGGCCTTTGACATGGAGACCACAGTTCACAATGCCTTCAAGCTGATGCTTTTTGCTGTCATCCATTGGAACAGCTGCCTATACTTTGCCCTGTCCTACCTGGGCTGGGTGTACCAGCCTGGCTTTGAGCAGCTGCAGTACCTCTATAGCTTTCACTTCTCCCTGATCCTGACCCTGCCAGAC---GAGGAGTACCTCTTCGTGGTGGGAGACTTCCTACTGATGGGTACCATCATGGGTAGCATGAGCTCTGTCATCTACAACATGAACACTGCAGATGCAGCCTTCTACCCAGACCTGGTGAAGAAATACATGAAGCTGCATAACAGGCTGCAGGTCATGGACTGGTACCAGCACCTGCAGATCAACAAGAAGATGACCAATGAGGTAGCCATCTTACAGCACTTGCCTGAGCGGTTGGCAGAAGTGTCTGTACACCTGCCTACTCTGAGCGTGCGGATCTTCCAGAACTGTGAGGCCGGCCTGCTGGAGGAGCTGGTGCT---GAAGCTGCAGCCCCAGACCTACTCACCATACGTCCGCAAGGGGGACACTGGCGAGATGTACATCATCGAGGGTCAGCTGGCTGTGGTAGATGGTGTCACTCAGTATGCTGTGCTTGGTGCAGGGCTCTACTTTGGGGAGATCAGCATCATCGACATCAAAGGGAACATGTCTGGGAACACAGCCAACATCAAGAGTCTAGGTTATGATCTGGTCTGCCTGAGCAAGGAGGACCTGCAGGAAGTGCTGTATCCACAGGCCCAGATGGAGGAAAAGGGCGAGATCCTGCTCAAAATGAACAAGTTGAATGCAGCTGAGCTACAGGAGGCCGAGGCCCTGGGCCAGCAAGATCTACAGACCAGGCTCCTGGCTGAGCTGGAGTCCAGGGCGCTCAAGTATCTGGAGTGGCAGACTGAGTGGCCAATGCCTGAGGAACTGGAGCCTGGGGAGGGATCCAAGGATGGAGAGGGCAGAGCTGGCCAGGAGGGACCCCCAAGCCCACAG
Cephalorhynchus_heavisidii  ATGAGCCAGGACAGCAAAGTGAAGACAGAGTCCAGCAGTTCTGTCCCACCCAAGGCCAGGAAGTTGCTGCCTGTCCTGGACCCATCTGGGGATTACTACTACTGGTGGCTGAACACTATGGTCTTCCCAGTAATGTATAACCTCATCTGCAGAGCCTGCTTCTTGCAGCGCTATTATCTGGTGGCCTGGTTAGTACTGGACTGCAGTGACCTGCTCTACCTACTGGACGTGTTCCACACTGGATTCTTGGAACAAGGCATACTGGTGGTGGACNAGGGTAGGATCAGTACCTGGAGCTTCTTCCTGGACCTGGCTTCCCTGTTACCCGAAGTGGCCAGTCTGGGTCACACGCCCCTGAGGCTGAACTTTCTGGTGCCCCTCTCTGAGGCCTTTGACATGGAGACCACAGTTCACAATGCCTTCAAGCTGATGCTTTTTGCTGTCATCCATTGGAACAGCTGCCTATACTTTGCCCTGTCCTACCTGGGCTGGGAGTACCAGCCTGGCTTTGAGCAGCTGCAGTACCTCTATAGCTTTCACTTCTCCCTGATCCTGACCCTGCCAGAC---GAGGAGTACCTCTTCGTGGTGGGAGACTTCCTACTGATGGGTACCATCATGGGTAGCATGAGCTCTGTCATCTACAACATGAACACTGCAGATGCAGCCTTCTACCCAGACCTGGTGAAGAAATACATGAAGCTGCATAACAGGCTGCAGGTCATGGACTGGTACCAGCACCTGCAGATCAACAAGAAGATGACCAATGAGGTAGCCATCTTACAGCACTTGCCTGAGCGGTTGGCAGAAGTGTCTGTACACCTGCCTACTCTGAGCGTGCGGATCTTCCAGAACTGTGAGGCCGGCCTGCTGGAGGAGCTGGTGCT---GAAGCTGCAGCCCCAGACCTACTCACCATACGTCCGCAAGGGGGACACTGGCGAGATGTACATCATCGAGGGTCAGCTGGCTGTGGTAGATGGTGTCACTCAGTATGCTGTGCTCGGTGCAGGGCTCTACTTTGGGGAGATCAGCATCATCGACATCAAAGGGAACATGTCTGGGAACACAGCCAACATCAAGAGTCTAGGTTATGATCTGGTCTGCCTGAGCAAGGAGGACCTGCAGGAAGTGCTGTATCCACAGGCCCAGATGGAGGAAAAGGGCGAGATCCTGCTCAAAATGAACAAGTTGAATGCAGCTGAGCTACAGGAGGCCGAGGCCCTGGGCCAGCAAGATCTACAGACCAGGCTCCTGGCTGAGCTGGAGTCCAGGGCGCTCAAGTATCTGGAGTGGCAGACTGAGTGGCCAATGCCTGAGGAACTGGAGCCTGGGGAGGGATCCAAGGATGGAGAGGGCAGAGCTGGCCAGGAGGGACCCCCAAGCCCACAG
Cephalorhynchus_hectori  ATGAGCCAGGACAGCAAAGTGAAGACAGAGTCCAGCAGTTCTGTCCCACCCAAGGCCAGGAAGTTGCTGCCTGTCCTGGACCCATCTGGGGATTACTACTACTGGTGGCTGAACACTATGGTCTTCCCAGTAATGTATAACCTCATCTGCAGAGCCTGCTTCTTGCAGCGCTATTATCTGGTGGCCTGGTTAGTACTGGACTGCAGTGACCTGCTCTACCTACTGGACGTGTTCCACACTGGATTCTTGGAACAAGGCATACTGGTGGTGGACNAGGGTAGGATCAGTACCTGGAGCTTCTTCCTGGACCTGGCTTCCCTGTTACCCGAAGTGGCCAGTCTGGGTCACACGCCCCTGAGGCTGAACTTTCTGGTGCCCCTCTCTGAGGCCTTTGACATGGAGACCACAGTTCACAATGCCTTCAAGCTGATGCTTTTTGCTGTCATCCATTGGAACAGCTGCCTATACTTTGCCCTGTCCTACCTGGGCTGGGTGTACCAGCCTGGCTTTGAGCAGCTGCAGTACCTCTATAGCTTTCACTTCTCCCTGATCCTGACCCTGCCAGAC---GAGGAGTACCTCTTCGTGGTGGGAGACTTCCTACTGATGGGTACCATCATGGGTAGCATGAGCTCTGTCATCTACAACATGAACACTGCAGATGCAGCCTTCTACCCAGACCTGGTGAAGAAATACATGAAGCTGCATAACAGGCTGCAGGTCATGGACTGGTACCAGCACCTGCAGATCAACAAGAAGATGACCAATGAGGTAGCCATCTTACAGCACTTGCCTGAGCGGTTGGCAGAAGTGTCTGTACACCTGCCTACTCTGAGCGTGCGGATCTTCCAGAACTGTGAGGCCGGCCTGCTGGAGGAGCTGGTGCT---GAAGCTGCAGCCCCAGACCTACTCACCATACGTCCGCAAGGGGGACACTGGCGAGATGTACATCATCGAGGGTCAGCTGGCTGTGGTAGATGGTGTCACTCAGTATGCTGTGCTTGGTGCAGGGCTCTACTTTGGGGAGATCAGCATCATCGACATCAAAGGGAACATGTCTGGGAACACAGCCAACATCAAGAGTCTAGGTTATGATCTGGTCTGCCTGAGCAAGGAGGACCTGCAGGAAGTGCTGTATCCACAGGCCCAGATGGAGGAAAAGGGCGAGATCCTGCTCAAAATGAACAAGTTGAATGCAGCTGAGCTACAGGAGGCCGAGGCCCTGGGCCAGCAAGATCTACAGACCAGGCTCCTGGCTGAGCTGGAGTCCAGGGCGCTCAAGTATCTGGAGTGGCAGACTGAGTGGCCAATGCCTGAGGAACTGGAGCCTGGGGAGGGATCCAAGGATGGAGAGGGCAGAGCTGGCCAGGAGGGACCCCCAAGCCCACAG
Ceratotherium_simum  ATGAGCCAGGACAGCAAAGTGAAGACAGAGTCCAGTCCCCCTGTCTTGGCCAAGGCCAGGAAGTCGCTGCCTGTCCTGGACCCATCTGGAGATCACTACTACTGGTGGCTGAACACAATGGTCTTCCCAGTAATGTATAACCTCATCTGCAGAGCCTGCTTTTTGCAGCACAGTTATCTGGTGGCCTGGTTAGTACTGGACTACAGTGACCTGCTGTACCTACTGGACGTGTTCCACACAGGGTTCTTGGAACAGGGCATCCTGGTGGTAGACAAAGGTAAGATCAGTACCTGGAGCTTTCTCTTGGACCTGGCTTCCCTGGTGCCCGACGTGGCCCTGCTGGGCCACACACCCCTGAGGTTGAACTTTCTGACGCCCCTCTTTGAGGCCTTTGACACAGAGACAACGGCTTACAACGCCTTTAAGCTGATGCTTTTTGTTGTCATCCATTGGAACAGCTGCCTGTACTTTGCCCTGTCCTACCTGGGCTGGGTGTACCAGCCTGGCTTTGAGCGCCTGCAGTACCTCTATAGCTTTTACTTCTCCCTGATCCTGACCCTGCCAGCCGAGGAGGAGTACCTCTTCATGGTGGGGGACTTCCTGCTGATGGGTACCATCATGGGTAGCATGAGCTCTGTCATCTACAACATGAACACTGCAGATGCGGCTTTCTACCCGGACCTTGTGAAGAAGTACATGAAGCTGCGGAACCGGCTGGAGGTTATTGACTGGTACCAGCACCTGCAGATCAACAAGAAGATGACCAATGAGGTAGCTATCTTACAGCACTTGCCTGAGCGGTTGGCGGAAGTGTCTGTACACCTGTCTACTCTGAGCGTGCAGATCTTCCAGAACTGTGAGGCCAGCCTGCTGGAGGAACTGGTGCT---GAAGCTGCAGCCCCAGACCTACTCACCATATGTCTGCAAGGGGGACATTGGCGAGATGTACATCATCGAGGGTCAACTGGCTGTGGTGGATGGTGTCACACAGTATGCTGTGCTTGGTGCAGGGCTCTACTTTGGGGAGATCAGCATCATCAACATCAAAGGGAATATGTCCGGGAACACAGCCAACATCAAGAGTCTAGGTTATGACCTGTTTTGCCTGAGCAAGGAGGACCTGCGGGAAGTGCTGTATCCACAGGCCCAGATGGAGGAAAAGGGCGAGATCCTGCTCAAACTGAACAAGTTGAATGCAGCTGAGCTACAGGAGGCCGAGTCCTTGGGCCAGCAAGATCTACAGACCAAACTCCTGGCTGAGCTGGAGTCCAGCGCACTCAAGTATCTAGAGTGGCAGACAGAGTGGCCAATGCCTGAGGAACTGGAGCCTGGGGAGGGATCCAAGGGTGGAGAGGGCAGGGCTGGCCAGGGGGGTCCCCCAGGCCCAGAG
Connochaetes_taurinus  ATGAGCCAGGACAGCAAAGTGAAGACAGCATCCAGCCCTCCTGTCCTGACCAAGGCCAGGAAGTCTCTGCCAGTCCTGGACCCATCTGGGGATTACTATTACTGGTGGCTGAACACAATGGTCTTCCCAGTAATGTATAACCTCATCTGCAGAGCCTGCTTCTTGCAGCACGGTTATCTGGTGGCCTGGTTAGTGCTGGACTACAGTGACCTGTTCTACCTCCTGGACGTGTTCCACACTGGATTCTTGGAACAGGGCATCCTGGTGGTAGACAAAGGTAGGATCAGTACCTGGAGCTTCTTCTTGGACCTGGTTTCCCTGTTGCCCGATGTTGCCAGTCTGGGTCACACACCCCTGAGGCTAAACTTTCTGGTGCCCCTTTTTGAAGCCTTTGACACGGAGACCACAGCTTACAACACCTTCAAGCTGATGCTTTTTGTGGTCATCCATTGGAACAGCTGCCTCTACTTTGCCCTGTCCTACCTGGGCTGGGTGTACCAGCCTGGCTTTGAGCGGCTGCAGTACCTCTACAGCTTTTACTTCTCCCTGATCCTGACCCTGCCGGCCGAGGAGGAGTACCTCTTCATGGTGGGCGACTTCCTGCTGATGGGTACCATCATGGGCAGTATGAGCTCTGTCATCTATAACATGAACACAGCAGATGCCGCCTTTTACCCAGACCTGGTGAAGAAGTACATGAAGCTGAATAACCGGCTGGAGGTCATTGACTGGTACCAGCACCTGCAGATCAACAAGAAGATGACCAATGAGGTAGCCATCTTACAGCACTTGCCCGAGCGGTTGGCAGAAGTGTCTGTGCACCTGCCTACCCTGAGGGTACAGATCTTCCAAAACTGTGAGGCCAGCCTGCTGGAGGAGCTGGTGCT---GAAGCTGCAGCCCCAGACCTACTCGCCGTATGTCTGCAAAGGGGACGTTGGCGAGATGTACATCATCGAGGGTCAGCTGGCTGTGGTGGATGGTGTCACCCAGTATGCTGTGCTTGGTGCGGGGCTCTACTTTGGGGAGATCAGCATCATCAACATCAAAGGGAACATGTCTGGGAATACAGCCAACATCAAGAGTCTAGGTTATGACCTGTTCTGCCTGAGCAAGGAGGACCTGCGGGAAGTGCTGTACCCGCAGGCCCAGATGGAGGAAAAGGGCGAGATCCTGCTCAAAATGAACAAGTTGAATGCAGCCGAGCTACAGGAAGCCGAGGCCCTGGGCCAGCAAGATCTGCAAACCAAGCTCCTGGCTGAGCTGGAGTCCAGTGCACTCAAGTATCTGGAGTGGCAGACGGAGTGGCCAATGCCTGCGGAACTCGAGCCTGGGGAGGGATCCAAAGATGGAGAGGGCAGAGCTGGCCAGGAGGGACCTCCAGGCCTAGAG
Delphinapterus_leucas  ATGAGCCAGGACAGCAAAGTGAAGACAGAGTCCAGCAGTTCTGCCCCACCCAAGGCCAGGAAGTTGCTGCCTGTCCTGGACCCATCTGGGGATTACTACTACTGGTGGCTGAACACTATGGTCTTCCCAGTAATGTATAACCTCATCTGCAGAGCCTGCTTCTTGCAGCGCTATTATCTGGTGGCCTGGTTAGTACTGGACTGCAGTGACTTGCTCTACCTACTGGACGTGTTCCACACTGGATTCTTGGAACAAGGCATACTGGTGGTGGACAAGGGTAGGATCAGTACCTGGAGCTTCTTCTTGGACCTGGCTTCCCTGTTACCCGGAGTGGCCAGTCTGGCTCACACACCCCTGAGGCTGAACTTTCTGGTGCCCCTCTTTGAGGCCTTTGACATGGAGACCACAGTTCACAATGCCTTCAAGCTGATGCTTTTTGCTGTCATCCATTGGAACAGCTGCCTATACTTTGCCCCGTCCTACCTGGACTGGGTGTACCAGCCTGGCTTTGAGCAGCTGCAGTACCTCTATAGCTTTTACTTCTCCCTGATCCTGACCCTGCCAGACGAGGAGGAGTACCTCTTCATGGTGGGAGACTTCCTACTGATGGGTACCATCATGGGTAGCATGAGCTCTGTCATCTACAACATGAACACTGCAGATGCAGCCTTCTACCCAGACCTGGTGAAGAAATACGTGAAGCTGCATAACAGGCGGCAGGTCATTGACTGGTACCAGCACCTGCAGATCAACAAGAAGATGACCAATGAGGTAGCCATCTTACAGCACTCGCCTGAGCGGTTGGCAGAAGTGTCTGTACACCTGCCTACTCTGAACGTGCAGATCTTCCAGAACTGTGAGGCCAGCCTGCTGGAGGAGCCAGTGCT---GAAGCTGCAGCCCCAGACCTACTCACCATATGTCTGCAAGGGGGACATTGGCGAGATATACATCATCGAGGGTCAGCTGGCTGTGGTAGATGGTGTCACTCAGTATGCTGTGCTTGGTGCAGGGCTCTACTTTGGGGAGATGAGCATCATCAACATCAAAGGGAACATGTCTGGGAACACAGCCAACATCAAGAGTCTAGGTTATGATCTGTTCTGCCTGAACAAGGAGGACCTGCAGGAAGTGCTGTATCCACAGGCCCAGATGGAGGAAAAGGGCGAGATCCTGCTCAAAATGAACAAGTTGAATGCAGCTGATCTACAGGAGGCCGAGGCCCTGGGCCAGCAAGATCTGCAGACCAAGCTCCTGGCTGAGCTGGAGTCCAGTGCACTCAAGTATCTGGAGTGGCAGACTGAGTGGCCAATGCCTGAGGAACTGGAGCCTGGGGAGGGATCCAAGGATGGAGAGGGCAGAGCTGGCCAGGAGGGACCCCCAAGCCCAGAG
Delphinus_delphis_bairdii  ATGAGCCAGGACAGCAAAGTGAAGACAGAGTCCAGCAGTTCTGCCCCACCCAAGGCCAGGAAGTTGCTGCCTGTCCTGGACCCATCTGGGGATTACTACTACTGGTGGCTGAACACTATGGTCTTCCCAGTAATGTATAACCTCATCTGCAGAGCCTGCTTCTTGCAGCACTATTATCTGGTGGCCTGGTTAGTACTGGACTGCAGTGACCTGCTCTACCTACTGGACGTGTTCCACACTGGATTCTTGGAACAAGGCATACTGGTGGTGGACNAGGGTAGGATCAGTACCTGGAGCTTCTTCCTGGACCTGGCTTCCCTGTTACCCGAAGTGGCCAGTCTGGGTCACACGCCCCTGAGGCTGAACTTTCTGGTGCCCCTCTCTGAGGCCTTTGACATGGAGACCACAGTTCACAATGCCTTCAAGCTGATGCTTTTTGCTGTCATCCATTGGAACAGCTGCCTATACTTTGCCCTGTCCTACCTGGGCTGGGTGTACCAGCCTGGCTTTGAGCAGCTGCAGTACCTCTATAGCTTTCACTTCTCCCTGATCCTGACCCTGCCAGACGAGGAGGAGTACCTCTTCGTGGTGGGAGACTTCCTACTGATGGGTACCATCATGGGTAGCATGAGCTCTGTCATCTACAACATGAACACTGCAGATGCAGCCTTCTACCCAGACCTGGTGAAGAAATACATGAAGCTGCATAACAGGCTGCAGGTCATGGACTGGTACCAGCACCTGCAGATCAACAAGAAGATGACCAATGAGGTAGCCATCTTACAGCACTTGCCTGAGCGGTTGGCAGAAGTGTCTGTACACCTGCCTACTCTGAGCGTGCGGATCTTCCAGAACTGTGAGGCCGGCCTGCTGGAGGAGCTGGTGCT---GAAGCTGCAGCCCCAGACCTACTCACCATACGTCTGCAAGGGGGACACTGGCGAGATGTACATCATCGAGGGTCAGCCGGCTGTGGTAGATGGTGTCACTCGGTATGCTGTGCCTGGTGCAGGGCTCTACTGTGGGGAGATCAGCATCATCAACATCAAAGGGAACATGTCTGGGAACACAGCCAACATCAAGAGTCTAGGTTATGATCTGTTCTGCCTGAGCAAGGAGGACCTGCAGGAAGTGCTGTATCCACAGGCCCAGATGGAGGAAAAGGGCGAGATCCTGCTCACAATGAACAAGTTGAATGCAGCTGAGCTACAGGAGGCCGAGGCCCTGGGCCAGCAAGATCTGCAGACCAGGCTCCTGGCTGAGCTGGAGTCCAGGGCACTCAAGTATCAGGAGTGGCAGACTGAGTGGCCAATGCCTAAGGAACTGGAGCCTGGGGAGGAATCCAAGGATGGAGAGGGCAGAGCTGGCCAGGAGGGACCCCCAAGCCCAGAG
Delphinus_delphis_delphis  ATGAGCCAGGACAGCAAAGTGAAGACAGAGTCCAGCAGTTCTGCCCCACCCAAGGCCAGGAAGTTGCTGCCTGTCCTGGACCCATCTGGGGATTACTACTACTGGTGGCTGAACACTATGGTCTTCCCAGTAATGTATAGCCTCATCTGCAGAGCCTGCTTCTTGCAGCACTATTATCTGGTGGCCTGGTTAGTACTGGACTGCAGTGACCTGCTCTACCTACTGGACGTGTTCCACACTGGATTCTTGGAACAAGGCATACTGGTGGTGGACNAGGGTAGGATCAGTACCTGGAGCTTCTTCCTGGACCTGGCTTCCCTGTTACCCGAAGTGGCCAGTCTGGGTCACACGCCCCTGAGGCTGAACTTTCTGGTGCCCCTCTCTGAGGCCTTTGACATGGAGACCACAGTTCACAATGCCTTCAAGCTGATGCTTTTTGCTGTCATCCATTGGAACAGCTGCCTATACTTTGCCCTGTCCTACCTGGGCTGGGTGTACCAGCCTGGCTTTGAGCAGCTGCAGTACCTCTATAGCTTTCACTTCTCCCTGATCCTGACCCTGCCAGACGAGGAGGAGTACCTCTTCGTGGTGGGAGACTTCCTACTGATGGGTACCATCATGGGTAGCATGAGCTCTGTCATCTACAACATGAACACTGCAGATGCAGCCTTCTACCCAGACCTGGTGAAGAAATACATGAAGCTGCATAACAGGCTGCAGGTCATGGACTGGTACCAGCACCTGCAGATCAACAAGAAGATGACCAATGAGGTAGCCATCTTACAGCACTTGCCTGAGCGGTTGGCAGAAGTGTCTGTACACCTGCCTACTCTGAGCGTGCGGATCTTCCAGAACTGTGAGGCCGGCCTGCTGGAGGAGCTGGTGCT---GAAGCTGCAGCCCCAGACCTACTCACCATACGTCTGCAAGGGGGACACTGGCGAGATGTACATCATCGAGGGTCAGCCGGCTGTGGTAGATGGTGTCACTCGGTATGCTGTGCCTGGTGCAGGGCTCTACTGTGGGGAGATCAGCATCATCAACATCAAAGGGAACATGTCTGGGAACACAGCCAACATCAAGAGTCTAGGTTATGATCTGTTCTGCCTGAGCAAGGAGGACCTGCAGGAAGTGCTGTATCCACAGGCCCAGATGGAGGAAAAGGGCGAGATCCTGCTCACAATGAACAAGTTGAATGCAGCTGAGCTACAGGAGGCCGAGGCCCTGGGCCAGCAAGATCTGCAGACCAGGCGCCTGGCTGAGCTGGAGTCCAGGGCACTCAAGTATCAGGAGTGGCAGACTGAGTGGCCAATGCCTGAGGAACTGGAGCCTGGGGAGGAATCCAAGGATGGAGAGGGCAGAGCTGGCCAGGAGGGACCCCCAAGCCCAGAG
Equus_caballus  ATGAACCAGGACAGCAAAGTGAAGACAGAGTCCAGGCCCCCTGCTCTGTCCAAGGCCAGGAAGTCGCTGCCTGTCCTGGACCCATCTGGGGATTACTACTACTGGTGGCTGAACACAATGGTCTTCCCAGTAATGTATAACCTCCTCAGCAGAGCCTGCTTTTTGCAGCATGGTTATCTGGTAGCCTGGTTAGTGCTGGACTACAGTGACCTGCTGTACCTACTGGACGTGTTCCACACAGGCTTCTTGGAACAGGGCATCCTTGTGGTGGACAAGAGTAGGATCAGTACCTGGAGCTTCCTCGTGGACCTGGCTTCCCTGGTGCCCGACGTGGCCCAGCTGGGCCACACACCCCTGAGGCTGAACTTTCTGGCACCCCTCTTTGAGGCCTTTGACACAGAGACCACAGCTTACAACGCCTTTAAGCTGATGCTTTTTGTTGTCATCCATTGGAACAGCTGCCTGTACTTTGCCCTGTCCTACCTGGGCTGGGTGTACCAGCCTGGCTTTGAGCGCCTGCAGTACCTCTACAGCTTTTACTTCTCCCTGATCCTAACCCTGCCAGCCGAGGAGGAGTACCTCTTCATGGTGGGAGACTTCCTGCTGATGGGTACCATCATGGGTAGCATGAGCTCTGTCATCTACAACATGAACACTGCAGATGCAGCTTTCTACCCAGACCTTGTGAAGAAGTACATGAAGCTGCAGAACCGGTTGGAGGTTATTGACTGGTACCAGCACCTGCAGATCAACAAGAAGATGACCAATGAGGTAGCTATCTTACAGCACTTGCCCGAGCGGTTGGCAGAAGTGTCTGTACACCTGTCTACTCTGAGGGTGCAGCTCTTCCAGAACTGTGAGGCCAGCCTGTTAGAGGAGCTGGTGCT---GAAGCTGCAGCCCCAGACCTACTCACCATATGTCTGCAAGGGGGACATTGGCGAGATGTACATCATCGAAGGTCAACTTGCCGTGGTGGATGGAATCACACAGTACGCTGTGCTTGGTGCAGGGCTCTACTTTGGGGAGATCAGCATCATCAACATCAAAGGGAACATGTCTGGGAACACAGCCAACATCAAGAGTCTAGGTTATGACCTGTTTTGCCTGAGCAAGGAGGACCTGCGGGAAGTACTGTATCCACAGGCCCAGATGGAGGAAAAGGGCGAGATCCTGCTCAAAATGAACAAGTTGAATGCAGCTGAACTACAGGAGGCCGAGTCCCTGGGCCAGCAAGATCTGCAGACCAAGCTCCTGGCTGAGCTGGAGTCCAGCGCACTCAAGTATCTGGAGTGGCAGACTGAGTGGCCAATGCCTGAGGAACTGGAGCCTGAGGAGGGATCCAAGAGTAGAGAGGGCAGGGCTGGCCAGGAGGGTCCCCCAGGCCCAGAG
Eschrichtius_robustus  ATGAGCCAGGACAGCAAAGTGAAGACAGAGTCCAGCAGTTCTGCCCCACCCAAGGCCAGGAAGTGGCTGCCGGTCCTGGACCCATCTGGGGATTACTACTACTGGTGGTTGAACACTATGGCCTTCCCAGTAATGTATAACCTCATCTGCAGAGCCTGCTTCTTGCAGCGCTATTATCTGGCGGCCTGGTTAGTACTGGACTGCAGTGACCTGCTCTACCTACTGGACGTGTTCCACACGGGATTCTTGGAACAGGGCATACTGGTGGTGGACAAGGGTAGGATCAGTACCTGGAGCTTCTTCTTGGACCTGGTTTCCCTGTTACCCGAAGTGGCCAGTCTGGGTCACACACCCCTGAGGCTGAACTTTCTGGTGCCCCTCTTTGAGGCCTTTGACATGGAGACCACAGTTTACAATGCCTTCAAGCTGATGCTTTTTGTTGTCATCCACTGGAACAGCTGCCTATACTTTGCCCTGTCCTACCTGGGCTGGGTGTACCAGCCTGGCTTTGAGCAGCTGCAGTACCTCTATAGCTTTTACTTCTCCCTGATCCTGACCCTGCCAGACGAGGAGGAGTACCTCTTCATGGTGGGAGACTTCCTACTGATGGGTACCATCATGGGTAGCATGAGCTCTGTCATCTACAACATGAACACTGCAGATGCAGCCTTCTACCCAGACCTGGTGAAGAAATACATGAAGCTGCATAACAGGCTGGAGGTCATTGACTGGTACCAGCACCTGCAGATCAACAAGAAGATGACCAATGAGGTAGCCATCTTACAGCACTTGCCCGAGCAGTTGGCAGAAGTGTCTGTACACCTGCCTACTCTGAGCGTGCAGATCTTCCAGAACTGTGAGGCCAGCCTGCTGGAGGAGCTGGTGCT---GAAGCTGCAGCCCCAGACCTACTCACCATATGTCTGCAAGGGGGACATCGGCGAGATGTACATCATCGAGGGTCAGCTGGCTGTGGTAGATGGTGTCACTCAGTATGCTGTGCTTGGTGCAGGGCTCTACTTTGGGGAGATCAGCATCATCAACATCAAAGGGAACATGTCTGGGAACACAGCCAACATCAAGAGTCTAGGTTATGATCTGTTCCGCTTGAGCAAGGAGGACCTGCAGGAAGTGCTGTATCCACAGGCCCAGATGGAGGAAAAGGGCGAGATCCTGCTCAAAATGAACAAGTTGAATGCAGCTGAGCTACAGGAGGCCGAGGCCCTGGGCCAGCAAGATCTGCAGACCAAGCTCCTGGCTGAGCTGGAGTCCAGTGCACTCAAGTATCTGGAGTGGCAGACTGAGTGGCCAATGCCTGAGGAACTGGAGCCTGGGGAGGGATCCAAGGATGCAGAGGGCAGAGCTGGCCAGGAGGGACCCCCAAGCCCAGAG
Eubalaena_australis  ATGAGCCAGGACAGCAAAGTGAAGACAGAGTCCAGCAGTTCTGCCCCACCTAAGGCCAGGAAGTGGCTGCCTGTCCTGGACCCATCTGGGGATTACTACTACTGGTGGCTGAACACTATGGTCTTCCCAGTAATGTATAACCTCATCTGCAGAGCCTGCTTCTTGCAGCACTATTATCTGGTGGCCTGGTTAGTACTGGACTGCAGTGACCTGCTCTACCTACTGGACGTGTTCCACACTGGATTCTTGGAACAGGGCATACTGGTGGTGGACAAGGGTAGGATCAGTACCTGGAGCTTCTTCTTGGACCTGGTTTCCCTGTTACCCGAAGTGGCCAGTCTGGGTCACACACCCCTGAGGCTGAACTTTCTGGTGCCCCTCTTTGAGGCCTTTGACATGGAGACCACAGTTTACAATGCCTTCAAGCTGATGCTTTTTGTTGTCATCCATTGGAACAGCTGCCTATACTTTGCCCTGTCCTACCTGGGCTGGGTGTACCAGCCTGGCTTTGAGCAGCTGCAGTACCTCTATAGCTTTTACTTCTCCCTGATCCTGACCCTGCCAGACGAGGAGGAGTACCTCTTCATGGTGGCAGACTTCCTACTGATGGGTACCATCATGGGTAGCATGAGCTCTGTCATCTACAACATGAACACTGCAGATGCAGCCTTCTACCCAGACCTGGTGAAGAAATACATGAAGCTGCATAACAGGCTGGAGGTCATTGACTGGTACCAGCACCTGCAGATCAACAAGAAGATGACCAATGAGGTAGCCATCTTACAGCACTTGCCCGAGCAGTTGGCAGAAGTGTCTGTACACCTGCCTACTCTGAGCGTGCAGATCTTCCAGAACTGTGAGGCCAGCCTGCTGGAGGAGCTGGTGCT---GAAGCTGCAGCCCCAGACCTACTCACCATATGTCTGCAAGGGGGACATCGGCGAGATGTACATCATCGAGGGTCAGCTGGCTGTGGTAGATGGTGTCACTCAGTATGCTGTGCTTGGTGCAGGGCTCTACTTTGGGGAGATCAGCATCATCAACATCAAAGGGAACATGTCTGGGAACACAGCCAACATCAAGAGTCTAGGTTATGATCTGTTCTGCCTGAGCAAGGAGGACCTGCAGGAAGTGCTGTATCCACAGGCCCAGATGGAGGAAAAGGGCGAGATCCTGCTCAAAATGAACAAGTTGAATGCAGCTGAGCTACAGGAGGCCGAGGCCCTGGGCCAGCAAGATCTGCAGACCAAGCTCCTGGCTGAGCTGGAGTCCAGTGCACTCAAGTATCTGGAGTGGCAGACCGAGTGGCCAATGCCTGAGGAACTGGAGCCTGGGGAGGGATCCAAGGATGCAGAGGGCAGAGCTGGCCAGGAGGGACCCCCAAGCCCAGAG
Eubalaena_glacialis  ATGAGCCAGGACAGCAAAGTGAAGACAGAGTCCAGCAGTTCTGCCCCACCTAAGGCCAGGAGGTGGCTGCCTGTCCTGGACCCATCTGGGGATTACTACTACTGGTGGCTGAACACTATGGTCTTCCCAGTAATGTATAACCTCATCTGCAGAGCCTGCTTCTTGCAGCACTATTATCTGGTGGCCTGGTTAGTACTGGACTGCAGTGACCTGCTCTACCTACTGGACGTGTTCCACACTGGATTCTTGGAACAGGGCATACTGGTGGTGGACAAGGGTAGGATCAGTACCTGGAGCTTCTTCTTGGACCTGGTTTCCCTGTTACCCGAAGTGGCCAGTCTGGGTCACACACCCCTGAGGCTGAACTTTCTGGTGCCCCTCTTTGAGGCCTTTGACATGGAGACCACAGTTTACAATGCCTTCAAGCTGATGCTTTTTGTTGTCATCCATTGGAACAGCTGCCTATACTTTGCCCTGTCCTACCTGGGCTGGGTGTACCAGCCTGGCTTTGAGCAGCTGCAGTACCTCTATAGCTTTTACTTCTCCCTGATCCTGACCCTGCCAGACGAGGAGGAGTACCTCTTCATGGTGGCAGACTTCCTACTGATGGGTACCATCATGGGTAGCATGAGCTCTGTCATCTACAACATGAACACTGCAGATGCAGCCTTCTACCCAGACCTGGTGAAGAAATACATGAAGCTGCATAACAGGCTGGAGGTCATTGACTGGTACCAGCACCTGCAGATCAACAAGAAGATGACTGATGAGGTAGCCATCTTACAGCACTTGCCCGAGCAGTTGGCAGAAGTGTCTGTACACCTGCCTACTCTGAGCGTGCAGATCTTCCAGAACTGTGAGGCCAGCCTGCTGGAGGAGCTGGTGCT---GAAGCTGCAGCCCCAGACCTACTCACCATATGTCTGCAAGGGGGACATCGGCGAGATGTACATCATCGAGGGTCAGCTGGCTGTGGTAGATGGTGTCACTCAGTATGCTGTGCTTGGTGCAGGGCTCTACTTTGGGGAGATCAGCATCATCAACATCAAAGGGAACATGTCTGGGAACACAGCCAACATCAAGAGTCTAGGTTATGATCTGTTCTGCCTGAGCAAGGAGGACCTGCAGGAAGTGCTGTATCCACAGGCCCAGATGGAGGAAAAGGGCGAGATCCTGCTCAAAATGAACAAGTTGAATGCAGCTGAGCTACAGGAGGCCGAGGCCCTGGGCCAGCAAGATCTGCAGACCAAGCTCCTGGCTGAGCTGGAGTCCAGTGCACTCAAGTATCTGGAGTGGCAGACCGAGTGGCCAATGCCTGAGGAACTGGAGCCTGGGGAGGGATCCAAGGATGCAGAGGGCAGAGCTGGCCAGGAGGGACCCCCAAGCCCAGAG
Eubalaena_japonica  ATGAGCCAGGACAGCAAAGTGAAGACAGAGTCCAGCAGTTCTGCCCCACCTAAGGCCAGGAAGTGGCTGCCTGTCCTGGACCCATCTGGGGATTACTACTACTGGTGGCTGAACACTATGGTCTTCCCAGTAATGTATAACCTCATCTGCAGAGCCTGCTTCTTGCAGCACTATTATCTGGTGGCCTGGTTAGTACTGGACTGCAGTGACCTGCTCTACCTACTGGACGTGTTCCACACTGGATTCTTGGAACAGGGCATACTGGTGGTGGACAAGGGTAGGATCAGTACCTGGAGCTTCTTCTTGGACCTGGTTTCCCTGTTGCCCGAAGTGGCCAGTCTGGGTCACACACCCCTGAGGCTGAACTTTCTGGTGCCCCTCTTTGAGGCCTTTGACATGGAGACCACAGTTTACAATGCCTTCAAGCTGATGCTTTTTGTTGTCATCCATTGGAACAGCTGCCTATACTTTGCCCTGTCCTACCTGGGCTGGGTGTACCAGCCTGGCTTTGAGCAGCTGCAGTACCTCTATAGCTTTTACTTCTCCCTGATCCTGACCCTGCCAGACGAGGAGGAGTACCTCTTCATGGTGGCAGACTTCCTACTGATGGGTACCATCATGGGTAGCATGAGCTCTGTCATCTACAACATGAACACTGCAGATGCAGCCTTCTACCCAGACCTGGTGAAGAAATACATGAAGCTGCATAACAGGCTGGAGGTCATTGACTGGTACCAGCACCTGCAGATCAACAAGAAGATGACCGATGAGGTAGCCATCTTACAGCACTTGCCCGAGCAGTTGGCAGAAGTGTCTGTACACCTGCCTACTCTGAGCGTGCAGATCTTCCAGAACTGTGAGGCCAGCCTGCTGGAGGAGCTGGTGCT---GAAGCTGCAGCCCCAGACCTACTCACCATATGTCTGCAAGGGGGACATCGGCGAGATGTACATCATCGAGGGTCAGCTGGCTGTGGTAGATGGTGTCACTCAGTATGCTGTGCTTGGTGCAGGGCTCTACTTTGGGGAGATCAGCATCATCAACATCAAAGGGAACATGTCTGGGAACACAGCCAACATCAAGAGTCTAGGTTATGATCTGTTCTGCCTGAGCAAGGAGGACCTGCAGGAAGTGCTGTATCCACAGGCCCAGATGGAGGAAAAGGGCGAGATCCTGCTCAAAATGAACAAGTTGAATGCAGCTGAGCTACAGGAGGCCGAGGCCCTGGGCCAGCAAGATCTGCAGACCAAGCTCCTGGCTGAGCTGGAGTCCGGTGCACTCAAGTATCTGGAGTGGCAGACCGAGTGGCCAATGCCTGAGGAACTGGAGCCTGGGGAGGGATCCAAGGATGCAGAGGGCAGAGCTGGCCAGGAGGGACCCCCAAGCCCAGAG
Feresa_attenuata  ATGAGCCAGGACAGCAAAGTGAAGACAGAGTCCAGCAGTTCTGCCCCACCCAAGGCCAGGAAGTTGCTGCCTGTCCTGGACCCATCTGGGGATTACTACTACTGGTGGCTGAACACTATGGTCTTCCCAGTAATGTATAACCTCATCTGCAGAGCCTGCTCTTTGCAGCGCTATTATCTGGTGGCCTGGTTAGTACTNGACTGCAGTGACCTGCTCTACCTACTGGACGTGTTCCACACTGGATTCTTGGAACAAGGCATACTGGTGGTGGACAAGGGTAGGATCAGTACCTGGAGCTTCTTCTTGGACCTGGCTTCCCTGTTACCCGAAGTGGCCAGTCTGGGTCACACGCCCCTGAGGCTGAACATTCTGGTGCCCCCCTTTGAGGCCTTTGACATGGAGACCACAGTTCACAATGCCTTCAAGCTGATGCTTTTTGCTGTCATCCATTGGAACAGCTGCCTATACTTTGCCCTGTCCTACCTGGGCTGGGTGTACCAGCCTGGCTTTGAGCAGCTGCAGTACCTCTATAGCTTTTACTTCTCCCTGATCCTGACCCTGTCAGACGAGGAGGAGTACCTCTTCATGGTGGGAGACTTCCTACCGATGGGTACCATCATGGGTAGCATGAGCTCTGTCATCTACAACATGAACACTGCAGATGCAGCCTTCTACCCAGACCTGGTGAAGAAATACATGAAGCTGCATAACAGGCTGCAGGTCATGGACTGGTACCAGCACCTGCAGATCAACAAGAAGATGACCAATGAGGTAGCCATCTTACAGCACTTGCCTGAGCGGTTGGCAGAAGTGTCTGTACACCTGCCTACTCTGAGCGTGCGGATCTTCCAGAACTGTGAGGCCGGCCTGCTGGAGGAGCTGGTGCT---GAAGCTGCAGCCCCAGACCTACTCACCACACATCTGCAAGGGGGACACTGGCGAGATGTACATCATCGAGGGTCAGCCGGCTGTGGTAGATGGTGTCACTCGGTATGCTGTGCCTGGTGCAGGGCTCTACTGTGGGGAGATCAGCATCATCAACATCAAAGGGAACATGTCTGGGAACACAGCCAACATCAAGAGTCYAGGTTATGATCTGTTCTGCCTGAGCAAGGAGGACCTGCAGGAAGTGCTGTATCCACAGGCCCAGATGGAGGAAAAGGGCGAGATCCTGCTCACAATGAACAAGTTGAACGCAGCTGAGCTACAGGAGGCCGAGGCCCTGGGCCAGCAAGATCTGCAGACCAGGCTCCTGGCTGAGCTGGAGTCCAGGGCACTCAAGTATCAGGAGTGGCAGACTGAGTGGCCAATGCCTGAGGAACTGGAGCCTGGGGAGGGATCCAAGGATGGAGAGGGCAGAGCTGGCCAGGAGGGACCCCCAAGCCCAGAG
Giraffa_camelopardalis  ATGAGCCAGGACAGCAAAGTGAAGACAGAGTCCAGCCCTCCTGTCCTAACCAAGGCCAGGAAGTCTCTGCTGGTCCTGGACCCATCTGGGGATTACTACTACTGGTGGCTGAACACAATGGTCTTCCCAGTAATGTATAACCTCATCTGCAGAGCCTGCTTCTTGCAGCACGGTTATCTGGTGGCCTGGTTAGTGCTGGACTACAGTGACCTGTTCTACCTCCTGGACGTGTTCCACACTGGATTCTTGGAACAGGGCATCCTGGTGGTAGACAAAGGTAGGATCAGTACCCGGAGCTTCTTCTTGGACCTAGTTTCCCTGTTGCCCGATGTTGCCAGTCTGGGTCACACACCCCTGAGACTAAACTTTCTGGTGCCCCTCTTTGAGGCATTTGACACGGAGACCACAGCTTACAACGCCTTCAAGCTGATGCTTTTTGTGGTCATCCATTGGAACAGCTGCCTCTACTTTGCTCTGTCCTACCTGGGCTGGGTGTACCAGCCCGGCTTTGAGCGGCTGCAGTACCTCTACAGCTTTTACTTTTCTCTGATCCTGACCCCGCCAGCCGAGGAGGAGTACCTCTTCATGGTGGGCGACTTCCTGCTGATGGGTACCATCATGGGTAGCATGAGCTCTGTCATCTACAACATGAACACAGCAGATGCAGCCTTCTACCCAGACCTGGTGAAGAAGTACATGAAGCTGCATAACCGGCTGGAGGTCATTGACTGGTACCAGCACCTGCAGATCAACAAGAAGATGACCAATGAGGTAGCCATCTTACAGCACTTGCCCGAGCGGTTGGCAGAAGTGTCTGTGCACCTGCCTACCCTGAGCGTACAGATCTTCCAAAACTGTGAGGCCAGCCTGCTGGAGGAGCTGGTGCT---GAAGCTGCAGCCCCAGACCTACTCACCGTATGTCTGCAAAGGGGATATTGGCGAGATGTACATCATCGAGGGTCAGCTGGCCGTGGTGGATGGTGTCACCCAGTATGCTGTGCTTGGTGCAGGGCTCTACTTTGGGGAGATCAGCATCATCAACATCAAAGGGAACATGTCTGGGAATACAGCCAACATCAAGAGTCTAGGTTATGACCTGTTCTGCCTGAGCAAGGAGGACCTGCGGGAAGTGCTGTACCCGCAGGCCCAGATGGAGGAAAAGGGCGAGATCCTGCTCAAAATGAACAAGTTGAATGCAGCCGAGCTACAGGAGGCCGAGGCCCTGGGCCAGCAAGATCTGCAAACCAAGCTCCTGGCTGAGCTGGAGTCCAGTGCACTCAAGTATCTGGAGTGGCAGACCGAGTGGCCAATGCCTGAGGAACTCGAGACTGGGGAGGGATCCAAAGATGGAGAGGGCAGAGCTGGCCGGGAGGGACCTCCAGGCCTAGAG
Globicephala_macrorhynchus  ATGAGCCAGGACAGCAAAGTGAAGACNNAGTCCAGCAGTTCTGCCCCACCCAAGGGCAGGAAGTTGCTGCCTGTCCTGGACCCATCTGGGGATTACTACTACTGGTGGCTGAACACTATGGTCTTCCCAGTAATGTATAACCTCATCTGCAGAGCCTGCTTTTTGCAGCGCTATTATCTGGTGGCCTGGTTAGTACTGGACTGCAGTGACCTGCTCTACCTACTGGACGTGTTCCACACTGGATTCTTGGAACAAGGCATACTGGTGGTGGACAAGGGTAGGATCAGTACCTGGAGCTTCTTCTTGGACCTGGCTTCCCTGTTACCCGAAGTGGCCAGTCTGGGTCACACGCCCCTGAGGCTGAACATTCTGGTGCCCCCCTTTGAGGCCTTTGACATGGAGACCACAGTTCACAATGCCTTCAAGCTGATGCTTTTTGCTGTCATCCATTGGAACAGCTGCCTATACTTTGCCCTGTCCTACCTGGGCTGGGTGTACCAGCCTGGCTTTGAGCAGCTGCAGTACCTCTATAGCTTTTACTTCTCCCTGATCCTGACCCTGTCAGACGAGGAGGAGTACCTCTTCATGGTGGGAGACTTCCTACCGATGGGTACCATCATGGGTAGCATGAGCTCTGTCATCTACAACATGAACACTGCAGATGCAGCCTTCTACCCAGACCTGGTGAAGAAATACATGAAGCTGCATAACAGGCTGCAGGTCATGGACTGGTACCAGCACCTGCAGATCAACAAGAAGATGACCAATGAGGTAGCCATCTTACAGCACTTGCCTGAGCGGTTGGCAGAAGTGTCTGTACACCTGCCTACTCTGAGCGTGCGGATCTTCCAGAACTGTGAGGCCGGCCTGCTGGAGGAGCTGGTGCT---GAAGCTGCAGCCCCAGACCTACTCACCACACATCTGCAAGGGGGACACTGGCGAGATGTACATCATCGAGGGTCAGCCGGCTGTGGTAGATGGTGTCACTCGGTATGCTGTGCCTGGTGCAGGGCTCTACTGTGGGGAGATCAGCATCATCAACATCAAAGGGAACATGTCTGGGAACACAGCCAACATCAAGAGTCTAGGTTATGATCTGTTCTGCCTGAGCAAGGAGGAYCTGCAGGAAGTGCTGTATCCACAGGCCCAGATGGAGGAAAAGGGCGAGATCCTGCTCACAATGAACAAGTTGAACGCAGCTGAGCTACAGGAGGCCGAGGCCCTGGGCCAGCAAGATCTGCAGACCAGGCTCCTGGCTGAGCTGGAGTCCAGGGCACTCAAGTATCAGGAGTGGCAGACTGAGTGGCCAATGCCTGAGGAACTGGAGCCTGGGGAGGGATCCAAGGATGGAGAGGGCAGAGCTGGCCAGGAGGGACCCCCAAGCCCAGAG
Globicephala_melas  ATGAGCCAGGACAGCAAAGTGAAGACNNAGTCCAGCAGTTCTGCCCCACCCAAGGGCAGGAAGTTGCTGCCTGTCCTGGACCCATCTGGGGATTACTACTACTGGTGGCTGAACACTATGGTCTTCCCAGTAATGTATAACCTCATCTGCAGAGCCTGCTTTTTGCAGCGCTATTATCTGGTGGCCTGGTTAGTACTGGACTGCAGTGACCTGCTCTACCTACTGGACGTGTTCCACACTGGATTCTTGGAACAAGGCATACTGGTGGTGGACAAGGGTAGGATCAGTACCTGGAGCTTCTTCTTGGACCTGGCTTCCCTGTTACCCGAAGTGGCCAGTCTGGGTCACACGCCCCTGAGGCTGAACATTCTGGTGCCCCCCTTTGAGGCCTTTGACATGGAGACCACAGTTCACAATGCCTTCAAGCTGATGCTTTTTGCTGTCATCCATTGGAACAGCTGCCTATACTTTGCCCTGTCCTACCTGGGCTGGGTGTACCAGCCTGGCTTTGAGCAGCTGCAGTACCTCTATAGCTTTTACTTCTCCCTGATCCTGACCCTGTCAGACGAGGAGGAGTACCTCTTCATGGTGGGAGACTTCCTACCGATGGGTACCATCATGGGTAGCATGAGCTCTGTCATCTACAACATGAACACTGCAGATGCAGCCTTCTACCCAGACCTGGTGAAGAAATACATGAAGCTGCATAACAGGCTGCAGGTCATGGACTGGTACCAGCACCTGCAGATCAACAAGAAGATGACCAATGAGGTAGCCATCTTACAGCACTTGCCTGAGCGGTTGGCAGAAGTGTCTGTACACCTGCCTACTCTGAGCGTGCGGATCTTCCAGAACTGTGAGGCCGGCCTGCTGGAGGAGCTGGTGCT---GAAGCTGCAGCCCCAGACCTACTCACCACACATCTGCAAGGGGGACACTGGCGAGATGTACATCATCGAGGGTCAGCCGGCTGTGGTAGATGGTGTCACTCGGTATGCTGTGCCTGGTGCAGGGCTCTACTGTGGGGAGATCAGCATCATCAACATCAAAGGGAACATGTCTGGGAACACAGCCAACATCAAGAGTCTAGGTTATGATCTGTTCTGCCTGAGCAAGGAGGACCTGCAGGAAGTGCTGTATCCACAGGCCCAGATGGAGGAAAAGGGCGAGATCCTGCTCACAATGAACAAGTTGAACGCAGCTGAGCTACAGGAGGCCGAGGCCCTGGGCCAGCAAGATCTGCAGACCAGGCTCCTGGCTGAGCTGGAGTCCAGGGCACTCAAGTATCAGGAGTGGCAGACTGAGTGGCCAATGCCTGAGGAACTGGAGCCTGGGGAGGGATCCAAGGATGGAGAGGGCAGAGCTGGCCAGGAGGGACCCCCAAGCCCAGAG
Grampus_griseus  ATGAGCCAGGACAGCAAAGTGAAGACAGAGTCCAGCAGTTCTGCCCCACCCAAGGCCAGGAAGTTGCTGCCTGTCCTGGACCCATCTGGGGATTACTACTACTGGTGGCTGAACACTATGGTCTTCCCAGTAATGTATAACCTCATCTGCAGAGCCTGCTTTTTGCAGCGCTATTATCTGGTGGCCTGGTTAGTACTGGACTGCAGTGACCTGCTCTACCTACTGGACGTGTTCCACACTGGATTCTTGGAACAAGGCATACTGGTGGTGGACAAGGGTAGGATCAGTACCTGGAGCTTCTTCTTGGACCTGGCTTCCCTGTTACCCGAAGTGGCCAGTCTGGGTCACACGCCCCTGAGGCTGAACTTTCTGGTGCCCCCCTTTGAGGCCTTTGACATGGAGACCACAGTTCACAATGCCTTCAAGCTGATGCTTTTTGCTGTCATCCACTGGAACAGCTGCCTATACTTTGCCCTGTCCTACCTGGGCTGGGTGTACCAGCCTGGCTTTGAGCAGCTGCAGTACCTCTATAGCTTTTACTTCTCCCTGATCCTGACCCTGTCAGACGAGGAGGAGTACCTCTTCATGGTGGGAGACTTCCTACCGATGGGTACCATCATGGGTAGCATGAGCTCTGTCATCTACAACATGAACACTGCAGATGCATCCTTCTACCCAGACCTGGTGAAGAAATACATGAAGCTGCATAACAGGCTGCAGGTCATGGACTGGTACCAGCACCTGCAGATCAACAAGAAGATGACCAATGAGGTAGCCATCTTACAGCACTTGCCTGAGCGGTTGGCAGAAGTGTCTGTACACCTGCCTACTCTGAGCGTGCGGATCTTCCAGAACTGTGAGGCCGGCCTGCTGGAGGAGCTGGTGCT---GAAGCTGCAGCCCCAGACCTACTCACCACACATCTGCAAGGGGGACACTGGCGAGATGTACATCATCGAGGGTCAGCCGGCTGTGGTAGATGGTGTCACTCGGTATGCTGTGCCTGGTGCAGGGCTCTACTGTGGGGAGATCAGCATCATCAATATCAAAGGGAACATGTCTGGGAACACAGCCAACATCAAGAGTCTAGGTTATGATCTGTTCTGCCTGAGCAAGGAGGACCTGCAGGAAGTGCTGTATCCACAGGCCCAGATGGAGGAAAAGGGCGAGATCCTGCTCACAATGAACAAGTTGAACGCAGCTGAGCTACAGGAGGCCGAGGCCCTGGGCCAGCAAGATCTGCAGACCAGGCTCCTGGCTGAGCTGGAGTCCAGGGCACTCAAGTATCAGGAGTGGCAGACTGAGTGGCCAATGCCTGAGGAACTGCAGCCTGGGGAGGGATCCAAGGATGGAGAGGGCAGAGCTGGCCAGGAGGGACCCCCAAGCCCAGAG
Hippopotamus_amphibius  ATGAACCAGGACAGCAAAGTGAAGACAGAGTCCATCCCTCCTGCCCCTCCCAAGGCCAGGAAGTGTCTGCCTGTCCTGGACCCATCTGGGGATCCCTACTACTGGTGGCTGAACACGATGGTCTTCCCTGTAATGTATAACCTCATCTGCAGAGCCTGCTTCTTGCAGCGCGGTTATCTGGTGGCCTGGTTAGTGCTGGACTACAGTGACCTGCTCTACCTACTGGACGTGTTCCACACTGGATTCTTGGAACAGGGCATCCTGGTGGTGGACAAGGGTAGGATCAGTACCTGGAGCTTCTTCTGGGACCTGGTTTCCCTGCTACCCGACGTGGCCAGCCTGGGTCACATACCCCTGAGGCTGAACTTTCTGGTTCCTCTCTTTGAGGCCTTTGACACGGAGACCACCGCTTACAATGCCTTCAAGCTGATGCTTTTTGTTGTCATCCATTGGAACAGCTGCCTATACTTTGCCCTGTCCTACCTAGGCTGGGTGTACCAGCCTGGCTTTGAGCGGCTGCAGTACCTCTATAGCTTTTACTTCTCCCTGATCCTGACCCTGCCAGCCGAGGAGGAGTACCTCTTCATGGTGGGCGACTTTCTGCTGATGGGTACCATCATGGGTAGCATGAGTTCTGTCATCTACAACATGAACACTGCAGATGCAGCCTTTTACCCAGACCTGGTGAAGAAATACATGAAGCTGCATAACCGGCTGGAGGTCATTGACTGGTACCAGCACCTGCAAATCAACAAGAAGATGACCAATGAGGTAGCCATCTTACAGCACTTGCCTGAGCGGTTGGCAGAAGTGTCTGTACACCTGCCTACGCTGAGCGTGCAGATCTTCCAGAACTGTGAGGCCAGCCTGCTGGAGGAGCTGGTGCT---GAAGCTGCAGCCCCAGACCTACTCACCATATGTCTGCAAGGGGGACATTGGCGAGATGTACATCATCGAGGGTCAGCTGGCCGTGGTGGATGGTGTCACACAGTATGCCGTGCTTGGTGCGGGGCTCTACTTTGGGGAGATCAGCATCATCAACATCAAAGGGAACATGTCTGGGAACACAGCCAACATCAAAAGTCTAGGTTATGACCTGTTCTGCCTGAGTAAGGAGGACCTGCGGGAAGTGCTGTATCCACAGGCCCAGATGGAGGAAAAGGGTGAGATCCTGCTCAAGATGAACAAGTTGAATGCAGCTGAGCTACAGGAGGCTGAGGCCCTGGGCCAGCAAGACCTGCAGACCAAGCTCCTGGCTGAGCTGGAGTCCAGCGCACTCAAGTATCTGGAGTGGCAGACTGAGTGGCCAATGCCAGACCAACTGGAGCCTGGGGAGGGATCCAAGGATGGAGAGGGCAGAGCTGGCCAGGAGGGACCCCCAGGCCCAGAG
Hyperoodon_ampullatus  ATGCGCCAGGACAGCAACGAGAAGACAGAGTCCAGCAGTTCTGCCCCAGCCAAGGCCAGGAAGTTGCTGCCTGTCCTGGACCCATCTGGGGATTACTACTACTGGTGGCTAAACACTATGGTCTTCCCAGTAATGTATAACCTCATCTGCAGAGCCTGCTTCTTGCAGCGCTATTATCTGGTGGCCTGGTTAGTACTGGACTTCAGTGACCTGCTCTACCTACTGGACGTGTTCCACACTGGATTCTTGGAACAGGGCATACTGGTGGTGGACAAGGGTAGGATCAGTACCTGGAGCTTCTTCTTGGACCTGGTTTCCCTGTTACCCGAAGTGGCCAGTCTGGGTCACACACCCCTGAGGCTGAACTTTCTGGCGCCCCTATTTGAGGCCTTTGACATGGAGACCACAGTTTACAATGCCTTCAAGCTGATGCTTTTTGTTGTCATCCATTGGAACAGCTGCCTATACTTTGCCCTGTCCTACCTGGGCTGGGTGTACCAGCCTGGCTTTGAGCAGCTGCAGTACCTCTATAGCTTTTACTTCTCCCTGATCCTGACCCTGCCAGACGAGGAGGAGTACCTCTTCATGGTGGGAGACTTCCTACTGATGGGTACCATCGTGGGTAGCATGAGCTCTGTCATCTACAACATGAACACTGCAAATGCAGCCTTCTACCCAGACCTGGTGAAGAAATACATGAAGCTGCATAACAGGCTGGAGGTCATTGACTGGTACCAGCACCTGCAGATCAACAAGAAGATGACCAATGAGGTAGCCATCTTACAGCACTTGCCTGAGCAGTTGGCAGAAGTGTCTGTACACCTGCCTACTCTGAGCGTGCAGATCTTCCAGAACTGTGAGGCCAGCCTGCTGGAGGAGCTAGTGCT---GAAGCTGCAGCCCCAGACCTACTCACCATATGTCTGCAAGGGGGACATTGGCGAGATGTACATCATCGAGGGTCAGCTGGCTGTGGTAGATGGTGTCACTCAGTATGCTGTGCTTGGTGCAGGGCTCTACTTTGGGGAGATCAGCATCATCAACATCAAAGGGAACATGTCTGGGAACACAGCCAACATCAAGAGTCTAGGTTATGATCTGTTCTGCCTGAGCAAGGAGGACCTGCAGGAAGTGCTGTATCCACAGGCCCAGATGGAGGAAAAGGGCGAGATCCTGCTCAAAATGAACAAGTTGAATGCAGCTGAGCTACAGGAGGCCGAGGCCCTGGGCCAGCAAGATCTGCAGACCAAGCTCCTGGCTGAGCTGGAGTCCAGTGCACTCAAGTATCTGGAGTGGCAGACTGAGTGGCCAATGCCTGAGGAACTGGAGCCTGGGGAGGGATCCAAGGATGGAGAGGGCAGAGCTGGCCAGGAGGGACCCCCAAGCCCAGAG
Hyperoodon_planifrons  ATGCGCCAGGACAGCAACGAGAAGAGAGAGTCCAGCAGTTCTGCCCCAGCCAAGGCCAGGAAGTTGCTGCCTGTCCTGGACCCATCTGGGGATTACTACTACTGGTGGCTAAACACTRTGGTCTTCCCAGTAATGTATAACCTCATCTGCAGAGCCTGCTTCTTGCAGCGCTATTATCTGGTGGCCTGGTTAGTACTGGACTGCAGTGACCTGATCTACCTACTGGACGTGTTCCACACTGGATTCTTGGAACAGGGCATACTGGTGGTGGACAAGGGTAGGATCAGTACCTGGAGCTTCTTCTTGGACCTGGTTTCCCTGTTACCCGAAGTGGCCAGTCTGGGTCACACACCCCTGAGGCTGAACTTTCTGGCGCCCCTCTTTGAGGCCTTTGACATGGAGACCACAGTTTACAATGCCTTCAAGCTGATGCTTTTTGTTGTCATCCATTGGAACAGCTGCCTATACTTTGCCCTGTCCTACCTGGGCTGGGTGTACCAGCCCGGCTTTGAGCAGCTGCAGTACCTCTATAGCTTTTACTTCTCCCTGATCCTGACCCTGCCAGACGAGGAGGAGTACCTCTTCATGGTGGGAGACTTCCTACTGATGGGTACCATCATGGGTAGCATGAGCTCTGTCATCTACAACATGAACACTGCAGATGCAGCCTTCTACCCAGACCTGGTGAAGAAATACATGAAGCTGCATAACAGGCTGGAGGTCATTGACTGGTACCAGCACCTGCAGATCAACAAGAAGATGACCAATGAGGTAGCCATCTTACAGCACTTGCCTGAGCAGTTGGCAGAAGTGTCTGTACACCTGCCTACTCTGAGCGTGCAGATCTTCCAGAACTGTGAGGCCAGCCTGCTGGAGGAGCTGGTGCT---GAAGCTGCAGCCCCAGACCTACTCACCATATGTCTGCAAGGGGGACATTGGCGAGATGTACATCATCGAGGGTCAGCTGGCTGTGGTAGATGGTGTCACTCAGTATGCTGTGCTTGGTGCAGGGCTCTACTTTGGGGAGATCAGCATCATCAACATCAAAGGGAACATGTCTGGGAACACAGCCAACATCAAGAGTCTAGGTTATGATCTGTTCTGCCTGAGCAAGGAGGACCTGCAGGAAGTGCTGTATCCACAGGCCCAGATGGAGGAAAAGGGCGAGATCCTGCTCAAAATGAACAAGTTGAATGCAGCTGAGCTACAGGAGGCCGAGGCCCTGGGCCAGCAAGATCTGCAGACCAAGCTCCTGGCTGAGCTGGAGTCCAGTGCACTCAAGTATCTGGAGTGGCAGACTGAGTGGCCAATGCCTGAGGAACTGGAGCCTGGGGAGGGATCCAAGGATGGAGAGGGCAGAGCTGGCCAGGAGGGACCCCCAAGCCCAGAG
Indopacetus_pacificus  ATGCGCCAGGACAGCAACGAGAAGACAGAGTCCAGCAGATCTGCCCCAGCCAAGGCCAGGAAGTTGCTGCCTGTCCTGGACCCATCTGGGGATTACTACTACTGGTGGCTAAACACTATGGTCTTCCCAGTAATGTATAACCTCATCTGCAGAGCCTGCTTCTTGCAGCGCTATTATCTGGTGGCCTGGTTAGTACTGGACTGCAGTGACCTGATCTACCTACTGGACGTGTTCCACACTGGATTCTTGGAACAGGGCATATTGGTGGTGGACAAGGGTAGGATCAGTACCTGGAGCTTCTTCTTGGACCTGGTTTCCCTGTTACCCGAAGTGGCCAGTCTGGGTCACACACCCCTGAGGCTGAACTTTCTGGCGCCCCTCTTTGAGGCCTTTGACATGGAGACAACAGTTTACAATGCCTTCAAGCTGATGCTTTTTGTTGTCATCCATTGGAACAGCTGCCTATACTTTGCCCTGTCCTACCTGGGCTGGGTGTACCAGCCCGGCTTTGAGCAGCTGCAGTACCTCTATAGCTTTTACTTCTCCCTGATCCTGACCCTGCCAGACGAGGAAGAGTACCTCTTCATGGTGGGAGACTTCCTCCCGATGGGTACCATCATGGGTAGCATGAGTTCTGTCATCTACAACATGAACACTGCAGATGCAGCCTTCTACCCAGACCTGGTGAAGAAATACATGAAGCTGCATAACAGGCTGGAGGTCATTGACTGGTACCAGCACCTGCAGATCAACAAGAAGATGACCAGTGAGGTAGCCATCTTACAGCACTTGCCTGAGCAGTTGGCAGAAGTGTCTGTACACCTGCCTACTCTGAGCGTGCAGATCTTCCAGAACTGTGAGGCCAGCCTGCTGGAGGAGCTGGTGCT---GAAGCTGCAGCCCCAGACCTACTCACCATATGTCTGCAAGGGGGACATTGGCGAGATGTACATCATCGAGGGTCAGCTGGCTGTGGTAGATGGTGTCACTCAGTATGCTGTGCTTGGTGCAGGGCTCTACTTTGGGGAGATCAGCATCATCAACATCAAAGGGAACATGTCTGGGAACACAGCCAACATCAAGAGTCTAGGTTATGATCTGTTCTGCCTGAGCAAGGAGGACCTGCAGGAAGTGCTGTATCCACAGGCCCAGATGGAGGAAAAGGGCGAGATCCTGCTCAAAATGAACAAGTTGAATGCAGCTGAGCTACAGGAGGCCGAGGCCCTGGGCCAGCAAGATCTGCAGACCAAGCTCCTGGCTGAGCTGGAGTCCAGTGCACACAAGTATCTGGAATGGCAGACTGAGTGGCCAATGCCTGAGGACCTGGAGCCTGGGGAGGGATCCAAGGATGGAGGGGGCAGAGCTGTCCAGGAGGGACCCCCAAGCCCAGAG
Inia_geoffrensis  ATGAGCCAGGACAGCAAAGTGAAGCCAGAGTCCAGCAGTTCTGCCCCACCCAAGGCCAGGAAGTTGCTGACTGTCCTGGACCCATCTGGGGATTACTACTACTGGTGGCTGAACACTATGGTCTTCCTAGTAATGTATAACCTCATCTGCAGAGCCTGCTTCTTGCAGCGCTATTATCTGGTGGCCTGGTTAGTACTGGACTGCAGTGACCTGCTCTACCTACTGGACGTGTTCCACACTGGATTCTTGGAACAAGGCATACTGGTGGTGGACAAGGGTAGGATCAGTACCTGGAACTTCTTCTTGGACCTGGTTTCCCTGTTACCCGAAGTGGCCAGTCTGGGTCACACACCCCTGAGGCTGAACTTTCTGGTGCCCCTCTTTGAGGCCTTTGACATGGAGACCACAGTTTACAATGCCTTCAAGCTGATGCTTTTTGCTGTCATCCATTGGAACAGCTGCCTATACTTTGCCCTGTCCTACCTGGGCTGGGTGTACCAGCCTGGCTTTGAGGAGCTGCAGTACCTCTATAGCTCTTACTTCTCCCTGATCCTGACCCTGCCAGACGAGGAGGAGTACCTCTTCATGGTGGGAGACTTCCTACTGATGGGTACCATCATGGGTAGCATGAGCTCTGTCATCTACAACATGAACCCTGCAGATGCAGCCTTCTACCCAGACCTGGTGAAGAAATACATGAAGCTGTATAACAGGCTGCAGGTCATTGACTGGTACCAGCACCTGCAGATCAACAAGAAGATGACCAATGAGGTAGCCATCTTACAGCACTTGCCTGAGCAGTTGGCAGAAGTGTCTGTACACCTGCCTACTCTGAGCGTGCAGATCTTCCAGAACTGTGAGGCCAGCCTGCTGGAGGAGCTGGCGTTAACGAAGCTGCAGCCCCAGACCTACTCACCATATGTCTGCAAGGGGGACATTGGCGAGATGTACATCATCGAGGGTCAGCTGGCTGTGGTAGATGGTGTCAGTCAGTATGCTGTGCTTGGTGCAGGGCTCTACTTTGGGGGGATCAGCATCATCAACATCAAAGGGAACATGTCTGGGAACACAGCCAACATCAAGAGTCTAGGTTATGATCTGTTCTGCCTGAGCAAGGAGGACCTGCAGGAAGTGCTGTATCCACAGGTCCAGATGGAGGGAAAGGGCGAGATC---------------------------------------------------CTGGGCCAGCAAGATCTGCAGACCAAGCTCCTGGCTGAGCTGGAGTCCAGTGCACTCAAGTATCTGGAGTGGCAGACTGAGTGGCCAATGCCTGAGGAACTGGAGCCTGGGGAGGGATCCAAGGATGGAGAGGGCAGAGCTGGCCAGGAGGGACACCCAAGCCCAGAG
Kobus_leche  ATGAGCCAGGACAGCAAAGTGAAGACAGCATCCAGCCCTCCTGTCCTGACCAAGGCCAGGAGGTCTCTGCCGGTCCTGGACCCATCTGGGGATTACTATTACTGGTGGCTGAACACAATGGTCTTCCCAGTAATGTATAACCTCATCTGCAGAGCCTGCTTCTTGCAGCACGGTTATCTGGTGGCCTGGTTGGTGCTGGACTACAGCGACCTGTTCTACCTCCTGGACGTGTTCCACACTGGATTCTTGGAACAAGGCATCCTGGTGGTGGACAAAGGTAGGATCAGTACCTGGAGCTTCTTCTTGGACCTGGTGTCCCTGTTGCCCGATGTTGCCAGTCTGGGTCACACACCCCTGAGGCTAAACTTTCTGGTGCCCCTTTTTGAGGCCTTTGACATGGAGACCACAGCTTACAACGCCTTCAAGCTGATGCTTTTTGTGGTCATCCATTGGAACAGCTGCCTCTACTTTGCCCTGTCCTACCTGGGCTGGGTGTACCAGCCTGGCTTTGAGCGGCTGCAGTACCTCTACAGCTTTTACTTCTCCCTGATCCTGACCCTGCCAGCCGAGGAGGAGTACCTCTTCATGGTGGGCGACTTCCTGCTGATGGGTACCATCATGGGTAGCATGAGCTCTGTCATCTACAACATGAACACAGCAGATGCAGCCTTCTACCCAGACCTGGTGAAGAAGTACATGAAGCTGCATAACCGGCTGGAGGTCATTGACTGGTACCAGCACCTGCAGATCAACAAGAAGATGACCAATGAGGTGGCCATCTTACAGCACTTGCCCGAGCGGTTGGCAGAAGTGTCTGTGCACCTGCCTACCCTGAGCGTACAGATCTTCCAAAACTGTGAGGCCAGCCTGCTGGAGGAGCTGGTGCT---GAAGCTGCAGCCCCAGACCTACTCGCCGTATGTCTGCAAAGGGGACATTGGCGAGATGTACATCATCGAGGGTCAGCTGGCTGTGGTGGATGGTGTCACCCAGTATGCTGTGCTTGGAGCAGGGCTCTACTTTGGGGAGATCAGCATCATCAACATCAAAGGGAACATGTCTGGGAATACAGCCAACATCAAGAGTCTAGGTTATGACCTGTTCTGCCTGAGCAAGGAAGACCTGCGGGAAGTGCTGTACCCGCAGGCCCAGATGGAGGAAAAGGGCGAGATATTGCTCAAAATGAACAAGTTGAATGCAGCCGAGCTACAGGAAGCCGAGGCCCTGGGCCAGCAAGATCTGCAAACCAAGCTCCTGGCTGAGCTGGAGTCCAGTGCACTCAAGTATCTGGAGTGGCAGACGGAGTGGCCGATGCCTGAGGAACTCGAGCCTGGGGAGGGATCCAAAGATGGAGAGGGCAGAGCTGGCCAGGAGGGACCTCCAGGCCTAGAG
Kogia_breviceps  ATGAGCCAGGACAGCAAAGTGAAGACAGAGTCCAGCAGTTCTGCCCCACCCAAGGCCAGGAAGTTGCTGCCTGTCCTGGACCCATCTGGGGATTACTACCACTGGTGGCTGAACACTATGGTCTTCCCAGTAATGTATAACCTCATCTGCAGAGCCTGCTTCCTGCAGCACTATTATCTGGTGGCCTGGTTAGTACTGGACTGCAGTGACCTGCTCTACCTACTGGATGTGTTCCACACTGGATTCTTGGAACAGGGCATACTGGTGGTGGACAAGGGTAGGATCAGTACCNNNAGCTTCTTCTTGGACCTGGTTTCCCTGTTACCCGAAGTGGCCAGTCTGGGTCACACACCCCTGAGGCTGAACTTTCTGGTGCCCCTCTTTGAGGCCTTTGACATGGAGACCACAGTTTACGATGCCTTCAAGCTGATGCTTTTTGTTGTCATCCATTGGAACAGCCGCCTATACTTTGCCTTGTCCTACCTGGGCCGGGTGTACCAGCCTGGCTTTGAGCAGCTGCAGTACCTCTATAGCTTTTACTTCTCCCTGATCCTGACCCTGCCAGACGAGGAGGAGTACCTCTTCATGGTGGGAGACTTCCTACTGATGGGTACCATCATGGGTAGCATGAGCTCTGTCATCTACAACATGAACACTGCAGATGCAGCCTTCTACCCAGACCTGGTGAAGAAATACATGAAGCTGCATAACAGGCTGGAGGTCATTGACTGGTACCAGCACCTGCAGATCAACAAGAAGATGACCAATGAGGTAGCCATCTTACAGCACTTGCCTGAGCAGTTGGCAGAAGTGTCTGTACACCTGCCTACTCTGAGCGTGCAGATCTTCCAGAACTGTGAGGCCAGCCTGCTGGAGGAGCTGGTGCT---GAAGCTGCAGCCCCAGACCTACTCACCATATGTCTGCAAGGGGGACGTTGGCGAAATGTACATCATCGAGGGTCAGCTGGCTGTGGTAGATGGTGTCACTCAGTATGCTGTGCTTGGTGCAGGGCTCTACTTTGGGGAGATCAGCATCATCAACATCAAAGGGAACATGTCTGGGAACACAGCCAACATCAAGAGTCTAGGTTATGATCTGTTCTGCCTGAGCAAGGAGGACCTGCAGGAAGTGCTGTATCCACAGGCCCAGAAGGAGGAAAAGGGCGAGATCCTGCTTAAAATGAACAAGTTGAATGCAGCTGAGCTACAGGAGGCCGAGGCCCTGGGCCAGCAAGATCTGCATACCAAGCTCCTGGCTGAGCTGGAGTCCAGTGCGCTCAAGTATCTGGAGTGGCCGACTGAGTGGCCAATGCCTGAGGAGCTGGAGCCTGGGGAGCGATCCAAGGATGGAGAGGGCAGAGCTGGCCAGGAGGGACCCCCAAGCCCAGAG
Kogia_sima  ATGAGCCAGGACAGCAAAGTGAAGACAGAGTCCAGCAGTTCTGCCCCACCCAAGGCCAGGAAGTTGCTGCCTGTCCTGGACCCATCTGGGGATTACTACTACTGGTGGCTGAACACTATGGTCTTCCCAGTAATGTATAACCTCATCTGCAGAGCCTGCTTCCTGCAGCACTATTATCTGGTGGCCTGGTTAGTACTGGACTGCAGTAACCTGCTCTACCTACTGGACGTGTTCCACACTGGATTCTTGGAACAGGGCATACTGGTGGTGGACAAGGGTAGGATCAGTACCNNNAGCTTCTTCTTGGACCTGGTTTCCCTGTTACCCGAAGTGGCCAGTCTGGGTCACACACCCCTGAGGCTGAACTTTCTGGTGCCCCTCTTTGAGGCCTTTGACATGGAGACCACAGTTTACGATGCCTTCAAGCTGATGCTTTTTGTTGTCATCCATTGGAACAGCCGCCTATACTTTGCCTTGTCCTACCTGGGCTGGGTGTACCAGCCTGGCTTTGAGCAGCTGCAGTACCTCTATAGCTTTTACTTCTCCCTGATCCTGACCCTGCCAGACGAGGAGGAGTACCTCTTCATGGTGGGAGACTTCCTACTGATGGGTACCATCATGGGTAGCATGAGCTCTGTCATCTACAACATGAACACTGCAGATGCAGCCTTCTACCCAGACCTGGTGAAGAAATGCATGAAGCTGCATAACAGGCTGGAGGTCATTGACTGGTACCAGCACCTGCAGATCAACAAGAAGATGACCAATGAGGTAGCCATCTTACAGCACTTGCCTGAGCAGTTGGCAGAAGTGTCTGTACACCTGCCTACTCTGAGCGTGCAGATCTTCCAGAACTGTGAGGCCAGCCTGCTGGAGGAGCTGGTGCT---GAAGCTGCAGCCCCAGACCTACTCACCATATGTATGCAACGGGGACGTTGGCGAAATGTACATCATCGAGGGTCAGCTGGCTGTGGTAGATGGTGTCACTCAGTATGCTGTGCTTGGTGCAGGGCTCTACTTTGGGGAGATCAGCATCATCAACATCAAAGGGAACATGTCTGGGAACACAGCCAACATCAAGAGTCTAGGTTATGATCTGTTCTGCCTGAGCAAGGAGGACCTGCAGGAAGTGCTGTATTCACAGGCCCAGAAGGAGGAAAAGGGCGAGATCCTGCTCAAAATGAACAAGTTGAATGCAGCTGAGCTACAGGAGGCCGAGGCCCTGGGCCAGCAAGATCTGCATACCAAGCTCCTGGCTGAGCTGGAGTCCAGTGCGCTCAAGTATCTGGAGTGGCAGACTGAGTGGCCAATGCCTGAGGAGCTGGAGCCTGGGNNNCGATCCAAGGATGGAGAGGGCAGAGCTGGCCAGGAGGGACCCCCAAGCCCAGAG
Lagenodelphis_hosei  ATGAGCCAGGACAGCAAAGTGAAGACAGAGTCCAGCAGTTCTGCCCCACCCAAGGCCAGGAAGTTGCTGCCTGTCCTGGACCCATCTGGGGATTACTACTACTGGTGGCTGAACACTATGGTCTTCCCAGTAATGTATAACCTCATCTGCAGAGCCTGCTTCTTGCAGCACTATTATCTGGTGGCCTGGTTAGTACTGGACTGCAGTGACCTGCTCTACCTACTGGACGTGTTCCACACTGGATTCTTGGAACAAGGCATACTGGTGGTGGACNAGGGTAGGATCAGTACCTGGAGCTTCTTCCTGGACCTGGCTTCCCTGTTACCCGAAGTGGCCAGTCTGGGTCACACGCCCCTGAGGCTGAACTTTCTGGTGCCCCTCTCTGAGGCCTTTGACATGGAGACCACAGTTCACAATGCCTTCAAGCTGATGCTTTTTGCTGTCATCCATTGGAACAGCTGCCTATACTTTGCCCTGTCCTACCTGGGCTGGGTGTACCAGCCTGGCTTTGAGCAGCTGCAGTACCTCTATAGCTTTCACTTCTCCCTGATCCTGACCCTGCCAGACGAGGAGGAGTACCTCTTCGTGGTGGGAGACTTCCTACTGATGGGTACCATCATGGGTAGCATGAGCTCTGTCATCTACAACATGAACACTGCAGATGCAGCCTTCTACCCAGACCTGGTGAAGAAATACATGAAGCTGCATAACAGGCTGCAGGTCATGGACTGGTACCAGCACCTGCAGATCAACAAGAAGATGACCAATGAGGTAGCCATCTTACAGCACTTGCCTGAGCGGTTGGCAGAAGTGTCTGTACACCTGCCTACTCTGAGCGTGCGGATCTTCCAGAACTGTGAGGCCGGCCTGCTGGAGGAGCTGGTGCT---GAAGCTGCAGCCCCAGACCTACTCACCATACGTCTGCAAGGGGGACACTGGCGAGATGTACATCATCGAGGGTCAGCCGGCTGTGGTAGATGGTGTCACTCGGTATGCTGTGCCTGGTGCAGGGCTCTACTGTGGGGAGATCAGCATCATCAACATCAAAGGGAACATGTCTGGGAACACAGCCAACATCAAGAGTCTAGGTTATGATCTGTTCTGCCTGAGCAAGGAGGACCTGCAGGAAGTGCTGTATCCACAGGCCCAGATGGAGGAAAAGGGCGAGATCCTGCTCACAATGAACAAGTTGAATGCAGCTGAGCTACAGGAGGCCGAGGCCCTGGGCCAGCAAGATCTGCAGACCAGGCTCCTGGCTGAGCTGGAGTCCAGGGCACTCAAGTATCAGGAGTGGCGGACTGAGTGGCCAATGCCTGAGGAACTGGAACCTGGGGAGGAATCCAAGGATGGAGAGGGCAGAGCTGGCCAGGAGGGACCCCCAAGCCCAGAG
Lagenorhynchus_albirostris  ATGAGCCAGGACAGCAAAGTGAAGACAGAGTCCAGCAGTTCTGCCCCACCCAAGGCCAGGAAGTTGCTGCCTGTCCTGGACCCATCTGGGGATTACTACTACTGGTGGCTGAACACTACGGTCTTCCCAGTAATGTATAACCTCATCTGCAGAGCCTGCTTTTTGCAGCGCTATTATCTGGTGGCCTGGTTAGTACTGGACTGCAGTGACCTGCTCTRCCTACTGGACGTGTTCCACACTGGATTCTTGGAACAAGGCATACCGGTGGTGGACNAGGGTAGGATCAGTACCTGGAGCTTCTTCCTGGACCTGGCTTCCCTGTTACCCGAAGTGGCCAGTCTGGGTCACACGCCCCTGAGGCTGAACTTTCTGGTGCCCCTCTCTGAGGCCTTTGACATGGAGACCACAGTTCACAATGCCTTCAAGCTGATGCTTTTTGCTGTCATCCATTGGAACAGCTGCCTATACTTTGCCCTGTCCTACCTGGGCTGGGTGTACCAGCCTGGCTTTGAGCGGCTGCAGTACCTCTATAGCTTTCACTTCTCCCTGATCCTGACCCTGCCAGACGAGGAGGAGTACCTCTTCGTGGTGGGAGACTTCCTACTGATGGGTACCATCATGGGTAGCATGAGCTCTGTCATCTACAACATGAACACTGCAGATGCAGCCTTCTACCCAGACCTGGTGAAGAAATACATGAAGCTGCATAACAGGCTGCAGGTCATGGACTGGTACCAGCACCTGCAGATCAACAAGAAGATGACCAATGAGGTAGCCATCTTACAGCACTTGCCTGAGCGGTTGGCAGAAGTGTCTGTACACCTGCCTACTCTGAGCGTGCGGATCTTCCAGAACTGTGAGGCCAGCCTGCTGGAGGAGCTGGTGCT---GAAGCTGCAGCCCCAGACCTACTCACCATACATCTGCAAGGGGGACATTGGCGAGATGTACATCATCGAGGGTCAGCCGGCTGTGGTAGATGGTGTCACTCAGTATGCTGTGCTTGGTGCACGGCTCTACTGTGGGGAGATCAGCATCATCAACATCAAAGGGAACATGTCTGGGAACACAGCCAACATCAAGAGTCTAGGTTATGATTTGTTCTGCCTGAGCAAGGAGGACCTGCAGGAAGTGCTGTATCCACAGGCCCAGATGGAGGAAAAGGGCGAGATCCTGCTCAAAACGAACAAGTTGAACGCAGCTGAGCTACAGGAGGCCGAGGCCCTGGGCCAGCAAGATCTGCAGACCAGGCTCCTGGCTGAGCTGGAGTCCAGGGCACTCAAGTATCTGGAGTGGCAGACTGAGTGGCCAATGCCTGAGGAACTGGAGCCTGGGGAGGGATCCAAGGATGGAGAGGGCAGAGCTGGCCAGGAGGGACCCCCAAGCCCAGAG
Leucopleurus_acutus  ATGAGCCAGGACAGCAAAGTGAAGACAGAGTCCAGCAGTTCTGCCCCACCCAAGGCCAGGAAGTTGCTGCCTGTCCTGGACCCATCTGGGGATTACTACTACTGGTGGCTGAACACTATGGTCTTCCCAGTAATGTATAACCTCATCTGCAGAGCCTGCTTTTTGCAGCGCTATTATCTGGTGGCCTGGTTAGTACTGGACTGCAGTGACCTGCTCTACCTACTGGACGTGTTCCACACTGGATTCTTGGAACAAGGCATACTGGTGGTGGACAAGGGTAGGATCAGTACCTGGAGCTTCTTCTTGGACCTGGCTTTCCTGTTACCCGAAGTGGCCAGTCTGGGTCACACGCCCCTGAGGCTGAACTTTCTGGTGCCCCTCTTTGAGGCCTTTGACATGGACACCACAGTTCACAATGCCTTCAAGCTGATGCTTTTTGCTGTCATCCATTGGAACAGCTGCCTATACTTTGCCCTGTCCTACCTGGGCTGGGTGTACCAGCCTGGCTTTGAGCAGCTGCAGTACCTCTATAGCTTTTACTTCTCCCTGATCCTGACCCTGTCAGACGAGGAGGAGTACCTCTTCATGGTGGGAGACTTCCTACCGATGGGTACCATCATGGGTAGCATGAGCTCTGTCATCTACAACATGAACACTGCAGATGCAGCCTTCTACCCAGACCTGGTGAAGAAATACATGAAGCTGCATAACAGGCTGCAGGTCATGGACTGGTACCAGCACCTGCAGATCAACAAGAAGATGACCAATGAGGTAGCCATCTTACAGCACTTGCCTGAGCGGTTGGCAGAAGTGTCTGTACACCTGCCTACTCTGAGCGTGCGGATCTTCCAGAACTGTGAGGCCGGCCTGCTGGAGGAGCTGGTGCT---GAAGCTGCAGCCCCAGACCTACTCACCACAAATCTGCAAGGGGGACACTGGCGAGATGTACATCATCGAGGGTCAGCCGGCTGTGGTAGATGGTGTCACTCGGTATGCTGTGCCTGGTGCAGGGCTCTACTGTGGGGAGATCAGCATCATCAACATCAAAGGGAACATGTCTGGGAACACAGCCAACATCAAGAGTCTAGGTTATGATCTGTTCCGCCTGAGCAAGGAGGACCTGCAGGAAGTGCTGTATCCACAGGCCCANATGGAGGAAAAGGGCGAGATCCTGCTCAAAATGAACAAGTTGAACGCAGCTGAGCTACAGCAGGCCGACGCCCTGGGCCAGCAAGATCTGCAGACCAAGCTCCTGGCTGAGCTGGAGCCCAGGGCACTCAAGTATCTGGAGTGGCCGACTGAGTGGCCAATGCCTGAGGAACTGGAGCCTGGGGAGGGATCCAAGGATGGAGAGGGCAGAGCTGGCCAGGAGGGACCCCCAAGCCCAGAG
Lipotes_vexillifer  ATGAGCCAGGACAGCAAAGTGAAGACAGAGTCCAGCAGTTCTGCCCCACCCAAGGCCAGGAAGTTGCTGCCTGTCCTCGACCCATCTGGGGATTACTACTACTGGTGGCTGAACACTATGGTCTTCCCAGTAATGTATAACCTAATCTGCAGAGCCGGCTTCTTGCAGCACTATTATCTGGTGGCCTGGTTAGTACTGGACTGCAGTGACCTGCTCTACCTACTGGACGTGTTCCACACTGGATTCTTGGAACAAGGCATACTGGTGGTGGACAAGGGTAGGATCAGTACCTGGAGCTTCTTCTTGGACCTGGTTTCCCTGTTACCCGAAGTGGCCAGTCTGGGTCACACACCCCTGAGGCTGAACTTTCTGGTGCCCCTCTTTGAGGCCTTTGACACGGAGACCACAGTTTACGAGGCCTTCAAGCTGATGCTTTTTGCTGTCATCCATTGGAACAGCTGCCTATACTTTGCCCTGTCCTACCTGGGCTGGGTGTACCAGCCTGGCTTTGAGCAGCTGCAGTACCTCTACAGCTTTTACTTCTCCCTGATCCTGACCCTGCCAGACGAGGAGGAGTACCTCTTCATGGTGGGAGACTTCCNACTGATGGGTACCATCATGGGTAGCATGAGCTCTGTCATCTACAACATGAACACTGCAGATGCAGCCTTCTACCCAGACCTGGTGAAGAAATACATGAAGCTGCATAACAGGCTGCAGGTCATTGACTGGTACCAGCACCTGCAGATCAACAAGAAGATGACCAATGAGGTAGCCATCGTACAGCACTTGCCTGAGCAGTTGGCAGAAGTGTCTGTACACCTGCCTACTCTGAGCGTGCAGATCTTCCAGAACTGTGAGGCCAGCCTGCTGGAGGAGCTGGTGCT---GAAGCTGCAGCCCCAGACCTATTCACCATATGTCTGCAAGGGGGACATTGGCGAGATGTACATCATCGAGGGTCAGCTGGCTGTGGTAGATGGTGTCACTCAGTATGCTGTGCTTGGTCCAGGGCTCTACTTTGGGGAGATCAGCAACATCAACATCAAAGGGAACATGTCTGGGAACACAGCCAACATCGAGAGTCTCGGTTATGATCTGTTCTGCCTGAGCAAGGAGGACCTGCAGGAAGTGCTGTATCCACAGGCCCGGATGGAGGAAAAGTGCGAGATCCTGCTCAAAATGTACAGGTTGAATGCAGCTGAGCTACAGGAGGCCGAGGCCCTGGGCCAGCAAGATCTGCAGACCAAGCTCCTGGCTGAGCTGGAGTCCAGGGCACTCGAGTATCTGGAGTGGCAGACTGAGTGGCCAATGCCTGAGGAACCGGAGCCTGGGGAGGGATCCAAGGATGGAGAGGGCAGAGCTGGCCAGGAGGGACCCCCAAGCCCAGAG
Lissodelphis_borealis  ATGAGCCAGGACAGCAAAGTGAAGACAGAGTCCAGCAGTTCTGTCCCACCCAAGGCCAGGAAGTTGCTGCCTGTCCTGGACCCATCTGGGGATTACTACTACTGGTGGCTGAACACTATGGTCTTCCCAGTAATGTATAACCTCATCTGCAGAGCCTGCTTCTTGCAGCGCTATTATCTGGTGGCCTGGTTAGTACTGGACTGCAGTGACCTGCTCTACCTACTGGACGTGTTCCACACTGGATTCTTGGAACAAGGCATACTGGTGGTGGACNAGGGTAGGATCAGTACCTGGAGCTTCTTCCTGGACCTGGCTTCCCTGTTACCCGAAGTGGTCAGTCTGGGTCACACGCCCCTGAGGCTGAACTTTCTGGTGCCCCTCTCTGAGGCCTTTGACATGGAGACCACAGTTCACAATGCCTTCAAGCTGATGCTTTTTGCTGTCATCCATTGGAACAGCTGCCTATACTTTGCCCTGTCCTACCTGGGCTGGGTGTACCAGCCTGGCTTTGAGCAGCTGCAGTACCTCTATAGCTTTCACTTCTCCCTGATCCTGACCCTGCCAGAC---GAGGAGTACCTCTTCGTGGTGGGAGACTTCCTACTGATGGGTACCATCATGGGTAGCATGAGCTCTGTCATCTACAACATGAACACTGCAGATGCAGCCTTCTACCCAGACCTGGTGAAGAAATACATGAAGCTGCATAACAGGCTGCAGGTCATGGACTGGTACCAGCACCTGCAGATCAACAAGAAGATGACCAATGAGGTAGCCATCTTACAGCACTTGCCTGAGCGGTTGGCAGAAGTGTCTGTACACCTGCCTACTCTGAGCGTGCGGATCTTCCAGAACTGTGAGGCCGGCCTGCTGGAGGAGCTGGTGCT---GAAGCTGCAGCCCCAGACCTACTCACCATACGTCCGCAAGGGGGACACTGGCGAGATGTACATCATCGAGGGTCAGCTGGCTGTGGTAGATGGTGTCACTCAGTATGCTGTGCTTGGTGCAGGGCTCTACTTTGGGGAGATCAGCATCATCGACATCAAAGGGAACATGTCTGGGAACACAGCCAACATCAAGAGTCTAGGTTATGATCTGTTCTGCCTGAGCAAGGAGGACCTGCAGGAAGTGCTGTATCCACAGGCCCAGATGGAGGAAAAGGGCGAGATCCTGCTCAAAATGAACAAGTTGAATGCAGCTGAGCTACAGGAGGCCGAGGCCCTGGGCCAGCAAGATCTACAGACCAGGCTCCTGGCTGAGCTGGAGTCCAGGGCGCTCAAGTATCTGGAGTGGCAGACTGAGTGGCCAATGCCTGAGGAACTGGAGCCTGGGGAGGGATCCAAGGATGGAGAGGGCAGAGCTGGCCAGGAGGGACCCCCAAGCCCACAG
Lissodelphis_peronii  ATGAGCCAGGACAGCAAAGTGAAGACAGAGTCCAGCAGTTCTGTCCCACCCAAGGCCAGGAAGTTGCTGCCTGTCCTGGACCCATCTGGGGATTACTACTACTGGTGGCTGAACACTATGGTCTTCCCAGTAATGTATAACCTCATCTGCAGAGCCTGCTTCTTGCAGCGCTATTATCTGGTGGCCTGGTTAGTACTGGACTGCAGTGACCTGCTCTACCTACTGGACGTGTTCCACACTGGATTCTTGGAACAAGGCATACTGGTGGTGGACNAGGGTAGGATCAGTACCTGGAGCTTCTTCCTGGACCTGGCTTCCCTGTTACCCGAAGTGGCCAGTCTGGGTCACACGCCCCTGAGGCTGAACTTTCTGGTGCCCCTCTCTGAGGCCTTTGACATGGAGACCACAGTTCACAATGCCTTCAAGCTGATGTTTTTTGCTGTCATCCATTGGAACAGCTGCCTATACTTTGCCCTGTCCTACCTGGGCTGGGTGTACCAGCCTGGCTTTGAGCAGCTGCAGTACCTCTATAGCTTTCACTTCTCCCTGATCCTGACCCTGCCAGAC---GAGGAGTACCTCTTCGTGGTGGGAGACTTCCTACTGATGGGTACCATCATGGGTAGCATGAGCTCTGTCATCTACAACATGAACACTGCAGATGCAGCCTTCTACCCAGACCTGGTGAAGAAATACATGAAGCTGCATAACAGGCTGCAGGTCATGGACTGGTACCAGCACCTGCAGATCAACAAGAAGATGACCAATGAGGTAGCCATCTTACAGCACTTGCCTGAGCGGTTGGCAGAAGTGTCTGTACACCTGCCTACTCTGAGCGTGCGGATCTTCCAGAACTGTGAGGCCGGCCTGCTGGAGGAGCTGGTGCT---GAAGCTGCAGCCCCAGACCTACTCACCATACGTCCGCAAGGGGGACACTGGCGAGATGTACATCATCGAGGGTCAGCTGGCTGTGGTAGATGGTGTCACTCAGTATGCTGTGCTTGGTGCAGGGCTCTACTTTGGGGAGATCAGCATCATCGACATCAAAGGGAACATGTCTGGGAACACAGCCAACATCAAGAGTCTAGGTTATGATCTGTTCTGCCTGAGCAAGGAGGACCTGCAGGAAGTGCTGTATCCACAGGCCCAGATGGAGGAAAAGGGCGAGATCCTGCTCAAAATGAACAAGTTGAATGCAGCTGAGCTACAGGAGGCCGAGGCCCTGGGCCAGCAAGATCTACAGACCAGGCTCCTGGCTGAGCTGGAGTCCAGGGCGCTCAAGTATCTGGAGTGGCAGACTGAGTGGCCAATGCCTGAGGAACTGGAGCCTGGGGAGGGATCCAAGGATGGAGAGGGCAGAGCTGGCCAGGAGGGACCCCCAAGCCCACAG
Litocranius_walleri  ATGAGCCAGGACAGCAAAGTGAAGACAGCGTCCAGCCCTCCTGTCCTGACCAAGGCCAGGAAGTCTCTGCCGGTCCTGGACCCATCTGGGGATTACTATTACTGGTGGCTGAACACAATGGTCTTCCCAGTAATGTATAACCTCATCTGCAGAGCCTGCTTCTTGCAGCACAGTTATCTGGTGGCCTGGTTGGTGCTGGACTACAGTGACCTGTTCTACCTCCTGGACGTGTTCCACACTGGATTCTTGGAACAGGGCATCCTGGTGGTGGACAAAGGTAGGATCAGTACCTGGAGCTTCTTCTTGGACTTGGTTTCCCTGTTGCCCGATGTTGCCAGTCTGGGTCACACACCCCTGAGGCTAAACTTTCTGGTGCCCCTTTTTGAGGCGTTTGACATGGAGACCACAGCTTACAACGCCTTCAAGCTGATGCTTTTTGTGGTCATCCACTGGAACAGCTGCCTCTACTTTGCCCTGTCCTACCTGGGCTGGGTGTACCAGCCTGGCTTTGAGCGGCTGCAGTACCTCTACAGCTTTTACTTCTCCCTGATCCTGACCCTGCCAGCCGAGGAGGAGTACCTCTTCATGGTGGGCGACTTCCTGCTGATGGGTACCATCATGGGTAGTATGAGCTCTGTCATCTACAACATGAACACAGCAGATGCAGCCTTCTACCCAGACCTGGTGAAGAAGTACATGAAGCTGCATAACCGGCTGGAGGTCATTGACTGGTACCAGCACCTGCAGATCAACAAGAAGATGACCAATGAGGTAGCCATCTTACAGCACTTGCCCGAGCGGTTGGCAGAAGTGTCTGTGCACCTGCCCACCCTGAGCGTACAGATCTTCCAAAACTGTGAGGCCAGCCTGCTGGAGGAGCTGGTGCT---GAAGCTGCAGCCCCAGACCTACTCGCCGTATGTCTGCAAAGGGGACATTGGCGAGATGTACATCATCGAGGGTCAGCTGGCCGTGGTGGATGGTGTCACCCAGTATGCTGTGCTTGGTGCGGGGCTCTACTTTGGGGAGATCAGCATCATCAACATCAAAGGGAACATGTCTGGGAATACAGCCAACATCAAGAGTCTAGGTTATGACCTGTTCTGCCTAAGCAAGGAGGACCTGCGGGAAGTGCTGTACCCGCAGGCCCAGATGGAGGAAAAGGGCGAGATCCTGCTCAAACTGAACAAGTTGAATGCAGCCGAGCTACAGGAAGCCGAGGCCCTGGGCCAGCAAGATCTGCAAACCAAGCTCCTGGCTGAGCTGGAGTCCAGTGCACTCAAGTATCTGGAGTGGCAGACGGAGTGTCCAATGCCTGAGGAACTCGAGCCTGGGGA------------------------------CCAGGAGGGACCTCCAGGCCTAGAG
Megaptera_novaeangliae  ATGAGCCAGGACAGCAAAGTGAAGACAGAGTCCAGCGGTTCTGCCCCACCCAAGGCCAGGAAGTTGCTGCCGGTCCTGGACCCATCTGGGGATTACTACTACTGGTGGCTGAACACTATGGCCTTCCCAGTAATGTATAACCTCATCTGCAGAGCCTGCTTCTTGCAGCGCTATTATCTGGTGGCCTGGTTAGTACTGGACTGCAGTGACCTGCTCTACCTACTGGACGTGTTTCACACGGGATTCTTGGAACAGGGCATACTGGTGGTGGACAAGGGTAGGATCAGTACCTGGAGCTTCTTCTTGGACCTGGTTTCCCTGTTACCCGAAGTGGCCAGTCTGGGTCACACACCCCTGAGGCTGAACTTTCTGGTGCCCCTCTTTGAGGCCTTTGACATGGAGACCACAGTTTACAATGCCTTCAAGCTGATGCTTTTTGTTGTCATCCACTGGAACAGCTGCCTATACTTTGCCCTGTCCTACCTGGGCTGGGTGTACCAGCCTGGCTTTGAGCAGCTGCAGTACCTCTATAGCTTTTACTTCTCCCTGATCCTGACCCTGCCAGACGAGGAGGAGTACCTCTTCATGGTGGGAGACTTCCTACTGATGGGTACCATCATGGGTAGCATGAGCTCTGCCATCTACAACATGAACACTGCAGATGCAGCCTTCTACCCAGACCTGGTGAAGAAATACATGAAGCTGCATAACAGGCTGGAGGTCATTGACTGGTACCAGCACCTGCAGATCAACAAGAAGATGACCAATGAGGTAGCCATCTTACAGCACTTGCCCGAGCAGTTGGCAGAAGTGTCTGTACACCTGCCTACTCTGAGCGTGCAGATCTTCCAGAACTGTGAGGCCAGCCTGCTGGAGGAGCTGGTGCT---GAAGCTGCAGCCCCAGACCTACTCACCATATGTCTGCAAGGGGGACATCGGCGAGATGTACATCATCGAGGGTCAGCTGGCTGTGGTAGATGGTGTCACTCAGTATGCTGTGCTTGGTGCAGGGCTCTACTTTGGGGAGATCAGCATCATCAACATCAAAGGGAACATGTCTGGGAACACAGCCAACATCAAGAGTCTAGGTTATGATCTGTTCTGCTTGAGCAAGGAGAACCTGCAGGAAGTGCTGTATCCACAGGCCCAGATGGAGGAAAAGGGCGAGATCCTGCTCAAAATGAACAAGTTGAATGCAGCTGAGCTACAGGAGGCCGAGGCCCTGGGCCAGCAAGATCTGCAGACCAAGCTCCTGGCTGAGCTGGAGTCCAGTGCACTCAAGTATCTGGAGTGGCAGACTGAGTGGCCAATGCCTGAGGAACTGGAGCCTGGGGAGGGATCCAAGGATGCAGAGGGCAGAGCTGGCCAGGAGGGACCCCCAAGCCCAGAG
Mesoplodon_bidens  ATGCGCCAGGACAGCAACGAGAAGACAGAGTCCAGCAGTTCTGCCCCAGCCAAGGCCAGGAAGTTGCTGCCTGTCCTGGACCCATCTGGGGATTACTACTACTGGTGGCTAAACACTATGGTCTTCCCAGTAATGTATAACCTCATCTGCAGAGCCTGCTTCTTGCAGCGCTATTATCTGGGGGCCTGGTTAGTACTGGACTGCAGTGACCTGATCTACCTACTGGACGTGTTCCACACTGGATTCTTGGAACAGGGCATATTGGTGGTGGACAAGGGTAGGATCAGTACCTGTAGCTTCTTCTTGGACCTGGTTTCCCTGTTACCCGAAGTGGCCAGTCTGGGTCACACACCCCTGAGGCTGAACTTTCTGGCGCCCCTCTTTGAGGCCTTTGACATGGAGACCACAGTTTACAATGCCTTCAAGCTGATGCTTTTTGTTGTCATCCATTGGAACAGCTGCCTATACTTTGCCCTGTCCTACCTGGGCTGGGTGTACCAGCCCGGCTTTGAGCAGCCGCAGTACCTCTATAGCTTTTACTTCTCCCTGATCCTGACCCTGCCAGACGAGGAAGAGTACCTCTTCATTGTGGGAGACTTCCTCCTGATGGGTACCATCATGGGTAGCATGAGCTCTGTCATCTACAACATGAACACTGCAGATGNNGTCTTCCACCCAGACCTGGTGAAGAAATACATGAAGCTGCATCACAGGCTGGAGGTCATTGACTGGTACCAGCACCTGCAGATCAACAAGAAGATGACCAATGAGGTAGCCATCTTACAGCACTTGCCTGAGCAGTTGGCAGAAGTCTCTGTACACCTGCCTACTCTGAGCGTGCAGATCTTCCAGAACTGTGAGGCCAGCCTGCTGGAGGAGCTGGTGCT---GAAGCTGCAGCCCCAGACCTACTCACCATATGTCTGCAAGGGGGACATTGGCGAGATGTACATCATCGAGGGTCAGCTGGCTGTGGTAGATGGTGTCACTCAGTATGCTGTGCTTGGTGCAGGGCTCTACTTTGGGGAGATCAGCATCATCAACATCAAAGGGAACATGTCTGGGAACACAGCCAACATCAAGAGTCTAGGTTATGATCTGTTCTGCCTGAGCAAGGAGGACCTGCAGGAAGTGCTGTATCCACAGGCCCAGATGGAGGAAAAGGGCGAGATCCTGCTCAAAATGAACAAGTTGAATGCAGCTGAGCTACAGGAGGCCGAGGCCCTGGGCCAGCAAGATCTGCAGACCACGCTCCTGGCTGAGCTGGAGTCCAGTGCACTCAAGTATCTGGAGTGGCAGACTGAGTGGCCAATGCCTGAGGAACTGGAGACTGGGGAGGGATCCAAGGATGGAGAGGGCAGAGCTGGCCAGGAGGGACCCCCAAGCCTAGAG
Mesoplodon_bowdoini  ATGCGCCAGGACAGCAACGAGAAGACAGAGTCCAGCAGTTCTGCCCCAGCCAAGGCCAGGAAGTTGCTGCCTGTCCTGGACCCATCTGGGGATTACTACTACTGGTGGCTAAACACTATGGTCTTCCCAGTAATGTATAACCTCATCTGCAGAGCCTGCTTCTTGCAGCGCTATTATCTGGTGGCCTGGTTAGTACTGGACTGCAGTGACCTGATCTACCTACTGGACGTGTTCCACACTGGATTCTTGGAACAGGGCATATTGGTGGTGGACAAGGGTAGGATCAGTACCTGGAGCTTCTTCTTGGACCTGGTTTCCCTGTTACCCGAAGTGGCCAGTCTGGGTCACACACCCCTGAGGCTGAACTTTCTGGCGCCCCTCTTTGAGGCCTTTGACATGGAGACCACAGTTTACAATGCCTTCAAGCTGATGCTTTTTGTTGTCATCCATTGGAACAGCTGCCTATACTTTGCCCTGTCCTACCTGGGCTGGGTGTACCAGCCCGGCTTTGAGCGGCCGCAGTACCTCTATAGCTTTTACTTCTCCCTGATCCTGACCCTGCCAGACGAGGAAGAGTACCTCTTCATGGTGGGAGACTTCCTCCTGATGGGTACCATCATGGATAGCATGAGCTCTGTCATCTACAACATGAACACTGCAGATGCAGCCTTCTACCCAGACCTGGTGAAGAAATACATGAAGCTGCATAACAGGCTGGAGGTCATTGACTGGTACCAGCACCTGCATATCAACAAGAAGATGACCAATGAGGTAGCCATCTTACAGCACTTGCCTGAGCAGTTGGCAGAAGTGTCTGTACACCTGCCTACTCTGAGCGTGCAGATCTTCCAGAACTGTGAGGCCAGCCTGCTGGAGGAGCTGGTGCT---GAAGCTGCAGCCCCAGACCTACTCACCGTATGTCTGCAAGGGGGACATTGGCGAGATGTACATCATCGAGGGTCAGCTGGCTGTGGTAGATGGTGTCACTCAGTATGCTGTGCTTGGTGCAGGGCTCTACTTTGGGGAGATCAGCATCATCAACATCAAAGAGAACATGTCTGGGAACACAGCCAACATCAAGAGTCTAGGTTATGATCTGTTCTGCCTGAGCAAGGAGGACCTGCAGGAAGTGCTGTATCCACAGGCCCAGATGGAGGAAAAGGGCGAGATCCTGCTCAAAATGAACAAGTTGAATGCAGCTGAGCTACAGGAGGCCGAGGCCCTGGGCCAGCAAGATCTGCAGACCAAGCTCCTGGCTGAGCTGGGGTCCAGTGCACTCAAGTATCTGGAGTGGCAGACTGAGTGGCCAATGCCTGAGGAACTGGAGCCTGGGGAGGGATCCAAGGATGGAGAGGGCAGAGCTGGCCAGGAGGGACCCCCAAGCCCAGAG
Mesoplodon_carlhubbsi  ATGCGCCAGGACAGCAACGAGAAGACAGAGTCCAGCAGTTCTGCCCCAGCCAAGGCCAGGAAGTTGCTGCCTGTCCTGGACCCATCTGGGGATTACTACTACTGGTGGCTAAACACTATGGTCTTCCCAGTAATGTATAACCTCATCTGCAGAGCCTGCTTCTTGCAGCGCCATTATCTGGTGGCCTGGTTAGTACTGGACTGCAGTGACCTGATCTACCTACTGGACGTGTTCCACACTGGATTCTTGGAACAGGGCATATTGGTGGTGGACAAGGGTAGGATCAGTACCTGGAGCTTCTTCTTGGACCTGGTTTCCCTGTTACCCGAAGTGGCCAGTCTGGGTCACACACCCCTGAGGCTGAACTTTCTGGCGCCCCTCTTTGAGGCCTTTGACATGGAGACCACAGTTTACAATGCCTTCAAGCTGATGCTTTTTGTTGTCATCCATTGGAACAGCTGCCTATACTTTGCCCTGTCCTACCTGGGCTGGGTGTATCAGCCCGGCTTTGAGCAGCCGCAGTACCTCTATAGCTTTTACTTCTCCCTGATCCTGACCCTGCCAGACGAGGAAGAGTACCTCTTCATGGTGGGAGACTTCCTCCTGATGGGTACCATCATGGGTAGCATGAGCTCTGTCATCTACAACATGAACACTGCAGATGCAGCCTTCTACCCAGACCTGGTGAAGAAATACATGAAGCTGCATAACAGGCTGGAGGTCATTGACTGGTACCAGCACCTGCATATCAACAAGAAGATGACCAATGAGGTAGCCATCTTACAGCACTTGCCTGAGCAGTTGGCAGAAGCGTCTGTACACCTGCCTACTCTGAGCGTGCAGATCTTCCAGAACTGTGAGGCCAGCCTGCTGGAGGAGCTGGTGCT---GAAGCTGCAGCCCCAGACCTACTCACCATATGTCTGCAAGGGGGACATTGGCGAGATGTACATCATCGAGGGTCAGCTGGCTGTGGTAGATGGTGTCACTCAGTATGCTGTGCTTGGTGCAGGGCTCTACTTTGGGGAGATCAGCATCATCAACATCAAAGGGAACATGTCTGGGAACACAGCCAACATCAAGAGTCTAGGTTATGATCTGTTCTGCCTGAGCAAGGAGGACCTGCAGGAAGTGCTGTATCCACAGGCCCAGATGGAGGAAAAGGGCGAGATCCTGCTCACAATGAACAAGTTGAATGCAGCTGAGCTACAGGAGGCCGAGGCCCTGGGCCAGCAAGATCTGCAGACCAAGCTCCTGGCTGAGCTGGAGTCCAGTGCACTCAAGTATCTGGAGTGGCAGACTGAGTGGCCAATGCCTGAGGAACTGGAGCCTGGGGAGGGATCCAAGGATGGAGAGGGCAGAGCTGGCCAGGAGGGAGCCCCAAGCCCAGAG
Mesoplodon_densirostris  ATGCACCAGGACAGCAACGAGAAGACAGAGTCCAGCAGTTCTGCCCCAGCCAAGGCCAGGAAGTTGCTGCCTGTCCTGGACCCATCTGGGGATTACTACTACTGGTGGCTAAACACTATGGTCTTCCCAGTAATGTATAACCTCATCTGCAGAGCCTGCTTCTTGCAGCGCTATTATCTGGTGGCCTGGTTAGTACTGGACTGCAGTGACCTGATCTACCTACTGGACGTGTTCCACACTGGATTCTTGGAACAGGGCATATTGGTGGTGGACAAGGGTAGGATCAGTACCTGGAGCTTCTTCTTGGACCTGGTTTCCCTGTTACCCGAAGTGGCCAGTCTGGGTCACACACCCCTGAGGCTGAACTTTCTGGCGCCCCTCTTTGAGGCCTTTGACATGGAGACCACAGTTTACAATGCCTTCAAGCTGATGCTTTTTGTTGTCATCCATTGGAACAGCTGCCTATACTTTGCCCTGTCCTACCTGGGCTGGGTGTACCAGCCCGGCTTTGAGCAGCCGCAGTACCTCTATAGCTTTTACTTCTCCCTGATCCTGACCCTGCCAGACGAGGAAGAGTACCTCTTCATGGTGGGAGACTTCCTCCTGATGGGTACCATCATGGGTAGCATGAGCTCTGTCATCTACAACATGAACACTGCAGATGCAGCCTTCTACCCAGACCTGGTGAAGAAATACATGAAGCTGCATAACAGGCTGGAGGTCATTGACTGGTACCAGCACCTGCATATCAACAAGAAGATGACCAATGAGGTAGCCATCTTACAGCACTTGCCTGAGCAGTTGGCAGAAGTGTCTGTACACCTGCCTACTCTGAGCGTGCAGATCTTCCAGACCTGTGAGGCCAGCCTGCTGGAGGAGCTGGTGCT---GAAGCTGCAGCCCCAGACCTACTCACCATATGTCTGCAAGGGGGACATTGGCGAGATGTACATCATCGAGGGTCAGCTGGCTGTGGTAGATGGTGTCACTCAGTATGCTGTGCTTGGTGCAGGGCTCTACTTTGGGGAGATCAGCATCATCAACATCAAAGGGAACATGTCTGGGAACACAGCCAACATCAAGAGTCTAGGTTATGATCTGTTCTGCCTGAGCAAGGAGGACCTGCAGGAAGTGCTGTATCCACAGGCCCAGATGGAGGAAAAGGGCGAGATCCTGCTCAAAATGAACAAGTTGAATGCAGCTGAGCTACAGGAGGCCGAGGCCCTGGGCCAGCAAGATCTGCAGACCAAGCTCCTGGCTGAGCTGGAGTCCAGTGCACTCAAGTATCTGGAGTGGCAGACTGAGTGGCCAATGCCTGAGGAACTGGAGCCTGGGGAGGGATCCAAGGATGGAGAGGGCAGAGCTGGCCAGGAGGGACCCCCAAGCCCAGAG
Mesoplodon_europaeus  ATGCGCCAGGACAGCAAAGTGAAGACAGAGTCCAGCAATTCTGCCCCAGCCAAGGCCAGGAAGTTGCTGCCTGTCCTGGACCCATCTGGGGATTACTACTACTGGTGGCTAAACACTATGGTCTTCCCAGTAATGTATAACCTCATCTGCAGAGCCTGCTTCTTGCAGCGCTATTATCTGGTGGCCTGGTTAGTACTGGACTTCAGTGACCTGCTCTACCTACTGGACGTGTTCCACACTGGATTCTTGGAACAGGGCATACTGGTGGTGGACAAGGGTAGGATCAGTACCTGGAGCTTCTTCTTGGACCTGGTTTCCCTGTTACCCGAAGTGGCCAGTCTGGGTCACACACCCCTGAGGATGAACTTTCTGGTGCCCCTCTTTGAGGCCTTTGACATGGAGACCACAGTTTACAATGCCTTCAAGCTGATGCTTTTTGTTGTCATCCATTGGAACAGCTGCCTATACTTTGCCCTGTCCTACCTGGGCTGGGTGTACCAGCCTGGCTTTGAGCAGCTGCAGTACCTCTATAGCTTTTACTTCTCCCTGATCCTGACCCTGCCAGACGAGGAAGAGTACCTCTTCATGGTGGGAGACTTCCTACTGATGGGTACCATCATGGGTAGCATGAGCTCTGTCATCTACGACATGAACACTGCAAATGCAGCCTTCTACCCAGACCTGGTGAAGAAATACATGAAGCTGCATAACAGGCTGGAGGTCATTGACTGGTACCAGCACCTGCAGATCAACAAGAAGATGACCAATGAGGTAGCCATCTTACAGCACTTGCCTGAGCAGTTGGCAGAAGTGTCTGTACACCTGCCTACTCTGAGCGTGCAGATCTTCCAGAACTGTGAGGCCAGCCTGCTGGAGGAGCTGGTGCT---GAAGCTGCAGCCCCAGACCTACTCACCATATGTCTGCAAGGGGGACATTGGCGAGATGTACATCATCGAGGGTCAGCTGGCTGTGGTAGATGGTGTCACTCAGTATGCTGTGCTTGGTGCAGGGTTCTACTTTGGGGAGATCAGCATCATCAACATCAAAGGGAACATGTCTGGGAACACAGCCAACATCAAGAGTCTAGGTTATGATCTGTTCTGCCTGAGCAAGGAGGACCTGCAGGAAGTGCTGTATCCACAGGCCCAGATGGAGGAAAAGGGCGAGATCCTGCTCAAAATGAACAAGTTGAATGCAGCTGAGCTACAGGAGGCCGAGGCCCTGGGCCAGCAAGATCTGCAGACCAAGCTCCTGGCTGAGCTGGAGTCCAGTGCACTCAAGTATCTGGAGTGGCAGACTGAGTGGCCAATGCCTGAGGAACTGGAGCCTGGGGAGGGATCCAAGGGTGGAGAGGGCAGAGCTGGCCAGGAGGGACCCCCAAGCCCAGAG
Mesoplodon_ginkgodens  ATGCGCCAGGACAGCAAAGTGAAGACAGAGTCCAGCAATTCTGCCCCAGCCAAGGCCAGGAAGTTGCTGCCTGTCCTGGACCCATCTGGGGATTACTACTACTGGTGGCTAAACACTATGGTCTTCCCAGTAATGTATAACCTCATCTGCAGAGCCTGCTTCTTGCAGCGCTATTATCTGGTGGCCTGGTTAGTACTGGACTTCAGTGACCTGCTCTACCTACTGGACGTGTTCCACACTGGATTCTTGGAACAGGGCATACTGGTGGTGGACAAGGGTAGGATCAGTACCTGGAGCTTCTTCTTGGACCTGGTTTCCCTGTTACCCGAAGTGGCCAGTCTGGGTCACACACCCCTGAGGATGAACTTTCTGGTGCCCCTCTTTGAGGCCTTTGACATGGAGACCACAGTTTACAATGCCTTCAAGCTGATGCTTTTTGTTGTCATCCMTTGGAACAGCTGCCTATACTTTGCCCTGTCCTACCTGGGCTGGGTGTACCAGCCTGGCTTTGAGCAGCTGCAGTACCTCTATAGCTTTTACTTCTCCCTGATCCTGACCCTGCCAGACGAGGAAGAGTACCTCTTCATGGTGGGAGACTTCCTACTGATGGGTACCATCATGGGTAGCATGAGCTCTGTCATCTACGACATGAACACTGCAAATGCAGCCTTCTACCCAGACCTGGTGAAGAAATACATGAAGCTGCATAACAGGCTGGAGGTCATTGACTGGTACCAGCACCTGCAGATCAACAAGAAGATGACCAATGAGGTAGCCATCTTACAGCACTTGCCTGAGCAGTTGGCAGAAGTGTCTGTACACCTGCCTACTCTGAGCGTGCAGATCTTCCAGAACTGTGAGGCCAGCCTGCTGGAGGAGCTGGTGCT---GAAGCTGCAGCCCCAGACCTACTCACCATATGTCTGCAAGGGGGACATTGGCGAGATGTACATCATCGAGGGTCAGCTGGCTGTGGTAGATGGTGTCACTCAGTATGCTGTGCTTGGTGCAGGGTTCTACTTTGGGGAGATCAGCATCATCAACATCAAAGGGAACATGTCTGGGAACACAGCCAACATCAAGAGTCTAGGTTATGATCTGTTCTGCCTGAGCAAGGAGGACCTGCAGGAAGTGCTGTATCCACAGGCCCAGATGGAGGAAAAGGGCGAGATCCTGCTCAAAATGAACAAGTTGAATGCAGCTGAGCTACAGGAGGCGGAGGCCCTGGGCCAGCAAGATCTGCAGACCAAGCTCCTGGCTGAGCTGGAGTCCAGTGCACTCAAGTATCTGGAGTGGCAGACTGAGTGGCCAATGCCTGAGGAACTGGAGCCTGGGGAGGGATCCAAGGATGGAGAGGGCAGAGCTGGCCAGGAGGGACCCCCAAGCCCAGAG
Mesoplodon_grayi  ATGCGCCAGGACAGCAACGAGAAGACAGAGTCCAGCAGTTCTGCCCCAGCCAAGGCCAGGAAGTTGCTGCCTGTCCTGGACCCATCTGGGGATTACTACTACTGGTGGCTAAACACTATGGTCTTCCCAGTAATGTATAACCTCATCTGCAGAGCCTGCTTCTTGCAGCGCTATTATCTGGTGGCCTGGTTAGTACTGGACTGCAGTGACCTGATCTACCTACTGGACGTGTTCCACACTGGATTCTTGGAACAGGGCATATTGGTGGTGGACAAGGGTAGGATCAGTACCTGGAGCTTCTTCTTGGACCTGGTTTCCCTGTTACCCGAAGTGGCCAGTCTGGGTCACACACCCCTGAGGCTGAACTTTCTGGCGCCCCTCTTTGAGGCCTTTGACATGGAGACCACAGTTTACAATGCCTTCAAGCTGATGCTTTTTGTTGTCATCCATTGGAACAGCTGCCTATACTTTGCCCTGTCCTACCTGGGCTGGGTGTACCAGCCCGGCTTTGAGCAGCCGCAGTACCTCTATAGCTTTTACTTCTCCCTGATCCTGACCCTGCCAGACGAGGAAGAGTACCTCTTCATGGTGGGAGACTTCCTCCTGATGGGTACCATCATGGGTAGCATGAGCTCTGTCATCTACAACATGAACACTGCAGATGCAGCCTTCTACCCAGACCTGGTGAAGAAATACATGAAGCTGCATAACAGGCTGGAGGTCATTGACTGGTACCAGCACCTGCATATCAACAAGAAGATGACCAATGAGGTAGCCATCTTACAGCACTTGCCTGAGCAGTTGGCAGAAGTGTCTGTACACCTGCCTACTCTGAGCGTGCAGATCTTCCAGAACTGTGAGGCCAGCCTGCTGGAGGAGCTGGTGCT---GAAGCTGCAGCCCCAGACCTACTCACCATATGTCTGCAAGGGGGACATTGGCGAGATGTACATCATCGAGGGTCAGCTGGCTGTGGTAGATGGTGTCACTCAGTATGCTGTGCTTGGTGCAGGGCTCTACTTTGGGGAGATCAGCATCATCAACATCAAAGGGAACATGTCTGGGAACACAGCCAACATCAAGAGTCTAGGTTATGATCTGTTCTGCCTGAGCAAGGAGGACCTGCAGGAAGTGCTGTATCCACAGGCCCAGATGGAGGAAAAGGGCGAAATCCTGCTCAAAATGAACAAGTTGAATGCAGCTGAGCTACAGGAGGCCGAGGCCCTGGGCCAGCAAGATCTGCAGACCAAGCTCCTGGCTGAGCTGGAGTCCAGTGCACTCAAGTATCTGGAGTGGCAGACTGAGTGGCCAATGCCTGAGGAACTGGAGCCTGGGGAGGGATCCAAGGATGGAGAGGGCAGAGCTGGCCAGGAGGGACCCCCAAGCCCAGAG
Mesoplodon_hectori  ATGCGCCAGGACAGCAACGAGAAGACAGAGTCCAGCAGTTCTGCCCCAGCCAAGGCCAGGAAGTTGCTGCCTGTCCTGGACCCATCTGGGGATTACTACTACTGGTGGCTAAACACTATGGTCTTCCCAGTAATGTATAACCTCATCTGCAGAGCCTGCTTCTTGCAGCGCTATTATCTGGTGGCCTGGTTAGTACTGGACTGCAGTGACCTGATCTACCTACTGGACGTGTTCCACACTGGATTCTTGGAACAGGGCATATTGGTGGTGGACAAGGGTAGGATCAGTACCTGGAGCTTCTTCTTGGACCTGGTTTCCCTGTTACCCGAAGTGGCCAGTCTGGGTCACACACCCCTGAGGCTGAACTTTCTGGCGCCCCTCTTTGAGGCCTTTGACATGGAGACCACAGTTTACAATGCCTTCAAGCTGATGCTTTTTGTTGTCATCCATTGGAACAGCTGCCTATACTTTGCCCTGTCCTACCTGGGCTGGGTGTACCAGCCCGGCTTTGAGCAGCCGCAGTACCTCTATAGCTTTTACTTCTCCCTGATCCTGACCCTGCCAGACGAGGAAGAGTACCTCTTCATGGTGGGAGACTTCCTCCTGATGGGTACCATCATGGGTAGCATGAGCTCTGTCATCTACAACATGAACACTGCAGATGCAGCCTTCTACCCAGACCTGGTGAAGAAATACATGAAGCTGCATAACAGGCTGGAGGTCATTGACTGGTACCAGCACCTGCATATCAACAAGAAGATGACCAATGAAGTAGCCATCTTACAGCACTTGCCTGAGCAGTTGGCAGAAGTGTCTGTACACCTGCCTACTCTGAGCGTGCAGATCTTCCAGAACTGTGAGGCCAGCCTGCTGGAGGAGCTGGTGCT---GAAGCTGCAGCCCCAGACCTACTCACCATATGTCTGCAAGGGGGACATTGGCGAGATGTACATCATCGAGGGTCAGCTGGCTGTGGTAGATGGTGTCACTCAGTATGCTGTGCTTGGTGCAGGGCTCTACTTTGGGGAGATCAGCATCATCAACATCAAAGGGAACATGTCTGGGAACACAGCCAACATCAAGAGTCTAGGTTATGATCTGTTCTGCCTGAGCAAGGAGGACCTGCAGGAAGTGCTGTATCCACAGGCCCAGATGGAGGAAAAGGGCGAGATCCTGCTCAAAATGAACAAGTTGAATGCAGCTGAGCTACAGGAGGCCGAGGCCCTGGGCCAGCAAGATCTGCAGACCAAGCTCCTGGCTGAGCTGGAGTCCAGTGCACTCAAGTATCTGGAGTGGCAGACTGAGTGGCCAATGCCTGAGGAACTGGAGCCTGGGGAGGGATCCAAGGATGGAGAGGGCAGAGCTGGCCAGGAGGGACCCCCAAGCCCAGAG
Mesoplodon_layardii  ATGCGCCAGGACAGCAACGAGAAGACAGAGTCCAGCAGTTCTGCCCCAGCCAAGGCCAGGAAGTTGCTGCCTGTCCTGGACCCATCTGGGGATTACTACTACTGGTGGCTAAACACTATGGTCTTCCCAGTAATGTATAACCTCATCTGCAGAGCCTGCTTCTTGCAGCGCTATTATCTGGTGGCCTGGTTAGTACTGGACTGCAGTGACCTGATCTACCTACTGGACGTGTTCCACACTGGATTCTTGGAACAGGGCATATTGGTGGTGGACAAGGGTAGGATCAGTACCTGGAGCTTCTTCTTGGACCTGGTTTCCCTGTTACCCGAAGTGGCCAGTCTGGGTCACACACCCCTGAGGCTGAACTTTCTGGCGCCCCTCTTTGAGGCCTTTGACATGGAGACCACAGTTTACAATGCCTTCAAGCTGATGCTTTTTGTTGTCATCCATTGGAACAGCTGCCTATACTTTGCCCTGTCCTACCTGGGCTGGGTGTACCAGCCTGGCTTTGAGCAGCCGCAGTACCTCTATAGCTTTTACTTCTCCCTGATCCTGACCCTGCCAGACGAGGAAGAGTACCTCTTCATGGTGGGAGACTTCCTCCTGATGGGTACCATCATGGGTAGCATGAGCTCTGTCATCTACAACATGAACACTGCAGATGCAGCCTTCTACCCAGACCTGGTGAAGAAATACATGAAGCTGCATAACAGGCTGGAGGTCATTGACTGGTACCAGCACCTGCATATCAACAAGAAGATGACCAATGAGGTAGCCATCTTACAGCACTTGCCTGAGCAGTTGGCAGAAGTGTCTGTACACCTGCCTACTCTGAGCGTGCAGATCTTCCAGAACTGTGAGGCCAGCCTGCTGGAGGAGCTGGTGCT---GAAGCTGCAGCCCCAGACCTACTCACCATATGTCTGCAAGGGGGACATTGGCGAGATGTACATCATCGAGGGTCAGCTGGCTGTGGTAGATGGTGTCACTCAGTATGCTGTGCTTGGTGCAGGGCTCTACTTTGGGGAGATCAGCATCATCAACATCAAAGGGAACATGTCTGGGAACACAGCCAACATCAAGAGTCTAGGTTATGATCTGTTCTGCCTGAGCAAGGAGGACCTGCAGGAAGTGCTGTATCCACAGGCCCAGATGGAGGAAAAGGGCGAGATCCTGCTCAAAATGAACAAGTTGAATGCAGCTGAGCTACAGGAGGCCGAGGCCCTGGGCCAGCAAGATCTGCAGACCAAGCTCCTGGCTGAGCTGGAGTCCAGTGCACTCAAGTATCTGGAGTGGCAGACTGAGTGGCCAATGCCTGAGGAACTGGAGCCTGGGGAGGGATCCAAGGATGGAGAGGGCAGAGCTGGCCAGGAGGGACCCCCAAGCCCAGAG
Mesoplodon_mirus  ATGCGCCAGGACAGCAAAGTGAAGACAGAGTCCAGCAATTCTGCCCCAGCCAAGGCCAGGAAGTTGCTGCCTGTCCTGGACCCATCTGGGGATTACTACTACTGGTGGCTAAACACTATGGTCTTCCCAGTAATGTATAACCTCATCTGCAGAGCCTGCTTCTTGCAGCGCTATTATCTGGTGGCCTGGTTAGTACTGGACTTCAGTGACCTGCTCTACCTACTGGACGTGTTCCACACTGGATTCTTGGAACAGGGCATACTGGTGGTGGACAAGGGTAGGATCAGTACCTGGAGCTTCTTCTTGGACCTGGTTTCCCTGTTACCCGAAGTGGCCAGTCTGAGTCACACACCCCTGAGGATGAACTTTCTGGTGCCCCTCTTTGAGGCCTTTGACATGGAGACCACAGTTTACAATGCCTTCAAGCTGATGCTTTTTGTTGTCATCCATTGGAACAGCTGCCTATACTTTGCCCTGTCCTACCTGGGCTGGGTGTACCAGCCTGGCTTTGAGCAGCTGCAGTACCTCTATAGCTTTTACTTCTCCCTGATCCTGACCCTGCCAGACGAGGAAGAGTACCTCTTCATGGTGGGAGACTTCCTACTGATGGGTACCATCATGGGTAGCATGAGCTCTGTCATCTACGACATGAACACTGCAAATGCAGCCTTCTACCCAGACCTGGTGAAGAAATACATGAAGCTGCATAACAGGCTGGAGGTCATTGACTGGTACCAGCACCTGCAGATCAACAAGAAGATGACCAATGAGGTAGCCATCTTACAGCACTTGCCTGAGCAGTTGGCAGAAGTGTCTGTACACCTGCCTACTCTGAGCGTGCAGATCTTCCAGAACTGTGAGGCCAGCCTGCTGGAGGAGCTGGTGCT---GAAGCTGCAGCCCCAGACCTACTCACCATATGTCTGCAAGGGGGACATTGGCGAGATGTACATCATCGAGGGTCAGCTGGCTGTGGTAGATGGTGTCACTCAGTATGCTGTGCTTGGTGCAGGGTTCTACTGTGGGGAGATCAGCATCATCAACATCAAAGAGAACATGTCTGGGAACACAGCCAACATCAAGAGTCTAGGTTATGATCTGTTCTGCCTGAGCAAGGAGGACCTGCAGGAAGTGCTGTATCCACAGGCCCAGATGGAGGAAAAGGGCGAGATCCTGCTCAAAATGAACAAGTTGAATGCAGCTGAGCTACAGGAGGCCGAGGCCCTGGGCCAGCAAGATCTGCAGACCAAGCTCCTGGCTGAGCTGGAGTCCAGTGCACTCAAGTATCTGGAGTGGCAGACTGAGTGGCCAATGCCTGAGGAACTGGAGCCTGGGGAGGGATCCAAGGATGGAGAGGGCAGAGCTGGCCAGGAGGGACCCCCAAGCCCAGAG
Mesoplodon_perrini  ATGCGCCAGGACAGCAACGAGAAGACAGAGTCCAGCAGTTCTGCCCCAGCCAAGGCCAGGAAGTTGCTGCCTGTCCTGGACCCATCTGGGGATTACTACTACTGGTGGCTAAACACTATGGTCTTCCCAGTAATGTATAACCTCATCTGCAGAGCCTGCTTCTTGCAGCGCTATTATCTGGTGGCCTGGTTAGTACTGGACTGCAGTGACCTGATCTACCTACTGGACGTGTTCCACACTGGATTCTTGGAACAGGGCATATTGGTGGTGGACAAGGGTAGGATCAGTACCTGGAGCTTCTTCTTGGACCTGGTTTCCCTGTTACCCGAAGTGGCCAGTCTGGGTCACACACCCCTGAGGCTGAACTTTCTGGCGCCCCTCTTTGAGGCCTTTGACATGGAGACCACAGTTTACAATGCCTTCAAGCTGATGCTTTTTGTTGTCATCCATTGGAACAGCTGCCTATACTTTGCCCTGTCCTACCTGGGCTGGGTGTACCAGCCCGGCTTTGAGCAGCCG-----CCTCTATAGCTTTTACTTCTCCCTGATCCTGACCCTGCCAGACGAGGAAGAGTACCTCTTCATGGTGGGAGACTTCCTCCTGATGGGTACCATCATGGGTAGCATGAGCTCTGTCATCTACAACATGAACACTGCAGATGCAGCCTTCTACCCAGACCTGGTGAAGAAATACATGAAGCTGCATAACAGGCTGGAGGTCATTGACTGGTACCAGCACCTGCATATCAACAAGAAGATGACCAATGAGGTAGCCATCTTACAGCACTTGCCTGAGCAGTTGGCAGAAGTGTCTGTACACCTGCCTACTCTGAGCGTGCAGATCTTCCAGAACTGTGAGGCCAGCCTGCTGGAGGAGCTGGTGCT---GAAGCTGCAGCCCCAGACCTACTCACCATATGTCTGCAAGGGGGACATTGGCGAGATGTACATCATCGAGGGTCAGCTGGCTGTGGTAGATGGTGTCACTCAGTATGCTGTGCTTGGTGCAGGGCTCTACTTTGGGGAGATCAGCATCATCAACATCAAAGGGAACATGTCTGGGAACACAGCCAACATCAAGAGTCTAGGTTATGATCTGTTCTGCCTGAGCAAGGAGGACCTGCAGAAAGTGCTGTATCCACAGGCCCAGATGGAGGAAAAGGGCGAGATCCTGCTCAAAATGAACAAGTTGAATGCAGCTGAGCTACAGGAGGCCGAGGCCCTGGGCCAGCAAGATCTGCAGACCAAGCTCCTGGCTGAGCTGGAGTCCAGTGCACTCAAGTATCTGGAGTGGCAGACTGAGTGGCCAATGCCTGAGGAACTGGAGCCTGGGGAGGGATCCAAGGATGGAGAGGGCAGAGCTGGCCAGGAGGGACCCCCAAGCCCAGAG
Mesoplodon_peruvianus  ATGCGCCAGGACAGCAACGAGAAGACAGAGTCCAGCAGTTCTGCCCCAGCCAAGGCCAGGAAGTTGCTGCCTGTCCTGGACCCATCTGGGGATTACTACTACTGGTGGCTAAACACTATGGTCTTCCCAGTAATGTATAACCTCATCTGCAGAGCCTGCTTCTTGCAGCGCTATTATCTGGTGGCCTGGTTAGTACTGGACTGCAGTGACCTGATCTACCTACTGGACGTGTTCCACACTGGATTCTTGGAACAGGGCATATTGGTGGTGGACAAGGGTAGGATCAGTACCTGGAGCTTCTTCTTGGACCTGGTTTCCCTGTTACCCGAAGTGGCCAGTCTGGGTCACACACCCCTGAGGCTGAACTTTCTGGCGCCCCTCTTTGAGGCCTTTGACATGGAGACCACAGTTTACAATGCCTTCAAGCTGATGCTTTTTGTTGTCATCCATTGGAACAGCTGCCTATACTTTGCCCTGTCCTACCTGGGCTGGGTGTACCAGCCCGGCTTTGAGCAGCCGCAGTACCTCTATAGCTTTTACTTCTCCCTGATCCTGACCCTGCCAGACGAGGAAGAGTACCTCTTCATGGTGGGAGACTTCCTCCTGATGGGTACCATCATGGGTAGCATGAGCTCTGTCATCTACAACATGAACACTGCAGATGCAGCCTTCTACCCAGACCTGGTGAAGAAATACATGAAGCTGCATAACAGGCTGGAGGTCATTGACTGGTACCAGCACCTGCATATCAACAAGAAGATGACCAATGAGGTAGCCATCTTACAGCACTTGCCTGAGCAGTTGGCAGAAGTGTCTGTACACCTGCCTACTCTGAGCGTGCAGATCTTCCAGAACTGTGAGGCCAGCCTGCTGGAGGAGCTGGTGCT---GAAGCTGCAGCCCCAGACCTACTCACCATATGTCTGCAAGGGGGACATTGGCGAGATGTACATCATCGAGGGTCAGCTGGCTGTGGTAGATGGTGTCACTCAGTATGCTGTGCTTGGTGCAGGGCTCTACTTTGGGGAGATCAGCATCATCAACATCAAAGGGAACATGTCTGGGAACACAGCCAACATCAAGAGTCTAGGTTATGATCTGTTCTGCCTGAGCAAGGAGGACCTGCAGGAAGTGCTGTATCCACAGGCCCAGATGGAGGAAAAGGGCGAGATCCTGCTCAAAATGAACAAGTTGAATGCAGCTGAGCTACAGGAGGCCGAGGCCCTGGGCCAGCAAGATCTGCAGACCAAGCTCCTGGCTGAGCTGGAGTCCAGTGCACTCAAGTATCTGGAGTGGCAGACTGAGTGGCCAATGCCTGAGGAACTGGAGCCTGGGGAGGGATCCAAGGATGGAGAGGGCAGAGCTGGCCAGGAGGGACCCCCAAGCCCAGAG
Mesoplodon_stejnegeri  ATGCGCCAGGACAGCAACGAGAAGACAGAGTCCAGCAGTTCTGCCCCAGCCAAGGCCAGGAAGTTGCTGCCTGTCCTGGACCCATCTGGGGATTACTACTACTGGTGGCTAAACACTATGGTCTTCCCAGTAATGTATAACCTCATCTGCAGAGCCTGCTTCTTGCAGCGCTATTATCTGGTGGCCTGGTTAGTACTGGACTGCAGTGACCTGATCTACCTACTGGACGTGTTCCACACTGGATTCTTGGAACAGGGCATATTGGTGGTGGACAAGGGTAGGATCAGTACCTGGAGCTTCTTCTTGGACCTGGTTTCCCTGTTACCCGAAGTGGCCAGTCTGGGTCACACACCCCTGAGGCTGAACTTTCTGGCGCCCCTCTTTGAGGCCTTTGACATGGAGACCACAGTTTACAATGCCTTCAAGCTGATGCTTTTTGTTGTCATCCATTGGAACAGCTGCCTATACTTTGCCCTGTCCTACCTGGGCTGGGTGTACCAGCCCGGCTTTGAGCAGCCGCAGTACCTCTATAGCTTTTACTTCTCCCTGATCCTGACCCTGCCAGACGAGGAAGAGTACCTCTTCATGGTGGGAGACTTCCTCCTGATGGGTACCATCATGGGTAGCATGAGCTCTGTCATCTACAACATGAACACTGCAGATGCAGCCTTCTACCCAGACCTGGTGAAGAAATACATGAAGCTGCATAACAGGCTGGAGGTCATTGACTGGTACCAGCACCTGCATATCAACAAGAAGATGACCAATGAGGTAGCCATCTTACAGCACTTGCCTGAGCAGTTGGCAGAAGTGTCTGTACACCTGCCTACTCTGAGCGTGCAGATCTTCCAGAACTGTGAGGCCAGCCTGCTGGAGGAGCTGGTGCT---GAAGCTGCAGCCCCAGACCTACTCACCATATGTCTGCAAGGGGGACATTGGCGAGATGTACATCATCGAGGGTCAGCTGGCTGTGGTAGATGGTGTCACTCAGTATGCTGTGCTTGGTGCAGGGCTCTACTTTGGGGAGATCAGCATCATCAACATCAAAGGGAACATGTCTGGGAACACAGCCAACATCAAGAGTCTAGGTTATGATCTGTTCTGCCTGAGCAAGGAGGACCTGCAGGAAGTGCTGTATCCACAGGCCCAGATGGAGGAAAAGGGCGAGATCCTGCTCAAAATGAACAAGTTGAATGCAGCTGAGCTACAGGAGGCCGAGGCCCTGGGCCAGCAAGATCTGCAGACCAAGCTCCTGGCTGAGCTGGAGTCCAGTGCACTCAAGTATCTGGAGTGGCAGACTGAGTGGCCAATGCCTGAGGAACTGGAGCCTGGGGAGGGATCCAAGGATGGAGAGGGCAGAGCTGGCCAGGAAGGACCCCCAAGCCCAGAG
Monodon_monoceros  ATGAGCCAGGACAGCAAAGTGAAGGCAGAGTCCAGCAGTTCTGCCCCACCCAAGGCCAGGAAGTTGCTGCCTGTCCTGGACCCATCTGGGGATTACTACTACTGGTGGCTGAACACTATGGTCTTCCCAGTAATGTATAACCTCATCTGCAGAGCCTGCTTCTTGCAGCGCTATTATCTGGTGGCCTGGTTAGTACTGGACTGCAGTGACTTGCTCTACCTACTAGACGTGTTCCACACTGGATTCTTGGAACAAGGCATACTGGTGGTGGACAAGGGTAGGATCAGTACCTGGAGCTTCTTCTTGGACCTGGCTTCCCTGTTACCCGGAGTGGCCAGTCTGGCTCACACACCCCTGAGGCTGAACTTTCTGGTGCCCCTCTTTGAGGCCTTTGACATGGAGACCACAGTTCACAATGCCTTCAAGCTGATGCTTTTTGCTGTCATCCATTGGAACAGCTGCCTATACTTTGCCCCGTCCTACCTGGACTGGGTGTACCAGCCTGGCTTTGAGCAGCTGCAGTACCTCTATAGCTTTTACTTCTCCCTGATCCTGACCCTGCCAGACGAGGAGGAGTACCTCTTCATGGTGGGAGACTTCCTACTGATGGGTACCATCATGGGTAGCATGAGCTCTGTCATCTACAACATGAACACTGCAGATGCAGCCTTCTACCCAGACCTGGTGAAGAAATACGTGAAGCTGCATAACAGGCGGCAGGTCATTGACTGGTACCAGCACCTGCAGATCAACAAGAAGATGACCAATGAGGTAGCCATCTTACAGCACTCGCCTGAGCGGTTGGCAGAAGTGTCTGTACACCTGCCTACTCTGAACGTGCAGATCTTCCAGAACTGTGAGGCCAGCCTGCTGGAGGAGCCGGTGCT---GAAGCTGCAGCCCCAGACCTACTCACCATATGTCTGCAAGGGGGACATTGGCGAGATGTACATCATCGAGGGTCAGCTGGCTGTGGTAGATGGTGTCACTCAGTATGCTGTGCTTGGTGCAGGGCTCTACTTTGGGGAGATGAGCATCATCAACATCAAAGGGAACATGTCTGGGAACACAGCCAACATCAAGAGTCTAGGTTATGATCTGTTCTGCCTGAACAAGGAGGACCTGCAGGAAGTGCTGTATCCACAGGCCCAGATGGAGGAAAAGGGCGAGATCCTGCTCAAAATGAACAAGTTGAATGCAGCTGATCTACAGGAGGCCGAGGCCCTGGGCCAGCAAGATCTGCAGACCAAGCTCCTGGCTGAGCTGGAGTCCAGTGCACTCAAGTATCTGGAGTGGCAGACTGAGTGGCCAATGCCTGAGGAACTGGAGCCTGGGGAGGGATCCAAGGATGGAGAGGGCAGAGCTGGCCAGGAGGGACCCCCAAGCCCAGAG
Moschus_moschiferus  ATGAGCCAGGGCAGCCAAGTGAAGACAGAGTCCAGCCCTCCTGTAGTGACCAAGGCCAGGAAGTCTCTGCCGGTTCTGGACCCATCTGGGGATTACTACTACTGGTGGCTGAACACAATGGTCTTCCCAGTAATGTATAACCTCATCTGCAGAGCCTGCTTCTTGCAGCACAGTTATCTGGTGGCCTGGTTAGTGCTGGACTACAGTGACCTGTTCTACCTCCTGGACGTGTTCCACACTGGATTCTTGGAACAGGGCATCCTGGTGGTGGACAAAGGTAGGATCAGTACCTGGAGTTTCTTCTTGGACCTGGTTTCCCTGTTGCCCGATGTTGCCAGTCTGGGTCACACACCCCTGAGGCTAAACTTTCTGGTGCCCCTCTTTGAGGCCTTTGACACGGAGACCACAGCGTACAACGCCTTCAAGCTGATGCTTTTTGTGGTCATTCATTGGAACAGCTGCCTCTACTTTGCCCTGTCCTACCTGGGCTGGGTGTACCAACCTGGCTTTGAGCGGCTGCAGTACCTCTACAGCTTTTACTTCTCCCTGATCCTGACCCTGCCAGCCGAGGAGGAGTACCTCTTCATGGTGGGCGACTTCCTGCTGATGGGTACCATCATGGGTAGCATGAGCTCTGTCATCTACAACATGAACACAGCAGATGCAGCCTTCTACCCAGACCTGGTGAAGAAGTACATGAAGCTGCATAACCGGCTGGAGGTCATTGACTGGTACCAGCACCTGCAGATCAACAAGAAGATGACCAACGAGGTGGCCATCTTACAGCACTTGCCCGAGCGGTTGGCAGAAGTGTCTGTGCACCTGCCTACCCTGAGTGTACAGATCTTCCAAAACTGTGAAGCCAGCCTGCTGGAGGAGCTGGTGCT---GAAGCTGCAGCCCCAGACCTACTCGCCGTATGTCTGCAAAGGGGACATTGGCGAGATGTACATCATCGAGGGTCAGCTGGCCGTGGTGGATGGTGTCACCCAGTATGCTGTGCTTGGTGCAGGGCTCTACTTTGGGGAGATCAGCATCATCAACATCAAAGGGAACATGTCTGGCAACACAGCCAACATCAAGAGTCTAGGTTATGACCTGTTCTGCCTGAGCAAGGAGGATCTGCGGGAAGTGCTGTATCCGCAGGCCCAGATGGAGGAAAAGGGCGAGATCCTGCTCAAACTGAACAAGTTGAATGCAGCCGAGCTACAGGAGGCCGAGGCCCTGGGCCAGCAAGATCTGCAAACCAAGCTCCTGGCTGAGCTGGAGTCCAGTGCACTCAAGTATCTGGAGTGGCAGACCGAGTGGCCAATGCCTGAGGAACTCGAGCCTGGGGAGGGATCCAAAGATGGAGAGGGCAGAGCTGACCAGGAGGGACCTCCAGGCCTAGAG
Nanger_granti  ATGAGCCAGGACAGCAAAGTGGAGACAGCGTCCAGCCCTCCTGTCCTGACCAAGGCCAGGAAGTCTCTGCCAGTCCTGGACCCATCTGGGGATTACTATTACTGGTGGCTGAACACAATGGTCTTCCCAGTAATGTATAACCTCATCTGCAGAGCCTGCTTCTTGCAGCACGGTTATCTGGTGGCCTGGTTGGTGCTGGACTACAGTGACCTGTTCTACCTCCTGGACGTGTTCCACACTGGATTCTTGGAACAGGGCATCCTGGTGGTGGACAAAGGTAGGATCAGTACCTGGAGCTTCTTCTTGGACTTGGTTTCCCTGTTGCCCGATGTTGCCAGTCTGGGTCACACACCCCTGAGGCTAAACTTTCTGGTGCCCCTTTTTGAGGCGTTTGACATGGAGACCACAGCTTACAACGCCTTCAAGCTGATGCTTTTTGTGGTCATCCATTGGAACAGCTGCCTCTACTTTGCCCTGTCCTACCTGGGCTGGGTGTACCAGCCTGGCTTTGAGCGGCTGCAGTACCTCTACAGCTTTTACTTCTCCCTGATCCTGACCCTGCCAGCCGAGGAGGAGTACCTCTTCATGGTGGGCGACTTCCTGCTGATGGGTACCATCATGGGTAGCATGAGCTCTGTCATCTACAACATGAACACAGCAGATGCAGCCTTCTACCCAGACCTGGTGAAGAAGTACATGAAGCTGCATAACCGGCTGGAGGTCATTGACTGGTACCAGCACCTGCAGATCAACAAGAAGATGACCAATGAGGTAGCCATCTTACAGCACTTGCCCGAGCGGTTGGCAGAAGTGTCTGTGCACCTGCCCACCCTGAGCGTACAGATCTTCCAAAACTGTGAGGCCAGCCTGCTGGAGGAGCTGGTGCT---GAAGCTGCAGCCCCAGACCTACTCGCCGTATGTCTGCAAAGGGGACATTGGCGAGATGTACATCATCGAGGGTCAGCTGGCCGTGGTGGATGGTGTCACCCAGTATGCTGTGCTTGGTGCGGGGCTCTACTTTGGGGAGATCAGCATCATCAACATCAAAGGGAACATGTCTGGGAATACAGCCAACATCAAGAGTCTAGGTTATGACCTGTTCTGCCTAAGCAAGGAGGACCTGCGGGAAGTGCTGTACCCGCAGGCCCAGATGGAGGAAAAGGGCGAGATTCTGCTCAAACTGAACAAGTTGAATGCAGCCGAGCTACAGGAAGCCGAGGCCCTGGGCCAGCAAGATCTGCAAACCAAGCTCCTGGCTGAGCTGGAGTCCAGTGCACTCAAGTATCTGGAGTGGCAGACGGAGTGGCCAATGCCTGAGGAACTCGAGCCTGGGGAGGGATCCAAAGATGGAGAGGGCAGAGCTGGCCAGGAGGGACCTCCAGGCCTAGAG
Neophocaena_asiaeorientalis  ATGAGCCAGGACAGCAAAGTGAAGACAGAGTCCAGCAGTTCTGCCCCACCCAAGGCCAGGAAGTTGCTGCCTGTCCTGGACCCATCTGGGGATTACTACTACTGGTGGCTGAACATTATGGTCTTCCCAGTAATGTATAACCTCATCTGCAGAGCCTGCTTCTTGCAGCGCTATTATCTGGTGGCCTGGTTAGTACTGGACTGCAGTGACCTGCTCTACCTACTGGACGTGTTCCACACTGGATTCTTGGAACAAGGCATACTGGTGGTGGACAAGGGTAGGATCAGTACCTGGAGCTTCTTCTTGGACCTGGCTTCCCTGTTACCCGGAGTGGCCAGTCTGGCTCACACACCCCTGAGGCTGAACTTTCTGGTGCCCCTCTTTGAGGCCTTTGACATGGAGACCACAGCTCACAATGCCTTCAAGCTGATGCTTTTTGCTGTCATCCATTGGAACAGCTGCCTATACTTTGCCCTGTCCTACCTGGACTGGGTGTACCAGCCTGGCTTTGAGCAGCTGCAGTACCTCTATAGCTTTTACTTCTCCCTGATCCTGACCCTGCCAGACGAGGAGGAGTACCTCTTCATGGTGGGAGACTTCCTACTGATGGGTACCATCATGGGTAGCATGAGCTCTGTCATCTACAACATGAACACTGCAGATGCAGCCTTCTACCCAGACCTGGTGAAGAAATACGTGAAGCTGCGTAACAGGCGGCAGGTCATTGACTGGTACCAGCACCTGCAGATCAACAAGAAGATGACCAATGAGGTAGCCATCTTACAGCACTTGCCTGAGCGGTTGGCAGAAGTGTCTGTACACCTGCCTACTCTGAGCGTGCAGATCTTCCAGAACTGTGAGGCCAGCCTGCTGGAGGAGCTGGTGCT---GAAGCTGCAGCCCCAGACCTACTCACCATATGTCTGCAAGGGGGACATTGGCGAGATGTACATCATCGAGGGTCAGCTGGCTGTGGTAGATGGTGTCACTCAGTATGCTGTGCTTGGTGCAGGGCTCTACTTTGGGGAGATGAGCATCATCAACATCAAAGGGAACATGTCTGGGAACACAGCCAACATCAAGAGTCTAGGTTATGATCTGTTCTACCTGAGCAAGGAGGACCTGCAGGAAGTGCTGTATCCACAGGCCCAGATGGAGGAAAAGGGCGAGATCCTGCTCAAAATGAACAAGTTGAATGCAGCTGGGCTACAGGAGGCCGAGGCCCTGGGCCAGCAAGATCCGCAGACCAAGCTCCTGGCTGAGCTGGAGTCCAGTGCGCTCAAGTATCTGGAGTGGCAGACTGAGTGGCCAACGCCTGAGGACCTGGAGCCTGGGGAGGGATCCAAGGATGGAGAGGGCAGAGCTGGCCAGGAGGGACCCCCAAGCCCAGAG
Neophocaena_phocaenoides  ATGAGCCAGGACAGCAAAGTGAAGACAGAGTCCAGCAGTTCTGCCCCACCCAAGGCCAGGAAGTTGCTGCCTGTCCTGGACCCATCTGGGGATTACTACTACTGGTGGCTGAACATTATGGTCTTCCCAGTAATGTATAACCTCATCTGCAGAGCCTGCTTCTTGCAGCGCTATTATCTGGTGGCCTGGTTAGTACTGGACTGCAGTGACCTGCTCTACCTACTGGACGTGTTCCACACTGGATTCTTGGAACAAGGCATACTGGTGGTGGACAAGGGTAGGATCAGTACCTGGAGCTTCTTCTTGGACCTGGCTTCCCTGTTACCCGGAGTGGCCAGTCTGGCTCACACACCCCTGAGGCTGAACTTTCTGGTGCCCCTCTTTGAGGCCTTTGACATGGAGACCACAGTTCACAATGCCTTCAAGCTGATGCTTTTTGCTGTCATCCATTGGAACAGCTGCCTATACTTTGCCCTGTCCTACCTGGACTGGGTGTACCAGCCTGGCTTTGAGCAGCTGCAGTACCTCTATAGCTTTTACTTCTCCCTGATCCTGACCCTGCCAGACGAGGAGGAGTACCTCTTCATGGTGGGAGACTTCCTACTGATGGGTACCATCATGGGTAGCATGAGC------ATCTACAACATGAACACTGCAGATGCAGCCTTCTACCCAGACCTGGTGAAGAAATACGTGAAGCTGCGTAACAGGCGGCAGGTCATTGACTGGTACCAGCACCTGCAGATCAACAAGAAGATGACCAATGAGGTAGCCATCTTACAGCACTTGCCTGAGCGGTTGGCAGAAGTGTCTGTACACCTGCCTACTCTGAGCGTGCAGATCTTCCAGAACTGTGAGGCCAGCCTGCTGGAGGAGCTGGTGCT---GAAGCTGCAGCCCCAGACCTACTCACCATATGTCTGCAAGGGGGACATTGGCGAGATGTACATCATCGAGGGTCAGCTGGCTGTGGTAGATGGTGTCACTCAGTATGCTGTGCTTGGTGCAGGGCTCTACTTTGGGGAGATGAGCATCATCAACATCAAAGGGAACATGTCTGGGAACACAGCCAACATCAAGAGTCTAGGTTATGATCTGTTCTACCTGAGCAAGGAGGACCTGCAGGAAGTGCTGTATCCACAGGCCCAGATGGAGGAAAAGGGCGAGATCCTGCTCAAAATGAACAAGTTGAATGCAGCTGGGCTACAGGAGGCCGAGGCCCTGGGCCAGCAAGATCTGCAGACCAAGCTCCTGGCTGAGCTGGAGTCCAGTGCGCTCAAGTATCTGGAGTGGCAGACTGAGTGGCCAACGCCTGAGGACCTGGAGCCTGGGGAGGGATCCAAGGATGGAGAGGGCAGAGCTGGCCAGGAGGGACCCCCAAGCCCAGAG
Neotragus_pygmaeus  ATGAGCCAGGACAGCAAAGTGAAGACAGCGTCCAGCCCTCCTGTCCTGACCAAGGCCAGGAAGTTTCTGCCGGTCCTGGACCCATCTGGGGATTACTATTACTGGTGGCTGAACACAATGGTCTTCCCAGTAATGTATAACCTCATCTGCAGAGCCTGCTTCTTGCAACACGGTTATCTGGTGGCCTGGTTAGTGCTGGACTACAGTGACCTGTTCTACCTCCTGGACGTGTTCCACACTGGATTCTTGGAACAGGGCATCCTGGTGGTGGACAAAGGTAAGATCAGTACCTGGAGCTTCTTCTTGGACCTGGTTTCCCTGTTGCCCGATGTTGCCAGTCTGGGTCACACACCCCTGAGGCTAAACTTTCTGGTGCCCCTTTTTGAGGCCTTTGACATGGAGACCACAGCTTACAACGCCTTCAAGCTGATGCTTTTTGTGGTCATCCATTGGAACAGCTGCCTCTACTTTGCCCTGTCCTACCTGGGCTGGGTGTACCAGCCTGGCTTTGAGCGGCTGCAGTACCTCTACAGCTTTTACTTCTCCCTGATCCTGACCCTGCCAGCCGAGGAGGAGTACCTCTTCATGGTGGGCGACTTCCTGCTGATGGGTACCATCATGGGTAGCATGAGCTCTGTCATCTACAACATGAACACAGCAGATGCAGCCTTCTACCCAGACCTGGTGAAGAAGTACATGAAGCTGCATAACAGGCTGGAGGTCATTGACTGGTACCAGCACCTGCAGATCAACAAGAAGATGACCAATGAGGTAGCCATCTTACAGCACTTGCCTGAGCGGTTGGCAGAAGTGTCTGTGCACCTGCCTACCCTAAGCGTACAGATCTTCCAAAACTGTGAGGCCAGCCTGCTGGAGGAGCTGGTGCT---GAAGCTGCAGCCCCAGACCTACTCGCCATATGTCTGCAAAGGGGACATTGGCGAGATGTACATCATCGAGGGTCAGCTGGCCGTGGTGGACGGTATCACCCAGTATGCTGTGCTCGGTGCAGGGCTCTACTTTGGGGAGATCAGCATCATCAACATCAAAGGGAACATGTCTGGGAATACAGCCAACATCAAGAGTCTAGGTTATGACCTGTTCTGCCTGAGCAAGGAGGACCTGCGGGAGGTGCTGTACCCGCAGGCCCAGATGGAGGAAAAGGGCGAGATCCTGCTCAAAATGAACAAGTTGAATGCAGCCGAGCTACAGGAAGCCGAGGCCCTGGGCCAGCAAGATCTGCAAACCAAGCTCCTGGCTGAGCTGGAGTCCAGTGCACTCAAGTATCTGGAGTGGCAGACGGAGTGGCCAATGCCTGAGGAACTCGAGCCTGGGGAGGGATCCAAAGATGGAGAGGGCAGAGCTGGCCAGGAGGGACCTTCAGGCCTAGAG
Odocoileus_virginianus  ATGAGCCAGGACAGCAAAGTGAAGAAAGAGTCCAGCCCTCCTGTCCTGACCAAGGCCAGGAAGTCTCTACCTGTCCTGGACCCATCTGGGGATTACTACTACTGGTGGCTGAACACAATGGTCTTCCCAGTAATGTATAACCTCATCTGCAGAGCCTGCTTCTTGCAGCACGGTTATCTGGTGGCCTGGTTAGTGCTGGACTACAGTGACCTGTTCTACCTCCTGGACGTGTTCCACACTGGATTCTTGGAACAGGGCATCCTGGTGGTGGACAAAGGTAGGATCAGTACCTGGAGCTTCTTCTTGGACCTGGTTTCCCTGTTGCCCGATGTTGCCAGTCTGGGTCACACACCCCTGAGGCTAAACTTTTTGGCGCCCCTCTTTGAGGCCTTTGACACGGAGACCACTGCTTACAACGCCTTCAAGCTGATGCTTTTTGTGGTCATCCACTGGAACAGCTGCCTCTACTTCGCCCTGTCCTACCTGGGCTGGGTGTACCAGCCCGGCTTTGAGCGGCTGCAGTACCTCTATAGCTTTTACTTCTCCCTGATCCTGACCCTGCCAGCCGAGGAGGAGTACCTCTTCATGGTGGGCGACTTCCTGCTGATGGGTACCATCATGGGTAGCATGAGCTCTGTCATCTACAACATGAACACGGCAGATGCGGCCTTCTACCCAGACCTGGTGAAGAAGTACATGAAGCTACATAACCGGCTGGAGGTCATTGACTGGTACCAGCACCTGCAGATCAACAAGAAGATGACCAATGAGGTAGCCATCTTACAGCACTTGCCCGAGCGGCTGGCAGAAGTGTCTGTGCACCTGCCCACCCTGAGCGTACAGATCTTCCAGAACTGTGAGGCCAGCCTACTGGAGGAGCTAGTGCT---GAAGCTGCAGCCCCAGACCTACTCGCCGTATGTCTGCAAAGGGGACATTGGCGAGATGTACATCATCGAGGGTCAGCTGGCCGTGGTGGACGGTGTCACCCAGTATGCGGTGCTTGGTGCAGGGCTCTACTTTGGGGAGATCAGCATCATCAACATCAAAGGGAACATGTCTGGGAATACAGCCAACATCAAGAGTCTAGGTTATGACCTGTTCTGCCTGAGCAAGGAGGACCTGCGGGAAGTGCTGTACCCGCAGGCCCAGATGGAGGAAAAGGGGGAGATCCTGCTCAAAATGAACAAGTTGAATGCAGCCGAGCTACAGGAGGCCGAGGCCCTGGGCCAGCAAGATCTGCAAACCAAGCTCCTGGCTGAGCTGGAGTCCAGTGCACTCAAGTATCTGGAGTGGCAGACCGAGTGGCCAATGCCTGAGGAACTCGAGCCTGGGGAGGGATCCAAAGATGAAGAGGGCAGAGCAGGCCAGGAGGGACCTCCAGGCCTAGAG
Okapia_johnstoni  ATGAGCCAGGACAGCAAAGTGAAGACAGAGTCCAGCCCTCCTGTCCTGACCAAGGCCAGGAAGTCTCTGCCGGTCCTGGACCCATCTGGGGATTACTACTACTGGTGGCTGAACACAATGGTCTTCCCAGTAATGTATAACCTCATCTGCAGAGCCTGCTTCTTGCAGCATGGTTATCTGGTGGCCTGGTTAGTGCTGGACTACAGTGACCTGTTCTACCTCCTGGACGTGTTCCACACGGGATTCTTGGAACAGGGCATCCTGGTGGTGGACAAAGGTAGGATCAGTACCTGGAGCTTCTTCTTGGACCTGGTTTCCCTGTTGCCCGATGTTGCCAGTCTGGGTCACACACCCCTGAGACTAAACTTTCTGGTGCCCCTCTTTGAGGCCTTTGACACGGAGACCACAGCTTACAACGCCTTCAAGCTGATGCTTTTTGTGGTCATCCATTGGAACAGCTGCCTCTACTTTGCCCTGTCCTACCTGGGCTGGGTGTACCAGCCCGGCTTTGAGCGACTGCAGTACCTCTACAGCTTTTACTTTTCTCTGATCCTGACCCTGCCAGCCGAGGAGGAGTACCTCTTCATGGTGGGCGACTTCCTGCTGATGGGTACCATCATGGGTAGCATGAGCTCTGTCATCTACAACATGAACACGGCAGATGCAGCCTTCTACCCAGACCTGGTGAAGAAGTACATGAAGCTGCATAACCGGCTGGAGGTCATTGACTGGTACCAGCACCTGCAGATCAACAAGAAGATGACCAATGAGGTAGCCATCTTACAGCACTTGCCCGAGCGGTTGGCAGAAGTGTCTGTGCACCTGCCTACCCTGAGCGTACAGATCTTCCAAAACTGTGAGGCCAGCCTGCTGGAGGAGCTGGTGCT---GAAGCTGCAGCCCCAGACCTACTCGCCTTATGTCTGCAAAGGGGACATTGGCGAGATGTATATCATCGAGGGTCAGCTGGCCGTGGTGGATGGTGTCACCCAGTATGCTGTGCTTGGTGCAGGGCTCTACTTTGGGGAGATCAGCATCATCAACATCAAAGGGAACATGTCTGGGAATACAGCCAACATCAAGAGTCTAGGTTATGACCTGTTCTGCCTGAGCAAGGAGGACCTGCGGGAAGTGCTGTACCCTCAGGCCCAGATGGAAGAAAAAGGCGAGATCCTGCTCAAAATGAACAAGTTGAATGCAGCCGAGTTACAGGAGGCCGAGGCCCTGGGCCAGCAAGATCTACAAACCAAGCTCCTGGCTGAGCTGGAGTCCAGTGCACTCAAGTATCTGGAGTGGCAGACCGAGTGGCCAATGCCTGAGGAACTCGAGCCTGGGGAGGGATCCAAAGATGGAGAGGGCAGAGCTGGCCAGGAGGGACCTCCAGGCCTAGAG
Orcaella_brevirostris  ATGAGCCAGGACAGCAAAGTGAAGACAGAGTCCAGCAGTTCTGCCCCACCCAAGGCCAGGAAGTTGCTGCCTGTCCTGGACCCATCTGGGGATTACTACTACTGGTGGCTGAACACTATGGTCTTCCCAGTAATGTATAACCTCATCTGCAGAGCCTGCTTTTTGCAGCGCTATTATCTGGTGGCCTGGTTAGTACTGGACTGCAGTGACCTGCTCTACCTACTGGACGTGTTCCACACTGGATTCTTGGAACAAGGCATACTGGTGGTAGACAAGGGTAGGATCAGTACCTGGAGCTTCTTCTTGGACCTGGCTTCCCTGTTACCCGAAGTGGCCAGTCTGGGTCACACGCCCCTGAGGCTGAACTTTCTGGTGCCCCCCTTTGAGGCCTTTGACATGGAGACCACAGTTCACAATGCCTTCAAGCTGATGCTTTTTGCTGTCATCCATTGGAACAGCTGCCTATACTTTGCCCTGTCCTACCTGGGCTGGGTGTACCAGCCTGGCTTTGAGCAGCTGCAGTACCTCTATAGCTTTTACTTCTCCCTGATCCTGACCCTGTCAGACGAGAAGGAGTACCTCTTCATGGTGGGAGACTTCCTACCGATGGGTACCATCATGGGTAGCATGAGCTCTGTCATCTACAACATGAACACTGCAGATGCAGCCTTCTACCCAGACCTGGTGAAGAAATACATGAAGCTGCATAACAGGCTGCAGGTCATGGACTGGTACCAGCACTTGCAGATCAACAAGAAGATGACCAATGAGGTAGCCATCTTACAGCACTTGCCTGAGCGGTTGGCAGAAGTGTCTGTACACCTGCCTACTCTGAGCGTGCGGATCTTCCAGAACTGTGAGGCCGGCCTGCTGGAGGAGCTGGTGCT---GAAGCTGCAGCCCCAGACCTACTCACCACACGTCTGCAAGGGGGACACTGGCGAGATGTACATCATCGAGGGTCAGCCGGCTGTGGTAGATGGTGTCACTCGGTATGCTGTGCCTGGTGCAGGGCTCTACTGTGGGGAGATCAGCATCATCGACATCAAAGGGAACATGTCTGGGAACACAGCCAACATCAAGAGTCTAGGTTATGATCTGTTCTGCCTGAGCAAGGAGGACCTGCAGGAAGTGCTGTATCCACAGGCCCAGATGGAGGAAAAGGGCGAGATCCTGCTCACAATGAACAAGTTGAATGCAGCTGAGCTACAGGAGGCCGAGGCCCTGGGCCAGCAAGATCTGCAGACCAGGCTCCTGGCTGAGCTGGAGTCCAGGGCACTCAAGTATCTGGAGTGGCAGACTGAGTGGCCAATGCCTGAGGAACTGGAGCCTGGGGAGGGATCCAAGGATGGAGAGGGCAGAGCTGGCCAGGAGGGACCCCCAAGCCCAGAG
Orcaella_heinsohni  ATGAGCCAGGACAGCAAAGTGAAGACAGAGTCCAGCAGTTCTGCCCCACCCAAGGCCAGGAAGTTGCTGCCTGTCCTGGACCCATCTGGGGATTACTACTACTGGTGGCTGAACACTATGGTCTTCCCAGTAATGTATAACCTCATCTGCAGAGCCTGCTTTTTGCAGCGCTATTATCTGGTGGCCTGGTTAGTACTGGACTGCAGTGACCTGCTCTACCTACTGGACGTGTTCCACACTGGATTCTTGGAACAAGGCATACTGGTGGTGGACAAGGGTAGGATCAGTACCTGGAGCTTCTTCTTGGACCTGGCTTCCCTGTTACCCGAAGTGGCCAGTCTGGGTCACACGCCCCTGAGGCTGAACTTTCTGGTGCCCCCCTTTGAGGCCTTTGACATGGAGACCACAGTTCACAATGCCTTCAAGCTGATGCTTTTTGCTGTCATCCATTGGAACAGCTGCCTATACTTTGCCCTGTCCTACCTGGGCTGGGTGTACCAGCCTGGCTTTGAGCAGCTGCAGTACCTCTATAGCTTTTACTTCTCCCTGATCCTGACCCTGTCAGACGATGAGGAGTACCTCTTCATGGTGGGAGACTTCCTACCGATGGGTACCATCATGGGTAGCATGAGCTCTGTCATCTACAACATGAACACTGCAGATGCAGCCTTCTACCCAGACCTGGTGAAGAAATACATGAAGCTGCATAACAGGCTGCAGGTCATGGACTGGTACCAGCACCTGCAGATCAACAAGAAGATGACCAATGAGGTAGCCATCTTACAGCACTTGCCTGAGCGGTTGGCAGAAGTGTCTGTACACCTGCCTACTCTGAGCGTGCGGATCTTCCAGAACTGTGAGGCCGGCCTCCTGGAGGAGCTGGTGCT---GAAGCTGCAGCCCCAGACCTACTCACCACACGTCTGCAAGGGGGACACTGGCGAGATGTACATCATCGAGGGTCAGCCGGCTGTGGTAGATGGTGTCACTCGGTATGCTGTGCCTGGTGCAGGGCTCTACTGTGGGGAGATCAGCATCATCGACATCAAAGGGAACATGTCTGGGAACACAGCCAACATCAAGAGTCTAGGTTATGATCTGTTCTGCCTGAGCAAGGAGGACCTGCAGGAAGTGCTGTATCCACAGGCCCAGATGGAGGAAAAGGGCGAGATCCTGCTCACAATGAACAAGTTGAATGCAGCTGAGCTACAGGAGGCCGAGGCCCTGGGCCAGCAAGATCTGCAGACCAGGCTCCTGGCTGAGCTGGAGTCCAGGGCACTCAAGTATCTGGAGTGGCAGACTGAGTGGCCAATGCCTGAGGAACTGGAGCCTGGGGAGGGATCCAAGGATGGAGAGGGCAGAGCTGGCCAGGAGGGACCCCCAAGCCCAGAG
Orcinus_orca  ATGAGCCAGGACAGCAAAGTGAAGACAGAGTCCAGCAGTTCTGCCCCACCCAAGGCCAGGAAGTTGCTGCCTGTCCTGGACCCATCTGGGGATTACTACTACTGGTGGCTGAACACTATGGTCTTCCCAGTAATGTATAACCTCATCTGCAGAGCCTGCTTTTTGCAGCGCTATTATCTGGTGGCCTGGTTAGTACTGGACTGCAGTGACCTGCTCTACCTACTGGACGTGTTCCACACTGGATTCTTGGAACAAGGCATACTGGTGGTGGACAAGGGTAGGATCAGTACCTGGAGCTTCTTCTTGGACCTGGCTTCCCTGTTACCCGAAGTGGCCAGTCTGGGTCACACGCCCCTGAGGCTGAACTTTCTGGTGCCCCTCTTTGAGGCCTTTGACATGGAGACCACAGTTCACAATGCCTTCAAGCTGATGCTTTTTGCTGTCATCCATTGGAACAGCTGCCTATACTTTGCCCTGTCCTACCTGGGCTGGGTGTACCAGCCTGGCTTTGAGCAGCTGCAGTACCTCTATAGCTTTTACTTCTCCCTGATCCTGACCCTGTCAGACGAGGAGGAGTACCTCTTCATGGTGGGAGACTTCCTACCGATGGGTACCATCATGGGTAGCATGAGCTCTGTCATCTACAACATGAACACTGCAGATGCAGCCTTCTACCCAGACCTGGTGAAGAAATACATGAAGCTGCATAACAGGCTGCAGGTCATGGACTTGTACCAGCACCTGCAGATCAACAAGAAGATGACCAATGAGGTAGCCATCTTACAGCACTTGCCTGAGCGGTTGGCAGAAGTGTCTGTACACCTGCCTACTCTGAGCGTGCGGATCTTCCAGAACTGTGAGGCCGGCCTGCTGGAGGAGCTGGTGCT---GAAGCTGCAGCCCCAGACCTACTCACCACACATCTGCAAGGGGGACACTGGCGAGATGTACATCATCGAGGGTCAGCCGGCTGTGGTAGATGGTGTCACTCGGTATGCTGTGCCTGGTGCAGGGCTCTACTGTGGGGAGATCAGCATCATCAACATCAAAGGGAACATGTCTGGGAACACAGCCAACATCAAGAGTCTAGGTTATGATCTGTTCTGCCTGAGCAAGGAGGACCTGCAGGAAGTGCTGTATCCACAGGCCCAGATGGAGGAAAAGGGCGAGATCCTGCTCACAACGAACAAGTTGAATGCAGGTGAGCTACAGGAGGCCGAGGCCCTGGGCCAGCAAGATCTGCAGACCAGGCTCCTGGCTGAGCTGGAGTCCAGGGCACTCAAGTATCTGGAGTGGCAGACTGAGTGGCCAATGCCTGAGGAACTGGAGCCTGGGGAGGGATCCAAGGATGGAGAGGGCAGAGCTGGCCAGGAGGGACCCCCAAGCCCAGAG
Oreotragus_oreotragus  ATGAGCCAGGACAGCAAAGTGAAGACAGAGTCCAGCCCTCCTGTCCTGACCAAGGCCAGGAAGTCTCTGCCGGTCCTGGACCCATCTGGGGATTACTATTACTGGTGGCTGAACACAATGGTCTTCCCAGTAATGTATAACCTCATCTGCAGAGCCTGCTTCTTGCAGCACGGTTATCTGGTGGCCTGGTTAGTGCTGGACTTCAGTGACCTGTTCTACCTCCTGGACGTGTTCCACACTGGATTCTTGGAACAGGGCATCCTGGTGGTGGACAAAGGTAGGATCAGTACCTGGAGCTTCTTCTTGGACCTGGTTTCCCTGTTGCCCGATGTTGCCAGTCTGGGTCACACACCCCTGAGGCTAAACTTTCTGGTGCCCCTTTTTGAGGCCTTTGACATGGAGACCACAGCTTACAACGCCTTCAAGCTGATGCTTTTTGTGGTCATCCATTGGAACAGCTGCCTCTACTTTGCCCTGTCCTACCTGGGCTGGGTGTACCAGCCTGGCTTTGAGCGGCTGCAGTACCTCTACAGCTTTTACTTCTCCCTGATCCTGACCCTGCCGGCCGAGGAGGAGTACCTCTTCATGGTGGGCGACTTCCTGCTGATGGGTACCATCATGGGTAGCATGAGCTCTGTCATCTACAACATGAACACAGCAGACGCAGCCTTCTACCCAGACCTGGTAAAGAAGTACATGAAGCTGCATAACCGGCTGGAGGTCATTGACTGGTACCAGCACCTGCAGATCAACAAGAAGATGACCAATGAGGTAGCCATCTTACAGCACTTGCCCGAGCGGTTGGCAGAAGTGTCTGTGCACCTGCCTACCCTGAGCGTACAGATCTTCCAAAACTGTGAGGCCAGCCTGCTGGAGGAGCTGGTGCT---GAAGCTGCAGCCCCAGACCTACTCGCCGTATGTCTGCAAAGGGGACATTGGCGAGATGTACATCATCGAGGGTCGGCTGGCCGTGGTGGACGGTGTCACCCAGTATGCTGTGCTTGGTGCAGGGCTCTACTTTGGGGAGATCAGCATCATCAACATCAAAGGAAACATGTCTGGGAATACAGCCAACATCAAGAGTCTAGGTTACGACCTGTTCTGCCTGAGCAAGGAGGACCTGCGGGAAGTGCTGTACCCGCAGGCCCAGATGGAGGAAAAGGGCGAGATCCTGCTCAAAATGAACAAGTTGAATGCCGCCGAGCTACAGGAAGCCGAGGCCCTGGGCCAGCAAGATCTGCAAACCAAGCTCCTGGCTGAGCTGGAGTCCAGTGCACTCAAGTATCTGGAGTGGCAGACGGAGTGGCCAGTGCCTGAGGAACTCGAGCCTGGGGAGGGATCCAAAGATGGAGAGGGCAGAGCTGGCCAGGAGGGACCTCCAGGCCTAGAG
Oryx_dammah  ATGAGCCAGGACAGCAAAGTGAAGACAGCGTCCAGCCCTCCTGTCCTGACCAAGGCCAGGAAGCCTCTGCCAGTCCTGGACCCATCTGGGGATTACTATTACTGGTGGCTGAACACAATGGTCTTCCCAGTAATGTATAACCTCATCTGCAGAGCCTGTTTCTTGCAGCACGGTTATCTGGTGGCCTGGTTAGTGCTAGACTACAGTGACCTGTTCTACCTGCTGGACGTGTTCCACACTGGATTCTTGGAACAGGGCATCCTGGTGGTGGACAAAGGTAGGATCAGTACCTGGAGCTTCTTCTTGGACCTGGTTTCCCTGTTGCCCGATGTTGCCAGTCTGGGTCACACACCCCTGAGGCTAAACTTTCTGGTGCCCCTTTTTGAGGCCTTTGACATGGAGACCACAGCTTACAACGCCTTCAAGCTGATGCTTTTTGTGGTCATCCATTGGAACAGCTGCCTCTACTTTGCCCTGTCCTACCTGGGCTGGGTGTACCAGCCTGGCTTTGAGCGGCTGCAGTACCTCTACAGCTTTTACTTCTCCCTGATCCTGACCCTGCCAGCCGAGGAAGAGTACCTCTTCATGGTGGGCGACTTCCTGCTGATGGGTACCATCATGGGTAGCATGAGCTCTGTCATCTACAACATGAACACAGCAGATGCAGCCTTCTACCCAGACCTGGTGAAGAAGTACATGAAGCTGCATAACCGGCTGGAGGTCATTGACTGGTACCAGCACCTGCAGATCAACAAGAAGATGACCAATGAGGTAGCCAGCTTACAGCACTTGCCCGAGCGGTTGGCAGAAGTGTCTGTGCACCTGCCTACCCTGAGCGTACAGATCTTCCAAAACTGTGAGGCCAGCCTGCTGGAGGAGCTGGTGCT---GAAGCTGCAGCCCCAGACCTACTCGCCGTATGTCTGCAAAGGGGACATTGGCGAGATGTACATCATCGAGGGTCAGCTGGCCGTGGTGGATGGTGTCACACAGTATGCTGTGCTTGGTGCAGGGCTCTACTTTGGGGAGATCAGCATCATCAACATCAAAGGGAACATGTCTGGGAATACAGCCAATATCAAGAGTCTAGGTTATGACCTGTTCTGCCTGAGCAAGGAGGACCTGCGGGAAGTGCTGTACCCGCAGGCCCAGATGGAGGAAAAGGGCGAGATCCTGCTCAAAATGAACAAGTTGAATGCAGCCGAGCTACAGGAAGCCGAGGCCCTGGGCCAGCAAGATCTGCAAACCAAGCTCCTGGCTGAGCTGGAGTCCAGTGCACTCAAGTATCTGGAGTGGCAGACGGAGTGGCCAATGCCTGAGGAACTCGAGCCTAGGGAGGGATCCAAAGATGGAGAGGGCAGAGCTGGCCAGGAGGGACCTCCAGGCCTAGAG
Ovis_aries  ATGAGCCAGGACAGCAAAGTGAAGACAGCATCCAGCCCTCCTGTCCTGACCAAGGCCAGGAAGTCTCTGCCAGTCCTGGACCCATCTGGGGATTACTATTACTGGTGGCTGAACACAATGGTCTTCCCAGTAATGTATAACCTCATCTGCAGAGCCTGTTTCTTGCAGCACGGTTATCTGGTGGCCTGGTTAGTGATGGACTACAGTGACCTGTTCTACCTCCTGGACGTGTTCCACACTGGATTCTTGGAACAGGGCATCCTGGTGGTGGACAAAGGTAGGATCAGTACCTGGAGCTTCTTCTTGGACCTGGTTTCCCTGTTGCCCGATGTTGCCAGTCTGGGTCACACACCCCTGAGGCTAAACTTTCTGGCACCCCTTTTTGAGGCCTTTGACATGGAGACCACAGCTTACAACGCCTTCAAGCTGATGCTTTTTGTGGTCATCCATTGGAACAGCTGCCTCTACTTTGCCCTGTCCTACCTGGGCTGGGTGTACCAGCCTGGCTTTGAGCGGCTGCAGTACCTCTACAGCTTTTACTTCTCCCTGATCCTGACCCTGCCAGCCGAGGAGGAGTACCTCTTCATGGTGGGCGACTTCCTGCTGATGGGTACCATCATGGGTAGCATGAGCTCTGTCATCTACAACATGAACACAGCAGATGCAGCCTTCTACCCAGACCTGGTGAAGAAGTACATGAAGCTGAATAACCGGCTGGAGGTCATTGACTGGTACCAGCACCTGCAGATCAACAAGAAGATGACCAATGAGGTAGCCATCTTACAGCACTTGCCCGAGCGGTTGGCAGAAGTGTCTGTGCACCTGCCTACCCTGAGGGTACAGATCTTCCAAAACTGTGAGGCCAGCCTGCTGGAGGAGCTGGTGCT---GAAGCTGCAGCCCCAGACCTACTCGCCGTATGTCTGCAAAGGGGACATTGGCGAGATGTACATCATCGAGGGCCAGCTGGCCGTGGTGGATGGTGTCACCCAGTATGCTGTGCTTGGTGCAGGGCTCTACTTTGGGGAGATCAGCATCATCAACATCAAAGGGAACATGTCTGGGAATACGGCCAATATCAAGAGTCTAGGTTATGACCTGTTCTGCCTGAGCAAGGAGGACCTGCGGGAAGTGCTGTACCCGCAGGCCCAGATGGAGGAAAAGGGCGAGATCCTGCTCAAAATGAACAAGTTGAATGCAGCCGAGCTACAGGAAGCCGAGGCCCTGGGCCAGCAAGATCTGCAAACCAAGCTCCTGGCTGAGCTGGAGTCCAGTGCACTCAAGTATCTGGAGTGGCAGACGGAGTGGCCAATGCCTGAGGAACTCGAGCCTGGGGAGGGATCCAAAGATGGAGAGGGCAGAGCTGGCCAGGAGGGACCTCCAGGCCTAGAG
Peponocephala_electra  ATGAGCCAGGACAGCAAAGTGAAGACAGAGTCCAGCAGTTCTGCCCCACCCAAGGCCAGGAAGTTGCTGCCTGTCCTGGACCCATCTGGGGATTACTACTACTGGTGGCTGAACACTATGGTCTTCCCAGTAATGTATAACCTCATCTGCAGAGCCTGCTTTTTGCAGCGCTATTATCTGGTGGCCTGGTTAGTACTGGACTGCAGTGACCTGCTCTACCTACTGGACGTGTTCCACACTGGATTCTTGGAACAAGGCATACTGGTGGTGGACAAGGGTAGGATCAGTACCTGGAGCTTCTTCTTGGACCTGGCTTCCCTGTTACCCGAAGTGGCCAGTCTGGGTCACACGCCCCTGAGGCTGAACATTCTGGTGCCCCCCTTTGAGGCCTTTGACATGGAGACCACAGTTCACAATGCCTTCAAGCTGATGCTTTTTGCTGTCATCCATTGGAACAGCTGCCTATACTTTGCCCTGTCCTACCTGGGCTGGGTGTACCAGCCTGGCTTTGAGCAGCTGCAGTACCTCTATAGCTTTTACTTCTCCCTGATCCTGACCCTGTCAGACGAGGAGGAGTACCTCTTCATGGTGGGAGACTTCCTACCGATGGGTACCATCATGGGTAGCATGAGCTCTGTCATCTACAACATGAACACTGCAGATGCAGCCTTCTACCCAGACCTGGTGAAGAAATACATGAAGCTGCATAACAGGCTGCAGGTCATGGACTGGTACCAGCACCTGCAGATCAACAAGAAGATGACCAATGAGGTAGCCATCTTACAGCACTTGCCTGAGCGGTTGGCAGAAGTGTCTGTACACCTGCCTACTCTGAGCGTGCGGATCTTCCAGAACTGTGAGGCCGGCCTGCTGGAGGAGCTGGTGCT---GAAGCTGCAGCCCCAGACCTACTCACCACACATCTGCAAGGGGGACACTGGCGAGATGTACATCATCGAGGGTCAGCCGGCTGTGGTAGATGGTGTCACTCGGTATGCTGTGCCTGGTGCAGGGCTCTACTGTGGGGAGATCAGCATCATCAACATCAAAGGGAACATGTCTGGGAACACAGCCAACATCAAGAGTCTAGGTTATGATCTGTTCTGCCTGAGCAAGGAGGACCTGCAGGAAGTGCTGTATCCACAGGCCCAGATGGAGGAAAAGGGCGAGATCCTGCTCACAATGAACAAGTTGAACGCAGCTGAGCTACAGGAGGCCGAGGCCCTGGGCCAGCAAGATCTGCAGACCAGGCTCCTGGCTGAGCTGGAGTCCAGGGCACTCAAGTATCAGGAGTGGCAGACTGAGTGGCCAATGCCTGAGGAACTGGAGCCTGGGGAGGGATCCAAGGATGGAGAGGGCAGAGCTGGCCAGGAGGGACCCCCAAGCCCAGAG
Phocoena_phocoena  ATGAGCCAGGACAGCAAAGTGAAGACAGAGTCCAGCAGTTCTGCCCCACCCAAGGCCAGGAAGTTGCTGCCTGTCCTGGACCCATGTGGGGATTACTACTACTGGTGGCTGAACACTATGGTCTTCCCAGTAATGTATAACCTCATCTGCAGAGCCTGCTTCTTGCAGCGCTATTATCTGGTGGCCTGGTTAGTACTGGACTGCAGTGACCTGCTCTACCTACTGGACGTGTTCCACACTGGATTCTTGGAACAAGGCATACTGGTGGTGGACAAGGGTAGGATCAGTACCTGGAGCTTCTTCTTGGACCTGGCTTCCCTGTTACCCGGAGTGGCCAGTCTGGCTCACACACCCCTGAGGCTGAACTTTCTGGTGCCCCTCTTTGAGGCCTTTGACATGGAGACCACAGTTCACAATGCCTTCAAGCTGATGCTTTTTGCTGTCATCCATTGGAACAGCTGCCTATACTTTGCCCTGTCCTACCTGGACTGGGTGTACCAGCCTGGCTTTGAGCAGCTGCAGTACCTCTATAGCTTTTACTTCTCCCTGATCCTGACCCTGCCAGACGAGGAGGAGTACCTCTTCATGGTGGGAGACTTCCTACTGATGGGTACCATCATGGGTAGCATGAGC------ATCTACAACATGAACACTGCAGATGCAGCCTTCTACCCAGACCTGGTGAAGAAATACGTGAAGCTGCGTAACAGGCGGCAGGTCATTGACTGGTACCAGCACCTGCAGATCAACAAGAAGATGACCAATGAGGTAGCCATCTTACAGCACTTGCCTGAGCGGTTGGCAGAAGTGTCTGTACACCTGCCTACTCTGAGCGTGCAGATCTTCCAGAACTGTGAGGCCAGCCTGCTGGAGGAGCTGGTGCT---GAAGCTGCAGCCCCAGACCTACTCACCATATGTCTGCAAGGGGGACATTGGCGAGATGTACATCATCGAGGGTCAGCTGGCTGTGGTAGATGGTGTCACTCAGTATGCTGTGCTTGGTGCAGGGCTCTACTTTGGGGAGATGAGCATCATCAACATCAAAGGGAACATGTCTGGGAACACAGCCAACATCAAGAGTCTAGGTTATGATCTGTTCTACCTGAGCAAGGAGGACCTGCAGGAAGTGCTGTATCCACAGGCCCAGATGGAGGAAAAGGGCGAGATCCTGCTCAAAATGAACAAGTTGAATGCAGCTGGGCTACAGGAGGCCGAGGCCCTGGGCCAGCAAGATCTGCAGACCAAGCTCCTGGCTGAGCTGGAGTCCAGTGCGCTCAAGTATCTGGAGTGGCAGACTGAGTGGCCAATGCCTGAGGACCTGGAGCCTGGGGAGGGATCCAAGGATGGAGAGGGCAGAGCTGGCCAGGAGGGACCCCCAAGCCCAGAG
Phocoena_sinus  ATGAGCCAGGACAGCAAAGTGAAGACAGAGTCCAGCAGTTCTGCCCCACCCAAGGCCAGGAAGTTGCTGCCTGTCCTGGACCCATGTGGGGATTACTACTACTGGTGGCTGAACACTATGGTCTTCCCAGTAATGTATAACCTCATCTGCAGAGCCTGCTTCTTGCAGCGCTATTATCTGGTGGCCTGGTTAGTACTGGACTGCAGTGACCTGCTCTACCTACTGGATGTGTTCCACACTGGATTCTTGGAACAAGGCATACTGGTGGTGGACAAGGGTAGGATCAGTACCTGGAGCTTCTTCTTGGACCTGGCTTCCCTGTTACCCGGAGTGGCCAGTCTGGCTCACACACCCCTGAGGCTGAACTTTCTGGTGCCCCTCTTTGAGGCCTTTGACATGGAGACCACAGTTCACAATGCCTTCAAGCTGATGCTTTTTGCTGTCATCCATTGGAACAGCTGCCTATACTTTGCCCTGTCCTACCTGGACTGGGTGTACCAGCCTGGCTTTGAGCAGCTGCAGTACCTCTATAGCTTTTACTTCTCCCTGATCCTGACCCTGCCAGACGAGGAGGAGTACCTCTTCATGGTGGGAGACTTCCTACTGATGGGTACCATCATGGGTAGCATGAGCTCTGTCATCTACAACATGAACACTGCAGATGCAGCCTTCTACCCAGACCTGGTGAAGAAATACGTGAAGCTGCGTAACAGGCGGCAGGTCATTGACTGGTACCAGCACCTGCAGATCAACAAGAAGATGACCAATGAGGTAGCCATCTTACAGCACTTGCCTGAGCGGTTGGCAGAAGTGTCTGTATACCTGCCTACTCTGAGCGTGCAGATCTTCCAGAACTGTGAGGCCAGCCTGCTGGAGGAGCTGGTGCT---GAAGCTGCAGCCCCAGACCTACTCACTCTATGTCTGCAAGGGGGACATTGGCGAGATGTACATCATCGAGGGTCAGCTGGCTGTGGTAGATGGTGTCACTCTGTATGCTGTGCTTGGTGCAGGGCTCTACTTTGGGGAGATGAGCATCATCAACATCAAAGGGAAGATGTCTGGGAACACAGCCAACATCAAGAGTCTAGGTTATGATCTGTTCTACCTGAGCAAGGAGGACCTGCAGGAAGTGCTGTATCCACAGGCCCAGATGGAGGAAAAGGGCGAGATCCTGCTCAAAATGAACAAGTTGAATGCAGCTGGGCTACAGGAGGCCGAGGCCCTGGGCCAGCAAGATCTGCAGACCAAGCTCCTGGCTGAGCTGGAGTCCAGTGCGCTCAAGTATCTGGAGTGGCAGACTGAGTGGCCAATGCCTGAGGACCTGGAGCCTGGGGAGGGATCCAAGGATGGAGAGGGCAGAGCTGGCCAGGAGGGACCCCCAAGCCCAGAG
Physeter_macrocephalus  ATGAGCCAGGACAGCAAAGTGAAGACAGAGCCCAGCAGTTCTGCCCCACCCAAGGCCAGGAAGTTGCTGCCTGTCCTGGACCCATCTGGGGATTACTATTACTGGTGGCTGAACACTATGGTCTTCCCAGTAATGTATAACCTCATCTGCAGAGCCTGCTTCTTGCAGCACTATTATCTGGTGGCCTGGTTAGTACTGGACTGCAGTGACCTGCTCTACCTACTGGACGTGTTCCACACTGGATTCTTGGAACAGGGCCTACTGGTGGTGGACAAGGGTAGGATCAGTACCTGGAGCTTCTTCTTGGACCTGGTTTCCCTGTTACCCGAAGTGGCCAGTCTGGGTCACACACCCCTGAGGCTGAACTTTCTGGTGCCCCTCGTTGAGGCCTTTGACATGGAGACCACAGTTTACAATGCCTTCAAGCTGATGCTTTTTGTTGTCATCCATTGGAACAGCTGCCTATACTTTGCCCTGTGCTACCTGGGCTGGGTGTACCAGCCTGGCTTTGAGCAGCTGCGGTACCTCTATAGCTTTTACTTCTCCCTGATCCTGACCCTACCAGACGAGGAGGAGTACCTCTTCACGGCGGGAGACTTCCTACTGATGGCTACCATCATGGGTAGCACGAGCTCTGTCATCTACAACATGAACACTGCAGAGGCAGCCTTCTACCCAGACCTGGTGAAGAAATACATGAAGCTGCATAACAGGCTGGAGGTCATTGACTGGTACCAGCACCTGCAGATCAACAAGAAGATGACCAATGAGGTAGCCATCTTACAGCACTTGCCTGAGCAGTTGGCAGAAGTGTCTGTACACCTGCCTACTCTGAGCGTGCAGATCTTCCAGAACTGTGAGGCCAGCCTGCTGGAGGAGCTGGTGCT---GAAGCTGCAGCCCCAGACCTACTCACCATATGTCTGCAAGGGGGACGTTGGCGAGATGTACATCATCGAGGGTCAGCCGGCTGTGGTAGATGGTGTCACTCAGTATGCTGTGCTTGGTGCAGGGCTCTACTTTGGGGAGATCAGCATCATCATCATCAAAGGGAACATGTCTGGGAACACAGCCAACATCAAGAGTCTAGGTTATGATCTGTTCTGCCTGAGCAAGGAGGACCTGCAGGAAGTGCTGTATCCACAGGCCCAGATGGAGGAAAAGGGCGAGATCCTGCTCAAAATGAACAAGTTGAATGCAGCTGAGCTACAGGAGGCCGAGGCCCTGGGCCAGCAAGATCTGCAGACCAAGCTCCTGGCTGAGCTGGAGTCCAGTGCGCTCAAGTATCTGGAGTGGCAGACTGAGTGGCCAATGCCTGAGGAACTGGAGCCTGGGGAGGGATCCAAGGATGGAGAGGGCAGAGCTGGCCAGGAGGGACCCCCAAGCCCAGAG
Platanista_gangetica  ATGAGCCAGGACAGCAAAATGAAGAAAGAGTCCAGCAGTTCTGCCCCACCCAAGACCAGGAAGTTGCTGCCTGTCCTGGACCCATCTGGGGATTACTACTACTGGTGGCTGAACACTATGGTCTTCCCAGTAATGTATAACCTCATCTGCAGAGCCTGCTTCTTGCAGCGCTATTATCTGGTGGCCTGGTTAGTACTGGACTGCAGTGACCTGCTTTACCTACTGGACGTGTTCCACACTGGATTCTTGGAACAGGGCATACTAGTGGTGGACAAGGGTAGGATCAGTACCTGGAGCTTCTTCTTGGACCTGGTTTCCCTGTTACCCGAAGTGGCCAGTCTGGGTCACACACCCCTGAGGCTGAACTTTCTGGTGCCCCTCTTTGAGGCCTTTGACATGGAGACCACAGTTTACAATGCCTTCAAGCTGATGCTTTTTGTTGTCATGCATTGGAACAGCTGCCTATACTTTGCCCTGTCCTACCTGGGCTGGGTGTACCAGCCTGGCTTTGAGCAGCTGCATTACCTTTATAGCTTTTACTTCTCCCTGATCCTGACCCTGCCAAACGAGGAGGAGTACCTCTTCCTGGTGGGAGACTTCCTACTGATGGGTACCATCATGGGTAGCATGAGCTCTGTCATCTACAACATGAACACTGCAGATGCAGCCTTCTACCCAGACCTGGTGAAGAAATACATGAAGCTGCATAACAGGCTAGAGGTCATTGACTGGTACCAGCACCTGCAGATCAACAAGAAGATGACCAATGAGGTAGCCATCTTACAGCACTTGCCTGAGCAGTTGGCAGAAGTGTCTGTACACCTGCCTACTCTGAGCGTGCAGATCTTCCAGAACTGTGAGGCCAGCCTGCTGGAGGAGCTGGTGCT---GAAGCTGCAGCCCCAGACCTACTCACCATATGTCTGCAAGGGGGACATTGGAGAGATGTACATCGTCGAGGGTCAGCTGGCTGTGGTAGATGGTGTCACTCAGTATGCTGTGCTTGGTGCAGGGCTCTACTTTGGGGAGATCAGCACCATCAACATCAAAGGGAACATGTCTGGGAACACAGCCAACATCAAGAGTCTAGGTTATGATCTGTTCTGCCTGAGCAAGGAGGACCTGCAGGAAGTGCTGTATCCACAGGCCCAGACGGAGGAAAAGGGCGAGGTCCTGCTCAAAATGAACAAGTTGAATGCAGCTGAGCTTCAGGAGGCCGAGGCCCTGGGCCGGCAAGACCTGCAGACCAAGCTCCTAGCTGAGCTGGAGTCCAATGCACTCAAGTATCTGGAGTGGCAGACTGAGTGGCCAATACCTGAGGAACTGGAGCCTGGGGAGGGATCCAAGGATGGAGAGGGCAGAGCTGGCCAGGAGGGCCCCCCAAGCCCAGAG
Platanista_minor  ATGAGCCAGGACAGCAAAATGAAGAAAGAGTCCAGCAGTTCTGCCCCACCCAAGACCAGGAAGTTGCTGCCTGTCCTGGACCCATCTGGGGATTACTACTACTGGTGGCTGAACACTATGGTCTTCCCAGTAATGTATAACCTCATCTGCAGAGCCTGCTTCTTGCAGCGCTATTATCTGGTGGCCTGGTTAGTACTGGACTGCAGTGACCTGCTTTACCTACTGGACGTGTTCCACACTGGATTCTTGGAACAGGGCATACTAGTGGTGGACAAGGGTAGGATCAGTACCTGGAGCTTCTTCTTGGACCTGGTTTCCCTGTTACCCGAAGTGGCCAGTCTGGGTCACACACCCCTGAGGCTGAACTTTCTGGTGCCCCTCTTTGAGGCCTTTGACATGGAGACCACAGTTTACAATGCCTTCAAGCTGATGCTTTTTGTTGTCATGCATTGGAACAGCTGCCTATACTTTGCCCTGTCCTACCTGGGCTGGGTGTACCAGCCTGGCTTTGAGCAGCTGCATTACCTTTATAGCTTTTACTTCTCCCTGATCCTGACCCTGCCAAACGAGGAGGAGTACCTCTTCCTGGTGGGAGACTTCCTACTGATGGGTACCATCATGGGTAGCATGAGCTCTGTCATCTACAACATGAACACTGCAGATGCAGCCTTCTACCCAGACCTGGTGAAGAAATACATGAAGCTGCATAACAGGCTAGAGGTCATTGACTGGTACCAGCACCTGCAGATCAACAAGAAGATGACCAATGAGGTAGCCATCTTACAGCACTTGCCTGAGCAGTTGGCAGAAGTGTCTGTACACCTGCCTACTCTGAGCGTGCAGATCTTCCAGAACTGTGAGGCCAGCCTGCTGGAGGAGCTGGTGCT---GAAGCTGCAGCCCCAGACCTACTCACCATATGTCTGCAAGGGGGACATTGGAGAGATGTACATCGTCGAGGGTCAGCTGGCTGTGGTAGATGGTGTCACTCAGTATGCTGTGCTTGGTGCAGGGCTCTACTTTGGGGAGATCAGCACCATCAACATCAAAGGGAACATGTCTGGGAACACAGCCAACATCAAGAGTCTAGGTTATGATCTGTTCTGCCTGAGCAAGGAGGACCTGCAGGAAGTGCTGTATCCACAGGCCCAGACGGAGGAAAAGGGCGAGGTCCTGCTCAAAATGAACAAGTTGAATGCAGCTGAGCTTCAGGAGGCCGAGGCCCTGGGCCGGCAAGACCTGCAGACCAAGCTCCTAGCTGAGCTGGAGTCCAATGCACTCAAGTATCTGGAGTGGCAGACTGAGTGGCCAATGCCTGAGGAACTGGAGCCTGGGGAGGGATCCAAGGATGGAGAGGGCAGAGCTGGCCAGGAGGGCCCCCCAAGCCCAGAG
Pontoporia_blainvillei  ATNNNNNNNGACGGCAAAGTGAAGACAGAGTCCAGCAGTTCTGCCCCACCCAAGGCCAAGAAGTTGCTGCCTGTCCTGGACCCATCTGGGGATTACTACTACTGGTGGCGGAACACTATGGTCTTCCCAGTAATGTATAACCTCATCTGCAGAGCCTGCTTCTTGCAGCGCTATTATCTGGTGGCCTGGTTAGTACTGGACTGCAGTGACCTGCTCTACCTACTGGACGTGTTCCACACTGGATTCTTGGAACAAGGCATACTGGTGGTGGACAAGGGTAGGATCAGTACCTGGAGCTTCTTCTTGGACCTGGTTTCCCTGTTACCCGAAGTGGCCAGTCTGGGTCACACACCCCTGAGGCTGAACTTTCTGGTGCCCCTCTTTGAGGCCTTTGACATGGAGACCACAGTTTACAATGCCTTCAAGCTGGTGCTTTTTGCTGTCATCCATTGGAACAGCTGCCTATACTTTGCCCTGTCCTACCTGGGCTGGGTGTACCAGCCTGGCTTTGAGCAGCTGCAGTACCTCTATAGCTTTTACTTCTCCCTGATCCTGACCCTGCCATACGAGGAGGAGTACCTCTTCATGGTGGGAGACTTCCTACTGATGGGTACCATCATGGGTAGCATGAGCTCTGTCATCTACAACACGAACACTGCAGATGCAGCCTTCTACCCAGACCTGGTGAAGAAATACATGAAGCTGCATAACAGGCTGCAGGTCATTGACGGGTACCAGCACCTGCAGATCAACAAGAAGATGACCAATGAGGTAGCCATCTTACAGTACTTGCCTGAGCAGTTGGCAGAAGTGCCTGTACACCTGCCTACTCTGAGCGTGCAGATCTTCCAGAACTGTGAGGCCAGCCGGCTGGAGGAGCTGGTGCT---GAAGCTGCAGCCCCAGACCTACTCACCATATGTCTGCAAGGGGGACGTTGGCGAGATGCACATCATTGAGGGTCAGCTGGCTGTGGTAGATGGTGTCACTCAGTATGCTGTGCTTGGTGCAGGGCTCTACTCTGGGGAGATTAGCATCATCGACATCAAAGGGAACATGTCTGGGAACACAGCCAACATCAAGAGTCTAGGTTATGATCTGTTCTGTCTGAGCAAGGAGGACCTGCAGGAAGTGCTGTATCCACAGGCCCAGATGGAGGAAAAGGGCGAGATCCTGCTCAAAATGAACAAGTTGAATGCAGCTGAGCTACAGGAGGCCGAGGCCCTGGGCCAGCAAGATCTGCAGACCAAGCTCCTGGCTGAGCTGGAGTCCAGTGCACTCAAGTATCTGGAGTGGCAGACTGAGTGGCCAATGCCTGAGGAACTGGAGCCTGGGGAGGGATCCAAGGATGGAGAGGGCAGAGCTGGCNNNGAGGGACCCCCAAGCCCAGAG
Pseudorca_crassidens  ATGAGCCAGGACAGCAAAGTGAAGACAGAGTCCAGCAGTTCTGCCCCACCCAAGGCCAGGAAGTTGCTGCCTGTCCTGGACCCATCTGGGGATTACTACTACTGGTGGCTGAACACTATGGTCTTCCCAGTAATGTATAACCTCATCTGCAGAGCCTGCTTTTTGCAGCGCTATTATCTGGTGGCCTGGTTAGTACTGGACTGCAGTGACCTGCTCTACCTACTGGACGTGTTCCACACTGGATTCTTGGAACAAGGCATACTGGTGGTGGACAAGGGTAGGATCAGTACCTGGAGCTTCTTCTTGGACCTGGCTTCCCTGTTACCCGAAGTGGCCAGTCTGGGTCACACGCCCCTGAGGCTGAACTTTCTGGTGCCCCCCTTTGAGGCCTTTGACATGGAGACCACAGTTCACAATGCCTTCAAGCTGATGCTTTTTGCTGTCATCCATTGGAACAGCTGCCTATACTTTGCCCTGTCCTACCTGGGCTGGGTGTACCAGCCTGGCTTTGAGCAGCTGCAGTACCTCTATAGCTTTTACTTCTCCCTGATCCTGACCCTGTCAGACGAGGAGGAGTACCTCTTCATGGTGGGAGACTTCCTACCGATGGGTACCATCATGGGTAGCATGAGCTCTGTCATCTACAACATGAACACTGCAGATGCAGCCTTCTACCCAGACCTGGTGAAGAAATACATGAAGCTGCATAACAGGCTGCAGGTCATGGACTGGTACCAGCACCTGCAGATCAACAAGAAGATGACCAATGAGGTAGCCATCTTACAGCACTTGCCTGAGCGGTTGGCAGAAGTGTCTGTACACCTGCCTACTCTGAGCGTGCGGATCTTCCAGAACTGTGAGGCTGGCCTGCTGGAGGAGCTGGTGCT---GAAGCTGCAGCCCCAGACCTACTCACCACACATCGGCAAGGGGGACACTGGCGAGATGTACATCATCGAGGGTCAGCCGGCTGTGGTAGATGGTGTCACTCGGTATGCTGTGCCTGGTGCAGGGCTCTACTGTGGGGAGATCAGCATCATCAACATCAAAGGGAACATGTCTGGGAACACAGCCAACATCAAGAGTCTAGGTTATGATCTGTTCTGCCTGAGCAAGGAGGACCTGCAGGAAGTGCTGTATCCACAGGCCCAGATGGAGGAAAAGGGCGAGATCCTGCTCACAATGAACAAGTTGAACGCAGCTGAGCTACAGGAGGCCGAGGCCCTGGGCCAGCAAGATCTGCAGACCAGGCTCCTGGCTGAGCTGGAGTCCAGGGCACTCAAGTATCAGGAGTGGCAGACTGAGTGGCCAATGCCTGAGGAACTGGAGCCTGGGGAGGGATCCAAGGATGGAGAGGGCAGAGCTGGCCAGGAGGGACCCCCAAGCCCAGAG
Sagmatias_obliquidens  ATGAGCCAGGACAGCAAAGTGAAGACAGAGTCCAGCAGTTCTGTCCCACCCAAGGCCAGGAAGTTGCTGCCTGTCCTGGACCCATCTGGGGATTACTACTACTGGTGGCTGAACACTATGGTCTTCCCAGTAATGTATAACCTCATCTGCAGAGCCTGCTTCTTGCAGCGCTATTATCTGGTGGCCTGGTTAGTACTGGACTGCAGTGACCTGCTCTACCTACTGGACGTGTTCCACACTGGATTCTTGGAACAAGGCATACTGGTGGTGGACNAGGGTAGGATCAGTACCTGGAGCTTCTTCCTGGACCTGGCTTCCCTGTTACCCGAAGTGGCCAGTCTGGGTCACACGCCCCTGAGGCTGAACTTTCTGGTGCCCCTCTCTGAGGCCTTTGACATGGAGACCACAGTTCACAATGCCTTCAAGCTGATGCTTTTTGCTGTCATCCATTGGAACAGCTGCCTATACTTTGCCCTGTCCTACCTGGGCTGGGTGTACCAGCCTGGCTTTGAGCAGCTGCAGTACCTCTATAGCTTTCACTTCTCCCTGATCCTGACCCTGCCAGAC---GAGGAGTACCTCTTCGTGGTGGGAGACTTCCTACTGATGGGTACCATCATGGGTAGCATGAGCTCTGTCATCTACAACATGAACACTGCAGATGCAGCCTTCTACCCAGACCTGGTGAAGAAATACATGAAGCTGCATAACAGGCTGCAGGTCATGGACTGGTACCAGCACCTGCAGATCAACAAGAAGATGACCAATGAGGTAGCCATCTTACAGCACTTGCCTGAGCGGTTGGCAGAAGTGTCTGTACACCTGCCTACTCTGAGCGTGCGGATCTTCCAGAACTGTGAGGCCGGCCTGCTGGAGGAGCTGGTGCT---GAAGCTGCAGCCCCAGACCTACTCACCATACGTCCGCAAGGGGGACACTGGCGAGATGTACATCATCGAGGGTCAGCTGGCTGTGGTAGATGGTGTCACTCAGTATGCTGTGCTTTGTGCAGGGCTCTACTTTGGGGAGATCAGCATCATCGACATCAAAGGGAACATGTCTGGGAACACAGCCAACATCAAGAGTCTAGGTTATGATCTGTTCTGCCTGAGCAAGGAGGACCTGCAGGAAGTGCTGTATCCACAGGCCCAGATGGAGGAAAAGGGCGAGATCCTGCTCAAAATGAACAAGTTGAATGCAGCTGAGCTACAGGAGGCCGAGGCCCTGGGCCAGCATGATCTACAGACCAGGCTCCTGGCTGAGCTGGAGTCCAGGGCGCTCAAGTATCTGGAGTGGCAGACTGAGTGGCCAATGCCTGAGGAACTGGAGCCTGGGGAGGGATCCAAGGATGGAGAGGGCAGAGCTGGCCAGGAGGGACCCCCAAGCCCACAG
Sagmatias_obscurus  ATGAGCCAGGACAGCAAAGTGAAGACAGAGTCCAGCAGTTCTGTCCCACCCAAGGCCAGGAAGTTGCTGCCTGTCCTGGACCCATCTGGGGATTACTACTACTGGTGGCTGAACACTATGGTCTTCCCAGTAATGTATAACCTCATCTGCAGAGCCTGCTTCTTGCAGCGCTATTGTCTGGTGGCCTGGTTAGTASTGGACTGCAGTGACCTGCTCTACCTACTGGACGTGTTCCACACTGGATTCTTGGAACAAGGCATACTGGTGGTGGACNAGGGTAGGATCAGTACCTGGAGCTTCTTCCTGGACCTGGCTTCCCTGTTACCCGAAGTGGCCAGTCTGGGTCACACGCCCCTGAGGCTGAATTTTCTGGTGCCCCTCTCTGAGGCCTTTGACATGGAGACCACAGTTCACAATGCCTTCAAGCTGATGCTTTTTGCTGTCATCCATTGGAACAGCTGCCTATACTTTGCCCTGTCCTACCTGGGCTGGGTGTACCAGCCTGGCTTTGAGCAGCTGCAGTACCTCTATAGCTTTCACTTCTCCCTGATCCTGACCCTGCCAGAC---GAGGAGTACCTCTTCGTGGTGGGAGACTTCCTACTGATGGGTACCATCATGGGTAGCATGAGCTCTGTCATCTACAACATGAACACTGCAGATGCAGCCTTCTACCCAGACCTGGTGAAGAAATACATGAAGCTGCATAACAGGCTGCAGGTCATGGACTGGTACCAGCACCTGCAGATCAACAAGAAGATGACCAATGAGGTAGCCATCTTACAGCACTTGCCTGAGCGGTTGGCAGAAGTGTCTGTACACCTGCCTACTCTGAGCGTGCGGATCTTCCAGAACTGTGAGGCCGGCCTGCTGGAGGAGCTGGTGCT---GAAGCTGCAGCCCCAGACCTACTCACCATACGTCCGCAAGGGGGACACTGGCGAGATGTACATCATCGAGGGTCAGCTGGCTGTGGTAGATGGTGTCACTCAGTATGCTGTGCTTGGTGCAGGGCTCTACTTTGGGGAGATCAGCATCATCGACATCAAAGGGAACATGTCTGGGAACACAGCCAACATCAAGAGTCTAGGTTATGATCTGTTCTGCCTGAGCAAGGAGGACCTGCAGGAAGTGCTGTATCCACAGGCCCAGATGGAGGAAAAGGGCGAGATCCTGCTCAAAATGAACAAGTTGAATGCAGCTGAGCTACAGGAGGCCGAGGCCCTGGGCCAGCAAGATCTACAGACCAGGCTCCTGGCTGAGCTGGAGTCCAGGGCGCTCAAGTATCTGGAGTGGCAGACTGAGTGGCCAATGCCTGAGGAACTGGAGCCTGGGGAGGGATCCAAGGATGGAGAGGGCAGAGCTGGCCAGGAGGGACCCCCAAGCCCACAG
Sousa_chinensis  ATGAGCCAGGACAGCAAAGTGAAGACAGAGTCCAGCAGTTCTGCCCCACCCAAGGCCAGGAAGTTGCTGCCTGTCCTGGACCCATCTGGGGATTACTACTACTGGTGGCTGAACACTATGGTCTTCCCAGTAATGTATAACCTCATCTGCAGAGCCTGCTTCTTGCAGCGCTATTATCTGGTGGCCTGGTTAGTACTGGACTGCAGTGACCTGCTCTACCTACTGGACGTGTTCCACACTGGATTCTTGGAACAAGGCATACTGGTGGTGGACNAGGGTAGGATCAGTACCTGGAGCTTCTTCCTGGACCTGGCTTCCCTGTTACCCGAAGTGGCCAGTCTGGGTCACACGCCCCTGAGGCTGAATTTTCTGGTGCCCCTCTCTGAGGCCTTTGACATGGAGACCACAGTTCACAATGCCTTCAAGCTGATGCTTTTTGCTGTCATCCATTGGAACTTCTGCCTATACTTTGCCCTGTCCTACCTGGGCTGGGTGTACCAGCCTGGCTTTGAGCAGCTGCAGTACCTCTATAGCTTTCACTTCTCCCTGATCCTGACCCTGCCAGACGAGGAGGAGTACCTCTTCGTTGTGGGAGACTTCCTACTGATGGGTACCATCATGGGTAGCATGAGCTCTGTCATCTACAACATGAACACTGCAGATGCAGCCTTCTACCCAGACCTGGTGAAGAAATACATGAAGCTGCATAACAGGCTGCAGGTCATGGACTGGTACCAGCACCTGCAGATCAACAAGAAGATGACCAATGAGGTAGCCATCTTACAGCACTTGCCTGAGCGGTTGGCAGAAGTGTCTGTACACCTGCCTACTCTGAGCGTGCGGATCTTCCAGAACTGTGAGGCCGGCCTGCTGGAGGAGCTGGTGCT---GAAGCTGCAGCCCCAGACCTACTCACCATACGTCTGCAAGGGGGACACTGGCGAGATGTACATCATCGAGGGTCAGCCGGCTGTGGTAGATGGTGTCACTCGGTATGCTGTGCCTGGTGCAGGGCTCTACTGTGGGGAGATCAGCATCATCGACATCAAAGGGAACATGTCTGGGAACACAGCCAACATCAAGAGTCTAGGTTATGATCTGTCCTGCCTGAGCAAGGAGGACCTGCAGGAAGTGCTGTATCCACAGGCCCAGATGGAGGAAAAGGGCGAGATCCTGCTCACAATGAACAAGTTGAATGCAGCTGAGCTACAGGAGGCCGAGGCCCTGGGCCAGCAAGATCTGCAGACCATGCTCCTGGCTGAGCTGGAGTCCAGGGCACTCAAGTATCTGGAGTGGCAGACTGAGTGGCCAATGCCTGAGGAACTGGAGCCTGGGGAGGGATCCAAGGATGGAGAGGGCAGAGCTGGCCAGGAGGGACCCCCAAGCCCAGAG
Stenella_attenuata  ATGAGCCAGGACAGCAAAGTGAAGACAGAGTCCAGCAGTTCTGCCCCACCCAAGGCCAGGAAGTTGCTGCCTGTCCTGGACCCATCTGGGGATTACTACTACTGGTGGCTGAACACTATGGTCTTCCCAGTAATGTATAACCTCATCTGCAGAGCCTGCTTCTTGCAGCGCTATTATCTGGTGGCCTGGTTAGTACTGGACTGCAGTGACCTGCTCTACCTACTGGACGTGTTCCACACTGGATTCTTGGAACAAGGCATACTGGTGGTGGACNAGGGTAGGATCAGTACCTGGAGCTTCTTCCTGGACCTGGCTTCCCTGTTACCCGAAGTGGCCAGTCTGGGTCACACGCCCCTGAGGCTGAACTTTCTGGTGCCCCTCTCTGAGGCCTTTGACATGGAGACCACAGTTCACAATGCCTTCAAGCTGATGCTTTTTGCTGTCATCCATTGGAACAGCTGCCTATACTTTGCCCTGTCCTACCTGGGCTGGGTGTACCAGCCTGGCTTTGAGCAGCTGCAGTACCTCTATAGCTTTCACTTCTCCCTGATCCTGACCCTGCCAGACGAGGAGGAGTACCTCTTCGTGGTGGGAGACTTCCTACTGATGGGTACCATCATGGGTAGCATGAGCTCTGTCATCTACAACATGAACACTGCAGATGCAGCCTTCTACCCAGACCTGGTGAAGAAATACATGAAGCTGCATAACAGGCTGCAGGTCATGGACTGGTACCAGCACCTGCAGATCAACAAGAAGATGACCAATGAGGTAGCCATCTTACAGCACTTGCCTGAGCGGTTGGCAGAAGTGTCTGTACACCTGCCTACTCTGAGCGTGCGGATCTTCCAGAACTGCGAGGCCGGCCTGCTGGAGGAGCTGGTGTT---GAAGCTGCAGCCCCAGACCTACTCACCATACGTCTGCAAGGGGGACACTGGCGAGATGTACATCATCGAGGGTCAGCTGGCTGTGGTAGATGGTGTCACTCAGTATGCTGTGCTTGGTGCAGGGCTCTACTTTGGGGAGATCAGCATCATCGACATCAAAGGGAACATGTCTGGGAACACAGCCAACATCAAGAGTCTAGGTTATGATCTGTTCTGCCTGAGCAAGGAGGACCTGCAGGAAGTGCTGTATCCACAGGCCCAGATGGAGGAAAAGGGCGAGATCCTGCTCACAATGAACAAGTTGAATGCAGCTGAGCTACAGGAGGCCGAGGCCCTGGGCCAGCAAGATCTGCAGACCGGGCTCCTGGCTGAGCTGGAGTCCAGGGCACTCAAGTATCAGGAGTGGCAGATTGAGTGGCCAATGCCTGAGGAACTGGAGCCTGGGGAGGAATCCAAGGATGGAGAGGGCAGAGCTGGCCAGGAGGGACCCCCAAGCCCAGAG
Stenella_clymene  ATGAGCCAGGACAGCAAAGTGAAGACAGAGTCCAGCAGTTCTGCCCCACCCAAGGCCAGGAAGTTGCTGCCTGTCCTGGACCCATCTGGGGATTACTACTACTGGTGGCTGAACACTATGGTCTTCCCAGTAATGTATAACCTCATCTGCAGAGCCTGCTTCTTGCAGCACTATTATCTGGTGGCCTGGTTAGTACTGGACTGCAGTGACCTGCTCTACCTACTGGACGTGTTCCACACTGGATTCTTGGAACAAGGCATACTGGTGGTGGACNAGGGTAGGATCAGTACCTGGAGCTTCTTCCTGGACCTGGCTTCCCTGTTACCCGAAGTGGCCAGTCTGGGTCACACGCCCCTGAGGCTGAACTTTCTGGTGCCCCTCTCTGAGGCCTTTGACATGGAGACCACAGTTCACAATGCCTTCAAGCTGATGCTTTTTGCTGTCATCCATTGGAACAGCTGCCTATACTTTGCCCTGTCCTACCTGGGCTGGGTGTACCAGCCTGGCTTTGAGCAGCTGCAGTACCTCTATAGCTTTCACTTCTCCCTGATCCTGACCCTGCCAGACGAGGAGGAGTACCTCTTCGTGGTGGGAGACTTCCTACTGATGGGTACCATCATGGGTAGCATGAGCTCTGTCATCTACAACATGAACACTGCAGATGCAGCCTTCTACCCAGACCTGGTGAAGAAATACATGAAGCTGCATAACAGGCTGCAGGTCATGGACTGGTACCAGCACCTGCAGATCAACAAGAAGATGACCAATGAGGTAGCCATCTTACAGCACTTGCCTGAGCGGTTGGCAGAAGTGTCTGTACACCTGCCTACTCTGAGCGTGCGGATCTTCCAGAACTGTGAGGCCGGCCTGCTGGAGGAGCTGGTGCT---GAAGCTGCAGCCCCAGACCTACTCACCATACGTCTGCAAGGGGGACACTGGCGAGATGTACATCATCGAGGGTCAGCCGGCTGTGGTAGATGGTGTCACTCGGTATGCTGTGCCTGGTGCAGGGCTCTACTGTGGGGAGATCAGCATCATCAACATCAAAGGGAACATGTCTGGGAACACAGCCAACATCAAGAGTCTAGGTTATGATCTGTTCTGCCTGAGCAAGGAGGACCTGCAGGAAGTGCTGTATCCACAGGCCCAGATGGAGGAAAAGGGCGAGATCCTGCTCACAATGAACAAGTTGAATGCAGCTGAGCTACAGGAGGCCGAGGCCCTGGGCCAGCAAGATCTGCAGACCAGGCTCCTGGCTGAGCTGGAGTCCAGGGCACTCAAGTATCAGGAGTGGCAGACTGAGTGGCCAATGCCTGAGGAACTGGAGCCTGGGGAGGAATCCAAGGATGGAGAGGGCAGAGCTGGCCAGGAGGGACCCCCAAGCCCAGAG
Stenella_coeruleoalba  ATGAGCCAGGACAGCAAAGTGAAGACAGAGTCCAGCAGTCCTGCCCCACCCAAGGCCAGGAAGTTGCTGCCTGTCCTGGACCCATCTGGGGATTACTACTACTGGTGGCTGAACACTATGGTCTTCCCAGTAATGTATAACCTCATCTGCAGAGCCTGCTTCTTGCAGCACTATTATCTGGTGGCCTGGTTAGTACTGGACTGCAGTGACCTGCTCTACCTACTGGACGTGTTCCACACTGGATTCTTGGAACAAGGCATACTGGTGGTGGACNAGGGTAGGATCAGTACCTGGAGCTTCTTCCTGGACCTGGCTTCCCTGTTACCCGAAGTGGCCAGTCTGGGTCACACGCCCCTGAGGCTGAACTTTCTGGTGCCCCTCTCTGAGGCCTTTGACATGGAGACCACAGTTCACAATGCCTTCAAGCTGATGCTTTTTGCTGTCATCCTTTGGAACAGCTGCCTATACTTTGCCCTGTCCTACCTGGGCTGGGTGTACCAGCCTGGCTTTGAGCAGCTGCAGTACCTCTATAGCTTTCACTTCTCCCTGATCCTGACCCTGCCAGACGAGGAGGAGTACCTCTTCGTGGTGGGAGACTTCCTACTGATGGGTACCATCATGGGTAGCATGAGCTCTGTCATCTACAACATGAACACTGCAGATGCAGCCTTCTACCCAGACCTGGTGAAGAAATACATGAAGCTGCATAACAGGCTGCAGGTCATGGACTGGTACCAGCACCTGCAGATCAACAAGAAGATGACCAATGAGGTAGCCATCTTACAGCACTTGCCTGAGCAGTTGGCAGAAGTGTCTGTACACCTGCCTACTCTGAGCGTGCGGATCTTCCAGAACTGTGAGGCCGGCCTGCTGGAGGAGCTGGTGCT---GAAGCTGCAGCCCCAGACCTACTCACCATACGTCTGCAAGGGGGACACTGGCGAGATGTACATCATCGAGGGTCAGCCGGCTGTGGTAGATGGTGTCACTCGGTATGCTGTGCCTGGTGCAGGGCTCTACTGTGGGGAGATCAGCATCATCAACATCAAAGGGAACATGTCTGGGAACACAGCCAACATCAAGAGTCTAGGTTATGATCTGTTCTGCCTGAGCAAGGAGGACCTGCAGGAAGTGCTGTATCCACAGGCCCAGATGGAGGAAAAGGGCGAGATCCTGCTCACAATGAACAAGTTGAATGCAGCTGAGCTACAGGAGGCCGAGGCCCTGGGCCAGCAAGATCTGCAGACCAGGCTCCTGGCTGAGCTGGAGTCCAGGGCACTCAAGTATCAGGAGTGGCAGACTGAGTGGCCAATGCCTGAGGAACTGGAGCCTGGGGAGGAATCCAAGGATGGAGAGGGCAGAGCTGGCCAGGAGGGACCCCCAAGCCCAGAG
Stenella_frontalis  ATGAGCCAGGACAGCAAAGTGAAGACAGAGTCCAGCAGTTCTGCCCCACCCAAGGCCAGGAAGTTGCTGCCTGTCCTGGACCCATCTGGGGATTACTACTACTGGTGGCTGAACACTATGGTCTTCCCAGTAATGTATAACCTCATCTGCAGAGCCTGCTTCTTGCAGCGCTATTATCTGGTGGCCTGGTTAGTACTGGACTGCAGTGACCTGCTCTACCTACTGGACGTGTTCCACACTGGATTCTTGGAACAAGGCATACTGGTGGTGGACNAGGGTAGGATCAGTACCTGGAGCTTCTTCCTGGACCTGGCTTCCCTGTTACCCGAAGTGGCCAGTCTGGGTCACACGCCCCTGAGGCTGAACTTTCTGGTGCCCCTCTCTGAGGCCTTTGACATGGAGACCACAGTTCACAATGCCTTCAAGCTGATGCTTTTTGCTGTCATCCATTGGAACAGCTGCCTATACTTTGCCCTGTCCTACCTGGGCTGGGTGTACCAGCCTGGCTTTGAGCAGCTGCAGTACCTCTATAGCTTTCACTTCTCCCTGATCCTGACCCTGCCAGACGAGGAGGAGTACCTCTTCGTGGTGGGAGACTTCCTACTGATGGGTACCATCATGGGTAGCATGAGCTCTGTCATCTACAACATGAACACTGCAGATGCAGCCTTCTACCCAGACCTGGTGAAGAAATACATGAAGCTGCATAACAGGCTGCAGGTCATGGACTGGTACCAGCACCTGCAGATCAACAAGAAGATGACCAATGAGGTAGCCATCTTACAGCACTTGCCTGAGCGGTTGGCAGAAGTGTCTGTACACCTGCCTAATCTGAGCGTGCGGATCTTCCAGAACTGTGAGGCCGGCCTGCTGGAGGAGCTGGTGCT---GAAGCTGCAGCCCCAGACCTACTCACCATACGTCTGCAAGGGGGACACTGGCGAGATGTACATCATCGAGGGTCAGCTGGCTGTGGTAGATGGTGTCACTCAGTATGCTGTGCTTGGTGCAGGGCTCTACTTTGGGGAGATCAGCATCATCGACATCAAAGGGAACATGTCTGGGAACACAGCCAACATCAAGAGTCTAGGTTATGATCTGTTCTGCCTGAGCAAGGAGGACCTGCAGGAAGTGCTGTATCCACAGGCCCAGATGGAGGAAAAGGGCGAGATCCTGCTCACAATGAACAAGTTGAATGCAGCTGAGCTACAGGAGGCCGAGGCCCTGGGCCAGCAAGATCTGCAGACCGGGCTCCTGGCTGAGCTGGAGTCCAGGGCACTCAAGTATCAGGAGTGGCAGACTGAGTGGCCAATGCCTGAGGAACTGGAGCCTGGGGAGGAATCCAAGGATGGAGAGGGCAGAGCTGGCCAGGAGGGACCCCCAAGCCCAGAG
Stenella_longirostris  ATGAGCCAGGACAGCAAAGTGAAGACAGAGTCCAGCAGTTCTGCCCCACCCAAGGCCAGGAAGTTGCTGCCTGTCCTGGACCCATCTGGGGATTACTACTACTGGTGGCTGAACACTATGGTCTTCCCAGTAATGTATAACCTCATCTGCAGAGCCTGCTTCTTGCAGCACTATTATCTGGTGGCCTGGTTAGTACTGGACTGCAGTGACCTGCTCTACCTACTGGACGTGTTCCACACTGGATTCTTGGAACAAGGCATACTGGTGGTGGACNAGGGTAGGATCAGTACCTGGAGCTTCTTCCTGGACCTGGCTTCCCTGTTACCCGAAGTGGCCAGTCTGGGTCACACGCCCCTGAGGCTGAACTTTCTGGTGCCCCTCTCTGAGGCCTTTGACATGGAGACCACAGTTCACAATGCCTTCAAGCTGATGCTTTTTGCTGTCATCCATTGGAACAGCTGCCTATACTTTGCCCTGTCCTACCTGGGCTGGGTGTACCAGCCTGGCTTTGAGCAGCTGCAGTACCTCTATAGCTTTCACTTCTCCCTGATCCTGACCCTGCCAGACGAGGAGGAGTACCTCTTCGTGGTGGGAGACTTCCTACTGATGGGTACCATCATGGGTAGCATGAGCTCTGTCATCTACAACATGAACACTGCAGATGCAGCCTTCTACCCAGACCTGGTGAAGAAATACATGAAGCTGCATAACAGGCTGCAGGTCATGGACTGGTACCAGCACCTGCAGATCAACAAGAAGATGACCAATGAGGTAGCCATCTTACAGCACTTGCCTGAGCGGTTGGCAGAAGTGTCTGTACACCTGCCTACTCTGAGCGTGCGGATCTTCCAGAACTGTGAGGCCGGCCTGCTGGAGGAGCTGGTGCT---GAAGCTGCAGCCCCAGACCTACTCACCATACGTCTGCAAGGGGGACACTGGCGAGATGTACATCATCGAGGGTCAGCCGGCTGTGGTAGATGGTGTCACTCGGTATGCTGTGCCTGGTGCAGGGCTCTACTGTGGGGAGATCAGCATCATCAACATCAAAGGGAACATGTCTGGGAACACAGCCAACATCAAGAGTCTAGGTTATGATCTGTTCTGCCTGAGCAAGGAGGACCTGCAGGAAGTGCTGTATCCACAGGCCCAGATGGAGGAAAAGGGCGAGATCCTGATCACAATGAACAAGTTGAATGCAGCTGAGCTACAGGAGGCCGAGGCCCTGGGCCAGCAAGATCTGCAGACCAGGCTCCTGGCTGAGCTGGAGTCCAGGGCACTCAAGTATCAGGAGTGGCAGACTGAGTGGCCAATGCCTGAGGAACTGGAGCCTGGGGAGGAATCCAAGGATGGAGAGGGCAGAGCTGGCCAGGAGGGACCCCCAAGCCCAGAG
Steno_bredanensis  ATGAGCCAGGACAGCAAAGTGAAGACAGAGTCCAGCAGTTCTGCCCCACCCAAGGCCAGGAAGTTGCTGCCTGTCCTGGACCCATCTGGGGATTACTACTACTGGTGGCTGAACACTATGGTCTTCCCAGTAATGTATAACCTCATCTGCAGAGCCTGCTTTTTGCAGCGCTATTATCTGGTGGCCTGGTTAGTACTGGACTGCAGTGACCTGCTCTACCTACTGGACGTGTTCCACACTGGATTCTTGGAACAAGGCATACTGGTGGTGGACAAGGGTAGGATCAGTACCTGGAGCTTCTTCTTGGACCTGGCTTCCCTGTTACCCGAAGTGGCCAGTCTGGGTCACACGCCCCTGAGGCTGAACTTTCTGGTGCCCCCCTTTGAGGCCTTTGACATGGAGACCACAGTTCACAATGCCTTCAAGCTGATGCTTTTTGCTGTCATCCATTGGAACAGCTGCCTATACTTTGCCCTGTCCTACCTGGGCTGGGTGTACCAGCCTGGCTTTGAGCAGCTGCAGTACCTCTATAGCTTTTACTTCTCCCTGATCCTGACCCTGTCAGACGAGGAGGAGTACCTCTTCATGGTGGGAGACTTCCTACCGATGGGTACCATCATGGGTAGCATGAGCTCTGTCATCTACAACATGAACACTGCAGATGCAGCCTTCTACCCAGACCTGGTGAAGAAATACATGAAGCTGCATAACAGGCTGCAGGTCATGGACTGGTACCAGCACCTGCAGATCAACAAGAAGATGACCAATGAGGTAGCCATCTTACAGCACTTGCCTGAGCGGTTGGCAGAAGTGTCTGTACACCTGCCTACTCTGAGCGTGCGGATCTTCCAGAACTGTGAGGCCGGCCTGCTGGAGGAGCTGGTGCT---GAAGCTGCAGCCCCAGACCTACTCACCACACATCTGCAAGGGGGACACTGGCGAGATGTACATCATCGAGGGTCAGCCGGCTGTGGTAGATGGTGTCACTCGGTATGCTGTGCCTGGTGCAGGGCTCTACTGTGGGGAGATCAGCATCATCAACATCAAAGGGAACATGTCTGGGAACACAGCCAACATCAAGAGTCTAGGTTATGATCTGTTCTGCCTGAGCAAGGAGGACCTGCAGGAAGTGCTGTATCCACAGGCCCAGATGGAGGAAAAGGGCGAGATCCTGCTCACAATGAACAAGTTGAACGCAGCTGAGCTACAGGAGGCCGAGGCCCTGGGCCAGCAAGATCTGCAGACCAGGCTCCTGGCTGAGCTGGAGTCCAGGGCACTCAAGTATCAGGAGTGGCAGACTGAGTGGCCAATGCCTGAGGAACTGGAGCCTGGGGAGGGATCCAAGGATGGAGAGGGCAGAGCTGGCCAGGAGGGANCCCCAAGCCCAGAG
Sus_scrofa  ATGAGCCAGAACAGCAAAGTGAAGACAGAGTCCAGCCCCCCCGCCCCGTCCAAGGCCAGGAGGCTGCTGCCCGTGCTGGACCCATCTGGGGACTACTACTACTGGTGGCTGAACACCATGGTCTTCCCAGTAATGTACAACCTCGTCTGCAGAGCCTGCTTCTTGCAGCGTGGTTACCTGGTGGCCTGGTTTGTGCTGGACTACAGCGACCTGCTCTACCTCCTAGACGTGTTCCACACTGGATTTTTGGATCAGGGCATCCTGGTGGAGGACAAGGGGAGGATCCGTACCTGGAGCTTCCTCCTGGACCTGGTGTCCCTGCTGCCCGACGTGGCCAGTCTGGGCCACGTCCCCCTGAGGCTGAACTTCCTGGTGCCGCTCTTCGAGGCCTTCGACACGGAGACCACCGCCTACAACGCCTTCAAGCTGATGCTTTTCGTCGTCATCCACTGGAACAGCTGCCTGTACTTCGCCCTGTCGTACCTGGGCTGGGTGTACCAGCCTGGCTTCGAGCGCCTGCAGTACCTCTACAGCTTCTACTTCTCCCTGATCCTGACCCTGCCCGCGGAGGAGGAGTACCTCTTCATGGTGGGCGACTTCCTGCTGATGGGCACCATCATGGGCAGCATGAGCTCCGTCATCTACAACATGAACACCGCCGACGCCGCCTTCTTCCCGGACCTGGTGAAGAAGTACCTGAAGCTGCAGAACCGGCTGGAGGTCATTGACTGGTACCAGCACCTGCAGATCAACAAAAAGATGACCAATGAGGTCGCCATCTTAAAGCACCTGCCTGAGCGGCTGGCAGAAGTGTCTGTGCACCTGTCGACCCTGAGCGTGCAGATCTTCCAGAACTGTGAGGCCAGCCTGCTGGAGGAGCTGGTGCT---AAAGCTGCAGCCCCAGACATACTCGCCATACGTCTGCAAGGGGGACATCGGCGAGATGTACATCATCGAGGGTCAGCTGGCCGTGGTGGATGGTGTCACGCAGTACGCCGTGCTTGGCGCAGGGCTCTACTTTGGGGAGATCAGCATCATCAACATCAAAGGGAACATGTCTGGCAACACAGCCAACATCAAGAGTCTGGGTTATGACCTGTTTTGCCTGAGCAAAGAGGACCTGCGGGAAGTGCTGTACCCGCAGGCCCAGATGGAGGAGAAGGGCGAGATCCTGCTCAAGATGAACAAGCTGAACGCGGCCGAGCTGCAGGAGGCCGAGGCCCTGGGCCAGCAGGACCTCCAGACCAAGCTCCTGGCCGAGCTGGAGTCCAGCGCCCTCAAGTACCTGGAGTGGCAGACCGAGTGGCCCCTGCCCGAGGAGCTGGAGCCCGGGGAGGGGTCCAAGGAGGGGGAGGGCAGAGCTGGCCAGGAGGGA-CCCCAGGCCCAGAG
Tasmacetus_shepherdi  ATGCGCCAGGACAGCAAAGTGAAGACAGAGTCCAGCAATTCTGCCCCAGCCAAGGCCAGGAAGTTGCTGCCTGTCCTGGACCCATCTGGGGATTACTACTACTGGTGGCTAAACACTATGGTCTTCCCAGTAATGTATAACCTCATCTGCAGAGCCTGCTTCTTGCAGCGCTATTATCTGGTGGCCTGGTTAGTACTGGACTTCAGTGACCTGCTCTACCTACTGGACGTGTTCCACACTGGATTCTTGGAACAGGGCATACTGGTGGTGGACAAGGGTAGGATCAGTACCTGGAGCTTCTTCTTGGACCTGGTTTCCCTGTTACCCGAAGTGGCCAGTCTGGGTCACACACCCCTGAGGATGAACTTTCTGGTGCCCCTCTTTGAGGCCTTTGACATGGAGACCACAGTTTACAATGCCTTCAAGCTGATGCTTTTTGTTGTCATCCATTGGAACAGCTGCCTATACTTTGCCCTGTCCTACCTGGGCTGGGTGTACCAGCCTGGCTTTGAGCAGCTGCAGTACCTCTATAGCTTTTACTTCTCCCTGATCCTGACCCTGCCAGACGAGGAAGAGTACCTCTTCATGGTGGGAGACTTCCTACTGATGGGTACCATCATGGGTAGCATGAGCTCTGTCATCTACAACATGAACACTGCAAATGCAGCCTTCTACCCAGACCTGGTGAAGAAATACATGAAGCTGCATAACAGGCTGGAGGTCATTGACTGGTACCAGCACCTGCAGATCAACAAGAAGATGACCAATGAGGTAGCCATCTTACAGCACTTGCCTGAGCAGTTGGCAGAAGTGTCTGTACACCTGCCTACTCTGAGCGTGCAGATCTTCCAGAACTGTGAGGCCAGCCTGCTGGAGGAGCTGGTGCT---GAAGCTGCAGCCCCAGACCTACTCACCATATGTCTGCAAGGGGGACATTGGCGAGATGTACATCATCGAGGGTCAGCTGGCTGTGGTAGATGGTGTCACTCAGTATGCTGTGCTTGGTGCAGGGTTCTACTTTGGGAAGATCAGCATCATCAACATCAAAGGGAACATGTCTGGGAACACAGCCAACATCAAGAGTCTAGGTTATGATCTGTTCTGCCTGAGCAAGGAGGACCTGCAGGAAGTGCTGTATCCACAGGCCCAGATGGAGGAAAAGGGCGAGATCCTGCTCAAAATGAACAAGTTGAATGCAGCTGAGCTACAGGAGGCCGAGGCCCTGGGCCAGCAAGATCTGCAGACCAAGCTCCTGGCTGAGCTGGAGTCCAGTGCACTCAAGTATCTGGAGTGGCAGACTGAGTGGCCAGTGCCTGAGGAACTGGAGCCTGGGGAGGGATCCAAGGATGGAGAGGGCAGAGCTGGCCAGGAGGGACCCCCAAGCCCAGAG
Tragelaphus_eurycerus  ATGAGCCAGGACAGCAAAGTGAAGACAGAGTCCATCCCTCCAGTCCTGACCAAGGCCAGGAAGTCTCTGCCAGTCCTGGACCCATCTGGGGATTACTACTACTGGTGGCTGAACACAATGGTCTTCCCAGTAATGTATAACCTCATCTGCAGAGCCTGCTTCTTGCAGCACGGTTATCTGGTAGCCTGGTTAGTGCTGGACTACAGTGACCTGTTCTACCTCCTGGACGTGTTCCACACTGGATTCCTGGAACAGGGCATCCTGGTGGTGGACAAAGGTAGGATCAGTACCTGGAGCTTCTTCTTGGACCTGGTTTCCTTGTTGCCCGATGTTGCCAGCCTGGGTCACACACCCCTGAGGCTAAACTTTCTGGTGCCCCTCTTTGAGGCCTTTGACATGGAGACCACAGCTTACAACGCCTTCAAGCTGATGCTTTTTGTGGTCATCCATTGGAACAGCTGCCTCTACTTTGCCCTGTCCTACCTGGGCTGGGTGTACCAGCCTGGCTTTGAGCGGCTGCAGTACCTATACAGCTTTTACTTCTCCCTAATCCTGACCCTGCCAGCCGAGGAGGAATACCTCTTCATGGTGGGCGACTTCCTGCTGATGGGTACCATCATGGGTAGCATGAGCTCTGTCATCTACAATATGAACACAGCAGATGCAGCCTTCTACCCAGACCTGGTGAAGAAGTACATGAAGCTACATAACAGGCTGGAGGTCATTGACTGGTACCAGCACCTGCAGATCAACAAGAAGATGACCAATGAGGTAGCCATCTTACAGCACTTGCCGGAGCGGTTGGCAGAAGTGTCTGTGCACCTACCTACCCTGAGCGTACAGATCTTCCAAAACTGTGAGGCCAGCCTGCTGGAGGAGCTGGTGCT---GAAGCTTCAGCCCCAGACCTACTCGCCGTATGTCTGCAAAGGGGACATTGGCGAGATGTACATCATCGAGGGTCAGCTGGCCGTGGTGGATGGTGTCACCCAGTATGCTGTGCTTGGTGCAGGGCTCTACTTTGGGGAGATCAGCATCATCAACATCAAAGGGAACATGTCTGGGAATACAGCCAATATCAAGAGTCTAGGTTATGACCTGTTCTGCCTGAGTAAGGAGGACCTGCGGGAAGTGCTGTACCCACAGGCCCAGATGGAGGAAAAGGGCGAGATCCTGCTCAAAATGAACAAGTTGAACGCAGCCGAGCTACAGGAGGCCGAGGCCCTGGGCCAGCAAGATCTGCAAACCAAGCTCTTGGCTGAGCTGGAATCCAGTGCACTCAAGTATCTGGAGTGGCAGACCGAGTGGCCAATGCCTGAGGAACTCGAGCCTGGGGAGGGATCCAAAGATGGAGAGGGCGGAGCTGGCCAGGAGGGACCTCCAGGCCTAGAG
Tragulus_javanicus  ATGAGCCAGGACAGCAAGGTGAAAACAGAGTCCAGCCCTCCGGCTCCAACCAAGGCCCGGAAGTCACTGCCTGTCCTGGACCCATCTGGTGATTACTACTACTGGTGGCTGAACACCATGGTCTTCCCAGTAATGTATAACCTCATCTGCAGAGCCTGCTTCTTGCAGCATGATTATCTGGTGGCCTGGTTAGTCCTGGACTACAGTGACCTGCTCTACCTCCTGGACGTATTTCACACTGGATTCTTGGAGCAGGGCATCCTGATGGTGGACAAAGGCAGGATCAGTACCTGGAGCTTCTTCTTGGACCTGGTTTCCCTGTTGCCCGACGTGGCCAGTCTGGGTCATACACCCCTGAGGCTGAACTTCCTGGTGCCACTCTTTGAGGCCTTTGACACCGAGACCACAGCTTACAACGCCTTCAAGCTGATGCTTTTTGTTGTCATCCACTGGAACAGCTGCCTATACTTTGCCCTGTCCTATCTGGGCTGGGTGTACCAGCCCGGCTTTGAGCAGCTGCAGTACCTCTACAGCTTTTATTTCTCGCTGATCCTGACCCTGCCAGCCGAGGAGGAGTACCTCTTCATGGTGGGGGACTTCCTGCTGATGGGTACCATCATGGGTAGCATGAGCTCTGTCATCTACAATATGAACACTGCAGATGCAGCTTTCTACCCAGACCTGGTGAAGAAATACATGAAGCTGCATAACCGGCTGGAGGTCATTGACTGGTACCAGCACCTTCAGATCAACAAGAAGATGACCAATGAGGTGGCCATCTTACAGCACTTGCCTGAGCGGCTAGCAGAAGTGTCTGTGCATCTCTCTACTCTGAGCGTGCAGATCTTCCAGAACTGTGAGGTCAGTCTGCTGGAGGAGCTGGTGCT---GAAGCTGCAACCCCAGACCTACTCACCATATGTCTGCAAAGGGGACATTGGCGAGATGTACATCATCGAGGGTCAGCTGGCCGTGGTGGACGGTGTCACCCAGTATGCTGTGCTTGGTGCAGGGCTCTACTTTGGAGAGATCAGCATCATCAACATCAAAGGGAACATGTCTGGGAACACAGCCAACATCAAGAGTCTAGGCTATGACCTGTTCTGCCTGAGCAAGGAGGACCTAAGGGAAGTGCTGTATCCACAGGCCCAGATGGAGGAAAAGGGCGAGATCCTGCTCAAAATGAACAAGTTGAACGCAGCTGAGCTACAGGAGGCCGAAGCCCTGGGCGATCAGGATCTGCAGACCAAGCTCCTGGCAGAGCTGGAGTCTAGCGCGCTCAAGTATCTGGAGTGGCAGACCGAGTGGCCAATGCCTGAGGAACTGGAGCCTGGGGAGGGATCCAAGGATAGAGAGGGCAGAGCTGGCCAGGAGGGACCTCCAGGCCTGGAA
Tursiops_aduncus  ATGAGCCAGGACAGCAAAGTGAAGACAGAGTCCAGCAGTTCTGCCCCACCCAAGGCCAGGAAGTTGCTGCCTGTCCTGGACCCATCTGGGGATTACTACTACTGGTGGCTGAACACTATGGTCTTCCTAGTAATGTATAACCTCATCTGCAGAGCCTGCTTCTTGCAGCGCTATTATCTGGTGGCCTGGTTAGTACTGGACTGCAGTGACCTGCTCTACCTACTGGACGTGTTCCACACTGGATTCTTGGAACAAGGCATACTGGTGGTGGACNAGGGTAGGATCAGTACCTGGAGCTTCTTCCTGGACCTGGCTTCCCTGTTACCCGAAGTGGCCAGTCTGGGTCACACGCCCCTGAGGCTGAACTTTCTGGTGCCCCTCTCTGAGGCCTTTGACATGGAGACCACAGTTCACAATGCCTTCAAGCTGATGCTTTTTGCTGTCATCCATTGGAACAGCTGCCTATACTTTGCCCTGTCCTACCTGGGCTGGGTGTACCAGCCTGGCTTTGAGCAGCTGCAGTACCTCTATAGCTTTCACTTCTCCCTGATCCTGACCCTGCCAGACGAGGAGGAGTACCTCTTCGTGGTGGGAGACTTCCTACTGATGGGTACCATCATGGGTAGCATGAGCTCTGTCATCTACAACATGAACACTGCAGATGCAGCCTTCTACCCAGACCTGGTGAAGAAATACATGAAGCTGCATAACAGGCTGCAGGTCATGGACTGGTACCAGCACCTGCAGATCAACAAGAAGATGACCAATGAGGTAGCCATCTTACAGCACTTGCCTGAGCGGTTGGCAGAAGTGTCTGTACACCTGCCTACTCTGAGCGTGCGGATCTTCCAGAACTGTGAGGCCGGCCTGCTGGAGGAGCTGGTGCT---GAAGCTGCAGCCCCAGACCTACTCACCATACGTCTGCAAGGGGGACACTGGCGAGATGTACATCATCGAGGGTCAGCCGGCTGTGGTAGATGGTGTCACTCGGTATGCTGTGCCTGGTGCAGGGCTCTACTGTGGGGAGATCAGCATCATCAACATCAAAGGGAACATGTCTGGGAACACAGCCAACATCAAGAGTCTAGGTTATGATCTGTTCTGCCTGAGCAAGGAGGACCTGCAGGAAGTGCTGTATCCACAGGCCCAGATGGAGGAAAAGGGCGAGATCCTGCTCACAATGAACAAGTTGAATGCAGCTGAGCTACAGGAGGCCGAGGCCCTGGGCCAGCAAGATCTGCAGACCAGGCTCCTGGCTGAGCTGGAGTCCAGGGCACTCAAGTATCAGGAGTGGCAGACTGAGTGGCCAATGCCTGAGGAACTGGAGCCTGGGGAGGAATCCAAGGATGGAGAGGGCAGAGCTGGCCAGGAGGGACCCCCAAGCCCAGAG
Tursiops_truncatus  ATGAGCCAAGACAGCAAAGTGAAGACAGAGTCCAGCAGTTCTGCCCCACCCAAGGCCAGGAAGTTGCTGCCTGTCCTGGACCCATCTGGGGATTACTACTACTGGTGGCTGAACACTATGGTCTTCCCAGTAATGTATAACCTCATCTGCAGAGCCTGCTTCTTGCAGCGCTATTATCTGGTGGCCTGGTTAGTACTGGACTGCAGTGACCTGCTCTACCTACTGGACGTGTTCCACACTGGATTCTTGGAACAAGGCATACTGGTGGTGGACNAGGGTAGGATCAGTACCTGGAGCTTCTTCCTGGACCTGGCTTCCCTGTTACCCGAAGTGGCCAGTCTGGGTCACACGCCCCTGAGGCTGAACTTTCTGGTGCCCCTCTCTGAGGCCTTTGACATGGAGACCACAGTTCACAATGCCTTCAAGCTGATGCTTTTTGCTGTCATCCATTGGAACAGCTGCCTATACTTTGCCCTGTCCTACCTGGGCTGGGTGTACCAGCCTGGCTTTGAGCAGCTGCAGTACCTCTATAGCTTTCACTTCTCCCTGATCCTGACCCTGCCAGACGAGGAGGAGTACCTCTTCGTGGTGGGAGACTTCCTACTGATGGGTACCATCATGGGTAGCATGAGCTCTGTCATCTACAACATGAACACTGCAGATGCAGCCTTCTACCCAGACCTGGTGAAGAAATACATGAAGCTGCATAACAGGCTGCAGGTCATGGACTGGTACCAGCACCTGCAGATCAACAAGAAGATGACCAATGAGGTAGCCATCTTACAGCACTTGCCTGAGCGGTTGGCAGAAGTGTCTGTACACCTGCCTACTCTGAGCGTGCGGATCTTCCAGAACTGTGAGGCCGGCCTGCTGGAGGAGCTGGTGCT---GAAGCTGCAGCCCCAGACCTACTCACCATACGTCTGCAAGGGGGACACTGGCGAGATGTACATCATCGAGGGTCAGCTGGCTGTGGTAGATGGTGTCACTCAGTATGCTGTGCTTGGTGCAGGGCTCTACTTTGGGGAGATCAGCATCATCGACATCAAAGGGAACATGTCTGGGAACACAGCCAACATCAAGAGTCTAGGTTATGATCTGTTCTGCCTGAGCAAGGAGGACCTGCAGGAAGTGCTGTATCCACAGGCCCAGATGGAGGAAAAGGGCGAGATCCTGCTCACAATGAACAAGTTGAATGCAGCTGAGCTACAGGAGGCCGAGGCCCTGGGCCAGCAAGATCTGCAGACCGGGCTCCTGGCTGAGCTGGAGTCCAGGGCACTCAAGTATCAGGAGTGGCAGACTGAGTGGCCAATGCCTGAGGAACTGGAGCCTGGGGAGGAATCCAAGGATGGAGAGGGCAGAGCTGGCCAGGAGGGACCCCCAAGCCCAGAG
Vicugna_pacos  ATGAGCCAGGACAGCAAAGTGAAGACAGAGTCCAGCCCTCCTACCCCGTCCAAGGCGAGGAAGTCACTGCCTGTCCTGGACCCATCAGGGGATTGCTACTACTGGTGGCTGAACACGATGGTCTTCCCAGTAATGTATAACCTCATCTGCAGAGCCTGCTTCTTGCAGCACGGTTATCTGGTGGCCTGGTTAGTGCTGGACTATAGCGACCTGCTGTACTTACTGGACGTGTTCCACACTGGATTTTTGGAGCAGGGCATCCTGGTGGAGGACAAGGGTAGGATCAGTACCTGGAGCTTCGTCTTGGACCTGGCGTCCCTGTTGCCCGACGCGGCCAGTCTGGGTCACACACCCCTAAGGCTGAACTTTCTGGCGCCCCTCTTCGAGGCCTTTGACACGGAGACCACAGCTTACAACGCCTTCAAGTTGATGCTTTTCGTCGTCATCCACTGGAACAGCTGCCTGTACTTCGCCCTGTCCTACCTGGGCTGGGTGTACCGGCCCGGCTTCGAGCGCCTGCAGTACCTCTACAGCTTCTACTTCTCCCTGATCCTGACCCCACCAGCCGAGGAGGAGTGCCTCTTCATGGTGGGCGACTTTCTGCTGATGGGGACCATCATGGGCAGCATGAGCTCCGTCATCTACAACATGAACACTGCAGACGCGGCCTTCTACCCAGACCTGGTGAAGAAATACATGAAGCTGCACAACCGGCTGGAGGTCATTGACTGGTACCAGCACCTGCAGATCAACAAGAAGATGGCCAACGAGGTAGCCATCTTACAGCACTTGCCTGAGCGGTTGGCAGAAGTGTCTGTACACCTGTCTACTCTGAGAGTGCAGATCTTCCAGAACTGTGAGGCCAGCCTGCTGGAGGAGCTGGTACT---GAAGCTGCAGCCCCAGACCTACTCACCATATGTCTGCAAGGGGGACGTTGGCGAGATGTACATCATCGAGGGTCAGCTGGCCGTGGTGGATGGTGTCACACAATATGCCGTGCTTGGTGCAGGGCTCTACTTTGGGGAGATCAGCATCATCAACATCAAAGGGAACATGTCTGGGAACACAGCCAACATCAAGAGTCTAGGTTACGACCTGTTTTGTCTGAGCAAGGAGGACCTGCGGGAAGTGCTGTATCCACAGGCCCAGATGGAGGAGAAAGGCGAGATCTTGCTCAAATTGAACAAGTTGAACGCAGCTGAGCTACAGGAGGCCGAGGCCCTGGGTCAGCAAGATCTACAGACCAAGCTCCTGGCTGAGCTGGAGTCTAGTGCGCTCAAGTATCTGGAGTGGCAGACTGAGTGGCCAGTGCCTGAGGAACTGGAGCCTGGGGAGGGATCTAAGGATGGAGAGGGTACAGCTGGCTGGGAGGGATTCCCAGGCCCAGAG
Ziphius_cavirostris  ATGCGCCAGGACAGCAAAGTGAAGACAGAGTCCAGCAATTCTGCCCCAGCCAAGGCCAGGAAGTTGCTGCCTGTCCTGGACCCATCTGGGGATTACTACTACTGGTGGCTAAACACTATGGTCTTCCCAGTAATGTATAACCTCATCTGCAGAGCCTGCTTCTTGCAGCGCTATTACCTGGTGGCCTGGTTAGTACTGGACTTCAGTGACCTGCTCTACCTACTGGACGAGTTCCACACTGGATTCTTGGAACAGGGCATACTGGTGGTGGACAAGGGTAGGATCAGTACCTGGAGCTTCTTCTTGGACCTGGTTTCCCTGTTACCCGAAGTGGCCAGTCTGGGTCACACACCCCTGAGGATGAACTTTCTGGTGCCCCTCTTTGAGGCCTTTGACATGGAGACCACAGTTTACAATGCCTTCAAGCTGATGCTTTTTGTTGTCATCCATTGGAACAGCTGCCTATACTTTGCCCTGTCCTACCTGGGCTGGGTGTACCAGCCTGGCTTTGAGCAGCTGCAGTACCTCTATAGCTTTTACTTCTCCCTGATCCTGACCCTGCCAGACGAGGAAGAGTACCTCTTCATGGTGGGAGACTTCCTACTGATGGGTACCATCATGGGTAGCATGAGCTCTGTCATCTACAACATGAACACTGCAAATGCAGCCTTCTACCCAGACCTGGTGAAGAAATACATGAAGCTGCATAACAGGCTGGAGGTCATTGACTGGTACCAGCACCTGCAGATCAACAAGAAGATGACCAATGAGGTAGCCATCTTACAGCACTTGCCTGAGCAGTTGGCAGAAGTGTCTGTACACCTGCCTACTCTGAGTGTGCAGATCTTCCAGAACTGTGAGGCCAGCCTGCTGGAGGAGCTGGTGCT---GAAGCTGCAGCCCCAGACCTACTCACCATATGTCTGCAAGGGGGACATTGGCGAGATATACATCATCGAGGGTCAGCTGGCTGTGGTAGATGGTGTCACTCAGTATGCTGTGCTTGGTGCAGGGTTCTACTTTGGGGAGATCAGCATCATCAACATCAAAGGGAACATGTCTGGGAACACAGCCAACATCAAGAGTCTAGGTTATGATCTGTTCTGCCTGAGCAAGGAGGACCTGCAGGAAGTGCTGTATCCACAGGCCCAGATGGAGGAAAAGGGCGAGATCCTGCTCAAAATGAACAAGTTGAATGCAGCTGAGCTACAGGAGGCCGAGGCCCTGGGCCAGCAAGATCTGCAGACCAAGCTCCTGGCTGAGCTGGAGTCCAGTGCACTCAAGTATCTGGAGTGGCAGACTGAGTGGCCAATGCCTGAGGAACTGGAGACTGGGGAGGGATCCAAGGATGGAGAGGGCAGAGCTGGCCAGGAGGGACCCCCAAGCCCAGAG
