# Supplementary material for: Molecular Evidence for the Parallel Evolution of Anosmia in Multiple Odontoceti (Toothed Whales) Clades
Source: Genes (Basel). 2026 May 31;17(6):651. doi: 10.3390/genes17060651 (PMC13299492; doi:10.3390/genes17060651)
Supplement: Supplementary file 1 [file genes-17-00651-s001.zip › PAML files/OMPpaml.phy]

107 507
Aepyceros_melampus  ATGGCAGAGGACGAGCCGAAGCCTTTGCAGCTCAGCATGCCCTTAGTCCTGGACCGGGACCTGACCAAGCAGATGCGGCTGCGCGTGGAGAGCCTGAGGCAGCGC------------------GGGCAGAAGCGCCAGGATGGCGAGAAGCTGCTGCGGCCGGCCGAGTCTGTGTACCGCATTGACTTCACCCAGCAGCACAGGCTGCAGTTTGAGCGCTGGGACGTCGTGCTGGACCAGCCGGGCAAGGTCACCATCACGGGCACCTCCCAGAACTGGACACCCGACCTCACCAACCTCATGACGCGGCAGCTGCTCGACCCCGCGGCCATCTTCTGGCGCGAGGAGGACTCGGAGGCCATGGGCTGGAATGAGGCCGATGCCCTGGAGTTCGGGGAGCGCCTGTCCGACCTGGCCAGGATCCGCAAGGTCATGTACTTCCTCATCACCTTCAGCGAGGGCCTCGAGCCCGCCAACCTCAAGGCTTCCGTGGTCTTTAACCAGCTC
Antilocapra_americana  ATGGCGGAGGACGAGCCGAAGCCTTTGCAGCTCAGCATGCCTTTAGTCCTGGACCGGGACCTGACCAAGCAGATGCGGCTGCGCATGGAGAGCCTGAAGCAGCGC------------------GGGCAGAAGCGCCAGGACGGCGAGAAGCTGCTGCGGCCGGCCGAGTCCGTGTACCGCATTGACTTCATCCAGCAGCACAGGCTGCAGTTTGAGCGCTGGGACGTCGTGCTCGACCAGCCAGGCAAGGTCACCATCACGGGCACCTCCCAGAACTGGACGCCCGACCTCACCAACCTCATGACGCGGCAGCTGCTCGACCCCGCGGCCATCTTCTGGCGCAAGGAGGACTCGGAGGCCATGGACTGGAATGAGGCCGACGCCCTGGAGTTCGGGGAGCGCCTGTCCGACCTGGCCAAGATCCGCAAGGTCATGTACTTCCTCATCACCTTCAGCGAGGGCCTCGAGCCCGCCAACCTCAAGGCTTCCGTGGTCTTTAACCAGCTC
Axis_porcinus  ATGGCGGAGGACGAGCCGAAGCCTTCGCAGCTCAGCATGCCTTTAGTCCTGGACCGGGACCTGACCAAGCAGATGCGGCTGCGCGTGGAGAGCCTGAAGCAGCGC------------------GGGCAGAAGCGCCAGGATGGCGAGAAGCTGCTGCGGCCGGCCGAGTCCGTGTACCGCATTGACTTCATCCAGCAGCACAGGCTGCAGTTTGAGCGCTGGGACGTCGTGCTGGACCAGCCGGGCAAGGTCACCATCACGGGCACCTCCCAGAACTGGACGCCCGACCTCACCAACCTCATGACGCGGCAGCTGCTCGACCCCGCGGCCATCTTCTGGCGCAAGGAGGACTCGGAGGCCATGGACTGGAATGAGGCCGACGCCCTGGAGTTCGGGGAGCGCCTGTCCGACCTGGCCAAGATCCGCAAGGTCATGTACTTCCTCATCACCTTCAGCGAGGGCCTCGAGCCCGCCAACCTCAAGGCTTCCGTGGTCTTTAACCAGCTC
Balaena_mysticetus  ATGGCGGAGGACGAGCCGAAGCCGACCCAGCTCGACATGCCCCTGGTCCTGGACGAGGACCTGACCAAGCAGATGCGGCTGCGCGTGGAGAGTCTGAAGCGGCGC------------------GGGGGGAAGCGCCAGGATGGCGAGAAGCTGCTGCAGCCGGCCGAGTCCGTGTACCGCATCGACTTCATCCAGCAGCAGAGGCTGCAGTTTGAGCGCTGGGACGTCGTGCTGGACAAGCCGGGCAAGGTCACCGTCACGGGCACCTCCCAGATCTGGACGCCCGACCTCACCAACCTCATGACGCGGCAGCTGCTGGACCCCGCTGCCATCTTCTGGCGCAAGGAGGACTCGGAAGCCATGGATTGGAATGAGGCCGACGCCCTGGAGTTTGGGGAGCGCCTGTCCGAGCTGGCCAAGATCCGCAAGGTCATGTACTTCCTCATCACCTTCAGTGAGGGCGTCGAGCCTGCCAACCTCAAGGCCTCCGTGGTCTTTAGCCAGCTC
Balaenoptera_acutorostrata  ATGGCGGAGGACGAGCCGAAGCCGACCCAGCTCGACATGCCCCTGGTCCTGGACGAGGACCTGACCAAGCAGATGCGGCTGCGCGTGGAGAGTCTGAAGCGGCGC------------------GGGAGGAAGCGCCAGGATGGCGAGAAGCTGCTGCAGCCGGCCGAGTCCGTGTACCGCATCGACTTCATCCAGCAGCAGAGGCTGCAGTTTGAGCGCTGGGACGTCGTGCTGGACAAGCCGGGCAAGGTCACCATCACGGGCACCTCCCAGATCTGGACGCCCGACCTCACCAACCTCATGACGCGGCAGCTGCTGGACCCCGCTGCCATCTTCTGGCGCAAGGAGGACTCGAAAGCCATGGATTGGAATGAGGCCGACGCCCTGGAGTTTGGGGAGCGCCTGTCCGAGCTGGCCAAGATCCGCAAGGTCATGTACTTCCTCATCACCTTCAGCGAGGGCGTCGAGCCTGCCAACCTCAAGGCCTCCGTGGTCTTTAGCCGGCTC
Balaenoptera_bonaerensis  ATGGCGGAGGACGAGCCGAAGCCGACCCAGCTCGACATGCCCCTGGTCCTGGACGAGGACCTGACCAAGCAGATGCGACTGCGCGTGGAGAGTCTGAAGCGGCGC------------------GGGAGGAAGCGCCAGGATGGCGAGAAGCTGCTGCAGCCGGCCGAGTCCGTGTACCGCATCGACTTCATCCAGCAGCAGAGGCTGCAGTTTGAGCGCTGGGACGTCGTGCTGGACAAGCCGGGCAAGGTCACCATCACGGGCACCTCCCAGATCTGGACGCCCGACCTCACCAACCTCATGACGCGGCAGCTGCTGGACCCCGCCGCCATCTTCTGGCGCAAGGAGGACTCGGAAGCCATGGATTGGAATGAGGCCGACGCCCTGGAGTTCGGGGAGCGCCTGTCCGAGCTGGCCAAGATCCGCAAGGTCATGTACTTCCTCATCAGCTTCAGCGAGGGCGTCGAGCCTGCCAACCTCAAGGCCTCCGTGGTCTTTAGCCAGCTC
Balaenoptera_borealis  ATGGCGGAGGACGAGCCGAAGCCGACCCAGCTCGACATGCCCCTGGTCCTGGACGAGGACCTGACCAAGCAGATGCGGCTGCGCGTGGAGAGTCTGAAGCGGCGC------------------GGGAGGAAGCGCCAGGATGGCGAGAAGCTGCTGCAGCCGGCTGAGTCCGTGTACCGCATCGACTTCATCCAGCAGCAGAGGCTGCAGTTTGAGCGCTGGGACGTCGTGCTGGACAAGCCGGGCAAGGTCACCATCACGGGCACCTCCCAGATCTGGACGCCCGACCTCACCAACCTCATGACGCGGCAGCTGCTGGACCCCGCTGCCATCTTCTGGCGCAAGGAGGACTCGGAAGCCATGGATTGGAATGAGGCCGACGCCCTGGAGTTTGGGGAGCGCCTGTCCGAGCTGGCCAAGATCCGCAAGGTCATGTACTTCCTCATCACCTTCAGCGAGGGCGTCGAGCCTGCCAACCTCAAGGCCTCCGTGGTCTTTAGCCGGCTC
Balaenoptera_musculus  ATGGCGGAGGACGAGCCGAAGCCGACCCAGCTCGACATGCCCCTGGTCCTGGACGAGGACCTGACCAAGCAGATGCGGCTGCGCGTGGAGAGTCTGAAGCGGCGC------------------GGGAGGAAGCGCCAGGATGGCGAGAAGCTGCTGCAGCCGGCTGAGTCCGTGTACCGCGTCGACTTCATCCAGCAGCAGAGGCTGCAGTTCGAGCGCTGGGACGTCGTGCTGGACAAGCCGGGCAAGGTCACCATCACGGGCACCTCCCAGATCTGGACGCCCGACCTCACCAACCTCATGACGCGGCAGCTGCTGGACCCCGCTGCCATCTTCTGGCGCAAGGAGGACTCGGAAGCCATGGATTGGAATGAGGCCGACGCCCTGGAGTTTGGGGAGCGCCTGTCCGAGCTGGCCAAGATCCGCAAGGTCATGTACTTCCTCATCACCTTCAGCGAGGGCGTCGAGCCTGCCAACCTCAAGGCCTCTGTGGTCTTTAGCCGGCTC
Balaenoptera_omurai  ATGGTGGAGGACGAGCCAAAGCCGACCCAGCTCGACATGCCCCTGGTCCTGGACGAGGACCTGACCAAGCAGATGCGGCTGCGCGTGGAGAGTCTGAAGCGGCGC------------------GGGAGGAAGCGCCAGGATGGCGAGAAGCTGCTGCAGCCGGCTGAGTCCGTGTACCGCATCGACTTCATCCAGCAGCAGAGGCTGCAGTTTGAGCGCTGGGACGTCGTGCTGGACAAGCCGGGCAAGGTCACCATCACGGGCACCTCCCAGATCTGGACGCCCGACCTCACCAACCTCATGACGCGGCAGCTGCTGGACCCCGCTGCCATCTTCTGGCGCAAGGAGGACTCGGAAGCCATGGATTGGAATGAGGCCGACGCCCTGGAGTTCGGGGAGCGCCTGTCCGAGCTGGCCAAGATCCGCAAGGTCATGTACTTCCTCATCACCTTCAGCGAGGGCGTCGAGCCTGCCAACCTCCAGGCCTCCGTGGTCTTTAGCCGGCTC
Balaenoptera_physalus  ATGGCGGAGGACGAGCTGAAGCCGACCCAGCTCGACATGCCCCTGGTCCTGGACGAGGACCTGACCAAGCAGATGCGGCTGCGCGTGGAGAGTCTGAAGCGGCGC------------------GGGAGGAAGCGCCAGGATGGCGAGAAGCTGCTGCAGCCGGCCGAGTCCGTGTACCGCATCGACTTCATCCGGCAGCAGAGGCTGCAGTTTGAGCGCTGGGACGTCGTGCTGGACAAGCCGGGCAAGGTCACCATCACGGGCACCTCCCAGATCTGGACGCCCGACCTCACCAACCTCATGACGCGGCAGCTGCTGGACCCCGCTGCCATCTTCTGGCGCAAGGAGGACTCGGAAGCCATGGATTGGAATGAGGCCGATGCCCTGGAGTTCGGGGAGCGCCTGTCCGAGCTGGCCAAGATCCGCAAGGTCATGTACTTCCTCATCACCTTCAGCGAGGGCGTCGAGCCTGCCAACCTCAAGGCCTCCGTGGTTTTTAGCCAGCTC
Balaenoptera_ricei  ATGGCGGAGGACGAGCCGAAGCCGACCCAGCTCGACATGCCCCTGGTCCTGGACGAGGACCTGACCAAGCAGATGCGGCTGCGCGTGGAGAGTCTGAAGCGGCGC------------------GGGAGGAAGCGCCAGGATGGCGAGAAGCTGCTGCAGCCGGCTGAGTCCGTGTACCGCATCGACTTCATCCAGCAGCAGAGGCTGCAGTTTGAGCGCTGGGACGTCGTGCTGGACAAGCCGGGCAAGGTCACCATCACGGGCACCTCCCAGATCTGGACGCCCGACCTCACCAACCTCATGACGCGGCAGCTGCTGGACCCCGCTGCCATCTTCTGGCGCAAGGAGGACTCTGAAGCCATGGATTGGAATGAGGCCGACGCCCTGGAGTTTGGGGAGCGCCTGTCCGAGCTGGCCAAGATCCGCAAGGTCATGTACTTCCTCGTCACCTTCAGCGAGGGCGTCGAGCCTGCCAACCTCAAGGCCTCCGTGGTCTTTAGCCGGCTC
Berardius_arnuxii  ATGGCGGAGGACGAGCCGAATCCGACCCAGCGCGACATGCCCCTGGTCCTGGACGAGGACCTGACCAAGCAGATGTGGCTGCGCGTGGAGAGTCTGAAGCGGCGC------------------GGGGGGAAGCGCCAGGATGGCGAGAAGCTGCTGCATCCGGCCGAGTCCGTGTACCGCGTCGACTTCATCCAGCAGCAGAGGCTGCAGTTTGAGCGCTGGGACGTCGTGCTGGACAAGCCGGGCAAGGTCACCATCACGGGCACCTCCCAGATCTGGACGCCCGACCTCACCAACCTCATGACGCGGCAGCTGCTGGACCCCGCTGCCATCTTCTGGCTCAAGGAGGACTCGGTAGCCATGGATTGGAATGAGGCCGACGCCCTGGAGTTTGGGGAGCGCCTGTCCGAGCTGGCCAAGATCCGCAAGGTCATGTACTTCCTCATCACCTTCAGCGAGGGCGTCGAGCCTGCCAACCTCAAGACCTCCGTGGTCTTTAGCCAGCTC
Berardius_minimus  ATGGYGGAGGACGAGCCGAATCCGACCCAGCGCGACATGCCCCTGGTCCTGGACGAGGACCTGACCAAGCAGATGCGGCTGCGCGTGGAGAGTCTGAAGCGGCGC------------------GGGGGGAAGCGCCAGGATGGCGAGAAGCTGCTGCAGCCGGCCGAGTCCGTGTACCGCGTCGACTTCATCCAGCAGCAGAGGCTGCAGTTTGAGCGCTGGGACGTCGTGCTGGACAAGCCGGGCAAGGTCACCATCACGGGCACCTCCCAGATCTGGACGCCCGACCTCACCAACCTCATGACGCGGCAGCTGCTGGACCCCGCTGCCATCTTCTGGCWCAAGGAGGACTCGGTAGCCATGGATTGGAATGAGGCCGACGCCCTGGAGTTTGGGGAGCGCCTGTCCGAGCTGGCCAAGATCCGCAAGGTCATGTACTTCCTCATCACCTTCAGCGAGGGCGTCGAGCCTGCCAACCTCAAGACCTCCGTGGTCTTTAGCCAGCTC
Bos_taurus  ATGGCGGAGGACGAGCCGAAGCCTTCTCAGCTCAGCATGCCCTTAGTCTTGGACCGGGACCTGACCAAGCAGATGCGGCTGCGCATGGAGAGCCTGACGCAGCGC------------------GGGCAGAAGCGCCAGGATGGCGAGAAGCTGTTGCGGCCGTCCGAGTCCGTGTACCGCATTGACTTCATCCAGCAGCACAGGCTGCAGTTTGAGCGCTGGGACGTCGTGCTCGACCAGCCGGGCAAGGTCACCATCACGGGCACCTCCCAGAACTGGACGCCCGACCTCACCAACCTCATGACGCGGCAGCTGCTCGACCCCGCGGCTATCTTCTGGCGGAAGGAGGACTCGGAGGCCATGGACTGGAATGAGGCCGACGCCCTGGAGTTCGGGGAGCGCCTGTCCGACCTGGCCAAGATCCGCAAGGTCATGTACTTCCTCATCACCTTCAGCGAGGGCCTCGAGCCCGCCAACCTCAAGGCTTCCGTGGTCTTTAACCAGCTC
Bubalus_bubalis  ATGGCAGAGGACGAGCCGAAGCCTTCGCCGCTCAGCATGCCCTTAGTCCTGGACCGGGACCTGACCAAGCAGATGCGGCTGCGCGTGGAGAGCCTGACGCAGCGC------------------GGGCAGAAGCGCCAGGATGGCGAGAAGCTGCTGCGGCCGTCCGAGTCCGTGTACCGCATTGATTTCATCCAGCAGCACAGGCTGCAGTTTGAGCGCTGGGACGTCGTGCTCGACCAGCCGGGCAAGGTCACCATCACGGGCACCTCCCAGAACTGGACGCCCGACCTCACCAACCTCATGACGCGGCAGCTGCTCGACCCCGCGGCTATCTTCTGGCGCAAGGAGGACTCGGAGGCCATGGACTGGAATGAGGCCGACGCCCTGGAGTTCGGGGAGCGCCTGTCCGACCTGGCCAAGATCCGAAAGGTCATGTACTTCCTCATCACCTTCAGCGAGGGCCTCGAGCCCGCCAACCTCAAGGCTTCCGTGGTCTTTAACCAGCTT
Camelus_ferus  ATGGCCGAGGAGGGGCCAAAGCCGACGCAGCTCAACATGCCCCTGGTCCTGGATGAGGGCCTGACCAAGCAGATGAGGCTGCGTGTGGAGAGCCTGAAGCAGCGT------------------GGGGCGAAGCGCCAGGATGGTGAGAAGCTGCTGCGGCCGGCCGAGTCCATGTATCGCATCGACTTCATCCAGCAGCAGAGGCTGCTGTTCGAGCGCTGGGACATCGTGCTAGACAAGCCGGGCAAGGTCACCATCACGGGCACCTCCCAGAACTGGACACCTGACCTCACCAACCTCATGACGCGCCAGCTGCTGGACCCTGCTGCCATCTTCTGGAGCAAGGAGGACTCGGAAGCCATGGATTGGAATGAGGCTGATGCCCTGGAGTTCGGGGAGCGCCTGTCCGACCTGGCCAAGATCCGCAAGGTCATGTATTTCCTCATCACCTTTAGCGAGGGCTTGGAGCCCGCCAACCTCAAGGCCTCCGTGGTCTTTAACCAGCTC
Caperea_marginata  ATGGCGGAGGACGAGCCGAAGTCGACCCAGCTCGACATGCCCCTGGTCCTGGACGAGGACCTGACCAAGCAGATGCGGCTGCGCGTGGAGAGTCTGAAGCGGCGC------------------GGGGGGAAGCGCCAGGATGGCGAGAAGCTGCTGCAGCCGGCCGAGTCCGTGTACCGCATCGACTTCATCCAGCAGCAGAGGCTGCAGTTTGAGCGCTGGGACGTCGTGCTGGACAAGCCGGGCAAGGTCACCATCACGGGCACCTCCCAGATCTGGACGCCCGACCTCACCAACCTCATGACGCGGCAGCTGCTGGACCCCGCTGCCATCTTCTGGCGCAAGGAGGCCTCGGAAGCCATGGATTGGAATGGGGCCGACGCCCTGGAGTTTGGGGAGCGCCTGTCCGAGCTGGCCAGGATCCGCAAGGTCATGTACTTCCTTATCACCTTCAGCGAGGGCGTCGAGCCTGCCAACCTCAAGGCCTCCGTGGTCTTTAGCCAGCTC
Capra_hircus  ATGGCGGAGGACGAGCCGAAGCCTTCGCAGCTCAGCATGCCCTTAGTCCTGGACCGGGACCTGACCAAGCAGATGCGGCTGCGCGTGGAGAGCCTGAAACAGCGC------------------GGGCAGAAGCGCCAGGATGGCGAGAAGCTGCTGCGGCCGGCCGAGTCCGTGTACCGCATTGACTTCATCCAGCAGCACAGGCTGCAGTTTGAGCGCTGGGATGTCGTGCTGGACCAGCCGGGCAAGGTCACCATCACGGGCACCTCCCAGAACTGGACGCCCGACCTCACCAACCTCATGACGCGGCAGCTGCTCGACCCCGCGGCCATCTTCTGGCGCAAGGAGGACTCGGAAGCCATGGACTGGAATGAGGCCGACGCCCTGGAGTTCGGGGAGCGCCTGTCCGACCTGGCCAAGATCCGCAAGGTCATGTACTTCCTCATCACCTTCAGCGAGGGCCTCGAGCCCACCAACCTCAAGGCTTCCGTGGTCTTTAACCAGCTC
Catagonus_wagneri  ATGGCAGAGGACGGCCCAAAGCCGACGCAGCTCAACATGCCGCTGGTCCTGGACCAGGACCTGACCAAGCAGATGCGGCTGCGCGTGGAGAGCCTGAAGCAGCGC------------------GGCCAGAAGCGCCAGGACGGCGAGAAGCTGCTGCGGCCGGCCGAGTCCGTGTACCGCATCGACTTCGTCCAGCAGCACAGGCTGCAGTTCGAGCGCTGGGACGTCGTGCTGGACAAGCCGGGCAAGGTCACCATCACGGGCACCTCCCAGAACTGGACGCCCGACCTCACCAACCTCATGACCCGCCAGCTGCTGGACCCCGCTGCCATCTTCTGGCGCAAGGAGGGCTCCGAAGCCATGGACTGGAATGAGGCGGACGCCCTGGAGTTCGGGGAGCGCCTGTCCGAGCTGGCCCGGATCCGCAAGGTCATGTACTTCCTCATCACCTTCGGTGAGGGCCTCGAGCCCTCCGACCTCAAGGCCTCCGTGGTCTTTACGCAGCTC
Cephalophus_harveyi  ATGGCGGAGGATGAGCCGAAGCCTTCGCAGCTCAGCATGCCCTTAGTCCTGGACCCGGACCTGACCAAGCAGATGCGGCTGCGTGTGGAGAGCCTGAAGCAGCGC------------------GGGCAGAAGCGCCAGGATGGCGAGAAGCTGCTGCGGCCGTCCGAGTCCGTGTACCGCATTGACTTTATCCAGCAGCACAGGCTGCAGTTTGAGCGCTGGGATGTCGTGCTGGACCAGCCGGGCAAGGTCATCATCACGGGCACCTCCCAGAACTGGACGCCCGACCTCACCAACCTCATGACGCGGCAGCTGCTTGACCCCGCGGCCATCTTCTGGCGCAAGGAGGACTCGGAGGCCATGGACTGGAATGAGGCCGACGCCCTGGAGTTCGGGGAGCGCCTGTCCGACCTGGCCAAGATCCGCAAGGTCATGTACTTCCTCATCACCTTCAGTGAGGGCCTCGAGCCCGCCAACCTCAAGGCTTCCGTGGTCTTTAGCCAGCTC
Cephalorhynchus_commersonii  ATGGCGGAGGACGAGCCGAAGCCGACCCAGCTGGACACGCCCCTGGTCCTGGGCGAGGACCTGACCCAGCAGCTGCGGCTGCGCGTGGAGAGTCTGAAGCAGCGCGGGGGGAAGCGCCAGGATGGGGGGAAGCGCCAGGATGGCGAGAAGCTG---CCGCCAGCCGAGTCCACGTACCGCATCGACTTCATCCAGCAGCAGAGGCTG---------------GACGTCGTGCTGGACAAGCCGGGCAAGGTCACCATCACGGGCACCTCCCAGATCTGGATGCTCGATCTCACCAACCTCATGACGCGGCAGCTGCTGGACCCCGCTGCCATCTTCTGGCGCAAGGAGGACTCGGAAGCCATGGATTGGAATGAGGCCGACGCCCTGGAGTTTGGGGAGCGCCTGTCCGAGCTGGCCAAGATCCGCAAGGTCATGTACTTCCTCATCACCTTCAGCGAGGGCGTCGAGCCTGCCAACCTCAAGGCCTCCGTGGTCTTTAGCCAGCTC
Cephalorhynchus_eutropia  ATGGCGGAGGACGAGCCGAAGCCGACCCAGCTGGACACGCCCCTGGTCCTGGGCGAGGACCTGACCCAGCAGCTGCGGCTGCGCGTGGAGAGTCTGAAGCAGCGCGGGGGGAAGCGCCAGGATGGGGGGAAGCGCCAGGATGGCGAGAAGCTG---CCGCCAGCCGAGTCCACGTACCGCATCGACTTCATCCAGCAGCAGAGGCTG---------------GACGTCGTGCTGGACAAGCCGGGCAAGGTCACCATCACGGGCACCTCCCAGATCTGGATGCCCGATCTCACCAACCTCATGACGCGGCAGCTGCTGGACCCCGCTGCCATCTTCTGGCGCAAGGAGGACTCGGAAGCCATGGATTGGAATGAGGCCGACGCCCTGGAGTTTGGGGAGCGCCTGTCCGAGCTGGCCAAGATCCGCAAGGTCATGTACTTCCTCATCACCTTCAGCGAGGGCGTCGAGCCTGCCAACCTCAAGGCCTCCGTGGTCTTTAGCCAGCTC
Cephalorhynchus_heavisidii  ATGGCGGAGGACGAGCCGAAGCCGACCCAGCTGGACACGCCCCTGGTCCTGGGCGAGGACCTGACCCAGCAGCTGCGGCTGCGCGTGGAGAGTCTGAAGCAGCGCGGGGGGAAGCGCCAGGATGGGGGGAAGCGCCAGGATGGCGAGAAGCTG---CCGCCAGCCGAGTCCACGTACCGCATCGACTTCATCCAGCAGCAGAGGCTG---------------GACGTCGTGCTGGACAAGCCGGGCAAGGTCACCATCACGGGCACCTCCCAGATCTGGATGCCCGATCTCACCAACCTCATGACGCGGCAGCTGCTGGACCCCGCTGCCATCTTCTGGCGCAAGGAGGACTCGGAAGCCATGGATTGGAATGAGGCCGACGCCCTGGAGTTTGGGGAGCGCCTGTCCGAGCTGGCCAAGATCCGCAAGGTCATGTACTTCCTCATCACCTTCAGCGAGGGCGTCGAGCCTGCCAACCTCAAGGCCTCCGTGGTCTTTAGCCAGCTC
Cephalorhynchus_hectori  ATGGCGGAGGACGAGCCGAAGCCGACCCAGCTGGACACGCCCCTGGTCCTGGGCGAGGACCTGACCCAGCAGCTGCGGCTGCGCGTGGAGAGTCTGAAGCAGCGC------------------GGGGGGAAGCGCCAGGATGGCGAGAAGCTG---CCGCCAGCCGAGTCCACGTACCGCATCGACTTCATCCAGCAGCAGAGGCTG---------------GACGTCGTGCTGGACAAGCCGGGCAAGGTCACCATCACGGGCACCTCCCAGATCTGGATGCCCGATCTCACCAACCTCATGACGCGGCAGCTGCTGGACCCCGCTGCCATCTTCTGGCGCAAGGAGGACTCGGAAGCCATGGATTGGAATGAGGCCGACGCCCTGGAGTTTGGGGAGCGCCTGTCCGAGCTGGCCAAGATCCGCAAGGTCATGTACTTCCTCATCACCTTCAGCGAGGGCGTCGAGCCTGCCAACCTCAAGGCCTCCGTGGTCTTTAGCCAGCTC
Ceratotherium_simum  ATGGCGGAGGACGAGCCGAGGCGGCCGCAGCTCGACATGCCCCTGGTCCCGGACGAGTACCTGACCAGGCAGATGCGGCTGCGCGTGGAGAGCCTGCGGCAGCGC------------------GGGGAGAAGCGCCAGGACGGCGAGAAACTGCTGCGGCCGGCCGAGGCCGTGTACCGCCTCGACTTCGTCCAGCAGCACAAGCTGCAGTTTGAGCGCTGGGACGTGGTGCTGGACAAGCCGGGCAAGGTCACCATCACGGGCACCTCCCAGAACTGGACGCCCGACCTCACCAACCTCATGACCCGCCAGCTGCTGGACCCCACTGCCATCTTCTGGCGCAAGGAGGACTCGGAGGCCGTGGATTGGAATGAGGCCGACGCCCTGGAGTTCGGGGAGCGCCTGTCCGAGCTGGCCAGGATCCGCAGGGTCATGTACTTTCTCATCACCTTCAGCGACGGCCTCGAGCCCGCCAACCTCAAGGCCTCCGTGGTCTTCAGCCAGCTC
Connochaetes_taurinus  ATGGCGGAGGACGAGCCGAAGCCTCTGCAGCTCAGCATGCCCTTAGTCCTGGACCCGGACCTGACCAGGCAGATGCGGCTGCGCGTGGAGAGCCTGAAGCAGCGC------------------GGGCAGAAGCGCCAGGACGGCGAGAAGCTGCTGCGGCCGGCCGAGTCCGTGTACCGCATCGACTTCATCCAGCAGCACAGGCTGCAGTTTGAGCGCTGGGATGTCGTGCTGGACCAGCCGGGCAAGGTCATCATCACGGGCACCTCCCAGAACTGGACGCCCGACCTCACCAACCTCATGACGCGGCAGCTGCTCGACCCCGCGGCCATCTTCTGGCGCAAGGAGGACTCGGAGGCCATGGACTGGAATGAGGCCGACGCCCTGGAGTTCGGGGAGCGCCTGTCCGACCTGGCCAAGATCCGCAAGATCATGTACTTCCTCATCACCTTCAGCGAGGGCCTCGAGCCCGCCAACCTCAAGGCTTCCGTGGTCTTTAACCAGCTC
Delphinapterus_leucas  ATGGCGGAGGACGAGCCGAAGCCGACCCAGCTGGACATGCCCCTGGTCCTGGACGAGGACCTGACCAAGCAGATGCGGCTGCGCGTGGAGAGTCTGCAGCAGCGC------------------GGGGGGAAGCGCCAGGATGGCGAGAAGCTGCTGCAGCCGGCGAAGTCCATGTACCGCATCGACTTCATCCAGCAGCAGAGGCTGCAGTCTGAGCGCTGGGACGTCGTGCTGGACAAGCCGGGCAGGGTCACCGTCACGGGCACCTCCCAGATCTGGACGCCCGACCTCACCAACCTCATTACACGGCAGCTGCTGGACCCCGCTGCCATCTTCTGGCGCAAGGAGGACTCGGAAGCCATGGATTGGAATGAGGCTGACGCCCTGGAGTTTGGGGAGCGCCTGTCCGAGCTGGCCAAGATCCTCAAGGTCATGTACTTCCTCATCACCTTCAGCGAGGGCGTCGAGCCTGCCAACCTCAAGGCCTCCGTGGTCTTTAGCCAGCTC
Delphinus_delphis_bairdii  ATGGCGGAGGACGAGCCGAAGCCGACCCAGCTGGACACGCCCCTGGTCCTGGGCGAGGACCTGACCAAGCAGATGCGGCTGCGCGTGGAGAGTCTGAAGCAGCGC------------------GGGGGGAAGCGCCAGGATGGCGAGAAGCTGCCGCCGCCAGCCGAGTCCATGTACCGCATCGACTTCACCCAGCAGCAGAGGCTG---------------GACGTCGTGCTGGACAAGCCGGGCAAGGTCACCATCACGGGCACCTCCCAGATCTGGATGCCCGACCTCACCAACCTCATGACGCGGCAGCTGCTGGACCGCGCTGCCATCTTCTGGCGCAAGGAGGACTCGGAAGCCATGGATTGGAATGAGGCCGACGCCCTGGAGTTTGGGGAGCGCCTGTCCGAGCTGGCCAAGATCCGCAAGGTCATGTACTTCCTCATCACCTTCAGCGAGGGCGTCGAGCCTGCCAACCTCAAGGCCTCCGTGGTCTTTAGCCAGCTC
Delphinus_delphis_delphis  ATGGCGGAGGACGAGCCGAAGCCGACCCAGCTGGACACGCCCCTGGTCCTGGGCGAGGACCTGACCAAGCAGATGCGGCTGCGCGTGGAGAGTCTGAAGCAGCGC------------------GGGGGGAAGCGCCAGGATGGCGAGAAGCTGCCGCCGCCAGCCGAGTCCATGTACCGCATCGACTTCACCCAGCAGCAGAGGCTG---------------GACGTCGTGCTGGACAAGCCGGGCAAGGTCACCATCACGGGCACCTCCCAGATCTGGATGCCCGACCTCACCAACCTCATGACGCGGCAGCTGCTGGACCGCGCTGCCATCTTCTGGCGCAAGGAGGACTCGGAAGCCATGGATTGGAATGAGGCCGACGCCCTGGAGTTTGGGGAGCGCCTGTCCGAGCTGGCCAAGATCCGCAAGGTCATGTACTTCCTCATCACCTTCAGCGAGGGCGTCGAGCCTGCCAACCTCAAGGCCTCCGTGGTCTTTAGCCAGCTC
Equus_caballus  ATGGCAGAGGACGAGCCGAAGCAGCTGCAGCTGGAGATGCCCCTGGTCCCCGACGAGTACCTGACCAGGCAGATGCGGCTGCGCGTGGAGAGCCTGAAGCAGCGT------------------GGGGAGAAGCGCCAGGACGGCGAGAAGCTGCTGCGGCCGGCCGAGACCGTGTACCGCCTCGACTTCGTGCGGCAGCACAAGCTGCAGTTTGAGCGCTGGGACGTCGTGCTGGACAAGCCGGGCAAGGTCACCATCACGGGCACCTCCCAGAACTGGACGCCCGACCTCACCAACCTCATGACCCGCCAGCTGCTGGACCCCACCGCCATCTTCTGGCGCCAGGAGGACTCGGAGGCCATGGGTTGGAACGAGGCCGATGCCCTGGAGTTCGGGGAGCGCCTGTCGGAGCTGGCCAGGATCCGCAAGGTCATGTACTTCCTGATCACCTTCAGCGAGGGCCTCGAGCCCGCCGACCTCAGGGCCTCCGTGGTCTTTAACCAGCTC
Eschrichtius_robustus  ATGGCGGAGGACGAGCCGAAGCCGACCCAGCTCGACATGCCCCTGGTCCTGGACGAGGACCTGACCAAGCAGATGCGGCTGCGCGTGGAGAGCCTGAAGCGGCGC------------------GGGAGGAAGCGCCAGGATGGCGAGAAGCTGCTGCAGCCGGCTGAGTCCGTGTACCGCATCGACTTCATCCAGCAGCAGAGGCTGCAGTTTGAGCGCTGGGACGTCGTGCTGGACAAGCCGGGCAAGGTCACCATCACGGGCACCTCCCAGATCTGGACGCCCGACCTCACCAACCTCATGACGCGGCAGCTGCTGGACCCCGCTGCCATCTTCTGGCGCAAGGAGGACTCGGAAGCCATGGATTGGAATGAGGCCGACGCCCTGGAGTTTGGGGAGCGCCTGTCCGAGCTGGCCAAGATCCGCAAGGTCATGTACTTCCTCATCACCTTCAGCGAGGGTGTCGAGCCTGCCAACCTCAAGGCCTCCGTGGTCTTTAGCCAGCTC
Eubalaena_australis  ATGGCGGAGGACGAGCCGAAGCCGACCCAGCTCGACATGCCCCTGGTCCTGGACGAGGACCTGACCAAGCAGATGCGGCTGCGCGTGGAGAGTCTGAAGCGGCGC------------------GGGGGGAAGCGCCAGGATGGCGAGAAGCTGCTGCAGCCGGCCGAGTCCGTGTACCGCATCGACTTCATCCAGCAGCAGAGGCTGCAGTTTGAGCGCTGGGACGTCGTGCTGGACAAGCCGGGCAAGGTCACCGTCACGGGCACCTCCCAGATCTGGACGCCCGACCTCACCAACCTCATGACGCGGCAGCTGCTGGACCCCGCTGCCATCTTCTGGCGCAAGGAGGACTCGGAAGCCATGGATTGGAATGAGGCCGACGCCCTGGAGTTTGGGGAGCGCCTGTCCGAGCTGGCCAAGATCCGCAAGGTCATGTACTTCCTCATCACCTTCAGTGAGGGCGTCGAGCCTGCCAACCTCAAGGCCTCCGTGGTCTTTAGCCAGCTC
Eubalaena_glacialis  ATGGCGGAGGACGAGCCGAAGCCGACCCAGCTCGACATGCCCCTGGTCCTGGACGAGGACCTGACCAAGCAGATGCGGCTGCGCGTGGAGAGTCTGAAGCGGCGC------------------GGGGGGAAGCGCCAGGATGGCGAGAAGCTGCTGCAGCCGGCCGAGTCCGTGTACCGCATCGACTTCATCCAGCAGCAGAGGCTGCAGTTTGAGCGCTGGGACGTCGTGCTGGACAAGCCGGGCAAGGTCACCGTCACGGGCACCTCCCAGATCTGGACGCCCGACCTCACCAACCTCATGACGCGGCAGCTGCTGGACCCCGCTGCCATCTTCTGGCGCAAGGAGGACTCGGAAGCCATGGATTGGAATGAGGCCGACGCCCTGGAGTTTGGGGAGCGCCTGTCCGAGCTGGCCAAGATCCGCAAGGTCATGTACTTCCTCATCACCTTCAGCGAGGGCGTCGAGCCTGCCAACCTCAAGGCCTCCGTGGTCTTTAGCCAACTC
Eubalaena_japonica  ATGGCGGAGGATGAGCCGAAGCCGACCCAGCTCGACATGCCCCTGGTCCTGGACGAGGACCTGACCAAGCAGATGCGGCTGCGCGTGGAGAGTCTGAAGCGGCGC------------------GGGGGGAAGCGCCAGGATGGCGAGAAGCTGCTGCAGCCGGCCGAGTCCGTGTACCGCATCGACTTCATCCAGCAGCAGAGGCTGCAGTTTGAGCGCTGGGACGTCGTGCTGGACAAGCCGGGCAAGGTCACCGTCACGGGCACCTCCCAGATCTGGACGCCCGACCTCACCAACCTCATGACGCGGCAGCTGCTGGACCCCGCTGCCATCTTCTGGCGCAAGGAGGACTCGGAAGCCATGGATTGGAATGAGGCCGACGCCCTGGAGTTTGGGGAGCGCCTGTCCGAGCTGGCCAAGATCCGCAAGGTCATGTACTTCCTCATCACCTTCAGCGAGGGCGTCGAGCCTGCCAACCTCAAGGCCTCCGTGGTCTTTAGCCAGCTC
Feresa_attenuata  ATGGCGGAGAACGAGCCGAAGCCGACCCAGCTGGACACGCCCCTGGTCCTGGGTGAGGACCTGACCAAGCAGATGCGGCTGCGCGTGGAGAGTCTGAAGCAGCGC------------------GGGGGGAAGCGCCAGGATGGCGAGAAGCTGCCGCCGCCAGCCGAGTCCGTGTACCACATCGACTTCATCCAGCAGCAGAGGCTG---------------AACGTCATGCTGGACAAGCCGGGCAAGGTCACCATCACGGGCACCTCCCAGATCTGGATGCCCGACCTCACCAACCTCATGACGCGGCAGCTGCTGGACCGCGCTGCCATCTTCTGGCGCAAGGAGGACTCGGAAGCCATGGATTGGAATGAGGCCGACGCCCTGGAGTTTGGGGAGCGCCTGTCCGAGCTGGCCAAGATCCGCAAGGTCATGTACTTCCTCATCACCTTCAGCGAGGGCATCGAGCCTGCCAACCTCAAGGCCTCCGTGGTCTTTAGCCAGCTC
Giraffa_camelopardalis  ATGGCGGAGGACGAGCCGAGGCCTTCGCAGCTCAGCATGCCCTTAGTCCTGGACCGGGACCTGACCAAGCAGATGCGGCTGCGCGTGGAGAGCCTGAAGCAGCGC------------------GGCCAGAAGCGCCAGGATGGAGAGAAGCTGCTGCGGCCGACCGAGTCCGTGTACCGCATTGACTTCATCCAGCAGCACAGGCTGCAGTTTGAGCGCTGGGACGTCGTGCTCGACCAGCCGGGCAAGGTCACCATCACGGGCACCTCCCAGAACTGGACGCCCGACCTCACCAACCTCATGACGCGGCAGCTGCTCGACCCCGTGGCCATCTTCTGGCGCAAGGAGGACTCGGAGGCCATGGACTGGAATGAGGCAGACGCCCTGGAGTTCGGAGAGCGCCTGGCCGACCTGGCCAAGATCCGCAAGGTCATGTACTTCCTCTTCGCCTTCAGCGAGGGCCTCGAGCCCACCAACCTCAAGGCTTCCGTGGTCTTTAACCAGCTC
Globicephala_macrorhynchus  ATGGCGGAGAACGAGCCGAAGCCGACCCAGCTGGACACGCCCCTGGTCCTGGGTGAGGACCTGACCAAGCAGATGCGGCTGCGCGTGGAGAGTCTGAAGCAGCGC------------------GGGGGGAAGCGCCAGGATGGCGAGAAGCTGCCGCCGCCAGCCGAGTCCGTGTACCACATCGACTTCATCCAGCAGCAGAGGCTG---------------AACGTCATGCTGGACAAGCCGGGCAAGGTCACCATCACGGGCACCTCCCAGATCTGGATGCCCGACCTCACCAACCTCATGACGCGGCAGCTGCTGGACCGCGCTGCCATCTTCTGGCGCAAGGAGGACTCGGAAGCCATGGATTGGAATGAGGCCGACGCCCTGGAGTTTGGGGAGCGCCTGTCCGAGCTGGCCAAGATCCGCAAGGTCATGTACTTCCTCATCACCTTCAGCGAGGGCATCGAGCCTGCCAACCTCAAGGCCTCCGTGGTCTTTAGCCAGCTC
Globicephala_melas  ATGGCGGAGAACGAGCCGAAGCCGACCCAGCTGGACACGCCCCTGGTCCTGGGTGAGGACCTGACCAAGCAGATGCGGTTGCGCGTGGAGAGTCTGAAGCAGCGC------------------GGGGGGAAGCGCCAGGATGGCGAGAAGCTGCCGCCGCCAGCCGAGTCCGTGTACCACATCGACTTCATCCAGCAGCAGAGGCTG---------------AACGTCATGCTGGACAAGCCGGGCAAGGTCACCATCACGGGCACCTCCCAGATCTGGATGCCCGACCTCACCAACCTCATGACGCGGCAGCTGCTGGACCGCGCTGCCATCTTCTGGCGCAAGGAGGACTCGGAAGCCATGGATTGGAATGAGGCCGACGCCCTGGAGTTTGGGGAGCGCCTGTCCGAGCTGGCCAAGATCCGCAAGGTCATGTACTTCCTCATCACCTTCAGCGAGGGCATCGAGCCTGCCAACCTCAAGGCCTCCGTGGTCTTTAGCCAGCTC
Grampus_griseus  ATGGCGGAGGACGAGCCGAAGCCGACCCAGCTCGACACGCCCCTGGTCCTGGGCGAGGACCTGACCAAGCAGATGCGGCTGCGCGTGGAGAGTCTGAAGCAGCGC------------------GGGGGGAGGCGCCAGGATGGCGAGAAGCTGCCGCCGCCAGCCGAGTCCATGTACCGCATCGACTTCATCCAGCAGCAGAGGCTG---------------GACGTCGTGCTGGACAAGCCGGGCAGGGTCACCATCACGGGCACCTCCCAGATCTGGATGCCCGACCTCACCAACCTCCTGACGCGGCAGCTGCTGGACCCCGCTGCCATCTTCTGGCGCAAGGAGGACTCGGAAGCCATGGATTGGAATGAGGCCGACGCCCTGGAGTTTGGGGAGCGCCTGTCCGAGCTGGCCAAGATCCGCAAGGTCATGTACTTCCTCATCACCTTCAGCGAGGGCGTCGAGCCTGCCAGCCTCAAGGCCTCCGTGGTCTTTAGCCAGCTC
Hippopotamus_amphibius  ATGGCGGAGGACGGGCCCGAGCCGACGCAGCTCGACATGCCGCTGGTCCTGGATCAGGGCCTGACCAGGCAGATGCGGCTGCGCGTGGAGAGCCTGAGGCAGCGC------------------GGGGAGAAGCGCCAGGACGGGGAGAAGCTGCTGCGGCCGGCCGAGTCCGTGTACCGCATCGACTTCATCCGGCAGCAGAGGCTGCAGTTTGAGCGCTGGGACGTCGTGCTGGACAAGCCGGGCAAGGTCACCATCACGGGCACCTCGCAGAACTGGACGCCTGACCTCACCAACCTCATGACGCGGCAGCTGCTGGACCCCGCTGCCATCTTCTGGCGCAAGGAGGACTCGGAAGCCATGGATTGGAATGAGGCTGACGCCCTGGAGTTCGGGGAGCGCCTGTCCGACCTGGCCAAGATCCGCAAGGTCATGTACTTCCTCCTCACCTTCAGCGAGGGCGTCGAGCCCGCCAACCTCAAGGCCTCCGTGGTCTTTAGCCAGCTC
Hyperoodon_ampullatus  ATGGCGGAGGACGAGCCAAAGCCGACCCAGCTCGACATGCCCCTGGTCCTGGACGAGGACCTGACCAAGCAGATGTGGCTGCGCGTGGAGAGTCTGAAGCGGCGC------------------GGGGGGAAGCGCCAGGATGGCGAGAAGCTGCTGCAGCCGGCCGAGCCCGTGTACCGCGTTGACTTCATCCAGCAGCAGAGGCTGCAGTTTGAGCGCTGGGACGTCGTGCTGGACAAGCTGGGCAAGGTCACCATCACGGGCACCTCCCAGATCTGGACGCCCGACCTCACCAACCTCATGACGCGGCAGCTGCGGGACCCCGCTGCCATCTTCTGGCGCAAGGAGGACTTGGAAGCCATGGACTGGAATGAGGCCGACGCCCTGGAGTTTGGGGAGCGCCTGTCCGAGCTGGCCAAGATCCGCAAGGTCATGTACTTCCTCATCACCTTCAGCGAGGGCGTCGAGCCTGCCAACCTCAAGGCCTCCGTGGCCTTTAGCCAGCTC
Hyperoodon_planifrons  ATGGCGGAGGACGAGCCGAAGCCGACCCAGCTCGACATGCCCCTGGTCCTGGACGAGGACTTGACCAAGCAGATGCGGCTGCGCGTGGAGAGTCTGAAGCGGCGC------------------GGGGGGAAGCGCCAGGATGGCGAGAAGCTGCTGCAGCCGGCCGAGTCCGTGTACCGCGTCGACTTCATCCAGCAGCAGAGGCTGCAGTTTGAGCGCTGGGATGTTCTGCTGGACAAGCCGGGCAAGGTCACCATCACGGGCACCTCCCAGATCTGGACGCCTGACCTCACCAACCTCATGACGCGGCAGCTACTGGACCCCGCTGCCGTCTTCTGGCACAAGGAGAACTCGGAAGCCATGGATTGGAATGAGGCCGACGCCCTGGAGTTTGGGGAGCGCCTGTCCGAGCTGGCCAAGATCCGCAAGGTCATGTACTTCCTCATCACCTTCAGCAAGGGCGTCGAGCCTGCCAACCTCAAGGCCTCCGTGGTCTTTAGCCAGCTC
Indopacetus_pacificus  ATGGCGGAGGACGAGCCGAAGCCGACCCAGCTTGACATGCCCCTGGTCCTGGACGAGGACCTGACCAAGCAGATGTGGCTGCACGTGGAGAGTCTGAAGCGGCGC------------------GGGGGGAAGCGCCAGGATGGCGAGAAGCTGCTGCAGCCGGCCGAGTCCGTGTACCGCGTTGACTTCATCCAGCAGCAGAGGCTGCAGTTTGAGCGCTGGGACGTCGTGCTGGACAAGCCGGGCAAGGTCACCATCACGGGCACCTCCCAGATCTGGACGCCCGACCTTACCAACCTCATGACGCGGCAGCTGCTGGACCCCGCTGCCATCTTCTGGCACAAGGAGGACTTGGAAGCCATGGATTGGAATGAGGCCGACGCCCTGGAGTTTGGGGAGCGCCTGTCCGAGCTGGCCAAGATCCGCAAGGTCATGTACTTCCTCATCACCTTCAGCGAGGGCGCCGAGCCTGCCAACCTCAAGGCCTCCGTGGCCTTTAGCCAGCTC
Inia_geoffrensis  GTGGCNGAGGACGAGCCGAAGCCGACCCAGCTCGACATGCCCCTGATCCGGGACGAGGACCTGACCAAGCAGATGTGGCTGCGCGTGGAGAGTCTGGAGCAGCGC------------------GGGGCGAAGCGCCAGGACGGCGAGAAACCGCTGCAGCCGGCCGAGTCCATGTACCGCATCGACTTCATCCAGCGGCAGAGGCTGCAGCTTGAGCGCTGGGACGTCGTGCTGGACCAGCCGGCCAAGGTTACCGTCACGGGCACCTCCCAGATCTGGACGCCCGACCTCACCAACCTCATGACGTGGCAGCAGCTGGATCCCGCTGCCATCTTCTGGTGCAAGGAGGACTCGGAAGCCATGGATTGGAATGAGGCCGACGCCCTGGAGTTTGGGGAGCGCCTGTCCGAGCTGGCCAAGATCTGCAAGGTCATGTACTTCCTCATCACCTTCAGCGAGGGCGTCGAGCCTGCCAACCTCAAGACCTCTGTGGTCTTTAGCCAGCTC
Kobus_leche  ATGGCGGAGGACGAGCCGAAGCCTTCGCAGCTCAGCATGCCCTTAGTCCTGGACCGGGACCTCACCAAGCAGATGCGGCTGCGCGTGGAGAGCCTGAGGCAGCGC------------------GGGCAGAAGCGCCCGGAGGGCGAGAAGCTGCTGCGGCCGGCCGAGTCCGTGTACCGCGTTGACTTCATCCAGCAGCACAGGCTGCAGTTTGAGCGCTGGGATGTCGTGCTGGACCAGCCGGGCAAGGTCACCATCACGGGCACCTCCCAGAACTGGACGCCCGACCTCACCAACCTCATGACGCGGCAGCTGCTCGACCCCGCGGCCATCTTCTGGCGCAAGGAGGACTCGGAGGCCATGGACTGGAATGAGGCCGACGCCCTGGAGTTCGGGGAGCGCCTGTCCGACCTGGCCAAGATCCGCAAGGTCATGTACTTCCTCATCACCTTCAGCGAGGGCCTCGAGCCCGCCAACCTCAAGGCTTCCGTGGTCTTTAACCAGCTC
Kogia_breviceps  ATGGCGGAGGACGAGCCGAAGCCGACCCAGCTCGACATGCCCCTGGTGCTGGACGAGGACCTGACCAAACAGATGCGGCTGCGCCTGGAGAGCCTGAAGCAGCGC------------------CGGGGGAAGCGCCAGGATGGCGAGAAGCTGCTGCAGCCGGCCGAGTCCGTGTACCGCACCGACTTCATCCAGCAGCAGAGGCTGCAGTTTGAGCGCTGGGACGTCGTGCTGGACAAGCCGGGCAAGGTCACCATCACGAGCACCTCCCAGATCTGGACGCCCGACCTCACCAACCCCATGACACGGCAGCTGCTGGACCCCGCTGCCATCTTCTGGCGCAAGGAGGACTCGGAAGCCATGGATTGGAATGAGGCCGACGCCCTGGAGTTTGGGGAGCGCCTGTCCGAGCTGGCCAAGATCCGCAGGGTCATGTACTTCCTCATCACCTTCAGCGAGGGCGTCAAGCCTGCCAACCTCAAGGCCTCCGTGGTCTTTAGCAGGCTC
Kogia_sima  ATGGCGGAGGACGAGCCGAAGCCGACCCAGCTCGACATGCCCCTGGTGCTGGACGAGGACCTGACCAAGCAGATGCGGCTGCGCCTGGAGAGCCTGAAGCAGCGC------------------CGGGGGAAGCGCCAGGATGGCGAGAAGCTGCTGCAGCCGGCCGAGTCCGTGTACCGCACCGACTTCATCCAGCAGCAGAGGCTGCAGTTTGAGCGCTGGGACGTCGTGCTGGACAAGCCGGGCAAGGTCACCATCACGGGCACCTCCCAGATCTGGACGCCCGACCTCACCAACCTCATGACACGGCAGCTGCTGGACCCCGCTGCCATCTTCTGGCGCAAGGAGGACTCGGAAGCCGTGGATTGGAATGAGGCCGACGCCCTGGAGTTTGGGGAGCGCCTGTCCGAGCTGGCCAAGATNCACAGGGTCATGTACTTCCTCATCACCTTCAGCGAGGGCATCAAGCCTGCCAACCTCAAGGCCTCCGTGGTCTTTAGCAGGCTC
Lagenodelphis_hosei  ATGGCGGAGGACGAGCCGAAGCCGACCCAGCTGGACACGCCCCTGGTCCTGGGCGAGGACCTGACCAAGCAGATGCGGCTGCGCGTGGAGAGTCTGAAGCAGCGC------------------GGGGGGAAGCGCCAGGATGGCGAGAAGCTGCCGCCGCCAGCCGAGTCCATGTACCGCATCGACTTCATCCAGCAGCAGAGGCTG---------------GACGTCGTGCTGGACAAGCCGGGCAAGGTCACCATCACGGGCACCTCCCAGATCTGGATGCCCGACCTCACCAACCTCATGACGCGGCAGCTGCTGGACCGCGCTGCCATCTTCTGGCGCAAGGAGGACTCGGAAGCCATGGATTGGAATGAGGCCGACGCCCTGGAGTTTGGGGAGCGCCTGTCCGAGCTGGCCAAGATCCGCAAGGTCATGTACTTCCTCATCACCTTCAGCGAGGGCGTCGAGCCTGCCAACCTCAAGGCCTCCGTGGTCTTTAGCCAGCTC
Lagenorhynchus_albirostris  ATGGCGGAGGAAGAGCCGAAGCCGACCCAGCTGGACACGCCCCTGGTCCTGGGCGAGGACCTGACCAAGCAGCTGCGGCTGCGCGTGGAGAGTCTGAAGCAGCGC------------------GGGGGGAGGCGCCAGGATGGCGAGAAGCTGCCGCCGCCAGCCGAGTCCATGTACCGCATCGACTTCATCCAGCAGCAGAGGCTG---------------GACGTCGTGCTGGACAAGCCGGGCAGGGTCACCATCACGGGCACCTCCCAGATCTGGATGCCCGACCTCACCAACCTCATGACGCGGCAGCTGCTGGACCCCGCTGCCATCTTCTGGCGCAAGGAGGACTCGGAAGCCATGGATTGGAATGAGGCCGACGCCCTGGAGTTTGGGGAGCGCCTGTCCGAGCTGGCCAAGATCCGCAAGGTCATGTACTTCCTCATCACCTTCAGCGAGGGCGTCGAGCCTGCCAGCCTCAAGGCCTCCGTGGTCTTTAGCCAGCTC
Leucopleurus_acutus  ATGGCGGAGGACGAGCCGAAGCCGACCCAGCTGGACACGCCCCTGGTCCTGGGCGAGGACCTGACCAAGCAGATGCGGCTGCGCGTGGAGAGTCTGAAGCAGCGC------------------GGGGGGAGGCGCCAGGATGGCGAGAAGCTGCCGTCGCCAGCGAAGTCCATGTACCGCATCGACTTCATCCAGCAGCAGAGGCTG---------------GACGTCGTGCTGGACAAGCCGGGCAGGGTCACCATCACGGGCACCTCCCAGATCTGGATGCCCGACCTCACCAACCTCATGACGCGGCAGCTGCTGGACCCCGCTGCCATCTTCTGGCGCAAGGAGGACTCGGAAGCCATGGATTGGAATGAGGTCGACGCCCTGGAGTTTGGGGAGCGCCTGTCCGAGCTGGCCATGATCCGCAAGGTCATGTACTTCCTCATCACCTTCAGCGAGGGCGTCGAGCCTGCCAGCCTCAAGGCCTCCGTGGTCTTCAGCCAGCTC
Lipotes_vexillifer  ATGGCGGAGGACGAGCCGAAGCCGACCCAGCTTGACGTGCCCCTGGTCCTGGATGAGGACCTGACCAAGCAGATGCGGCTGCGCGTGGAGAGTCTGAAGCA---C------------------CAGGGGACGCTCCAGGATGGCGAGAAGCTGCTGCAGCCGGTCGAGCCCATGTACCGCGTCGGCTTCAGCCAGCAGCAGAGGCTGCGGTTTGAGCGCCGGGACGTCGTGCTGGACAAGCCGGGCAAGGTCACCATCACGGGCACCTCCCAGATCTGGACGCCCGACCTCACCAACCTCATGACGCGGCAGCTGCTGGACCCCGCTGCCATCTTCTGGCGCAAGGAGGACTCGGAAGCCATGGATTGGAATGAGGCCGACGCCCTGGAGTTTGGGGAGCGCCTGTCCGAGCTGGCCAAGATCCGCAAGGTCGTGTACNTCCTCATCACCTTCAGCGAGGGCGTCGAGCCTGCCGACCTCAAGGCCTCCGTGGTCTTTAGCCAGCTC
Lissodelphis_borealis  ATGGCGGAGGACGAGCCGAAGCCGACCCAGCTGGACACGCCCCTGGTCCTGGGCGAGGACCTGACCAAGCAGCTGCGGCTGCGCGTGGAGAGTCTGAAGCAGCGCGGGGGGAAGCGCCAGGATGGGGGGAAGCGCCAGGATGGCGAGAAGCTG---CCGCCAGCCGAGTCCACGTACCGCATCGACTTCATCCAGCAGCAGAGGCTG---------------GACGTCGTGCTGGACAAGCCGGGCAAGGTCACCATCACGGGCACCTCCCAGATCTGGATGCCCGATCTCACCAACCTCATGACGCGGCAGCTGCTGGACCCCGCTGCCATCTTCTGGCGCAAGGAGGACTCGGAAGCCATGGATT---ATGAGGCCGACGCCCTGGAGTTTGGGGAGCGCCTGTCCGAGCTGGCCAAGATCCGCAAGGTCATGTACTTCCTCATCACCTTCAGCGAGGGCGTCGAGCCTGCCAACCTCAAGGCCTCCGTGGTCTTTAGCCAGCTC
Lissodelphis_peronii  ATGGCGGAGGACGAGCCGAAGCCGACCCAGCTGGACACGCCCCTGGTCCTGGGCGAGGACCTGACCAAGCAGCTGCGGCTGCGCGTGGAGAGTCTGAAGCAGCGCGGGGGGAAGCGCCAGGATGGGGGGAAGCGCCAGGATGGCGAGAAGCTG---CCGCCAGCCGAGTCCACGTACCGCATCGACTTCATCCAGCAGCAGAGGCTG---------------GACGTCGTGCTGGACAAGCCGGGCAAGGTCACCATCACGGGCACCTCCCAGATCTGGATGCCCGATCTCACCAACCTCATGACGCGGCAGCTGCTGGACCCCGCTGCCATCTTCTGGCGCAAGGAGGACTCGGAAGCCATGGATT---ATGAGGCCGACGCCCTGGAGTTTGGGGAGCGCCTGTCCGAGCTGGCCAAGATCCGCAAGGTCATGTACTTCCTCATCACCTTCAGCGAGGGCGTCGAGCCTGCCAACCTCAAGGCCTCCGTGGTCTTTGGCCAGCTC
Litocranius_walleri  ATGGCGGAGGACGAGCCGAAGCCTTCGCAGCTCAGCATGCCCTTAGTCCTGGACCCGGACCTGACCAAGCAGATGCGGCTGCGCGTGGAGAGCCTGAAGCAGCGC------------------GGGCAGAAGCGCCAGGATGGCGAGAGGCTGCTGCGGCCCGTTGAGTCTGTGTACCGCATTGACTTCATCCAGCAGCATAGGCTGCAGTTTGATCGCTGGGATGTCGTGCTGGACCAGCCGGGCAAGGTCACCATCACGGGCACCTCCCAGAACTGGACGCCCGACCTCACCAACCTCATGACGCGGCAGCTGCTCGACCCCGCGGCCATCTTCTGGCGCAAGGAGGACTCGGAGGCCATGGACTGGAATGAGGCCGACGCCCTGGAGTTCGGGGAGCGCCTGTCCGACCTGGCCAAGATCCGCAAGGTCATGTACTTCCTCATCACCTTCAGCGAGGGCCTCGAGCCCGCCAACCTCAAGGCTTCCGTGGTCTTTAACCAGCTC
Megaptera_novaeangliae  ATGGCGGAGGACGAGCCGAAGCCGACCCAGCTCGACATGCCCCTGGTCCTGGACGAGGACCTGACCAAGCAGATGCGGCTGCGCGTGGAGAGTCTGAAGCGGCGC------------------GGGAGGAAGCGCCAGGATGGCGAGAAGCTGCTGCAGCCGGCTGAGTCCGTGTACCGCATCGACTTCATCCAGCAGCAGAGGCTGCAGTTTGAGCGCTGGGACGTCGTGCTGGACAAGCCGGGCAAGGTCACCATCACGGGCACCTCCCAGATCTGGACGCCCGACCTCACCAACCTCATGACGCGGCAGCTGCTGGACCCCGCTGCCATCTTCTGGCGCAAGGAGGACTCGGAAGCCATGGATTGGAATGAGGCCGACGCCCTGGAGTTTGGGGAGCGCCTGTCCGAGCTGGCCAAGATCCGCAAGGTCATGTACTTCCTCATCACCTTCAGCGAGGGTGTCGAGCCTGCCAACCTCAAGGCCTCCGTGGTCTTTAGCCAGCTC
Mesoplodon_bidens  ATGGCGGAGGACGAGCCGAAGCCGACCCAGCTCGACATGCCCCTGGTCCTGGACGAGGACCTGACCAAGCGGATGCGGCTGCGCGTGGAGAGTCTGAAGCGGCGC------------------GGGGGGAAGCGCCAGGATGGCGAGAAGCTGCTGCAGCTGGCCGAGTCCGTGTACCGCGTCGACTTCATCCAGCAGCAGAGGCTGCAGTTTGAGCGCTGGGATGTTCTGCTGGACAAGCCGGGCAAGGTCACCATCACGGGCACCTCCCAGATCTGGACGCCCGACCTCACCAACCTCATGACGCGGCAGCTGCTGGACCCCGCTGCCATCTTCTGGCTGAAGGAGGACTCGGAAGCCATGGATTGGAATGAGGCCGACGCCCTGGAGTTTGGGGAGCGCCTGTCCCAGCTGGCCAAGATCCGCAAGGTCATGTACTTCCTCACCACCTTCAGCGAGGGCGTCGAGCCTGCCAACCTCACGGCCTCCGTGGCCTTTAGCCAGCTC
Mesoplodon_bowdoini  ATGGCGGAGGACGAGCCGAAGCCGACCCAGCTCGACATGCCCCTGGTCCTGGACGAGGACCTGACCAAGCAGATGCGGCTGCGCGTGGAGAGTCTGAAGCGGCGC------------------AGGGGGAAGTGCCAGGATGGCGAGAAGCTGCTGCAGCCGGCCGAGTCCGTGTACCGCGTCGACTTCATCCAGCAGCAGAGGCTGCAGTTTGAGCGCTGGGATGTTCTGCTGGACAAGCCGGGCAAGGTCACCGTCACGGGCACCTCCCAGATCTGGACGCCCGACCTCACCAACCTCATGACGCGGCAGCTACTGGACCCCGCTGCCATCTTCTGGCGCAAGGAGGACTCGGAAGCCATGGATTGGAATGAGGCCGACGCCCTGGAGTTTGGGGAGCGCCTGTCCCAGCTGGCCAAGATCCGCAAGGTCATGTACTTCCTCATCACCTTCAGCGAGGGCGTCGAGCCTGCCAACCTCAAGGCCTCCGTGGCCTTTAGCCAGCTC
Mesoplodon_carlhubbsi  ATGGCGGAGGACGAGCCGAAGCCGACCCAGCTCGACATGCCCCTGGTCCTGGACGAGGACCTGACCAAGCAGATGCGGCTGCGCGTGGAGAGTCTGAAGCGGCGC------------------GGGGGGAAGCGCCAGGATGGCGAGAAGCTGCTGCAGCCGGCCGAGTCCGTGTACCGCGTCGACTTCATCCAGCAGCAGAGGCTGCAGTTTGAGCGCTGGGATGTTCTGCTGGACAAGCTGGGCAAGGTCACCATCACGGGCACCTCCCAGATCTGGACGCCCGACCTCACCAACCTCATGACGCGGCAGCTGCGGGACCCCGCTGCCATCTTCTGGCTGAAGGAGGACTCGGAAGCCATGGATTGGAATGAGGCCGACACCCTGGAGTTTGGGGAGCGCCTGTCCCAGCTGGCCAAGATCCGCAAGGTCATGTACTTCCTCATCACCTTCAGCGAGGGCGTCGAGCCTGCCAACCTCAAGGCCTCCGTGGCCTTTAGCCAGCTC
Mesoplodon_densirostris  ATGGCGGAGGACGAGCCGAAGCCGACCCAGCTCGACATGCCCCTGGTCCTGGACGAGGACCTGACCAAGCAGATGCGGCTGCACGTGGAGAGTCTGAAGCGGCGC------------------GGGGGGAAGCGCCAGGATGGCGAGAAGCTGCTGCAGCCGGCCGAGTCCGTGTACCGCGTCGACTTCATCCAGCAGCAGAGGCTGCAGTTTGAGCGCTGGGATGTTCTGCTGGACAAGCCGGGCAAGGTCACCATCACGGGCACCTCCCAGATCTGGACGCCCGACCTCACCAACCTCATGACGCGGCAGCTGCTGGACCCCGCTGCCATCTTCTGGCTGAAGGAGGACTCGGAAGCCATGGATTGGAATGAGGCCGACGCCCTGGAGTTTGGGGAGCGCCTGTCCCAGCTGGCCAAGCTCCGCAAGGTCATGTACTTCCTCATCACCTTCAGCGAGGGCGTCGAGCCTGCCAACCTCAAGGCCTCCGTGGTCTTTAGCCAGCTC
Mesoplodon_europaeus  ATGGCTGAGGACGAGCCGAAGCCGACCCAGCTCGACATGCCCCTGGTCCTGGACGAGGACCTGACCAAGCAGATGCGGCTGCACGTGGAGAGTCTGAAGCGGTGC------------------GGGGGGAAGCGCCAGGATGGCGAGAAGCTGCTGCAGCTGGCCGAGTCCGTGTACCGCGTCGACTTCATCCAGCAGCAGAGGCTGCAGTTTGAGCGCTGGGATGTTCTGCTGGACAAGCCGGGCAAGGTCACCATCACGGGCACCTCCCAGATCTGGACGCCTGACCTCACCAACCTCATGACGCGGCAGCTACTGGACCCCGCTGCCATCTTCTGGCTGAAGGAGGACTCGGAAGCCATGGATTGGAATGAGGCCGACGCCCTGGAGTTTGGGGAGCGCCTGTCCCAGCTGGCCAAGATCCGCAAGGTCATGTACTTCCTCACCACCTTCAGCAAGGGCGTCGAGCCTGCCAACCTCAAGGCCTCCGTGGTCTTTAGCCAGCTC
Mesoplodon_ginkgodens  ATGGCTGAGGACGAGCCGAAGCCGACCCAGCTCGACATGCCCCTGGTCCTGGACGAGGACCTGACCAAGCAGATGCGGCTGCACGTGGAGAGTCTGAAGCGGCGC------------------GGGGGGAAGCGCCAGGATGGCGAGAAGCTGCTGCAGCCGGCCGAGTCCGGGTACCGCGTCGACTTCATCCAGCAGCAGAGGCTGCAGTTTGAGCGCTGGGATGTTCTGCTGGACAAGCCGGGCAAGGTCACCATCACGGGCACCTCCCAGATCTGGACGCCTGACCTCACCAACCTCATGACGCGGCAGCTACTGGACCCCGCTGCCATCTTCTGGCTGAAGGAGGACTCGGAAGCCATGGATTGGAATGAGGCCGACGCCCTGGAGTTTGGGGAGCGCCTGTCCCAGCTGGCCAAGATCCGCAAGGTCATGTACTTCCTCACCACCTTCAGCAAGGGCGTCGAGCCTGCCAACCTCAAGGCCTCCGTGGTCTTTAGCCAGCTC
Mesoplodon_grayi  GTGGCGGAGGACGAGCCGAAGCCGACCCAGCTCGACATGCCCCTGGTCCTGGACGAGGACCTGACCAAGCAGATGCGGCTGCACGTGGAGAGTCTGAAGCGGCGC------------------GGGGGGAAGCGCCAGGATGGCGAGAAGCTGCTGCAGCCGGCCGAGTCCGTGTACCGCGTCGACTTCATCCAGCAGCAGAGGCTGCAGTTTGAGCGCTGGGATGTTCTGCTGGACAAGCCGGGCAAGGTCACCATCACGGGCACCTCCCAGATCTGGACGCCCGACCTCACCAACCTCATGACGCGGCAGCTGCTGGACCCCGCTGCCATCTTCTGGCTGAAGGAGGACTCGGAAGCCATGGATTGGAATGAGGCCGACGCCCTGGAGTTTGGGGAGCGCCTGTCCCAGCTGGCCAAGATCCGCAAGGTCATGTACTTCCTCATCACCTTCAGCGAGGGCGTCGAGCCTGCCAACCTCAAGGCCTCCGTGGTCTTTAGCCAGCTC
Mesoplodon_hectori  ATGGCGGAGGACGAGCCGAAGCCGACCCAGCTCGACATGCCCCTGGTCCTGGACGAGGACCTGACCAAGCAGATGCGGCTGCACGTGGAGAGCCTGAAGCGGCGC------------------GGGGGGAAGCGCCAGGATGGCGAGAAGCTGCTGCAGCCGGCCGAGTCCGTGTACCGCGTCGACTTCATCCAGCAGCAGAGGCTGCAGTTTGAGCGCTGGGATGTTCTGCTGGACAAGCCGGGCAAGGTCACCATCACGGGCACCTCCCAGATCTGGATGCCCGACCTCACCAACCTCATGNNNNNNNAGCTGCTGGACCCCGCTGCCATCTTCTGGCTGAAGGAGGACTCGGAAGCCATGGATTGGAATGAGGCCGACGCCCTGGAGTTTGGGGAGCGCCTGTCCCAGCTGGCCAAGCTCCGCAAGGTCATGTACTTCCTCATCACCTTCATCGAGGGCGTCGAGCCTGCCAACCTCAAGGCCTCTGTGGTCTTTAGCCAGCTC
Mesoplodon_layardii  ATGGCGGAGGACGAGCCGAAGCCGACCCAGCTCGACATGCCCCTGGTCCTGGACGAGGACCTGACCAAGCGGATGCGGCTGCGCGTGGAGAGTCTGAAGCGGCGC------------------GGGGGGAAGCGCCAGGATGGCGAGAAGCTGCTGCAGCCGGCCGAGTCCGTGTACCGCGTCGACTTCATCCAGCAGCAGAGGCTGCAGTTTGAGCGCTGGGATGTTCTGCTGGACAAGCCGGGCAAGGTCACCATCACGGGCACCTCCCAGATCTGGACGCCCGACCTCACCAACCTCATGACGCGGCAGCTGCTGGACCCCGCTGCCATCTTCTGGCTGAAGGAGGACTCGGAAGCCATGGATTGGAATGAGGCCGACGCCCTGGAGTTTGGGGAGCGCCTGTCCCAGCTGGCCAAGATCCGCAAGGTCATGTACTTCCTCATCACCTTCAGCGAGGGCGTCGAGCCTGCCAACCTCAAGGCCTCCGTGGCCTTTAGCCAGCTC
Mesoplodon_mirus  ATGGCTGAGGACGAGCCGAAGCCGACCCAGCTCGACATGCCCCTGGTCCTGGACGAGGACCTGACCAAGCAGATGCGGCTGCACGTGGAGAGTCTGAAGCGGCGC------------------GGGGGGAAGCGCCAGGATGGCGAGAAGCTGCTGCAGCCGGCCGAGTCCGTGTACCGCGTCGACTTCATCCAGCAGCAGAGGCTGCAGTTTGAGCGCTGGGACGTCATGCTGGACAAGCCGGGCAAGGTCACCATCACGGGCACCTCCCAGATCTGGACGCCTGACCTCACCAACCTCATGACGCGGCAGCTACTGGACCCCGCTGCCATCTTCTGGCTGAAGGAGGACTCGGAAGCCATGGATTGGAATGAGGCCGACGCCCTGGAGTTTGGGGAGCGCCTGTCCCAGCTGGCCAAGATCCGCAAGGTCATGTACTTCCTCACCACCTTCAGCAAGGGCGTCGAGCCTGCCAACCTCAAGGCCTCCGTCGTCCTTAGCCAGCTC
Mesoplodon_perrini  ATGGCGGAGGACGAGCCGAAGCCGACCCAGCTCGACGTGCCCCCGGTCCTGGACGAGGACCTGACCAAGCAGATGCGGCTGCACGTGGAGAGTCTGAAGCGGCGC------------------GGGGGGAAGCGCCAGGATGGCGAGAAGCTGCTGCAGCCGGCCGAGTCCGTGTACCGCGTCGACTTCATCCAGCAGCAGAGGCTGCAGTTTGAGCGCTGGGATGTTCTGCTGGACAAGCCGGGCAAGGTCACCATCACGGGCACCTCCCAGATCTGGACGCCCGACCTCACCAACCTCATGACGCGGCAGCTGCTGGACCCCGCTGCCATCTTCTGGCTGAAGGAGGACTCGGAAGCCATGGATTGGAATGAGGCCGACGCCCTGGAGTTGGGGGAGCGCCTGTCCCAGCTGGCCAAGATCCGCAAGGTCATGTACTTCCTCATCACCTTCAGCGAGGGCGTCGAGCCTGCCAACCTCAAGGCCTCCGTGGTCTTTAGCCAGCTC
Mesoplodon_peruvianus  ATGGCGGAGGACGAGCCGAAGCCGACCCAGCTCGACGTGCCCCTGGTCCTGGACGAGGACCTGACCAAGCAGATGCGGCTGCACGTGGAGAGTCTGAAGCGGCGC------------------GGGGGGAAGCGCCAGGATGGTGAGAAGCTGCTGCAGCCGGCCGAGTCCGTGTACCGCGTCGACTTCATCCAGCAGCAGAGGCTGCAGTTTGAGCGCTGGGATGTCCTGCTGGACAAGCCGGGCAAGGTCACCATCACGGGCACCTCCCAGATCTGGACGCCCGACCTCACCAACCTCATGACGCGGCAGCTGCTGGACCCCGCTGCCATCTTCTGGCTGAAGGAGGACTCGGAAGCCATGGATTGGAATGAGGCCGACGCCCTGGAGTTTGGGGAGCTCCTGTCCCAGCTGGCCAAGATCCGCAGGGTCATGTACTTCCTCATCACCTTCAGCGAGGGCGTCGAGCCTGCCAACCTCAAGGCCTCCGTGGTCTTTAGCCAGCTC
Mesoplodon_stejnegeri  ATGGCGGAGGACGAGCCGAAGCCGACCCAGCTCGACATGCCCCTGGTCCTGGACGAGGACCTGACCAAGCAGATGCGGCTGCACGTGGAGAGTCTGAAGCGGCGC------------------GGGGGGAAGCGCCAGGATGGCGAGAAGCTGCTGCAGCCGGCCGAGTCCGTGTACCGCGTCGACTTCATCCAGCAGCCGAGGCTGCAGTTTGAGCGCTGGGATGTTCTGCTGGACAAGCCGGGCAAGGTCACCATCACGGGCACCTCCCAGATCTGGACGCCCGACCTCACCAACCTCATGACGCGGCAGCTGCTGGACCCCGCTGCCACCTTCTGGCTGAAGGAGGACTCGGAAGCCATGGATTGGAATGAGGCCGACGCCCTGGAGTTTGGGGAGCGCCTGTCCCAGCTGGCCAAGCTCCGCAAGGTCATGTACTTCCTCATCACCTTCAGCGAGGGCGTCGAGCCTGCCAACCTCAAGGCCTCCGTGGTCTTTAGCCAGCTC
Monodon_monoceros  ATGGCGGAGGACGAGCCAAAGCCGACCCAGCTGGACATGCCCCTGGTCCTGGACGAGGACCTGACCAAGCAGATGCGGCTGCGCGTGGAGAGTCTGCAGCAGCGC------------------GGGGGGAAGCGCCAGGATGGCGAGAAGCTGCTGCAGCCGGCGAAGTCCATGTACCGCATCGACTTCATCCAGCAGCAGAGGCTGCAGTCTGAGCGCTGGGACGTCGTGCTGGACAAGCCGGGCAGGGTCACCGTCACGGGCACCTCCCAGATCTGGACGCCCGACCTCACCAACCTCATGACACGGCAGCTGCTGGACCCCGCTGCCATCTTCTGGCGCAAGGAGGACTCGGAAGCCATGGATTGCAATGAGGCTGACGCCCTGGAGTTTGGGGAGCGCCTGTCCGAGCTGGCCAAGATCCTCAAGGTCATGTACTTCCTCATCACCTTCAGCGAGGGCGTCGAGCCTGCCAACCTCAAGGCCTCCGTGGTCTTTAGCCAGCTC
Moschus_moschiferus  ATGGCGGAGGACGAGCCGAAGCCTTCGCAGCTCAGCATGCCCTTAGTCCTGGACCGGGACCTGACCAAGCAGATGCGGCTGCGTGTGGAGAGCCTGAAGCAGCGC------------------GGGCAGAAGCGCCAGGATGGCGAGAAGCTGCTGCGGCCGGCCGAGGCCGTGTACCGCATTGACTTCATCCAGCAGCACAGGCTGCAGTTTGAGCGCTGGGACGTCGTGCTGGACCAGCCGGGCAAGGTCACCATCACGGGCACCTCCCAGAACTGGACGCCCGACCTCACCAACCTCATGACGCGGCAGCTGCTCGACCCCGCGGCCATCTTCTGGCGCAAGGAGGACTCGGAGGCCATGGACTGGAACGAGGCGGATGCCCTGGAGTTCGGGGAGCGCCTGTCCGACCTGGCCAAGATCCGCAAGGTCATGTACTTCCTCGTCACCTTCAGCGAGGGCCTCGAGCCCGCCAATCTCAAGGCTTCCGTGGTCTTTAACCAGCTC
Nanger_granti  ATGGCGGAGGACGAGCCGAAGCCTTTGCAGCTCAGCATGCCCTTAGTCCTGGACCGGGACCTGACCAAGCAGATGCGGCTGCGCGTGGAGAGCCTGAAGCAGCGC------------------GGGCAGAAGCGCCAGGATGGCGAGAGGCTGCTGCGGCCGGTCGAGTCCGTGTACCGCATTGACTTCATCCAGCAGCATAGGCTGCAGTTTGAGCGCTGGGATGTCGTGCTGGACCAGCCAGGCAAGGTCACCATCACGGGCACCTCCCAGAACTGGACGCCCGACCTCACCAACCTCATGACGCGGCAGCTGCTCGACCCTGCGGCCATCTTCTGGCGCAAGGAGGACTCGGAGGCCATGGACTGGAATGAGGCCGACGCCCTGGAGTTCGGGGAGCGCCTGTCCGACCTGGCCAAGATCCGCAAGGTCATGTACTTCCTCATCACCTTCAGCGAGGGCCTCGAGCCCACCAACCTCAAGGCTTCCGTGGTCTTTAACCAGCTC
Neophocaena_asiaeorientalis  ATGGCGGAGGACGAGCCGAAGCCGACCCAGCTGGACATGCCCCTGGTCCTGGACGAGGACCTGACCAAGCAGATGCGGCTGCGCGCGGAGAGTCTGCAGCAGCGC------------------GGGGGGATGCGCCAGGATGGCGAGAAGCTGCTGCAGCCGGCGAAGTCCATGTACCGCATCGACTTCACCCAGCAGCCGAGGCTGCAGTTTGAGCCCTGGGACGTCGTGCTGGACAAGCCGGGCAAGGTCACCATCACGGGCACCTCCCAGATCTGGACGCCCGACCTCACCAACCTCATGACGCGGCAGCTGCTGGACCCCGCCGCCATCTTCTGGCGCAAGGAGGACTCGGAAGCCATGGATTGGAATGAGGCTGACGCCCTGGAGTTTGGGGAGCGCCTGTCCGAGCTGGCCAAGATCCACAAGGTCATGTACTTCCTCATCACCTCCAGCGAGGGCGTCGAGCCTGCCAACCTCAAGGCCTCCGTGGTCTTTAGCCAGCTC
Neophocaena_phocaenoides  ATGGCGGAGGACGAGCCGAAGCCGACCCAGCTGGACATGCCCCTGGTCCTGGACGAGGACCTGACCAAGCAGATGCGGCTGCGCGCGGAGAGTCTGCAGCAGCGC------------------GGGGGGATGCGCCAGGATGGCGAGAAGCTGCTGCAGCCGGCGAAGTCCATGTACCGCATCGACTTCACCCAGCAGCCGAGGCTGCAGTTTGAGCCCTGGGACGTCGTGCTGGACAAGCCGGGCAAGGTCACCATCACGGGCACCTCCCAGATCTGGACGCCCGACCTCACCAACCTCATGACGCGGCAGCTGCTGGACCCCGCCGCCATCTTCTGGCGCAAGGAGGACTCGGAAGCCATGGATTGGAATGAGGCTGACGCCCTGGAGTTTGGGGAGCGCCTGTCCGAGCTGGCCAAGATCCACAAGGTCATGTACTTCCTCATCACCTCCAGCGAGGGCGTCGAGCCTGCCAACCTCAAGGCCTCCGTGGTCTTTAGCCAGCTC
Neotragus_pygmaeus  ATGGCGGAGGACGAGCCGAAGCCTTCGCAGCTCAGCATGCCCTTAGTCCTGGACCGGGACCTGACCAAGCAGATGCGGCTGCGCGTGGAGAGCCTGAAGCAGCGC------------------GGGCAGAAGCGCCAGGACGGCGAGAAGCTGCTGCGGCCGGTCGAGTCCGTGTACCGCATTGACTTCGTCCAGCAGCACAGGCTGCAGTTTGAGTGCTGGGATGTCGTGCTGGACCAGCCGGGCAAGGTCACCATCACGGGCACCTCCCAGAACTGGACGCCCGACCTCACCAACCTCATGACGCGGCAGCTGCTCGACCCCGCGGCCATCTTCTGGCGCAAGGAGGACTCGGAGGCCATGGACTGGAATGAGGCCGACGCCCTGGAGTTCGGGGAGCGCCTGTCCGACCTGGCCAAGATCCGCAAGGTCATGTACTTCCTCATCACCTTCAGCGAGGGCCTCGAGCCTGCCAACCTCAAGGCTTCCGTGGTCTTTAACCAGCTC
Odocoileus_virginianus  ATGGCGGAGGACGAGCCGAAGCCTTCGCAGCTCAGCATGCCTTTAGTCCTGGACCGGGACCTGACCAAGCAGATGCGGCTGCGCGTGGAGAGCCTGAAGCTGCGC------------------GGGCAGAAGCGCCAGGATGGCGAGAAGCTGCTGCGGCCGGCCGAGTCCGTGTACCGCATTGACTTCATCCAGCAGCACAGGCTGCAGTTTGAGCGCTGGGACGTCGTGCTGGACCAGCCGGGCAAGGTCACCATCACGGGCACCTCCCAGAACTGGACGCCCGACCTCACCAACCTCATGACGCGGCAGCTGCTCGACCCCGCGGCCATCTTCTGGCGCAAGGAGGACTCGGAGGCCATGGACTGGAATGAGGCCGACGCCCTGGAGTTTGGGGAGCGCCTGTCCGACCTGGCCAAGATCCGCAAGGTCATGTACTTCCTCATCACCTTCAGCGAGGGCCTCGAGCCCGCCAACCTCAAGGCTTCCGTGGTCTTTAACCAGCTC
Okapia_johnstoni  ATGGCGGAGGACGAGCCGAGGCCTTCGCAGCTCAGCATGCCCTTAGTCCTGGACTGGGACCTGACCAAGCAGATGCGGCTGCGCGTGGAGAGCCTGAAGCAGCGC------------------GGCCAAAAGCGCCAGGATGGCGAGAAGCTGCTGCGGCCGACCGAGTCCGTGTACCGCATTGACTTCATCCAGCGGCACAGGCTGCAGTTTGAGCGCTGGGATGTCGTGCTCGACCAGCCGGGCAAGGTCACCATCACGGGCACCTCCCAGAACTGGACACCTGACCTCACCAACCTCATGACGCGGCAGCTGCTCGACCCCGTGGCCATCTTCTGGCGCAAGGAGGACTCGGAGGCCATGGACTGGAATGAGGCTGATGCCCTGGAGTTCGGGGAGCGCCTGTCCGACCTGGCCAAGATCCGCAAGATCATGTACTTCCTCATCGCCTTCAGCGAGGGCCTCGAGCCCGCCAACCTCAAGGCTTCCGTGGTCTTTAACCAGCTC
Orcaella_brevirostris  ATGGCGGAGGACGAGCCGAAGCCGACCCAGCTGGACACGTCCCTGGTCCTGGGCGAGGACCTGACCAAGCAGATGCGGCTGCGCGTGGAGAGTCTGAAGCAGCGC------------------GGGGGGAAGCGCCAGGATGGCGAGAAGCTGCCGCCGCCAGCCGAGTCCGTGTACCACATCGACTTCATCCAGCAGCAGAGGCTG---------------AACGTCATGTTGGACAAGCCGGGCAAGGTCACCATCACGGGCACCTCCCAGATCTGGATGCCCGACCTCACCAACCTCATGACGCAGCAGCTGCTGGACCGCGCTGCCATCTTCTGGCGCAAGGAGGAGTCGGAAGCCATGGATTGGAATGAGGCCGACGCCCTGGAGTTTGGGGAGCGCCTGTCCGAGCTGGCCAAGATCCGCAAGGTCATGTACTTCCTCATCACCTTCAGCGAGGGCCTCGAGCCTGCCAACCTCAAGGCCTCCGTGGTCTTTAGCCAGCTC
Orcaella_heinsohni  ATGGCGGAGGACGAGCCGAAGCCGACCCAGCTGGACACGCCCCTGGTCCTGGGCGAGGACCTGACCAAGCAGATGCGGCTGCGCGTGGAGAGTCTGAAGCAGCGC------------------GGGGGGAAGCGCCAGGATGGCGAGAAGCTGCCGCCGCCAGCCGAGTCCGTGTACCACATCGACTTCATCCAGCAGCAGAGGCTG---------------AACGTCATGCTGGACAAGCCGGGCAAGGTCACCATCACGGGCACCTCCCAGATCTGGATGCCCGACCTCACCAACCTCATGACGCGGCAGCTGCTGGACCGCGCTGCCATCTTCTGGCGCAAGGAGGACTCGGAAGCCATGGATTGGAATGAGGCCGACGCCCTGGAGTTTGGGGAGCGCCTGTCCGAGCTGGCCAAGATCCGCAAGGTCATGTACTTCCTCATCACCTTCAGCGAGGGCGTCGAGCCTGCCAACCTCAAGGCCTCCGTGGTCTTTAGCCAGCTC
Orcinus_orca  ATGGCGGAGGACGAGCCAAAGCTGACCCAGCTGGACACGCCCCTGGTCCTGGGCGAGGACCTGACCAAGCAGATGCGGCTGTGCGTGGAGAGTCTGAAGCAGCGC------------------GGGGGGAAGCGCCAGGATGGCGAGAAGCTGCCGCCGCCAGCCGAGTCCGTGTACCGCATCGACTTCATCCAGCAGCAGAGGCTG---------------AACGTCATGCTGGACAAGCCGGGCAAGGTCACCATCACGGGCACCTCCCAGATCTGGATGCCCGACCTCACCAACCTCATGACGCGGCAGCTGCTGGACCCCGCTGCCATCTTCTGGCGCAAGGAGGACTCGGAAGCCATGGATTGGAATGAGGCCGACGCCCTGGAGTTTGGGGAGCGCCTGTCCGAGCTGGCCAAGATCCGCAAGGTCATGTACTTCCTCATCACCTTCAGCGAGGGCGTCGAGCCTGCCAGCCTGAAGGCCTCCGTGGTCTTTAGCCAGCTC
Oreotragus_oreotragus  ATGGCGGAGGACGAGCCGAAGCCTTCGCAGCTCAGCATGCCCTTGGTCCTGGACCCGGACCTGACCAAGCAGATGCGGCTGCGCGTGGAAAGCCTGAAGCAGCGC------------------GGGCAGAAGCGCCAGGATGGCGAGAAGCTGCTGCGGCCGGCCGAGTCCGTGTATCGCATTGACTTCATCCAGCAGCACAGGCTGCAGTTTGAGCGCTGGGATGTCGTGCTGGACCAGCCGGGCAAGGTCATCATCACGGGCACCTCCCAGAACTGGACGCCCGACCTCACCAACCTCATGACGCGGCAGCTGCTCGACCCCACGGCCATCTTCTGGCGCAAGGAGGACTCGGAGGCCATGGACTGGAATGAGGCCGACGCCCTGGAGTTCGGGGAGCGCCTGTCCGACCTGGCCAGGATCCGCAAGGTCATGTACTTCCTCATCACCTTCAGCGAGGGCCTCGAGCCCGCCAACCTCAAGGCTTCCGTGGTTTTTAACCAGCTC
Oryx_dammah  ATGGCGGAGGACGAGCCGAAGCCTTTGCAGCTCAGCATGCCCTTAGTCCTGGACCGGGACCTGACCAAGCAGATGCGGCTGCGCATGGAGAGCCTGAAGCAGCGC------------------GGGCAGAAGCGCCAGGATGGCGAGAAGCTGCTGCGGCCAGCCGAGTCCGTGTACCGCGTTGACTTCATTCAGCAGCACAGGCTGCAGTTTGAGCGCTGGGAGGTCGTGCTGGACCAGCCGGGCAAGGTCATCATCACGGGTACCTCCCAGAACTGGACGCCCGACCTCACCAACCTCATGACGCGGCAGCTGCTCGACCCCGCGGCTATCTTCTGGCGCAAGGAGGACTCGGAGGCCATGGACTGGAATGAGGCCGACGCCCTGGAGTTCGGGGAGCGCCTGTCCGACCTGGCCAAGATCCGCAGGGTCATGTACTTCCTCATCACCTTCAGCGAGGGCCTCGAGCCCGCCAACCTCAAGGCTTCCGTGGTCTTTAACCAGCTC
Ovis_aries  ATGGCGGAGGACGAGCCAAAGCCTTCGCAGCTCAGCATGCCCTTAGTCCTGGACCGGGACCTGACCAAGCAGATGCGGCTGCGCGTGGAGAGCCTGAAACAGCGC------------------GGGCAGAAGCGCCAGGATGGCGAGAAGCTGCTGCGGCCGGCCGAGTCCGTGTACCGCATTGACTTCATCCAGCAGCACAGGCTGCAGTTTGAGCGCTGGGATGTTGTGCTCGACCAGCCGGGCAAGGTCACCATCACGGGCACCTCCCAGAACTGGACGCCCGACCTCACCAACCTCATGACGCGGCAGCTGCTCGACCCCGCGGCCATCTTCTGGCGCAAGGAGGACTCGGAAGCCATGGACTGGAATGAGGCCGATGCCTTGGAGTTCGGGGAGCGCCTGTCCGACCTGGCCAAGATCCGCAAGGTCATGTACTTCCTCATCACCTTCAGCGAGGGCCTTGAGCCCACCAACCTTAAGGCTTCCGTGGTCTTTAACCAGCTC
Peponocephala_electra  ATGGCGGAGAACGAGCCGAAGCCGACCCAGCTGGACACGCCCCTGGTCCTGGGTGAGGACCTGACCAAGCAGATGCGGCTGCGCGTGGAGAGTCTGAAGCAGCGC------------------GGGGGGAAGCGCCAGGATGGCGAGAAGCTGCCGCCGCCAGCCGAGTCCGTGTACCACATCGACTTCATCCAGCAGCAGAGGCTG---------------AACGTCATGCTGGACAAGCCGGGCAAGGTCACCATCACGGGCACCTCCCAGATCTGGATGCCCGACCTCACCAACCTCATGACGCGGCAGCTGCTGGACCGCGCTGCCATCTTCTGGCGCAAGGAGGACTCGGAAGCCATGGATTGGAATGAGGCCGACGCCCTGGAGTTTGGGGAGCGCCTGTCCGAGCTGGCCAAGATCCGCAAGGTCATGTACTTCCTCATCACCTTCAGCGAGGGCATCGAGCCTGCCAACCTCAAGGCCTCCGTGGTCTTTAGCCAGCTC
Phocoena_phocoena  ATGGCGGAGGACGAGCCGAAGCCGACCCAGCTGGACATGCCCCTGGTCCTGGACGAGGACCTGACCAAGCAGATGCGGCTGCGCGCGGAGAGTCTGCAGCAGCGC------------------GGGGGGATGCGCCAGGATGGCGAGAAGCTGCTGCAGCCGGCGAAGTCCATGTACCGCATCGACTTCACCCAGCAGCCGAGGCTGCAGTTTGAGCCCTGGGACGTCGTGCTGGACAAGCCGGGCAAGGTCACCATCACGGGCACCTCCCAGATCTGGACGCCCGACCTCACCAAACTCATGACGCGGCAGCTGCTGGACCCCGCCGCCATCTTCTGGCGCAAGGAGGACTCGGAAGCCATGGATTGGAATGAGGCTGACGCCCTGGAGTTTGGGGAGCGCCTGTCCGAGCTGGCCAAGATCCACAAGGTCATGTACTTCCTCATCACCTCCAGCGAGGGCGTCGAGCCTGCCAACCTCAAGGCCTCCGTGGTCTTTAGCCAGCTC
Phocoena_sinus  ATGGCGGAGGACGAGCCGAAGCCGACCCAGCTGGACATGCCCCTGGTCCTGGACGAGGACCTGACCAAGCAGATGCGGCTGCGCGCGGAGAGTCTGCAGCAGCGC------------------GGGGGGATGCGCCAGGATGGCGAGAAGCTGCTGCAGCCGGCGAAGTCCATGTACCGCATCGACTTCACCCAGCAGCCGAGGCTGCAGTTTGAGCCCTGGGACGTCGTGCTGGACAAGCCGGGCAAGGTCACCATCACGGGCACCTCCCAGATCTGGACGCCCGACCTCACCAACCTCATGACGCGGCAGCTGCTGGACCCCGCCGCCATCTTCTGGCGCAAGGAGGACTCGGAAGCCATGGATTGGAATGAGGCTGACGCCCTGGAGTTTGGGGAGCGCCTGTCCGAGCTGGCCAAGATCCACAAGGTCATGTACTTCCTCATCACCTCCAGCGAGGGCGTCGAGCCTGCCAACCTCAAGGCCTCCGTGGTCTTTAGCCAGCTC
Physeter_macrocephalus  GTGGCGGAGGACGAGCCGAAGCCGACCCAGCTCGACACGCCCCTGGTCCTGGACGAGGACCTGACCCAGCAGATGCGGCTGCGCCTGGAGAGTCTGAAGCAGCGC------------------GGGGGGAAGCGCCAGGATGGCGAGAAGCTGCTGCAGCCGGCCGAGTCCGTGTACCTCATCGACTTCATCCAGCAGCAGAGGCTGCAGTTTGAGCGCTGGGACGTCGTGCTGGACAAGCCGGGCAAGGTCACCATCACGGGCACGTCCCAGATCTGGACGCCCGACCTCACCAACCTCACGACGCGGCAGCTGCTGGACCCCGCTGCCATCCTCTGGCGCGAGGAGGGCTCGGAAGCCATGGATGGGAATGAGGCCGACGCCCTGGAGTTTGGGGAGCGCCTGTCCGAGCTGGCCAAGATCCGCAGGGTCATGTACTTCCTCATCACCTTCAGCGAGGGCGTCGAGCCTGCCAACCTCAAGGCCTCCGTGGTCTTTAGCCAGCTC
Platanista_gangetica  ATGGCGGAGGACGAGCCGAAGCCGACCCACCTCGACATGCCCCTGGTCCTGGATGAGGACCTGACCAAGCAGATGGGGCTGCGCGTGNNGAGTCTGAAGCAGCGC------------------AGGGGGAAGCGACAGGATGGCGAGAAGCTGCTGCAGCCCGCCGAGTCCGTGTACCGCATCAACTTCATCCAGCAGCAGAGGCTGCAGTTTGAGCGCTGGGACGTTGTGCTGGACAAGCCAGGCAAGGTCACCATCACAGGCACCTCCCAGATCTGGACGCCCGACCTCACCAACCTCATGACGCGGCAGCTGCTGGATCCCGCTGCCATCTTCTGGCGCAAGGAGGACTCGGTAGCCATGGATTGGAATGAGGCAGACGCCCTGGAGTTTGGGGAGCGCCTGTCTGAGCTGGCCAAGATCCGCAAGGTCATGTACTTCCTCATCACCTTCAGCGAGGGCGTCGAGCCTGCCAACCTCAAGGCCTCCGCGGTCTTTAGCCAGCTC
Platanista_minor  ATGGCGGAGGACGAGCCGAAGCCGACCCACCTCGACATGCCCCTGGTCCTGGATGAGGACCTGACCAAGCAGATGGGGCTGCGCGTGNNGAGTCTGAAGCAGCGC------------------AGGGGGAAGCGACAGGATGGCGAGAAGCTGCTGCAGCCCGCCGAGTCCGTGTACCGCATCAACTTCATCCAGCAGCAGAGGCTGCAGTTTGAGCGCTGGGACGTTGTGCTGGACAAGCCAGGCAAGGTCACCATCACAGGCACCTCCCAGATCTGGACGCCCGACCTCACCAACCTCATGACGCGGCAGCTGCTGGATCCCGCTGCCATCTTCTGGCGCAAGGAGGACTCGGTAGCCATGGATTGGAATGAGGCAGACGCCCTGGAGTTTGGGGAGCGCCTGTCTGAGCTGGCCAAGATCCGCAAGGTCATGTACTTCCTCATCACCTTCAGCGAGGGCGTCGAGCCTGCCAACCTCAAGGCCTCCGCGGTCTTTAGCCAGCTC
Pontoporia_blainvillei  ATGGCGGAGGACGAGCCGAAGCCGACCCAGCTCGACATGCCCCTGGTCCTGGACGAGGACCTGACCAAGCAGATGCGGCTGCGCGTGGAGAGTCTGAAGCAGCGC------------------GGGGGGAAGCGCCAGGATGGCGAGAAGCTGCCGCAGCCGGCCGGGTCCATGTACCGCATCGACTTCATCCAGCAGCAGAGGCTGCAGTGTGAGCGCTGGGACGTCGTGCTGGAGAAGCCGGGCAAGGTCACCATCACGGGCACCTCCCAGATCTGGACGCCCGACCTCACCAACCTCATGACGCGGCAGCTGCTGGACCCCGCTGCCATCTTCGGGCGCAAGGAGGACTCGGAAGCCATGGATTGGAATGAGGCCGACGCCCTGGGGTTTGGGGAGCGCCTGTCCGAGCTGGCCAAGATCCACAGGGTCATGTACTTCCTCATCACCTTCAGCGAGGGCGTTGAGCTTGCCAGCCTCAAGGCCTCCGTGGTCTTTAGCCAGCTC
Pseudorca_crassidens  ATGGCGGAGGACGAGCCGAAGCCGACCCAGCTGGACACGCCCCTGGTCCTGGGCGAGGACCTGACCAAGCAGATGCGGCTGCGCGTGGAGAGTCTGAAGCAGCGC------------------GGGGGGAGGAGCCAGGATGGCGAGAAGCTGCCGCCGCCAGCCGAGTCCATGTACCGCATCGACTTCATCCAGCAGCAGAGGCTG---------------GACGTCATGCTGGACAAGCCGGGCAAGGTCACCATCACGGGCACCTCCCAGATCTGGATGCCCGACCTCACCAACCTCATGACGCGGCAGCTGCTGGACCGCGCTGCCATCTTCTGGCGCAAGGAGGGCTCGGAAGCCATGGATTGGAATGAGGCCGACGCCCTGGAGTTTGGGGAGCGCCTGTCCGAGCTGGCCAAGATCCGCAAGGTCATGTACTTCCTCATCACCTTCAGCGAGGGCGTCGAGCCTGCCAGCCTCAAGGCCTCCGTGGTCTTTAGCCAGCTC
Sagmatias_obliquidens  ATGGCGGAGGACGAGCCGAAGCCGACCCAGCTGGACACGCCCCTGGTCCTGGGCGAGGACCTGACCAAGCAGCTGCGGCTGCGCGTGGAGAGTCTGAAGCAGCGCGGGGGGAAGCGCCAGGATGGGGGGAAGCGCCAGGATGGCGAGAAGCTG---CCGCCAGCCGAGTCCACGTACCGCATCGACTTCATCCAGCAGCAGAGGCTG---------------GACGGCGTGCTGGACAAGCCGGGCAAGGTCACCATCACGGGCACCTCCCAGATCTGGATGCCCGATCTCACCAACCTCATGACGCGGCAGCTGCTGGACCCCGCTGCCATCTTCTGGCGCAAGGAGGACTCGGAAGCCATGGATTGGAATGAGGCCGACGCCCTGGAGTTTGGGGAGCGCCTGTCCGAGCTGGCCAAGATCCGCAAGGTCATGTACTTCCTCATCACCTTCAGCGAGGGCGTCGAGCCTGCCAACCTCAAGGCCTCCGTGGTCTTTAGCCAGCTC
Sagmatias_obscurus  ATGGCGGAGGACGAGCCGAAGCCGACCCAGCTGGACACGCCCCTGGTCCTGGGCGAGGACCTGACCAAGCAGCTGCGGCTGCGCGTGGAGAGTCTGAAGCAGCGCGGGGGGAAGCGCCAGGATGGGGGGAAGCGCCAGGATGGCGAGAAGCTG---CCGCCAGCCGAGTCCACGTACCGCATCGACTTCATCCAGCAGCAGAGGCTG---------------GACGGCGTGCTGGACAAGCCGGGCAAGGTCACCATCACGGGCACCTCCCAGATCTGGATGCCCGATCTCACCAACCTCATGACGCGGCAGCTGCTGGACCCCGCTGCCATCTTCTGGCGCAAGGAGGACTCGGAAGCCATGGATTGGAATGAGGCCGACGCCCTGGAGTTTGGGGAGCGCCTGTCCGAGCTGGCCAAGATCCGCAAGGTCATGTACTTCCTCATCACCTTCAGCGAGGGCGTCGAGCCTGCCAACCTCAAGGCCTCCGTGGTCTTTAGCCAGCTC
Sousa_chinensis  ATGGCGGAGGACGAGCCGAAGCCGACCCAGCTGGACACGCCCCTGGTCCTGGGCGAGGACCTGACCAAGCAGATGCGGCTGCGCGTGGAGAGTCTGAAGCAGCGT------------------GGGGGGAAGCGCCAGGATGGCGAGAAGCTGCCGCCGCCAGCCGAGTCCATGTACCGCATCGACTTCATCCAGCAGCAGAGGCTG---------------GACGTCGTGCTGGACAAGCCGGGCAAGGTCACCATCACGGGCACCTCCCAGATCTGGATGCCCGACCTCACCAACCTCATGACGCGGCAGCTGCTGGACCGCGCTGCCATCTTCTGGCGCAAGGAGGACTCGGAAGCCATGGATTGGAATGAGGCCGACGCCCTGGAGTTTGGGGAGCGCCTGTCCGAGCTGGCCACGATCCGCAAGGTCATGTACTTCCTCATCACCTTCAGCGAGGGCGTCGAGCCTGCCAACCTCAAGGCCTCCGTGGTCTTTAGCCAGCTC
Stenella_attenuata  ATGGCGGAGGACGAGCCGAAGCCGACCCAGCTGGACACGCCCCTGGTCCTGGGCGAGGACCTGACCAAGCAGATGCGGCTGCGCGTGGAGAGTCTGAAGCAGCGC------------------GGGGGGAAGCGCCAGGATGGCGAGAAGCTGCCGCCGCCAGCCGAGTCCATGTACCGCATCGACTTCATCCAGCAGCAGAGGCTG---------------GACGTCGTGCTGGACAAGCCGGGCAAGGTCACCATCACGGGCACCTCCCAGATCTGGATGCCCGACCTCACCAACCTCATGACGCGGCAGCTGCTGGACCGCGCTGCCATCTTCTGGCGCAAGGAGGACTCGGAAGCCATGGATTGGAATGAGGCCGACGCCCTGGAGTTTGGGGAGCGCCTGTCCGAGCTGGCCAAGATCCGCAAGGTCATGTACTTCCTCATCACCTTCAGCGAGGGCGTCGAGCCTGCCAACCTCAAGGCCTCCGTGGTCTTTAGCCAGCTC
Stenella_clymene  ATGGCGGAGGACGAGCCGAAGCCGACCCAGCTGGACACGCCCCTGGTCCTGGGCGAGGACCTGACCAAGCAGATGCGGCTGCGCGTGGAGAGTCTGAAGCAGCGC------------------GGGGGGAAGCGCCAGGATGGCGAGAAGCTGCCGCCGCCAGCCGAGTCCATGTACCGCATCGACTTCACCCAGCAGCAGAGGCTG---------------GACGTCGTGCTGGACAAGCCGGGCAAGGTCACCATCACGGGCACCTCCCAGATCTGGATGCCCGACCTCACCAACCTCATGACGCGGCAGCTGCTGGACCGCGCTGCCATCTTCTGGCGCAAGGAGGACTCGGAAGCCATGGATTGGAATGAGGCCGACGCCCTGGAGTTTGGGGAGCGCCTGTCCGAGCTGGCCAAGATCCGCAAGGTCATGTACTTCCTCATCACCTTCAGCGAGGGCGTCGAGCCTGCCAACCTCAAGGCCTCCGTGGTCTTTAGCCAACTC
Stenella_coeruleoalba  ATGGCGGAGGACGAGCCGAAGCCGACCCAGCTGGACACGCCCCTGGTCCTGGGCGAGGACCTGACCAAGCAGATGCGGCTGCGCGTGGAGAGTCTGAAGCAGCGC------------------GGGGGGAAGCGCCAGGATGGCGAGAAGCTGCCGCCGCCAGCCGAGTCCATGTACCGCATCGACTTCACCCAGCAGCAGAGGCTG---------------GACGTCGTGCTGGACAAGCCGGGCAAGGTCACCATCACGGGCACCTCCCAGATCTGGATGCCCGACCTCACCAACCTCATGACGCAGCAGCTGCTGGACCGCGCTGCCATCTTCTGGCGCAAGGAGGACTCGGAAGCCATGGATTGGAATGAGGCCGACGCCCTGGAGTTTGGGGAGCGCCTGTCCGAGCTGGCCAAGATCCGCAAGGTCATGTACTTCCTCATCACCTTCAGCGAGGGCGTCGAGCCTGCCAACCTCAAGGCCTCCGTGGTCTTTAGCCAGCTC
Stenella_frontalis  ATGGCGGAGGACGAGCCGAAGCCGACCCAGCTGGACACGCCCCTGGTCCTGGGCGAGGACCTGACCAAGCAGATGCGGCTGCGCGTGGAGAGTCTGAAGCAGCGC------------------GGGGGGAAGCGCCAGGATGGCGAGAAGCTGCCGCCGCCAGCCGAGTCCATGTACCGCATCGACTTCATCCAGCAGCAGAGGCTG---------------GACGTCGTGCTGGACAAGCCGGGCAAGGTCACCATCACGGGCACCTCCCAGATCTGGATGCCCGACCTCACCAACCTCATGACGCGGCAGCTGCTGGACCGCGCTGCCATCTTCTGGCGCAAGGAGGACTCGGAAGCCATGGATTGGAATGAGGCCGACGCCCTGGAGTTTGGGGAGCGCCTGTCCGAGCTGGCCAAGATCCGCAAGGTCATGTACTTCCTCATCACCTTCAGCGAGGGCGTCGAGCCTGCCAACCTCAAGGCCTCCGTGGTCTTTAGCCAGCTC
Stenella_longirostris  ATGGCGGAGGACGAGCCGAAGCCGACCCAGCTGGACACGCCCCTGGTCCTGGGCGAGGACCTGACCAAGCAGATGCGGCTGCGCGTGGAGAGTCTGAAGCAGCGC------------------GGGGGGAAGCGCCAGGATGGCGAGAAGCTGCCGCCGCCAGCCGAGTCCATGTACCGCATCGACTTCATCCAGCAGCAGAGGCTG---------------GACGTCGTGCTGGACAAGCCGGGCAAGGTCACCATCACGGGCACCTCCCAGATCTGGATGCCCGACCTCACCAACCTCATGACGCGGCAGCTGCTGGACCGCGCTGCCATCTTCTGGCGCAAGGAGGACTCGGAAGCCATGGATTGGAATGAGGCCGACGCCCTGGAGTTTGGGGAGCGCCTGTCCGAGCTGGCCAAGATCCGCAAGGTCATGTACTTCCTCATCACCTTCAGCGAGGGCGTCGAGCCTGCCAACCTCAAGGCCTCCGTGGTCTTTAGCCAGCTC
Steno_bredanensis  ATGGCGGAGAACGAGCCGAAGCCGACCCAGCTGGACACGCCCCTGGTCCTGGGCGAGGACCTGACCAAGCAGTTGCGGCTGCGCGTGGAGAGTCTGAAGCAGCGC------------------AGGGGGAAGCGCCAGGATGGCGAGAAGCTGCCGCCGCCAGCCGAGTCCGTGTACCACATCGACTTCATCCAGCAGCAGAGGCTG---------------AACGTCATGCTGGACAAGCCGGGCAAGGTCACCATCACGGGCACCTCCCAGATCTGGATGCCCGACCTCACCAACCTCATGACGCGGCAGCTGCTGGACCGCGCTGCCATCTTCTGGCGCAAGGAGGACTCGGAAGCCATGGATTGGAATGAGGCCGACGCCCTGGAGTTTGGGGAGCGCCTGTCCGAGCTGGCCAAGATCCGCAAGGTCATGTACTTCCTCATCACCTTCAGCGAGGGCGTCGAGCCTGCCAACCTCAAGGCCTCCGTGGTCTTTAGCCAGCTC
Sus_scrofa  ATGGCAGAGGACGGGTCGAAGCCGACACAGCTCACCATGCCGCTGGTCCTGGACCAGGACCTGACCAAGCAGATGCGGCTGCGCGTGGAGAGCCTGAAGCAGCGC------------------GGGGAGAAGCGCCAGGACGGCGAGAAGCTGCTGCGGCCGGCCGAGGCCGTGTACCGCATCGACTTCATCCAGCAGCAGCGGCTGCAGTTTGAGCGCTGGGACGTCGTGCTGGACAAGCCGGGCAAGGTCACCATCACGGGCACCTCCCAGAACTGGACGCCCGACCTCACCAACCTCATGACCCGCCAGCTGCTGGACCCCGCTGCCATCTTCTGGCGCAAGGAGGCCTCGGAAGCCATGGATTGGAATGAGGCGGACGCCCTGGAGTTCGGGGAGCGCCTGTCCGAGCTGGCCAGGATCCGCAGGGTCATGTATTTCCTCATCTCCTTCGGGGAGGGCGTCGAGCCCGCCGACCTCAGGGCCTCCGTGGTCTTTAACCAGCTC
Tasmacetus_shepherdi  ATGGCGGAGGACGAGCCGAAGCCGACCCAGCTCGACATGCCCCTGGTCCTGGACGAGGACTTGACCAAGCAGATGCGGCTGCGCGTGGAGAGTCTGAAGCGGCGT------------------GGGGGGAAGCGCCAGGATGGCGAGAAGCTGCTGCAGCCGGCCGAGTCCGTGTACCGCGTCGACTTCATCCAGCAGCAGAGGCTGCAGTTTGAGCGCTGGGATGTTCTGCTGGACAAGCCGGGCAAGGTCACCATCACGGGCACCTCCCAGATCTGGACGCCTGACCTCACCAACCTCATGACGCGGCAGCTACTGGACCCTGCTGCCAGCTTCTGGCGCAAGGAGGACTCGGAAGCCATGGATTGGAATGAGGCCGACGCCCTGGAGTTTGGGGAGCGCCTGTCCCAGCTGGCCAAGATCCGCAAGGTCATGTACTTCCTCATCACCTTCAGCAAGGGCGTCGAGCCTGCCAACCTCAAGGCCTCCGTGGTCTTTAGCCAGCTC
Tragelaphus_eurycerus  ATGGCGGAGGACGAGCCGAAGCCTTCGCAGCTCAGCATGCCCTTAGTCCTGGACCGGGACCTGACCAAGCAGATGCGGCTGCGCGTGGAGAGCCTGACTCAGCGC------------------AGGCAGAAGCGCCCGGATGGCGAGAAGCTGCTGCGGCCGTCCGAGTCCGTGTACCGCGTTGACTTCATCCAGCAGCACAGGCTGCAGTTTGAGCGCTGGGACGTCGTGCTCGACCAGCCGGGCAAGGTCACCATCACGGGCACCTCCCAGAACTGGACGCCCGACCTCACCAACCTCATGACGCGGCAGCTGCTCGACCCCGCGGCCATCTTCTGGCGCAAGGAGGACTCGGAGGCCATGGACTGGAATGAGGCCGACGCCCTGGAGTTCGGGGAGCGCCTGTCCGACCTGGCCAAGATCCGCAAGGTCATGTACTTCCTTATCACCTTCAGCGAGGGCCTCGAGCCCGCCAACCTCAAGGCTTCCGTGGTCTTTAACCAGCTC
Tragulus_javanicus  ATGGCGGAGGACGAGCCGAAGCCGAGGCAGCTCAGCATGCCCTTGGTCCTGGACAGGGACCTGACCAAGCAGATGCGGCTGCGCGTGGAGAGCCTGAAGCAGCGC------------------GGGGAGAAGCGCCAGGATGGCGAGAAGCTGCTGCGGCCTGCTGAGTCCGTGTACCGCATCGACTTCATCCAGCAGCAGAGGCTGCAGTTTGAGCGCTGGGACGTCGTGCTGGACCAGCCGGGGAAGGTCACCATCACCGGCACCTCCCAGAACTGGACGCCCGACCTTACCAACCTCATGACGCGGCAGCTGCTGGACCCCGCAGCCATCTTCTGGCGCAAGGAGGACTCGGAAGCCATGGATTGGAATGAGGCCGATGCCCTGGAGTTCGGGGAGCGGCTGTCCGACCTGGCCAAGATCCGCAAGGTCATGTACTTCCTCATCACCTTCAGCGAGGGCCTGGAGCCCGCCAACCTCAAGGCCTCCGTGGTCTTTAACCAGCTC
Tursiops_aduncus  ATGGCGGAGGACGAGCCGAAGCCGACCCAGCTGGACACGCCCCTGGTCCTGGGCGAGGACCTGACCAAGCAGATGCGGCTGCGCGTGGAGAGTCTGAAGCAGCGC------------------GGGGGGAAGCGCCAGGATGGCGAGAAGCTGCCGCCGCCAGCCGAGTCCATGTACCGCATCGACTTCATCCAGCAGCAGAGGCTG---------------GACGTCGTGCTGGACAAGCCGGGCAAGGTCACCATCACGGGCACCTCCCAGATCTGGATGCCCGACCTCACCAACCTCATGACGCGGCAGCTGCTGGACCGCGCTGCCATCTTCTGGCGCAAGGAGGACTCGGAAGCCATGGATTGGAATGAGGCCGACGCCCTGGAGTTTGGGGAGCGCCTGTCCGAGCTGGCCAAGATCCGCAAGGTCATGTACTTCCTCATCACCTTCAGCGAGGGCGTCGAGCCTGCCAACCTCAAGGCCTCCGTGGTCTTTAGCCAGCTC
Tursiops_truncatus  ATGGCGGAGGACGAGCCGAAGCCGACCCAGCTGGACACGCCCCTGGTCCTGGGCGAGGACCTGACCAAGCAGATGCGGCTGCGCGTGGAGAGTCTGAAGCAGCGC------------------GGGGGGAAGCGCCAGGATGGCGAGAAGCTGCCGCCGCCAGCCGAGTCCATGTACCGCATCGACTTCATCCAGCAGCAGAGGCTG---------------GACGTCGTGCTGGACAAGCCGGGCAAGGTCACCATCACGGGCACCTCCCAGATCTGGATGCCCGACCTCACCAACCTCATGACGCGGCAGCTGCTGGACCGCGCTGCCATCTTCTGGCGCAAGGAGGACTCGGAAGCCATGGATTGGAATGAGGCCGACGCCCTGGAGTTTGGGGAGCGCCTGTCCGAGCTGGCCAAGATCCGCAAGGTCATGTACTTCCTCATCACCTTCAGCGAGGGCGTCGAGCCTGCCAACCTCAAGGCCTCCGTGGTCTTTAGCCAGCTC
Vicugna_pacos  ATGGCCGAGGAGGGGCCAAAGCCGACGCAGCTCAACATGCCCCTGGTCCTGGATGAGGGCCTGACCAAGCAGATGAGGCTGCGTGTGGAGAGCCTGAAGCAGCGT------------------GGGGAGAAGCGCCAGGATGGTGAGAAGCTGCTGCGGCCGGCTGAGTCCGTGTATCGCATCGACTTCATCCAGCAGCAGAGGCTGCAGTTCGAGCGCTGGGACATCGTGCTGGACAAGCCGGGCAAGGTCACCATCACGGGCACCTCCCAGAACTGGACACCTGACCTCACCAACCTCATGACGCGCCAGCTGCTGGACCCTGCTGCCATCTTCTGGAGCAAGAAGGACTCGGAAGCCATGGATTGGAATGAGGCCGATGCCCTGGAGTTCGGGGAGCGCCTGTCCGACCTGGCCAAGATCCGCAAGGTCATGTATTTCCTCATCACCTTTAGTGAGGGCTTGGAGCCCGCCAACCTCAAGGCCTCCGTGGTCTTTAACCAGCTC
Ziphius_cavirostris  ATGGCGGAGGACGAGCCGAAGCCGCCCCAGCTCGACATGCCCCTGGTCCTGGACGAGGACCTGACCAAGCAGATGCAGCTGCGCGTGGAAAGTCTGAAGCGGCGC------------------GGGGGGAAGCTCCAGGATGGCGAGAAGCTGCTGCAGCCGGCCGAGTCCGTGTACCGCATCCACTTCACCCAGCAGCAGAGGCTGCAGTTTGAGCGCTGGGATGTT---CTGGACAAGCTGGGCAAGGTCACCATCACGGGCACCTCCCAGATCTGGACGCCCGACCTCACCAACCTCATGACGCGGCAGCTGCTGGACCCCGCTGCCATCTTCTGGTGCAAGGAGGACTCGGAAGCCATGGATTGGAATGAGGCCGACACCCTGGAGTTCGGGGAGCGCCTGTCCCAGCTGGCCAAGATCCGCAAGGTCATGTACTTCCTCATCACCTTCAGCGAGGGCGTCGAGCCTGGCAACCTCAAGGCCTCCGTGGTCTTTAGCCAGCTC
