# Supplementary material for: Molecular Evidence for the Parallel Evolution of Anosmia in Multiple Odontoceti (Toothed Whales) Clades
Source: Genes (Basel). 2026 May 31;17(6):651. doi: 10.3390/genes17060651 (PMC13299492; doi:10.3390/genes17060651)
Supplement: Supplementary file 1 [file genes-17-00651-s001.zip › PAML files/SpeciesTree6.tree]

((Ceratotherium_simum,Equus_caballus),(Camelus_ferus,Vicugna_pacos),((Catagonus_wagneri,Sus_scrofa),((Tragulus_javanicus,((Antilocapra_americana,(Giraffa_camelopardalis,Okapia_johnstoni)),((Axis_porcinus,Odocoileus_virginianus),(Moschus_moschiferus,((Tragelaphus_eurycerus,(Bos_taurus,Bubalus_bubalis)),(Aepyceros_melampus,(((Oreotragus_oreotragus,Neotragus_pygmaeus),(Cephalophus_harveyi,(Litocranius_walleri,Nanger_granti))),(Kobus_leche,((Connochaetes_taurinus,Oryx_dammah),(Capra_hircus,Ovis_aries)))))))))),(Hippopotamus_amphibius,(((((((Inia_geoffrensis#16,Pontoporia_blainvillei#16)#19,Lipotes_vexillifer#16)#19,((((Neophocaena_asiaeorientalis#20,Neophocaena_phocaenoides#20)#20,(Phocoena_sinus#20,Phocoena_phocoena#20)#20)#20,(Delphinapterus_leucas#20,Monodon_monoceros#20)#20)#20,(Leucopleurus_acutus#20,(Orcinus_orca#20,(Lagenorhynchus_albirostris#20,(((Lissodelphis_peronii#20,Lissodelphis_borealis#20)#20,((Sagmatias_obscurus#20,Sagmatias_obliquidens#20)#20,(((Cephalorhynchus_commersonii#20,Cephalorhynchus_eutropia#20)#20,Cephalorhynchus_hectori#20)#20,Cephalorhynchus_heavisidii#20)#20)#20)#20,(((Orcaella_heinsohni#20,Orcaella_brevirostris#20)#20,(Steno_bredanensis#20,(Grampus_griseus#20,(Pseudorca_crassidens#20,((Feresa_attenuata#20,Peponocephala_electra#20)#20,(Globicephala_melas#20,Globicephala_macrorhynchus#20)#20)#20)#20)#20)#20)#20,(Sousa_chinensis#20,(((Tursiops_truncatus#20,Tursiops_aduncus#20)#20,(Stenella_attenuata#20,Stenella_frontalis#20)#20)#20,((((Stenella_clymene#20,Stenella_longirostris#20)#20,Lagenodelphis_hosei#20)#20,(Delphinus_delphis_bairdii#20,Delphinus_delphis_delphis#20)#20)#20,Stenella_coeruleoalba#20)#20)#20)#20)#20)#20)#20)#20)#20)#16)#19,((Berardius_arnuxii#19,Berardius_minimus#19)#19,(Tasmacetus_shepherdi#19,(Ziphius_cavirostris#19,(((((Mesoplodon_carlhubbsi#16,Mesoplodon_bowdoini#16)#19,Mesoplodon_layardii#19)#19,(((((Mesoplodon_peruvianus#19,Mesoplodon_perrini#16)#19,Mesoplodon_densirostris#16)#19,Mesoplodon_stejnegeri#16)#19,Mesoplodon_grayi#19)#19,Mesoplodon_hectori#16)#19)#19,(((Mesoplodon_mirus#19,Mesoplodon_europaeus#16)#19,Mesoplodon_ginkgodens#19)#19,Mesoplodon_bidens#16)#19)#19,((Hyperoodon_ampullatus#19,Hyperoodon_planifrons#19)#19,Indopacetus_pacificus#16)#19)#19)#19)#19)#19)#19,(Platanista_gangetica#20,Platanista_minor#20)#16)#19,(Physeter_macrocephalus#16,(Kogia_breviceps#20,Kogia_sima#20)#16)#19)#19,((((Eubalaena_japonica#17,Eubalaena_glacialis#17)#17,Eubalaena_australis#17)#17,Balaena_mysticetus#17)#17,(Caperea_marginata#17,((Balaenoptera_acutorostrata#17,Balaenoptera_bonaerensis#17)#17,(Eschrichtius_robustus#17,((Megaptera_novaeangliae#17,Balaenoptera_physalus#17)#17,(Balaenoptera_musculus#17,(Balaenoptera_omurai#17,(Balaenoptera_borealis#17,Balaenoptera_ricei#17)#17)#17)#17)#17)#17)#17)#17)#17)#18))));
