# Supplementary material for: Molecular Evidence for the Parallel Evolution of Anosmia in Multiple Odontoceti (Toothed Whales) Clades
Source: Genes (Basel). 2026 May 31;17(6):651. doi: 10.3390/genes17060651 (PMC13299492; doi:10.3390/genes17060651)
Supplement: Supplementary file 1 [file genes-17-00651-s001.zip › Supplementary tables/Table S2 (AIC) .xlsx]

## Sheet: Sheet1
codeml analyses with complete sequences including CpG sites + Akaike estimates
Locus	CF1	K	AIC estimated model	CF2	K	AIC estimated model
CNGA2	-13476.2	3	26958.4	-13400.4	9	26818.8
CNGA4	-13519.3	3	27044.7	-13468	9	26954
OMP	-4428.92	3	8863.84	-4337.45	9	8692.89
3 genes	-31890.3	3	63786.5	-31720.4	9	63458.7
Model comparisons
CNGA2
	CF1	CF2
delta AIC	139.63	0
Akaike weight	4.78352e-31	1
Normalized	4.78352e-31	1
CNGA4
	CF1	CF2
delta AIC	90.6787	0
Akaike weight	2.03883e-20	1
Normalized	2.03883e-20	1
OMP
	CF1	CF2
delta AIC	170.951	0
Akaike weight	7.55958e-38	1
Normalized	7.55958e-38	1
3 genes
delta AIC	327.832	0
Akaike weight	6.48769e-72	1
Normalized	6.48769e-72	1
