# Supplementary material for: Molecular Evidence for the Parallel Evolution of Anosmia in Multiple Odontoceti (Toothed Whales) Clades
Source: Genes (Basel). 2026 May 31;17(6):651. doi: 10.3390/genes17060651 (PMC13299492; doi:10.3390/genes17060651)
Supplement: Supplementary file 1 [file genes-17-00651-s001.zip › Supplementary tables/Tabls S1 (accession numbers).xlsx]

## Sheet: Sheet1
Taxon	Specimen ID for New Sequences	CNGA2	CNGA4	OMP
Aepyceros melampus		SJXQ01003229, SRR6860901	SJXQ01003209, SRR6860901	SJXQ01008410
Antilocapra americana		PVKT021585142	PVKT021585107	PVKT020000016
Axis porcinus		QQTR01078202	QQTR01064947	QQTR01069593
Balaena mysticetus		Scaffold 241	Scaffold 809	Scaffold_3126
Balaenoptera acutorostrata		ATDI01076262	ATDI01040495, ATDI01040494	NW_006728793
Balaenoptera bonaerensis		BAUQ01236150	BAUQ01078440	BAUQ01107133, BAUQ01710847
Balaenoptera borealis		HiC_scaffold_22	HiC_scaffold_8	HiC_scaffold_8
Balaenoptera musculus		NC_045806.1	VNFC03000004.1	NC_045792
Balaenoptera omurai	Z 157395	Illumina WGS	Illumina WGS	Illumina WGS
Balaenoptera physalus		HiC_scaffold_22	SGJD01002053.1	JAHXJN010000058
Balaenoptera ricei		HiC_scaffold_2	HiC_scaffold_5	JAQMHA010000010
Berardius arnuxii	Z 186313	Illumina WGS	Illumina WGS	Illumina WGS
Berardius minimus	Z 7696	Illumina WGS	Illumina WGS	Illumina WGS
Bos taurus		AAFC05014945	NC_037342	NC_037342.1
Bubalus bubalis		AWWX01627106	AWWX01564712	NC_059172
Camelus ferus		AGVR01027881	NC_045705	NC_045705.1
Caperea marginata		JANTQK010021408, ERR6460101	SRX21793497	SRX21793497
Capra hircus		LWLT01000032	NC_030822	NC_030822.1
Catagonus wagneri		PVHT021183599	PVHT021183549	PVHT020000037
Cephalophus harveyi		SJYT01081085	SJYT01079165	SJYT01083340
Cephalorhynchus commersonii		HiC_scaffold_1	HiC_scaffold_21	HiC_scaffold_21
Cephalorhynchus eutropia	Z 2317	Illumina WGS	Illumina WGS	Illumina WGS
Cephalorhynchus heavisidii	Z 7320	Illumina WGS	Illumina WGS	Illumina WGS
Cephalorhynchus hectori	Z 3746	Illumina WGS	Illumina WGS	Illumina WGS
Ceratotherium simum		AKZM01053044	AKZM01001082	JAMKOT010000007
Connochaetes taurinus		SJXO01002345	SJXO01002035	SJXO01003528
Delphinapterus leucas		NW_019160972	NW_019161001	NW_022097994
Delphinus delphis bairdii	Z 173977	Illumina WGS	Illumina WGS	Illumina WGS
Delphinus delphis delphis	Z 145475	Illumina WGS	Illumina WGS	Illumina WGS
Equus caballus		AAWR02040583	PJAA01000008	JAZARX010000009
Eschrichtius robustus		HiC_scaffold_11	NIPP01005253.1	RJWN010000596.1
Eubalaena australis		HiC_scaffold_8	HiC_scaffold_19	HiC_scaffold_19
Eubalaena glacialis		HiC_scaffold_21	HiC_scaffold_17	HiC_scaffold_17
Eubalaena japonica		RJWP010044932 (E1-E3), RJWP010055120 (E4-E6)	RJWP010010326.1	RJWP010002810.1
Feresa attenuata	Z 123337	Illumina WGS	Illumina WGS	Illumina WGS
Giraffa camelopardalis		SJXV01003954	SJXV01004451	SJXV01004253
Globicephala macrorhynchus	Z 112653	Illumina WGS	Illumina WGS	Illumina WGS
Globicephala melas		SWEB01011707	SWEB01008016.1	SWEB01009057.1
Grampus griseus		HiC_scaffold_22	HiC_scaffold_9	JAQQSP010000009.1
Hippopotamus amphibius		PVJP02000037	NKPW01005529	NKPW01000763
Hyperoodon ampullatus	USNM593434	Illumina WGS	Illumina WGS	Illumina WGS
Hyperoodon planifrons	Z 9121	Illumina WGS	Illumina WGS	Illumina WGS
Indopacetus pacificus	Z 92267	Illumina WGS	Illumina WGS	Illumina WGS
Inia geoffrensis		RJWO010029161	RJWO010001597	RJWO010000563.1
Kobus leche		JACEGT010019977, SRR10901949	JACEGT010001038.1	JACEGT010019704, SRR10901949
Kogia breviceps		RJWL010022690	RJWL010008107.1	HiC_scaffold_8
Kogia sima	Z 175303	Illumina WGS	Illumina WGS	Illumina WGS
Lagenodelphis hosei	Z 30468	Illumina WGS	Illumina WGS	Illumina WGS
Lagenorhynchus albirostris	USNM594176	Illumina WGS	Illumina WGS	CATKRS010010710.1
Leucopleurus acutus		HiC_scaffold_22	HiC_scaffold_8	HiC_scaffold_8
Lipotes vexillifer		AUPI01045066	AUPI01087300.1	AUPI01096040.1
Lissodelphis borealis	Z 145224	Illumina WGS	Illumina WGS	Illumina WGS
Lissodelphis peronii	Z 2316	Illumina WGS	Illumina WGS	Illumina WGS
Litocranius walleri		SJYG01000853	SJYG01000907	SJYG01000799
Megaptera novaeangliae		HiC_scaffold_22	RYZJ01001955.1	RYZJ01000770.1
Mesoplodon bidens		PVJJ010000136	PVJJ010038390	PVJJ010006928.1
Mesoplodon bowdoini	Z 9109	Illumina WGS	Illumina WGS	Illumina WGS
Mesoplodon carlhubbsi	Z 1547	Illumina WGS	Illumina WGS	Illumina WGS
Mesoplodon densirostris		HiC_scaffold_4	HiC_scaffold_5	HiC_scaffold_5
Mesoplodon europaeus		HiC_scaffold_1	HiC_scaffold_21	HiC_scaffold_21
Mesoplodon ginkgodens	Z 157050	Illumina WGS	Illumina WGS	Illumina WGS
Mesoplodon grayi	Z 9112	Illumina WGS	Illumina WGS	Illumina WGS
Mesoplodon hectori	Z 9115	Illumina WGS	Illumina WGS	Illumina WGS
Mesoplodon layardii	Z 9118	Illumina WGS	Illumina WGS	Illumina WGS
Mesoplodon mirus	USNM594039	Illumina WGS	Illumina WGS	Illumina WGS
Mesoplodon perrini	USNM504259	Illumina WGS	Illumina WGS	Illumina WGS
Mesoplodon peruvianus	Z37886	Illumina WGS	Illumina WGS	Illumina WGS
Mesoplodon stejnegeri	USNM specimen, Field ID 2018172	HiC_scaffold_4	Illumina WGS	Illumina WGS
Monodon monoceros		SIHG01006965	SIHG01006970.1	NW_021703784
Moschus moschiferus		PVHU020000032	JAAIGH010000108	PVHU020000644
Nanger granti		SJYD01055533	SJYD01052468	SJYD01052420
Neophocaena asiaeorientalis		JAIXHI010000564	JAIXHI010017839.1	MKKW01002650.1
Neophocaena phocaenoides		SRR940959	SRR940959	SRR940959
Neotragus pygmaeus		SJYV01042631	SJYV01030387	SJYV01024130
Odocoileus virginianus		NW_018335487	NW_018335676	NW_018334951.1
Okapia johnstoni		LVCL010258685	LVCL010113888	JAGTYA010000021
Orcaella brevirostris	Z 23971	Illumina WGS	Illumina WGS	Illumina WGS
Orcaella heinsohni	Z 2907	Illumina WGS	Illumina WGS	Illumina WGS
Orcinus orca		NW_004438621	ANOL02052687.1	NW_004438528
Oreotragus oreotragus		SJYX01000475	SJYX01020342	SJYX01011457
Oryx dammah		JABAEV010000023	JABAEV010000017	JABAEV010000017
Ovis aries		CBYI010083643	CBYI010088233	CBYI010062997
Peponocephala electra		HiC_scaffold_22	HiC_scaffold_2	HiC_scaffold_2
Phocoena phocoena		PKGA02004266	RJWQ010002417	PKGA02006814.1
Phocoena sinus		VOSU01000035	VOSU01000062.1	VOSV01003674
Physeter macrocephalus		AWZP01040244	NW_021146743	NC_041229
Platanista gangetica		JAFDUW010074930 (E1,2,partial 3; JAFDUW010071693 (E4); JAFDUW010009311 (E5); JAFDUW010081223 (partial E6); SRR13005646 (partial E3, E6)	JAFDUW010559948.1	JAFDUW010657901
Platanista minor		RJWK010032098	RJWK010039107.1	RJWK010105115.1
Pontoporia blainvillei		RJWI010004438	PGGH01081051.1	RJWI010000953.1
Pseudorca crassidens	Z 18462	Illumina WGS	Illumina WGS	Illumina WGS
Sagmatias obliquidens		HiC_scaffold_1	RCWK01005899.1	RCWK01011566.1
Sagmatias obscurus	Z 37793	Illumina WGS	Illumina WGS	Illumina WGS
Sousa chinensis		RWJT01022673	RWJT01001516.1	RWJT01001309.1
Stenella attenuata		HiC_scaffold_21	HiC_Scaffold_9	HiC_scaffold_9
Stenella clymene		HiC_scaffold_22	HiC_scaffold_8	HiC_scaffold_185450
Stenella coeruleoalba		SRR14018392	CATOBY010000084	CATOBY010000342.1
Stenella frontalis		HiC_scaffold_21	HiC_scaffold_9	HiC_scaffold_9
Stenella longirostris		HiC_scaffold_21	HiC_scaffold_9	HiC_scaffold_9
Steno bredanensis		HiC_scaffold_22	Illumina WGS	JAQQSN010000002.1
Sus scrofa		NC_010461	NC_010451	NC_010451
Tasmacetus shepherdi	Z 9124	Illumina WGS	Illumina WGS	Illumina WGS
Tragelaphus eurycerus		HiC_scaffold_17	SJYI010254886	CAKXYN010000056
Tragulus javanicus		PVHZ021082384	PVHZ020003870	PVHZ021082398
Tursiops aduncus		HiC_scaffold_1	NCQN01001006.1	NCQN01001417.1
Tursiops truncatus		ABRN02440743	JAAOMD010000008.1	JAAOMD010000008.1
Vicugna pacos		JEMW01009049	JEMW01025559	NW_021964172.1
Ziphius cavirostris	Z 123246	Illumina WGS	RJWS010000238.1	RJWS010115442.1
Illumina WGS sequences are based on map to reference results from Illumina libraries (JG, MRM, MSS). Z numbers are specimen numbers from Southwest Fisheries Science Center]; USNM numbers are specimen numbers from the Smithsonian National Museum of Natural History.
